# Supplementary material for: The Circadian Clock Gene Circuit Controls Protein and Phosphoprotein Rhythms in Arabidopsis thaliana
Source: Mol Cell Proteomics. 2021 Nov 3;21(1):100172. doi: 10.1016/j.mcpro.2021.100172 (PMC8733343; doi:10.1016/j.mcpro.2021.100172)
Supplement: Supplemental data S1 [file mmc1.xlsx]

## Sheet: info
all Progenesis peptide summary exports
including outliers

## Sheet: PhosphoI
																					Normalized abundance
																					Col-12h					Col-16h					Col-20h					Col-24h					Col-28h					Col-32h
#	Retention time (min)	Charge	m/z	Measured mass	Mass error (u)	Mass error (ppm)	Score	Sequence	Modifications	Accession	All accessions (for this sequence)	Grouped accessions (for this sequence)	Shared accessions (for this sequence)	Description	Use in quantitation	Max fold change	Highest mean condition	Lowest mean condition	Anova	Maximum CV	140108_o1_07_so131210-ph131213_at_Col12h	140109_o1_06_so131210-ph131213_at_Col12h	140110_o1_12_so131210-ph131213_at_Col12h	140110_o1_24_so131210-ph131213_at_Col12h	140113_o1_31_so131210-ph131213_at_Col12h	140108_o1_05_so131210-ph131213_at_Col16h	140109_o1_07_so131210-ph131213_at_Col16h	140110_o1_06_so131210-ph131213_at_Col16h	140110_o1_23_so131210-ph131213_at_Col16h	140113_o1_37_so131210-ph131213_at_Col16h	140108_o1_09_so131210-ph131213_at_Col20h	140109_o1_13_so131210-ph131213_at_Col20h	140110_o1_04_so131210-ph131213_at_Col20h	140110_o1_25_so131210-ph131213_at_Col20h	140113_o1_39_so131210-ph131213_at_Col20h	140108_o1_12_so131210-ph131213_at_Col24h	140109_o1_10_so131210-ph131213_at_Col24h	140110_o1_03_so131210-ph131213_at_Col24h	140110_o1_21_so131210-ph131213_at_COl24h	140113_o1_32_so131210-ph131213_at_Col24h	140108_o1_03_so131210-ph131213_at_Col28h	140109_o1_03_so131210-ph131213_at_Col28h	140110_o1_08_so131210-ph131213_at_Col28h	140110_o1_16_so131210-ph131213_at_Col28h	140113_o1_28_so131210-ph131213_at_Col28h	140108_o1_11_so131210-ph131213_at_Col32h	140109_o1_08_so131210-ph131213_at_Col32h	140110_o1_02_so131210-ph131213_at_Col32h	140110_o1_18_so131210-ph131213_at_Col32h
13	51.8796	2	704.338	1406.66	0.000840955	0.597838	48.25	LTYYTPEYETK		ATCG00490.1	ATCG00490.1			| Symbols: RBCL | ribulose-bisphosphate carboxylases | chrC:54958-56397 FORWARD LENGTH=479	TRUE	2.04049	Ox-12h	Col-32h	0.977019	87.5468	7.09008e+06	1.61676e+07	1.24386e+07	1.23681e+07	1.02728e+07	2.70244e+07	9.47328e+06	3.27551e+06	8.54783e+06	1.27448e+07	9.75051e+06	9.22665e+06	4.6876e+06	1.33493e+07	1.88534e+07	1.04832e+07	8.16728e+06	5.68145e+06	3.03192e+07	1.13649e+07	2.72468e+07	2.6767e+06	1.33176e+07	7.24137e+06	2.78384e+07	1.23024e+07	7.76946e+06	4.07104e+06	6.40987e+06
14	44.1211	2	455.726	909.437	-0.000390692	-0.429598	42.44	AVYECLR		ATCG00490.1	ATCG00490.1;AT2G07732.1;ATMG00280.1	AT2G07732.1;ATMG00280.1		| Symbols: RBCL | ribulose-bisphosphate carboxylases | chrC:54958-56397 FORWARD LENGTH=479	TRUE	3.31894	Col-16h	Ox-24h	0.951456	131.8	2.21862e+06	6.19234e+06	3.80164e+06	1.19665e+07	3.206e+06	9.4293e+06	3.30138e+07	1.00972e+06	2.79937e+06	3.91885e+06	3.15663e+06	2.56153e+06	1.49287e+06	6.1371e+06	5.02293e+06	3.8035e+06	2.62637e+06	2.51004e+06	1.12806e+07	4.53006e+06	7.33576e+06	660821	4.86496e+06	1.63101e+06	9.08415e+06	1.12442e+07	2.19889e+06	1.13257e+06	2.10773e+06
27	58.1731	2	614.83	1227.65	0.000332184	0.270586	83.45	DLAVEGNEIIR		ATCG00490.1	ATCG00490.1			| Symbols: RBCL | ribulose-bisphosphate carboxylases | chrC:54958-56397 FORWARD LENGTH=479	TRUE	1.72109	Col-28h	Ox-20h	0.716296	74.1163	1.87634e+06	3.4319e+06	2.43608e+06	1.54646e+06	1.39498e+06	2.86652e+06	2.99963e+06	1.41642e+06	1.78798e+06	2.51589e+06	1.60753e+06	3.40222e+06	1.37903e+06	3.33098e+06	3.6346e+06	1.79308e+06	2.36397e+06	2.2351e+06	6.33837e+06	2.80176e+06	3.64165e+06	3.1413e+06	3.27308e+06	2.46265e+06	5.25388e+06	3.45148e+06	4.99893e+06	1.16778e+06	2.75637e+06
251	55.8702	2	614.83	1227.65	-0.000176256	-0.143572	49.75	DLAVEGNEIIR		ATCG00490.1	ATCG00490.1			| Symbols: RBCL | ribulose-bisphosphate carboxylases | chrC:54958-56397 FORWARD LENGTH=479	TRUE	2.61164	Col-24h	Ox-24h	0.00597473	72.6082	467127	373588	350467	283651	377802	707947	356379	236612	317527	524071	547057	286504	244739	569862	454383	444555	372106	214024	828177	497940	659876	313108	366563	199308	628899	697965	232546	232255	295376
62323	74.0499	2	614.83	1227.65	0.000463252	0.37735	23.46	DLAVEGNEIIR		ATCG00490.1	ATCG00490.1			| Symbols: RBCL | ribulose-bisphosphate carboxylases | chrC:54958-56397 FORWARD LENGTH=479	TRUE	18.5125	Col-28h	Col-12h	0.177546	171.855	0	180.312	191.297	0	58.7423	92.8608	0	139.601	199.843	41.3588	86.7101	524.051	48.2768	50.6425	225.953	104.61	406.121	810.416	377.72	197.364	615.02	6484.04	225.207	388.426	254.176	138.72	2048.66	442.951	147.362
35	56.7994	3	729.333	2184.98	0.00131293	0.600892	38.19	GGLDFTKDDENVNSQPFMR	[18] Oxidation (M)	ATCG00490.1	ATCG00490.1			| Symbols: RBCL | ribulose-bisphosphate carboxylases | chrC:54958-56397 FORWARD LENGTH=479	TRUE	2.98989	Ox-16h	Col-32h	0.328182	105.792	1.64433e+06	1.0273e+07	5.54056e+06	288640	1.57366e+06	1.93248e+06	156792	7.7734e+06	4.9766e+06	5.97256e+06	3.20631e+06	3.79281e+06	4.20081e+06	4.46612e+06	8.18694e+06	1.73159e+06	3.25666e+06	3.25462e+06	7.35699e+06	5.57525e+06	6.12572e+06	1.94083e+06	8.59212e+06	7.00162e+06	7.19712e+06	614679	1.55743e+06	2.53644e+06	2.54537e+06
108	56.7994	2	1093.49	2184.98	0.000466367	0.213443	57.28	GGLDFTKDDENVNSQPFMR	[18] Oxidation (M)	ATCG00490.1	ATCG00490.1			| Symbols: RBCL | ribulose-bisphosphate carboxylases | chrC:54958-56397 FORWARD LENGTH=479	TRUE	3.29654	Ox-12h	Col-32h	0.316175	132.366	929088	7.12938e+06	1.91766e+06	106410	702809	1.02246e+06	72494.1	2.88117e+06	2.4517e+06	3.0553e+06	1.06603e+06	2.11918e+06	1.71844e+06	2.49487e+06	5.87351e+06	556669	1.78811e+06	1.82373e+06	4.71167e+06	3.4101e+06	4.18972e+06	1.16149e+06	3.95188e+06	4.07126e+06	4.90104e+06	242397	1.73631e+06	1.10641e+06	1.42221e+06
47	73.5066	2	511.269	1020.52	-0.000518519	-0.508091	64.6	DTDILAAFR		ATCG00490.1	ATCG00490.1			| Symbols: RBCL | ribulose-bisphosphate carboxylases | chrC:54958-56397 FORWARD LENGTH=479	TRUE	1.76703	Ox-24h	Col-16h	0.476525	54.3875	1.15405e+06	2.62947e+06	1.54479e+06	915740	1.3942e+06	756145	1.16323e+06	1.10613e+06	1.10137e+06	1.84915e+06	1.59524e+06	1.59111e+06	1.30569e+06	966914	1.83393e+06	1.23946e+06	1.52648e+06	957023	2.13967e+06	2.05796e+06	2.39568e+06	806880	1.50145e+06	2.3948e+06	2.9088e+06	802838	1.85276e+06	1.19508e+06	1.03452e+06
28325	71.5803	2	511.266	1020.52	-0.00624442	-6.11884	32.25	DTDILAAFR		ATCG00490.1	ATCG00490.1			| Symbols: RBCL | ribulose-bisphosphate carboxylases | chrC:54958-56397 FORWARD LENGTH=479	TRUE	1.99632	Col-28h	Ox-12h	0.65098	83.2149	1377.35	1902.02	1209.19	1885.7	1325.86	1204.29	4292.45	1465.17	1621.55	1272.03	2436.8	1658.53	1806.46	1100.52	1324.36	702.903	2072.27	821.691	2161.23	1572.28	3005.28	1014.97	1520.13	994.915	3861.93	1572.07	938.906	4052.25	555.09
59	48.224	2	733.38	1464.75	-0.00161486	-1.10249	62.43	TFQGPPHGIQVER		ATCG00490.1	ATCG00490.1			| Symbols: RBCL | ribulose-bisphosphate carboxylases | chrC:54958-56397 FORWARD LENGTH=479	TRUE	2.05567	Ox-12h	Ox-20h	0.960012	87.7772	1.8475e+06	4.09217e+06	2.45049e+06	3.71726e+06	2.34463e+06	4.82011e+06	2.60919e+06	1.00255e+06	2.32183e+06	3.80216e+06	2.41683e+06	2.51107e+06	1.14587e+06	3.52033e+06	5.61793e+06	1.95375e+06	2.38358e+06	1.75652e+06	9.40569e+06	2.9029e+06	7.14394e+06	1.03121e+06	3.41711e+06	1.77095e+06	8.07923e+06	3.13528e+06	2.10161e+06	1.15813e+06	1.72171e+06
71	48.1261	3	489.256	1464.75	-0.000405578	-0.276893	24.12	TFQGPPHGIQVER		ATCG00490.1	ATCG00490.1			| Symbols: RBCL | ribulose-bisphosphate carboxylases | chrC:54958-56397 FORWARD LENGTH=479	TRUE	2.07263	Ox-12h	Ox-20h	0.950842	90.7074	475088	1.34337e+06	1.0894e+06	1.95957e+06	949428	2.00721e+06	996544	486819	863036	1.37904e+06	1.1806e+06	974452	496713	1.61284e+06	2.28231e+06	888217	991209	828089	4.21872e+06	1.13224e+06	2.48017e+06	434975	1.4663e+06	662612	3.44593e+06	1.31741e+06	727486	412534	667476
122	62.072	3	724.001	2168.98	0.000258831	0.119333	29.34	GGLDFTKDDENVNSQPFMR		ATCG00490.1	ATCG00490.1			| Symbols: RBCL | ribulose-bisphosphate carboxylases | chrC:54958-56397 FORWARD LENGTH=479	TRUE	12.9656	Col-28h	Col-16h	0.0270001	195.224	60311	2.07535e+06	129882	11761.9	34774.2	95196.3	10023.5	182963	96344.9	253461	119095	1.16517e+06	64095.1	1.59904e+06	1.50844e+06	149015	1.48041e+06	778874	3.02053e+06	2.38193e+06	2.78834e+06	677896	963275	1.36397e+06	2.47843e+06	34520.7	1.95803e+06	376577	1.14193e+06
549	62.072	2	1085.5	2168.98	4.88009e-05	0.0224995	68	GGLDFTKDDENVNSQPFMR		ATCG00490.1	ATCG00490.1			| Symbols: RBCL | ribulose-bisphosphate carboxylases | chrC:54958-56397 FORWARD LENGTH=479	TRUE	20.4573	Col-28h	Col-16h	0.0620783	208.956	30257.3	1.38868e+06	38567.1	116.709	8252.9	58928.2	469.787	65560.3	38078.1	165608	30663	723043	16070	910857	1.43608e+06	72562.2	1.01404e+06	576924	2.15806e+06	1.61865e+06	2.62262e+06	581105	489813	928194	2.10146e+06	7549.77	1.65578e+06	189451	759011
149	37.4956	3	483.259	1446.76	-0.00151838	-1.04951	32.08	LSGGDHIHAGTVVGK		ATCG00490.1	ATCG00490.1			| Symbols: RBCL | ribulose-bisphosphate carboxylases | chrC:54958-56397 FORWARD LENGTH=479	TRUE	2.63225	Col-24h	Ox-20h	0.50114	102.081	421302	1.42901e+06	1.29021e+06	4.20122e+06	737233	1.68917e+06	3.71513e+06	702548	780070	1.69128e+06	883412	950848	861554	2.14896e+06	2.61855e+06	782237	1.09756e+06	673381	5.14325e+06	1.5654e+06	1.32249e+06	274918	1.78245e+06	794572	3.09847e+06	1.15612e+06	726143	508808	1.25354e+06
335	37.5261	2	724.386	1446.76	-0.000982808	-0.679317	72.8	LSGGDHIHAGTVVGK		ATCG00490.1	ATCG00490.1			| Symbols: RBCL | ribulose-bisphosphate carboxylases | chrC:54958-56397 FORWARD LENGTH=479	TRUE	3.5044	Ox-12h	Ox-20h	0.74754	120.847	378279	1.13494e+06	666394	2.19565e+06	479053	1.41526e+06	2.53597e+06	390410	510312	1.37229e+06	496890	683770	483612	1.45892e+06	2.51613e+06	435343	755772	431232	4.58374e+06	1.10457e+06	1.54295e+06	251508	1.3368e+06	566471	2.33146e+06	902739	653995	257151	907589
152	41.6044	2	734.312	1466.61	0.000103074	0.0702804	52.87	DDENVNSQPFMR	[11] Oxidation (M)	ATCG00490.1	ATCG00490.1;AT2G07732.1;ATMG00280.1	AT2G07732.1;ATMG00280.1		| Symbols: RBCL | ribulose-bisphosphate carboxylases | chrC:54958-56397 FORWARD LENGTH=479	TRUE	3.20634	Col-12h	Ox-24h	0.00159976	76.8437	1.64439e+06	3.26897e+06	2.1069e+06	3.32414e+06	1.614e+06	2.00346e+06	2.9656e+06	2.06635e+06	1.09056e+06	1.58166e+06	1.95767e+06	1.5447e+06	2.33756e+06	1.17725e+06	1.23835e+06	2.78594e+06	711993	611742	1.0076e+06	793087	1.11537e+06	389181	1.71875e+06	1.13994e+06	1.1019e+06	1.56676e+06	548322	2.12419e+06	661322
3075	41.6044	3	489.877	1466.61	-0.00127759	-0.87112	29.14	DDENVNSQPFMR	[11] Oxidation (M)	ATCG00490.1	ATCG00490.1;AT2G07732.1;ATMG00280.1	AT2G07732.1;ATMG00280.1		| Symbols: RBCL | ribulose-bisphosphate carboxylases | chrC:54958-56397 FORWARD LENGTH=479	TRUE	3.7349	Col-12h	Ox-24h	0.00176362	90	37381.6	77923	87016.7	91565	39177.6	48965.3	46894.1	58740.2	32664.1	38920.4	57927.1	47593.3	75409	30734.7	26153.3	89462.7	14647.7	15443.2	27334.2	26453.8	24644.7	9231.51	46364.2	33683.9	29070.8	37061.1	10339.5	70588.1	19093.2
283	41.4226	3	656.308	1965.9	-0.000823112	-0.418694	22.76	GHYLNATAGTCEEMIKR	[14] Oxidation (M)	ATCG00490.1	ATCG00490.1;ATMG00280.1	ATMG00280.1		| Symbols: RBCL | ribulose-bisphosphate carboxylases | chrC:54958-56397 FORWARD LENGTH=479	TRUE	3.06133	Ox-12h	Col-32h	0.410277	86.3514	600290	1.0795e+06	1.23437e+06	732477	878292	894249	397033	1.32578e+06	927750	1.56906e+06	882024	816320	1.10543e+06	2.11717e+06	2.81367e+06	593788	1.04619e+06	918674	3.43017e+06	1.25337e+06	967758	400443	1.3422e+06	704983	1.91586e+06	518224	552966	457446	758059
2187	41.4226	2	983.958	1965.9	-0.00170031	-0.8649	75.88	GHYLNATAGTCEEMIKR	[14] Oxidation (M)	ATCG00490.1	ATCG00490.1;ATMG00280.1	ATMG00280.1		| Symbols: RBCL | ribulose-bisphosphate carboxylases | chrC:54958-56397 FORWARD LENGTH=479	TRUE	3.80724	Ox-12h	Col-32h	0.701122	98.8289	103162	228855	146906	88301.1	141584	182876	34485.6	212194	155229	368717	125068	151685	179718	386510	675357	72887	213751	143789	672839	189667	260760	76539.2	236131	124574	438540	89162.5	108316	53470.9	144573
286	79.1623	2	933.96	1865.9	0.000213193	0.114257	34.74	EITFNFPTIDKLDGQE		ATCG00490.1	ATCG00490.1			| Symbols: RBCL | ribulose-bisphosphate carboxylases | chrC:54958-56397 FORWARD LENGTH=479	TRUE	997.961	Col-32h	Col-16h	0.184239	213.117	118.6	37555.2	5020.32	628.928	485.413	0	2072.15	4944.92	5213.2	86.4301	1419.68	525771	650.677	85751.9	6156.7	157.945	54603	871395	57832.1	43872.8	25029.9	4.85205e+06	6259.24	159485	247.151	113.712	1.16333e+07	2198.96	655973
7990	79.2197	3	622.975	1865.9	-0.000303379	-0.162591	49.05	EITFNFPTIDKLDGQE		ATCG00490.1	ATCG00490.1			| Symbols: RBCL | ribulose-bisphosphate carboxylases | chrC:54958-56397 FORWARD LENGTH=479	TRUE	5.36971	Ox-24h	Col-16h	0.255113	162.158	12447.4	3996.5	480.329	4629.76	6206.54	5173.11	4003.79	3486.7	3323.71	9728.89	8752.79	8396.91	6974.3	2026.7	2015.13	6907.06	4219.57	12254.9	1270.33	2521.81	10647.3	24858.9	3320.82	3462.5	4425.17	1800.62	96748.6	4928.7	13545.6
12083	74.4926	2	933.959	1865.9	-0.000403906	-0.216467	30.39	EITFNFPTIDKLDGQE		ATCG00490.1	ATCG00490.1			| Symbols: RBCL | ribulose-bisphosphate carboxylases | chrC:54958-56397 FORWARD LENGTH=479	TRUE	304.391	Ox-28h	Col-16h	0.203531	148.219	0	261.755	66.093	120.172	0	264.365	4.75883	106.758	48.0504	0	0	23159.9	276.553	11553.6	703.492	0	10270.7	22119.1	11779.6	9834.64	13751.2	31084.5	0	30939.3	8.23378	0	63433	0	32609
301	46.0192	2	558.795	1115.58	-0.000310092	-0.277966	62.26	VALEACVQAR		ATCG00490.1	ATCG00490.1			| Symbols: RBCL | ribulose-bisphosphate carboxylases | chrC:54958-56397 FORWARD LENGTH=479	TRUE	3.64426	Ox-24h	Col-12h	0.765985	130.327	62173.2	85683	71075.6	240276	61649.6	84976.4	387968	52550.6	122626	136299	56337.1	265699	51355	197978	176099	80930.1	105506	369374	431896	193987	101835	635576	80639.9	140361	129927	339909	537383	49648.9	336289
3062	44.2069	2	558.795	1115.58	0.000479928	0.430207	49	VALEACVQAR		ATCG00490.1	ATCG00490.1			| Symbols: RBCL | ribulose-bisphosphate carboxylases | chrC:54958-56397 FORWARD LENGTH=479	TRUE	3.60472	Col-16h	Ox-24h	0.171368	105.887	1555.64	1063.81	3205.81	9667.78	4910.46	12236.9	6290.75	2064.58	3589.52	6282.97	1024.46	1203.27	1058.62	4704.64	4944.33	3439.16	1930.03	3327.79	9031.73	1661.93	5010.52	2382.22	2740.57	991.658	1866.07	8525.72	1366.39	1710.89	1260.11
5363	42.5558	2	558.795	1115.58	-0.000239775	-0.214934	35.02	VALEACVQAR		ATCG00490.1	ATCG00490.1			| Symbols: RBCL | ribulose-bisphosphate carboxylases | chrC:54958-56397 FORWARD LENGTH=479	TRUE	3.01079	Ox-12h	Ox-24h	0.641874	98.5771	10371.7	17639.1	10401	40194.1	11877.9	26554.2	66247.8	7662.14	22701.2	29210.5	17885.9	11905.2	10996.6	46256.5	26636.4	10009.7	17257.6	11538.8	51828.9	36701.6	25446	7476.75	13157.5	13256.5	32016.9	40870.6	7141.8	9716.98	19096.8
369	77.6806	3	757.381	2269.12	-0.00207359	-0.913828	30.79	ESTLGFVDLLRDDYVEKDR		ATCG00490.1	ATCG00490.1			| Symbols: RBCL | ribulose-bisphosphate carboxylases | chrC:54958-56397 FORWARD LENGTH=479	TRUE	1101.96	Ox-24h	Col-16h	0.0280056	204.434	1.20649	25707.8	5576	930.535	374.329	0	1377.86	695.791	2753	469.997	10294.6	841415	2095.63	138496	19547	272.975	81147.6	1.31231e+06	491162	101353	119812	3.25362e+06	3523.25	103131	14948.2	607.535	3.8155e+06	1366.75	845538
3633	77.6806	2	1135.57	2269.12	0.000568107	0.250364	59.28	ESTLGFVDLLRDDYVEKDR		ATCG00490.1	ATCG00490.1			| Symbols: RBCL | ribulose-bisphosphate carboxylases | chrC:54958-56397 FORWARD LENGTH=479	TRUE	233.201	Ox-24h	Col-12h	0.624119	219.059	152.977	1108.65	921.519	1623.02	634.223	332.603	2292.87	579.029	942.059	547.9	1000.06	106376	712.406	16234.7	958.834	374.873	5950.86	161355	61406.1	7377.17	693.812	701785	146.695	10357.2	463.529	546.673	784792	581.613	128400
376	48.0802	3	501.622	1501.84	-0.000719333	-0.478967	23.59	YGRPLLGCTIKPK		ATCG00490.1	ATCG00490.1			| Symbols: RBCL | ribulose-bisphosphate carboxylases | chrC:54958-56397 FORWARD LENGTH=479	TRUE	2.13002	Ox-12h	Col-28h	0.0567383	79.3312	506837	557788	362289	609461	350120	426205	276702	415766	607363	447391	466350	502841	430152	383695	605815	379918	1.02302e+06	445837	395804	837588	235060	216281	364419	292172	711845	173823	220441	993274	374177
1730	48.148	2	751.929	1501.84	-0.000426395	-0.283914	20.14	YGRPLLGCTIKPK		ATCG00490.1	ATCG00490.1			| Symbols: RBCL | ribulose-bisphosphate carboxylases | chrC:54958-56397 FORWARD LENGTH=479	TRUE	2.42047	Ox-12h	Col-28h	0.0571558	71.2211	195308	237722	112811	173164	112157	150032	49720.2	141614	220237	190847	167833	190784	150533	148388	247607	111828	420310	161663	150996	280035	94709.8	98494	134363	101256	280176	58933	108781	354365	148539
417	34.4202	2	456.74	911.464	-0.000249658	-0.273908	42.77	AMHAVIDR		ATCG00490.1	ATCG00490.1			| Symbols: RBCL | ribulose-bisphosphate carboxylases | chrC:54958-56397 FORWARD LENGTH=479	TRUE	5.1245	Col-16h	Ox-16h	0.108321	116.207	179243	844409	426432	1.42028e+06	319131	976225	2.79222e+06	175182	211731	525875	320257	246571	189719	594169	577881	464866	359447	203874	1.34826e+06	571053	1.18497e+06	122660	648061	182645	1.22545e+06	1.74095e+06	373553	178143	335099
460	47.092	3	650.977	1949.91	0.000556482	0.285389	48.63	GHYLNATAGTCEEMIKR		ATCG00490.1	ATCG00490.1;ATMG00280.1	ATMG00280.1		| Symbols: RBCL | ribulose-bisphosphate carboxylases | chrC:54958-56397 FORWARD LENGTH=479	TRUE	5.53206	Ox-12h	Col-12h	0.135972	122.553	130191	643196	116571	68468.2	112483	186792	87262.7	312586	296912	390498	156330	516279	112134	939815	1.94689e+06	211365	489208	386048	2.28397e+06	956985	733111	338372	433066	422850	1.46241e+06	98616.3	544213	242526	885069
1606	47.0693	2	975.962	1949.91	-0.000130416	-0.0668832	64.26	GHYLNATAGTCEEMIKR		ATCG00490.1	ATCG00490.1;ATMG00280.1	ATMG00280.1		| Symbols: RBCL | ribulose-bisphosphate carboxylases | chrC:54958-56397 FORWARD LENGTH=479	TRUE	5.78103	Ox-12h	Col-12h	0.159395	132.425	74712.7	238421	45001.9	2650.94	34312.4	32575.6	700.249	97882.6	107573	162287	30254.7	148486	30165.4	268185	627809	28905.7	188922	121595	643714	266062	268252	111023	142351	131754	435444	17239.2	148389	76840.6	282942
471	49.8538	2	726.315	1450.62	0.00036479	0.251473	52.05	DDENVNSQPFMR		ATCG00490.1	ATCG00490.1;AT2G07732.1;ATMG00280.1	AT2G07732.1;ATMG00280.1		| Symbols: RBCL | ribulose-bisphosphate carboxylases | chrC:54958-56397 FORWARD LENGTH=479	TRUE	8.1562	Col-12h	Ox-16h	2.25712e-10	87.7108	475119	1.98916e+06	1.3568e+06	543283	583557	839987	406568	627370	342600	831474	542564	718629	889860	416882	611497	1.43238e+06	384477	226937	609966	557532	1.03862e+06	234708	822490	413707	821668	653921	505753	705675	470681
809	56.1441	2	708.397	1414.78	-0.00194961	-1.37803	23.58	LEDLRIPPAYTK		ATCG00490.1	ATCG00490.1			| Symbols: RBCL | ribulose-bisphosphate carboxylases | chrC:54958-56397 FORWARD LENGTH=479	TRUE	4.12914	Ox-12h	Col-32h	0.433002	89.3476	97505.1	341399	149665	44032.9	91846.2	333194	30428.4	34581.5	144194	222615	87579.7	161192	62089.3	244092	305834	101564	201620	140420	717358	239217	494361	65256.8	239751	105775	605214	149948	132702	61340.9	90304.8
2454	57.6598	2	708.398	1414.78	-0.00118455	-0.837266	37.89	LEDLRIPPAYTK		ATCG00490.1	ATCG00490.1			| Symbols: RBCL | ribulose-bisphosphate carboxylases | chrC:54958-56397 FORWARD LENGTH=479	TRUE	3.7434	Ox-12h	Col-32h	0.548912	95.2729	40519.4	133485	79047.9	9582.01	29757.4	144409	2440.51	18290.1	69556.4	131089	36786.2	67379.9	32573.7	129078	155873	35027.7	87067.7	45838.8	320009	120665	239855	31563.3	104841	43018.6	269804	47918	68005.9	24394.8	46006.2
3635	56.1764	3	472.601	1414.78	-0.000984899	-0.696149	27.12	LEDLRIPPAYTK		ATCG00490.1	ATCG00490.1			| Symbols: RBCL | ribulose-bisphosphate carboxylases | chrC:54958-56397 FORWARD LENGTH=479	TRUE	2.82876	Ox-12h	Col-32h	0.878117	97.5744	19009.8	39496.5	28549.9	9091.78	21302.2	63239	11437.6	11865.4	23076.5	52096.9	20600.8	23584.5	12595.1	38837.3	50489.5	27425.9	33769.8	14050.7	112524	33855.2	66873.2	10601.4	53756.3	17292.2	94381.7	46086.9	11773.6	8480.37	17964
836	73.6364	2	631.318	1260.62	-8.27727e-05	-0.0656602	31.62	FLFCAEAIYK		ATCG00490.1	ATCG00490.1			| Symbols: RBCL | ribulose-bisphosphate carboxylases | chrC:54958-56397 FORWARD LENGTH=479	TRUE	83.8505	Col-28h	Col-16h	0.687111	218.142	11540.7	19800.9	14566	1697.36	20986.6	4559.55	6763.93	8346.02	14708.9	17297.3	739.495	65705.5	12840.2	30758.9	23097.7	6950.78	27676.7	101019	12776.2	26492.1	19188.5	4.24827e+06	13234.9	38879.5	13463.7	2503.61	456333	12251.5	60718.9
951	76.9156	3	804.065	2409.17	0.000232084	0.0963336	23.31	LTYYTPEYETKDTDILAAFR		ATCG00490.1	ATCG00490.1			| Symbols: RBCL | ribulose-bisphosphate carboxylases | chrC:54958-56397 FORWARD LENGTH=479	TRUE	864.412	Ox-24h	Col-12h	0.784753	205.498	81.8931	920.188	840.926	148.001	480.688	319.56	795.103	805.273	369.4	383.627	1934.38	267716	635.367	51835.2	423.077	0	53636.8	764309	51130.1	12348.5	11026.7	417538	612.105	25965.1	204.506	0	455169	725.772	124041
4823	76.9564	2	1205.59	2409.17	0.000942958	0.391403	96.55	LTYYTPEYETKDTDILAAFR		ATCG00490.1	ATCG00490.1			| Symbols: RBCL | ribulose-bisphosphate carboxylases | chrC:54958-56397 FORWARD LENGTH=479	TRUE	224.779	Ox-24h	Col-16h	0.893596	215.348	182.711	1141.86	852.93	371.648	1500.56	84.7843	757.548	445.062	216.092	1739.48	973.306	78614.6	184.988	9843.4	92.4043	433.311	12133.7	204990	11669.9	1239.79	975.221	177660	85.8228	4230.24	151.227	0.642366	201768	242.292	35800.4
1088	89.2183	4	1037.26	4145.03	0.00560257	1.35164	27.19	VTPQPGVPPEEAGAAVAAESSTGTWTTVWTDGLTSLDRYK		ATCG00490.1	ATCG00490.1			| Symbols: RBCL | ribulose-bisphosphate carboxylases | chrC:54958-56397 FORWARD LENGTH=479	TRUE	738.31	Col-28h	Ox-12h	0.261685	221.68	20818.3	19114.9	2808.84	10325	7497.41	8569.85	28539.3	10066.1	3415.65	13081.5	11610.6	4944.88	10800.5	3177.81	3547.1	5215.51	14117.1	4080.25	2518.18	779.442	3538.21	1.75415e+07	7524.35	104561	6380.04	4577.62	1.82641e+06	8622.56	5773.13
1514	89.1963	3	1382.68	4145.03	0.00426729	1.0295	39.23	VTPQPGVPPEEAGAAVAAESSTGTWTTVWTDGLTSLDRYK		ATCG00490.1	ATCG00490.1			| Symbols: RBCL | ribulose-bisphosphate carboxylases | chrC:54958-56397 FORWARD LENGTH=479	TRUE	1315.81	Col-28h	Ox-12h	0.694211	221.924	1888.97	15914.6	7326.82	10518.4	7210.37	2518.23	32010.3	8670.91	5011.79	8598.92	5185.97	4536.82	5107.68	5455.82	1471.61	6002.24	9614.06	1276.68	2411.92	3053	1102.89	1.97106e+07	3234.24	113396	1900.32	1965.62	2.35976e+06	4990.86	4621.95
1102	54.6114	2	594.336	1186.66	0.000170903	0.144021	58.86	DNGLLLHIHR		ATCG00490.1	ATCG00490.1			| Symbols: RBCL | ribulose-bisphosphate carboxylases | chrC:54958-56397 FORWARD LENGTH=479	TRUE	2.02361	Col-24h	Ox-32h	0.240354	96.2219	44618.2	191291	94786.9	97407.7	86234.9	70147.6	93900.6	74233.3	118178	194788	90461.9	94660.9	120039	107601	155913	80094	131184	68358.5	110034	235428	72074.7	100449	91105.1	196853	159592	71355.5	96904.2	102836	133844
1504	42.1003	2	539.803	1077.59	-0.000908699	-0.843268	26.24	LGLSAKNYGR		ATCG00490.1	ATCG00490.1			| Symbols: RBCL | ribulose-bisphosphate carboxylases | chrC:54958-56397 FORWARD LENGTH=479	TRUE	2.24156	Col-16h	Col-28h	0.324525	85.9562	100485	80292.9	47375.2	99983.8	72138.2	71193.3	193127	70879.5	93621.9	56096.6	95916.9	50249.9	89223.8	64302	46951.2	51456.9	69989.4	40704.2	77813.5	62737.3	49813	23739	52320.2	30904.3	59554.7	61768.6	13392.9	159956	37622.7
1617	44.0239	3	604.275	1809.8	-0.000498534	-0.275463	46.37	GHYLNATAGTCEEMIK	[14] Oxidation (M)	ATCG00490.1	ATCG00490.1;ATMG00280.1	ATMG00280.1		| Symbols: RBCL | ribulose-bisphosphate carboxylases | chrC:54958-56397 FORWARD LENGTH=479	TRUE	2.7846	Col-28h	Ox-20h	0.0324839	81.413	54257.2	94179.3	136989	99518.7	80996.8	146583	21336.1	107963	65304.2	118171	78424.2	92076.3	81587.2	146116	151098	58521.7	61958.5	53989.8	196885	68234.6	142445	69593.8	182323	57286.4	140837	32096	96473.7	36504.2	68449.5
2890	44.0681	2	905.908	1809.8	-0.00103461	-0.57167	80.38	GHYLNATAGTCEEMIK	[14] Oxidation (M)	ATCG00490.1	ATCG00490.1;ATMG00280.1	ATMG00280.1		| Symbols: RBCL | ribulose-bisphosphate carboxylases | chrC:54958-56397 FORWARD LENGTH=479	TRUE	2.49554	Col-28h	Ox-20h	0.423173	90.3764	83794.9	143627	119548	87685.7	92676.7	178705	16918.3	115802	61495.2	151643	83960.2	91368.3	95134.2	168027	243745	53904.1	69008.9	66830	296393	81850.7	246390	94058	215305	67653.8	199908	40675.4	133461	47049.2	86940.2
2000	69.7812	3	678.985	2033.93	-0.000797052	-0.391877	36.53	EACKWSPELAAACEVWK		ATCG00490.1	ATCG00490.1			| Symbols: RBCL | ribulose-bisphosphate carboxylases | chrC:54958-56397 FORWARD LENGTH=479	TRUE	3.01212	Col-24h	Col-16h	0.447446	101.331	56018.5	47699.5	73147.5	140332	57462.8	75616.4	130991	72509.3	43672.7	44189.1	169170	130889	52638.5	53039.8	37249.3	118444	71770.6	100059	530755	284353	300960	113897	37433.6	57710.5	58154.5	145740	184331	63275	100327
3212	69.8644	2	1017.97	2033.93	0.000342444	0.168365	63.34	EACKWSPELAAACEVWK		ATCG00490.1	ATCG00490.1			| Symbols: RBCL | ribulose-bisphosphate carboxylases | chrC:54958-56397 FORWARD LENGTH=479	TRUE	545.863	Ox-12h	Col-16h	0.00227504	196.257	9.68095	6129.62	621.598	0	73.4322	95.8773	633.343	361.492	37.8125	292.698	469.603	71115.8	283.238	3662.09	3377.97	165.282	24915.1	112172	296140	190950	259039	143444	475.758	16378.8	19632.8	151.759	312467	546.02	45385.7
2104	72.9005	2	773.872	1545.73	0.00021684	0.140284	50.12	WSPELAAACEVWK		ATCG00490.1	ATCG00490.1			| Symbols: RBCL | ribulose-bisphosphate carboxylases | chrC:54958-56397 FORWARD LENGTH=479	TRUE	38.3414	Col-28h	Col-16h	0.0469037	173.915	3504.68	15744.2	2396.92	1698.4	809.1	6987.73	5931.42	3324.63	3078.61	392.487	7996.66	68818	6566.52	8033.25	13476.4	4965.22	10484.8	145081	34723.8	169374	199021	462000	7495.84	34391.8	52988.1	4151.73	453307	51126.5	45564.2
30430	72.7746	3	516.25	1545.73	7.87842e-05	0.050969	41.82	WSPELAAACEVWK		ATCG00490.1	ATCG00490.1			| Symbols: RBCL | ribulose-bisphosphate carboxylases | chrC:54958-56397 FORWARD LENGTH=479	TRUE	Infinity	Col-28h	Col-16h	0.0212693	202.64	30.2896	81.1544	0	0	82.4027	0	0	0	0	0	0	238.649	106.437	0	0	18.0301	21.0711	962.875	499.18	2308.86	2427.3	4531.84	6.98509	76.8368	670.066	0	3199.12	120.336	105.256
2836	46.1737	3	970.795	2909.36	-0.00114178	-0.39245	49.91	SQAETGEIKGHYLNATAGTCEEMIKR	[23] Oxidation (M)	ATCG00490.1	ATCG00490.1			| Symbols: RBCL | ribulose-bisphosphate carboxylases | chrC:54958-56397 FORWARD LENGTH=479	TRUE	11.2133	Ox-12h	Col-16h	0.00512968	151.053	36844	310979	35018.9	10232.9	27978.4	25668.1	22367.4	106343	195942	27318	24669	486745	56934.7	818587	538461	28527.5	599586	597481	1.22642e+06	689179	162699	151195	139569	529291	179150	24529.2	235081	87042.5	423615
3966	53.7079	3	562.29	1683.85	-0.00454816	-2.70104	33.4	NEGRDLAVEGNEIIR		ATCG00490.1	ATCG00490.1			| Symbols: RBCL | ribulose-bisphosphate carboxylases | chrC:54958-56397 FORWARD LENGTH=479	TRUE	2.52856	Col-24h	Col-20h	0.583801	108.377	10070.5	25493.2	13529.6	2094.43	6255.9	15363.3	3842.59	5789.55	10656.1	12390.2	8523.58	11051.9	6215.64	13539	7408.86	6172.85	18618.3	52953	27009.5	13428.4	11137.4	11249	6371.46	6149.74	18895	33194.3	6310.55	6257.94	5504.72
4275	33.5004	2	464.737	927.459	-0.000832108	-0.89719	39.46	AMHAVIDR	[2] Oxidation (M)	ATCG00490.1	ATCG00490.1			| Symbols: RBCL | ribulose-bisphosphate carboxylases | chrC:54958-56397 FORWARD LENGTH=479	TRUE	6.67268	Col-16h	Ox-16h	0.185766	146.188	43759.8	133173	73757.9	277101	58101.2	148321	736489	34921	29925.1	78304.7	35253.7	30803	36012.5	71282.3	74840.1	57109.3	75512.5	46029.6	252872	62337.3	151232	14194.6	122075	47365.9	232165	214938	56864.2	34720.4	65170.9
5681	78.3152	3	857.097	2568.27	-0.000255886	-0.0996336	22.29	LEGDRESTLGFVDLLRDDYVEK		ATCG00490.1	ATCG00490.1			| Symbols: RBCL | ribulose-bisphosphate carboxylases | chrC:54958-56397 FORWARD LENGTH=479	TRUE	6.75175	Col-32h	Col-16h	0.82985	208.83	25454.7	15667.3	22515.1	281.588	60885.4	7076.29	1108.67	3069.95	25799.8	35672.5	1140.56	63077.7	2019.04	13001.6	56655.2	6294.64	22598.9	100827	15725.8	23230.6	12675	354659	19849.8	32679.5	20890.6	712.375	348735	916.255	72144.9
5905	50.0887	3	673.351	2017.03	-0.00145329	-0.720507	22.33	LSGGDHIHAGTVVGKLEGDR		ATCG00490.1	ATCG00490.1			| Symbols: RBCL | ribulose-bisphosphate carboxylases | chrC:54958-56397 FORWARD LENGTH=479	TRUE	2.83836	Col-24h	Col-28h	0.228978	71.6797	44227.7	37922.9	42647.8	138469	69616.9	49853	147528	91490.4	83375.9	70175.1	136568	87441.2	54517.6	148888	115319	120016	114944	79588.3	332512	229657	27402.1	77632.1	42072.1	127727	34048.8	94865.4	143565	63138.7	126458
6483	70.9369	3	1018.82	3053.44	0.00238406	0.780779	48.62	ELGVPIVMHDYLTGGFTANTSLSHYCR	[8] Oxidation (M)	ATCG00490.1	ATCG00490.1			| Symbols: RBCL | ribulose-bisphosphate carboxylases | chrC:54958-56397 FORWARD LENGTH=479	TRUE	229.91	Col-28h	Col-12h	0.131875	219.643	380.951	1236.93	2172.95	2690.06	51.0508	153.958	5970.82	979.835	1413.16	710.128	2791.56	7836.85	2220.23	4122.99	1518.09	1341.05	5706.06	47356.4	7633.96	4096.78	10215.4	1.48045e+06	2442.39	7160.66	1493.54	188.156	352207	2126.93	10455.8
6550	70.0955	2	766.883	1531.75	0.00164729	1.07543	27.83	DRFLFCAEAIYK		ATCG00490.1	ATCG00490.1			| Symbols: RBCL | ribulose-bisphosphate carboxylases | chrC:54958-56397 FORWARD LENGTH=479	TRUE	58.5484	Col-28h	Col-16h	0.196536	181.213	159.261	14042.6	2159.8	472.805	815.287	187.697	1632.65	1758.84	8824.22	541.5	361.908	38511.2	2146.27	33636.1	30991.8	262.5	36324.3	33992	41042.7	16327.1	62090.2	641276	11883.8	37847.9	4805.61	61.034	125542	3983.88	30401
51333	69.8475	3	511.59	1531.75	-0.000498171	-0.32523	42.14	DRFLFCAEAIYK		ATCG00490.1	ATCG00490.1			| Symbols: RBCL | ribulose-bisphosphate carboxylases | chrC:54958-56397 FORWARD LENGTH=479	TRUE	Infinity	Col-28h	Col-12h	0.141126	223.607	0	0	0	0	0	0	0	0	0	0	0	0	0	0	0	0	0	0	0	0	0	465.374	0	0	0	0	0	0	0
7273	80.5889	2	1000	1997.99	0.000245619	0.122933	42.76	ESTLGFVDLLRDDYVEK		ATCG00490.1	ATCG00490.1			| Symbols: RBCL | ribulose-bisphosphate carboxylases | chrC:54958-56397 FORWARD LENGTH=479	TRUE	701.032	Col-28h	Col-16h	0.834155	222.007	0	535.797	1534.65	469.584	161.97	86.6883	0	191.193	400.107	247.3	470.448	36652.6	236.176	2361.98	3.15278	116.569	843.601	25912.3	8019.47	463.709	3025.7	644939	14.7917	604.037	72.7048	103.224	544023	345.037	23626.9
11651	80.6535	3	667.005	1997.99	-4.91746e-05	-0.024612	35.84	ESTLGFVDLLRDDYVEK		ATCG00490.1	ATCG00490.1			| Symbols: RBCL | ribulose-bisphosphate carboxylases | chrC:54958-56397 FORWARD LENGTH=479	TRUE	1746.63	Col-28h	Col-12h	0.551702	223.607	0	0	41.7748	0	0	0	299.414	0	48.8082	0	0	9433.93	108.581	1679.31	0	0	94.326	7278.38	2282.66	123.941	141.067	72712.7	8.97437	102.295	0	0	62493.1	27.2344	7666.7
7521	81.6588	2	625.343	1248.67	-0.000528419	-0.423185	55.14	ESTLGFVDLLR		ATCG00490.1	ATCG00490.1			| Symbols: RBCL | ribulose-bisphosphate carboxylases | chrC:54958-56397 FORWARD LENGTH=479	TRUE	81.8344	Col-28h	Col-16h	0.0603921	217.864	1.20638	14749.5	310.602	0	0.0938426	0	448.809	1776.66	944.18	53.9422	238.267	60896.2	651.089	10262	3739.37	301.673	2624.03	6387.5	4064.64	7591.88	43059.2	187899	4372.73	27183.1	1286.66	7.27232	115432	3733.06	15909.2
49470	78.1571	2	625.343	1248.67	-0.000366154	-0.293235	41.74	ESTLGFVDLLR		ATCG00490.1	ATCG00490.1			| Symbols: RBCL | ribulose-bisphosphate carboxylases | chrC:54958-56397 FORWARD LENGTH=479	TRUE	Infinity	Col-28h	Col-12h	0.00757486	184.757	0	0	0	0	0	0	0.269796	80.0697	0	47.1228	74.1223	1642.9	0	618.843	263.761	0	152.634	36.67	239.09	57.1118	1822.74	3288.2	366.339	439.588	36.244	0	2784.98	0.193593	796.136
7666	47.9001	3	918.761	2753.26	-0.00241546	-0.87731	70.79	SQAETGEIKGHYLNATAGTCEEMIK	[23] Oxidation (M)	ATCG00490.1	ATCG00490.1			| Symbols: RBCL | ribulose-bisphosphate carboxylases | chrC:54958-56397 FORWARD LENGTH=479	TRUE	11.9937	Ox-12h	Col-16h	0.0393212	123.935	9038.03	19451.1	2508.91	0	1720.97	1347.18	0	8539.32	14511.7	4957.87	6158.97	61311.1	5449.61	118961	34552.7	2233.67	70914.3	75659.6	126362	61367.5	17922.9	33900.5	9622.8	86463.7	4452.08	502.999	39461.7	10545.4	76892.8
7758	50.7971	3	965.463	2893.37	-0.00343322	-1.18658	60.02	SQAETGEIKGHYLNATAGTCEEMIKR		ATCG00490.1	ATCG00490.1			| Symbols: RBCL | ribulose-bisphosphate carboxylases | chrC:54958-56397 FORWARD LENGTH=479	TRUE	10.5507	Ox-12h	Col-12h	0.191858	139.021	18031.7	9748.58	12707.9	1494.94	16988.7	12794	0	20195.9	18187.7	12408.5	9110.34	127597	15912.1	61948.9	9054.81	10651.7	48773.9	200362	207928	96596.2	5117.37	105884	12959.3	49094	7268.01	10677.4	234800	14229.9	232340
12278	71.2101	3	735.702	2204.08	0.00103274	0.468557	37.72	FLFCAEAIYKSQAETGEIK		ATCG00490.1	ATCG00490.1			| Symbols: RBCL | ribulose-bisphosphate carboxylases | chrC:54958-56397 FORWARD LENGTH=479	TRUE	55.2388	Ox-20h	Col-16h	0.119978	211.072	522.465	3552.87	2025.41	428.944	503.709	0.118145	155.11	1024.11	2815.62	1319.1	450.65	8421.09	5099.39	3426.71	4017.01	445.237	3999.21	28806.5	5307.25	3503.34	8482.08	127696	1934.63	5907.93	2510.68	0	32373.2	2496.84	4517.63
22268	71.2101	2	1103.05	2204.08	0.00178842	0.811413	93.24	FLFCAEAIYKSQAETGEIK		ATCG00490.1	ATCG00490.1			| Symbols: RBCL | ribulose-bisphosphate carboxylases | chrC:54958-56397 FORWARD LENGTH=479	TRUE	327.531	Ox-20h	Col-20h	0.794608	221.701	29.4933	394.836	3.55078	545.315	0	0	0	379.685	76.9206	201.521	0	200.211	18.7712	32.4259	204.491	91.2299	15.2955	4872.3	60.5632	72.0555	36.7501	65554	0	885.52	118.059	0	13524.8	252.832	747.771
12311	56.7153	2	914.439	1826.86	0.0013474	0.737552	26.66	EYKLTYYTPEYETK		ATCG00490.1	ATCG00490.1			| Symbols: RBCL | ribulose-bisphosphate carboxylases | chrC:54958-56397 FORWARD LENGTH=479	TRUE	4.38779	Ox-12h	Col-12h	0.262604	152.663	1038.97	14289.3	2094.8	0	1864.72	1426.99	0	8790	7764.59	6645.37	2771.34	10064.7	8840.86	9550.38	17444.6	447.171	11856.6	22560.1	10324	13258.9	9366.4	15290	6085.21	9860.88	12930.6	1217.98	7702.52	7080.23	11263.4
13493	48.5951	2	563.836	1125.66	-0.000333898	-0.296625	25.96	PLLGCTIKPK		ATCG00490.1	ATCG00490.1			| Symbols: RBCL | ribulose-bisphosphate carboxylases | chrC:54958-56397 FORWARD LENGTH=479	TRUE	3.23171	Ox-24h	Ox-20h	0.792038	147.12	1093.37	1844.85	8932.89	2815.76	1189.68	6866.95	1716.84	392.706	1704.48	9845.49	4081.88	1054.39	17729.7	477.053	1393.59	514.681	2077.78	3822.21	1109.48	3110.2	836.147	9422.2	666.583	1256.62	1806.13	1827.63	6672.7	4528.94	4755.34
17105	85.9415	4	1090.54	4358.15	0.00336427	0.771951	36.19	VTPQPGVPPEEAGAAVAAESSTGTWTTVWTDGLTSLDRYKGR		ATCG00490.1	ATCG00490.1			| Symbols: RBCL | ribulose-bisphosphate carboxylases | chrC:54958-56397 FORWARD LENGTH=479	TRUE	438.636	Ox-20h	Ox-28h	0.395772	221.593	268.059	678.816	422.195	560.19	94.3592	83.2253	2596.61	648.126	287.423	341.978	817.175	876.693	490.589	27.7014	14.2959	824.61	948.631	612.602	283.35	142.772	127.571	230630	498.994	3058.23	143.245	460.606	41169.6	1271.71	1413.34
19597	44.8492	2	854.941	1707.87	-0.00101901	-0.596657	28.88	TFQGPPHGIQVERDK		ATCG00490.1	ATCG00490.1			| Symbols: RBCL | ribulose-bisphosphate carboxylases | chrC:54958-56397 FORWARD LENGTH=479	TRUE	10.3734	Ox-12h	Col-12h	0.551493	158.43	625.51	7496.45	2194.63	1357.71	762.753	203.507	1042.96	436.275	3947.13	13879.2	471.608	1917.95	194.945	7005.02	21036.3	268.377	7455.52	12372.1	65137.5	11036.6	3061.32	3404.68	3855.86	4202.7	41943.1	858.914	6687.29	698.972	3318.71
19955	93.1629	3	1132.22	3393.63	0.00395824	1.16638	73.03	WSPELAAACEVWKEITFNFPTIDKLDGQE		ATCG00490.1	ATCG00490.1			| Symbols: RBCL | ribulose-bisphosphate carboxylases | chrC:54958-56397 FORWARD LENGTH=479	TRUE	608.573	Col-28h	Ox-24h	0.530026	222.824	337.021	171.789	592.569	1269.46	31.6222	703.417	873.038	79.3755	14.6676	359.539	1611.93	66.6333	60.05	94.7018	0	634.305	132.625	90.7013	145.741	0	161.619	213841	63.7411	161.078	214.291	267.239	83.9031	552.036	169.693
20069	78.6568	3	607.323	1818.95	-0.000463234	-0.254671	46.51	LEGDRESTLGFVDLLR		ATCG00490.1	ATCG00490.1			| Symbols: RBCL | ribulose-bisphosphate carboxylases | chrC:54958-56397 FORWARD LENGTH=479	TRUE	63.5436	Col-28h	Col-16h	0.0695378	166.636	143.336	462.101	178.34	91.5051	373.484	0	149.097	0	309.512	181.725	0	10347.3	192.629	3681.7	469.481	289.544	2041.02	7196.44	3369.42	3979.16	1164.39	30530.2	143.018	8632.41	219.071	0	9357.35	279.605	8328.86
26322	69.6663	3	826.078	2475.21	0.000591047	0.238787	40.51	DRFLFCAEAIYKSQAETGEIK		ATCG00490.1	ATCG00490.1			| Symbols: RBCL | ribulose-bisphosphate carboxylases | chrC:54958-56397 FORWARD LENGTH=479	TRUE	31.016	Ox-20h	Col-16h	0.00761639	203.074	0	2017.91	59.4295	0	102.603	0	495.365	83.3119	125.235	0	115.551	2774.14	416.748	1209.87	83.5108	176.36	856.894	2712.59	470.449	347.11	1087.96	14775.5	246.658	614.781	52.471	0	4804.48	1109.48	876.419
106	46.3172	2	759.375	1516.74	-0.00066889	-0.441006	67.14	ESGVINEQNLAESK		ATCG00480.1	ATCG00480.1			| Symbols: ATPB, PB | ATP synthase subunit beta | chrC:52660-54156 REVERSE LENGTH=498	TRUE	3.02401	Col-12h	Ox-24h	0.0178013	83.1541	1.18082e+06	2.48839e+06	2.05428e+06	3.54735e+06	1.69884e+06	2.89927e+06	2.84153e+06	1.50551e+06	1.08809e+06	2.34451e+06	2.32954e+06	1.0824e+06	978104	1.3403e+06	1.93237e+06	1.63598e+06	730853	494398	2.66364e+06	1.33406e+06	2.44101e+06	422368	1.94507e+06	1.45253e+06	2.37254e+06	2.75452e+06	1.14784e+06	1.071e+06	884187
233	63.3464	2	596.316	1190.62	-0.000131077	-0.110092	64.13	SAPAFIELDTK		ATCG00480.1	ATCG00480.1			| Symbols: ATPB, PB | ATP synthase subunit beta | chrC:52660-54156 REVERSE LENGTH=498	TRUE	2.15025	Col-28h	Ox-24h	0.759052	82.345	415541	917517	844572	585479	434470	1.49479e+06	654247	219945	407863	697205	539086	452215	332919	565026	720655	726840	505503	293651	1.47936e+06	681735	1.17673e+06	110411	808724	380337	1.5552e+06	875208	313621	256546	278943
267	45.0429	2	807.415	1612.82	-0.00183764	-1.1394	57.96	RTNPTTSNPEVSIR	[N-term] Acetyl (Protein N-term)	ATCG00480.1	ATCG00480.1			| Symbols: ATPB, PB | ATP synthase subunit beta | chrC:52660-54156 REVERSE LENGTH=498	TRUE	2.20437	Ox-12h	Col-32h	0.956917	93.1381	339661	883025	403274	881660	402924	1.26873e+06	918944	131960	327061	517248	393190	458036	193894	453121	696121	381179	442083	319098	1.67233e+06	517623	1.10574e+06	112070	629572	251375	1.12405e+06	605793	369482	186488	189351
1723	45.1133	3	538.612	1612.81	-0.00238765	-1.48042	26.98	RTNPTTSNPEVSIR	[N-term] Acetyl (Protein N-term)	ATCG00480.1	ATCG00480.1			| Symbols: ATPB, PB | ATP synthase subunit beta | chrC:52660-54156 REVERSE LENGTH=498	TRUE	2.15597	Col-12h	Col-28h	0.231904	78.5071	110402	80370.5	104985	313937	133652	180311	134542	125144	141983	119974	275673	76083.6	83927.2	100433	100066	165607	56778.4	40182.7	191596	113453	88247.1	15300.5	89543.6	55093.4	96600.6	192085	29080.1	45580.1	62477.3
499	38.6304	2	815.907	1629.8	-0.000894674	-0.548947	47.99	IVGEEHYETAQQVK		ATCG00480.1	ATCG00480.1			| Symbols: ATPB, PB | ATP synthase subunit beta | chrC:52660-54156 REVERSE LENGTH=498	TRUE	3.01476	Ox-12h	Ox-32h	0.730784	106.365	185162	568220	312109	968901	222586	766449	1.21246e+06	109012	173613	367018	253527	282792	102080	453776	498571	250306	254593	262410	1.48056e+06	303706	1.21236e+06	99990.7	498313	169050	931126	542043	260442	98318.9	154289
573	54.0473	3	776.7	2327.08	0.00109754	0.471637	67.33	MPSAVGYQPTLSTEMGTLQER	[1] Oxidation (M)|[15] Oxidation (M)	ATCG00480.1	ATCG00480.1			| Symbols: ATPB, PB | ATP synthase subunit beta | chrC:52660-54156 REVERSE LENGTH=498	TRUE	4.60972	Ox-12h	Col-32h	0.0636684	96.6656	108647	502831	331091	12923.9	90908.9	121472	4493.76	287827	355950	213445	108863	290398	299181	400642	512411	80126.5	226923	210292	625990	428070	422370	117931	572482	397476	419926	22456.2	153301	144648	158085
2768	54.0695	2	1164.55	2327.08	0.000896679	0.385324	92.71	MPSAVGYQPTLSTEMGTLQER	[1] Oxidation (M)|[15] Oxidation (M)	ATCG00480.1	ATCG00480.1			| Symbols: ATPB, PB | ATP synthase subunit beta | chrC:52660-54156 REVERSE LENGTH=498	TRUE	7.44475	Ox-12h	Col-32h	0.188793	143.093	16230.8	212731	75810.1	549.141	6521.81	20414.7	0	79411.6	107689	87130.7	4787.06	109833	76023.1	144592	271745	6420.23	82667.6	58715.6	217986	141005	179724	42842.9	208329	123797	166332	0	57278	22375.8	37585.3
587	84.0806	3	801.064	2400.17	0.00073214	0.305037	44.48	DTLGQEINVTCEVQQLLGNNR		ATCG00480.1	ATCG00480.1			| Symbols: ATPB, PB | ATP synthase subunit beta | chrC:52660-54156 REVERSE LENGTH=498	TRUE	2997.88	Col-28h	Col-16h	0.665099	222.878	0	8579.14	713.08	2001.66	0	66.9348	2156.2	225.699	645.546	248.718	617.726	32557.8	367.716	2678.95	95.724	0	4714.6	55066.7	151.996	1151.49	245.866	9.99608e+06	55.9594	25751	98.8062	0	4.44678e+06	410.621	17040
1246	84.0806	2	1201.09	2400.17	0.00126364	0.526479	67.52	DTLGQEINVTCEVQQLLGNNR		ATCG00480.1	ATCG00480.1			| Symbols: ATPB, PB | ATP synthase subunit beta | chrC:52660-54156 REVERSE LENGTH=498	TRUE	6444.73	Col-28h	Col-16h	0.983926	223.034	4.82806	4124.5	1456.09	1525.77	621.399	106.772	512.486	355.088	131.592	404.228	515.512	18549.4	300.344	1346.36	295.673	691.324	2151.98	27099.9	229.686	292.555	0	9.71267e+06	102.726	19705	141.652	61.9205	3.48677e+06	1756.06	8221.81
27693	86.928	3	801.064	2400.17	0.00125711	0.523759	39.45	DTLGQEINVTCEVQQLLGNNR		ATCG00480.1	ATCG00480.1			| Symbols: ATPB, PB | ATP synthase subunit beta | chrC:52660-54156 REVERSE LENGTH=498	TRUE	926.746	Col-28h	Ox-12h	0.928747	222.679	62.7895	83.9926	126.548	470.106	180.107	69.1748	328.629	80.6	40.6473	91.8338	157.878	201.791	291.809	92.7806	8.06862	0	240.077	173.664	64.9361	30.793	0	419758	157.359	1009.79	232.147	90.8459	31682.8	97.6357	220.634
39222	91.8989	3	801.064	2400.17	0.00106405	0.443321	20.86	DTLGQEINVTCEVQQLLGNNR		ATCG00480.1	ATCG00480.1			| Symbols: ATPB, PB | ATP synthase subunit beta | chrC:52660-54156 REVERSE LENGTH=498	TRUE	392.463	Col-28h	Ox-28h	0.504968	222.411	166.26	95.4127	139.427	1071.22	0	143.152	1676.87	0	575.736	0	162.211	91.641	134.197	203.857	0	0	0	255.303	145.616	167.976	77.8084	146371	12.3054	249.023	290.079	81.748	8099.72	155.343	50.2974
40897	87.3736	2	1201.1	2400.18	0.00548302	2.28443	42.42	DTLGQEINVTCEVQQLLGNNR		ATCG00480.1	ATCG00480.1			| Symbols: ATPB, PB | ATP synthase subunit beta | chrC:52660-54156 REVERSE LENGTH=498	TRUE	345.771	Col-28h	Ox-24h	0.976799	222.469	3.09567	164.159	221.899	208.232	210.859	0	469.289	0.00377181	82.95	248.655	8.52192	195.027	154.859	78.8375	73.4032	0	771.817	141.595	513.79	184.333	0	174590	128.551	405.803	179.599	0	11777.4	87.6475	385.22
615	66.368	3	693.014	2076.02	0.000124047	0.0597525	63.97	GIYPAVDPLDSTSTMLQPR	[15] Oxidation (M)	ATCG00480.1	ATCG00480.1			| Symbols: ATPB, PB | ATP synthase subunit beta | chrC:52660-54156 REVERSE LENGTH=498	TRUE	12.3096	Ox-12h	Col-16h	0.00615014	176.143	9307.43	369566	65025.5	467.287	5472.84	10812.7	1592.15	46962.3	198798	28982.3	15523.9	385891	66003.9	444274	511695	14690.4	400246	235024	1.28567e+06	404641	860145	136727	322068	285619	343718	1406.31	217496	77081.8	135796
717	66.3511	2	1039.02	2076.02	-1.29039e-05	-0.00621571	67.57	GIYPAVDPLDSTSTMLQPR	[15] Oxidation (M)	ATCG00480.1	ATCG00480.1			| Symbols: ATPB, PB | ATP synthase subunit beta | chrC:52660-54156 REVERSE LENGTH=498	TRUE	15.8133	Ox-12h	Col-16h	0.00829121	193.459	6331.25	536500	58913.2	737.633	1438.16	15920.7	1466.87	50508	246144	41892.8	9581.06	582356	69118.6	612798	845833	11433.3	573620	402786	1.72643e+06	544193	1.4072e+06	311044	427944	399049	462731	693.436	449848	74902.9	238679
633	48.7485	2	809.406	1616.8	-0.00074248	-0.459229	40.34	VALVYGQMNEPPGAR	[8] Oxidation (M)	ATCG00480.1	ATCG00480.1			| Symbols: ATPB, PB | ATP synthase subunit beta | chrC:52660-54156 REVERSE LENGTH=498	TRUE	2.91696	Ox-12h	Col-32h	0.769372	83.9446	285467	641419	445700	499005	349283	823286	375866	108788	347427	503907	341262	433435	168829	531618	664307	257827	368650	364261	1.54929e+06	615594	903125	118626	381638	388311	985152	381877	254559	145337	189218
1791	48.7099	3	539.94	1616.8	-0.000279104	-0.172627	23.71	VALVYGQMNEPPGAR	[8] Oxidation (M)	ATCG00480.1	ATCG00480.1			| Symbols: ATPB, PB | ATP synthase subunit beta | chrC:52660-54156 REVERSE LENGTH=498	TRUE	2.09967	Ox-12h	Col-32h	0.869499	82.4619	30011.4	64847.2	57896.7	79365	37133.5	85608.9	50718.9	27758.2	57006.6	57500.5	42123.7	52988.3	34317	86517.9	85487.4	37547.4	54413.1	50060.4	201415	66283.9	94825.4	12772.2	51164.8	47628.7	102415	48596.5	30468.2	28441.3	42386.8
703	68.2247	2	523.305	1044.6	-0.000687509	-0.658157	38.34	VVDLLAPYR		ATCG00480.1	ATCG00480.1			| Symbols: ATPB, PB | ATP synthase subunit beta | chrC:52660-54156 REVERSE LENGTH=498	TRUE	3.84194	Ox-12h	Col-16h	0.298884	86.7711	29972.5	177057	67517.5	37446.3	51470.6	46170.6	27520.9	20291.5	55766.2	74674	59690.2	115030	39029.9	57548.5	167993	47704.4	102292	52641	235799	111242	271638	29276.5	83723.1	70116.5	262693	30591.6	88784.2	36995.1	37256.4
861	43.5999	2	708.36	1414.7	-0.000736345	-0.520493	67.72	TNPTTSNPEVSIR		ATCG00480.1	ATCG00480.1			| Symbols: ATPB, PB | ATP synthase subunit beta | chrC:52660-54156 REVERSE LENGTH=498	TRUE	2.58148	Col-16h	Ox-20h	0.810282	97.4977	113429	321568	153789	516140	139331	368349	744386	85868.1	98773.3	138744	180509	153908	100362	217097	287926	155981	105183	99484.9	527230	130531	420661	57890.4	188273	80768.1	284870	195004	109050	106542	90229.4
941	36.0661	2	547.281	1092.55	-0.00105013	-0.961171	45.01	AVAMSATEGLK	[4] Oxidation (M)	ATCG00480.1	ATCG00480.1			| Symbols: ATPB, PB | ATP synthase subunit beta | chrC:52660-54156 REVERSE LENGTH=498	TRUE	4.19778	Col-16h	Col-32h	0.834694	164.011	52173.3	137367	82528.2	318421	53737.8	177466	1.15644e+06	33302.9	49963.8	60293.9	70782.7	63049.4	40140.7	114338	114269	60954.8	52324.3	45057.9	370746	94730.5	123554	16515.6	99772.9	37914.4	141657	164664	32563	28898.8	34289.2
1323	42.2287	2	617.336	1232.66	0.00364122	2.95396	38.99	AVAMSATEGLKR		ATCG00480.1	ATCG00480.1			| Symbols: ATPB, PB | ATP synthase subunit beta | chrC:52660-54156 REVERSE LENGTH=498	TRUE	3.08494	Col-24h	Ox-32h	0.99433	158.923	3591.67	22921.4	2605.14	12448.3	5402.87	7764.85	19725.2	2893.93	3682.54	4344.28	5741.34	3238.7	2395.17	14464.3	13965.8	6946.81	13976.2	1313.28	32356.4	22795.1	42116.7	489.927	3232.8	2351.54	6979.27	15397.6	5342.33	1193.35	14916.2
1458	33.5639	2	625.332	1248.65	-0.000682542	-0.546624	43.82	AVAMSATEGLKR	[4] Oxidation (M)	ATCG00480.1	ATCG00480.1			| Symbols: ATPB, PB | ATP synthase subunit beta | chrC:52660-54156 REVERSE LENGTH=498	TRUE	3.55685	Ox-12h	Col-28h	0.745505	145.005	27018.1	82470.6	46512.3	216881	30058.2	119068	716936	16093.1	65770.4	85532.4	36082.2	39591.8	20926	139160	159756	41105.6	83023.7	58086	356653	98479.3	86761.3	12183.6	70230.7	40714.9	181827	205976	23265.5	18158.8	38387.9
1459	33.5889	3	417.224	1248.65	-0.000262008	-0.209833	27.14	AVAMSATEGLKR	[4] Oxidation (M)	ATCG00480.1	ATCG00480.1			| Symbols: ATPB, PB | ATP synthase subunit beta | chrC:52660-54156 REVERSE LENGTH=498	TRUE	2.49504	Ox-12h	Col-28h	0.729997	130.788	21259.2	44169.8	39553.2	166960	20121.1	79320.4	362314	14629.5	40571.6	52529.7	20349.4	24263.9	13501.2	103153	93717.7	27395.3	57839.8	37246.6	197704	76162.6	40511.7	5769.96	47208.7	30809.2	122111	166607	11893	13012.5	31283.3
1460	80.3953	3	872.105	2613.29	0.000622984	0.238391	35.79	GRDTLGQEINVTCEVQQLLGNNR		ATCG00480.1	ATCG00480.1			| Symbols: ATPB, PB | ATP synthase subunit beta | chrC:52660-54156 REVERSE LENGTH=498	TRUE	1336.28	Col-28h	Col-16h	0.843306	223.033	375.646	4370.63	340.875	170.386	1529.77	148.54	1370.99	264.938	1193.39	522.093	103.775	7472.18	1493.83	2150.57	413.075	171.355	1426.56	31785.7	344.947	333.872	415.271	4.66729e+06	259.84	8417.41	509.378	0	664475	5878.62	7922.57
12007	80.439	2	1307.65	2613.29	-0.000885185	-0.338724	53.03	GRDTLGQEINVTCEVQQLLGNNR		ATCG00480.1	ATCG00480.1			| Symbols: ATPB, PB | ATP synthase subunit beta | chrC:52660-54156 REVERSE LENGTH=498	TRUE	1051.63	Col-28h	Col-20h	0.314098	222.642	0.389005	377.395	693.164	1577.85	40.4598	0	1127.73	414.053	174.015	0	0.376493	328.683	164.484	121.01	142.157	187.078	657.455	2213.71	197.318	82.0184	154.769	793033	409.579	1698.87	483.649	3842.37	98281.7	1281.45	743.711
34868	80.1998	4	654.331	2613.3	0.00210415	0.805174	66.53	GRDTLGQEINVTCEVQQLLGNNR		ATCG00480.1	ATCG00480.1			| Symbols: ATPB, PB | ATP synthase subunit beta | chrC:52660-54156 REVERSE LENGTH=498	TRUE	Infinity	Col-28h	Col-16h	0.883313	223.607	0	0.186887	22.4586	11.9087	151.289	0	0	0	0	0	0	0	111.478	8.16505	38.6616	0	0	145.429	42.899	0	0	14774.3	0	36.0293	0	0	1140.06	0	2.78516
1489	63.9111	3	725.357	2173.05	-0.00242161	-1.11438	61.32	GMDVVDMGNPLSVPVGGATLGR	[2] Oxidation (M)|[7] Oxidation (M)	ATCG00480.1	ATCG00480.1			| Symbols: ATPB, PB | ATP synthase subunit beta | chrC:52660-54156 REVERSE LENGTH=498	TRUE	8.8424	Ox-12h	Col-16h	0.00150553	175.727	5966.76	182809	28227	1577.7	3613.83	3406.18	1695.21	24843.9	106424	17488.5	10671.4	193000	34901.5	132475	173196	8031.64	161938	108205	366615	252680	232042	76068.5	140956	234657	106252	4111.49	109086	39110.6	57883.6
2464	63.8173	2	1087.53	2173.05	-0.000557384	-0.256498	66.16	GMDVVDMGNPLSVPVGGATLGR	[2] Oxidation (M)|[7] Oxidation (M)	ATCG00480.1	ATCG00480.1			| Symbols: ATPB, PB | ATP synthase subunit beta | chrC:52660-54156 REVERSE LENGTH=498	TRUE	14.6781	Ox-12h	Col-16h	0.0516191	208.245	513.974	183830	9971.66	409.931	0	1868.42	308.643	8792.73	92834	12380	4399.93	179639	14807.5	124936	260895	76.2078	169702	105059	351536	265659	270805	96164.1	115262	235678	101053	0	161086	22991.5	63359.6
1757	52.3126	3	920.749	2759.23	-5.27502e-05	-0.0191178	52.1	EGNDLYMEMKESGVINEQNLAESK	[7] Oxidation (M)|[9] Oxidation (M)	ATCG00480.1	ATCG00480.1			| Symbols: ATPB, PB | ATP synthase subunit beta | chrC:52660-54156 REVERSE LENGTH=498	TRUE	5.37802	Ox-12h	Col-32h	0.0128346	147.665	29998.1	220442	43777.1	1608.5	10562.3	29426.6	419.088	109914	99266.1	47679.1	17772.4	134421	69293.5	164876	155895	23498.4	133731	126390	214212	186484	113329	32365.7	119390	280960	103525	4574.68	77671.1	60521.3	101956
1800	52.8626	2	664.838	1327.66	-0.00123114	-0.927299	35.92	AHGGVSVFGGVGER		ATCG00480.1	ATCG00480.1			| Symbols: ATPB, PB | ATP synthase subunit beta | chrC:52660-54156 REVERSE LENGTH=498	TRUE	4.31671	Ox-12h	Col-16h	0.0900488	102.525	15931.4	44077.7	30580.6	14813.2	9814.3	18500	12778.4	8617.14	32438.1	31127	15202.5	52636.6	15538.8	46814.8	100475	26726.2	57776.6	37301.1	147057	82505.3	63377.4	25044.7	37470.7	35224.4	106607	24088.8	52196.8	18591.6	55286
12103	53.0062	3	443.562	1327.66	-0.000215168	-0.162065	22.05	AHGGVSVFGGVGER		ATCG00480.1	ATCG00480.1			| Symbols: ATPB, PB | ATP synthase subunit beta | chrC:52660-54156 REVERSE LENGTH=498	TRUE	5.54476	Col-24h	Ox-20h	0.331959	179.309	810.986	1990.89	955.436	1132.11	646.124	575.533	786.257	197.427	1233.72	1381.33	1085.01	1590.1	605.127	1347.44	6175.74	609.129	4365.01	2044.12	6770.33	7130.11	1488.23	731.744	1437.25	1294.35	3091.45	1659.68	2095.58	86.3989	1636.34
2092	57.4813	3	771.368	2311.08	-0.000449025	-0.194292	50.98	MPSAVGYQPTLSTEMGTLQER	[15] Oxidation (M)	ATCG00480.1	ATCG00480.1			| Symbols: ATPB, PB | ATP synthase subunit beta | chrC:52660-54156 REVERSE LENGTH=498	TRUE	6.17348	Col-24h	Col-16h	0.018227	92.6928	27042.2	59150.7	12209.2	1660.04	18045.9	10764.7	754.686	16127.7	22737	16846.1	17268.9	64774.9	21747.4	86668.8	92101.8	13523.1	79939.9	43789.7	173572	104219	158113	63666.3	25980	77036.9	61483.6	2116.88	77170.7	23317.4	47537.8
10434	57.6982	2	1156.55	2311.08	-0.00269199	-1.16482	94.75	MPSAVGYQPTLSTEMGTLQER	[15] Oxidation (M)	ATCG00480.1	ATCG00480.1			| Symbols: ATPB, PB | ATP synthase subunit beta | chrC:52660-54156 REVERSE LENGTH=498	TRUE	50.0831	Ox-12h	Col-16h	0.008722	162.593	1702.04	21887.2	1819.05	1027.96	1574.36	774.835	168.01	549.15	515.978	1635.1	1592.19	24618.1	345.205	32691.4	38672.4	876.445	29424	10713.3	72195	34457.9	83676.9	22761.8	5154.43	22839.6	27223.9	71.1656	37789.9	758.899	12627.3
2629	55.4551	2	801.408	1600.8	-0.000834482	-0.52129	52.85	VALVYGQMNEPPGAR		ATCG00480.1	ATCG00480.1			| Symbols: ATPB, PB | ATP synthase subunit beta | chrC:52660-54156 REVERSE LENGTH=498	TRUE	4.43719	Col-28h	Ox-32h	0.538704	120.999	34553.4	175543	79723	6394.78	50915.6	227545	2683.06	11043.3	25029.6	146440	70860.5	85393.2	15625.1	141602	231481	85461.7	112330	49360	312687	173701	490383	44006.5	111597	51605.8	440312	97026.8	171435	10319.7	72458.9
9560	55.4244	3	534.608	1600.8	-0.00129646	-0.809879	35.93	VALVYGQMNEPPGAR		ATCG00480.1	ATCG00480.1			| Symbols: ATPB, PB | ATP synthase subunit beta | chrC:52660-54156 REVERSE LENGTH=498	TRUE	5.90787	Col-28h	Col-12h	0.257639	141.65	1313.78	11223.3	4908.54	1128.66	641.819	15867.6	3422.45	1043.92	1020.05	9005.67	5711.28	5008.39	1433.41	9315.73	16396.9	6699.01	9241.87	2313.75	33258.3	18325	48545.9	3608.47	9808.44	6374.38	45189.3	6929.62	10811.3	2006.8	5743.37
3845	64.3693	2	488.285	974.555	-0.000338414	-0.347249	39.16	IGLFGGAGVGK		ATCG00480.1	ATCG00480.1;AT5G08670.1		AT5G08670.1	| Symbols: ATPB, PB | ATP synthase subunit beta | chrC:52660-54156 REVERSE LENGTH=498	FALSE	1.8255	Ox-12h	Ox-20h	0.994741	147.301	18271.5	30198	24321.1	10255.1	29839.7	15954.1	15483.4	16756	17067.2	26463.5	21001.9	14708	20292.4	9920.12	20047.9	23558.1	21215.2	17368.3	11618.2	31095.7	14444.3	5610.82	14421.9	37277.5	30598.7	19807.6	9023.59	31565.1	17624.6
4576	45.1605	2	847.397	1692.78	-0.00320018	-1.89048	20.66	RTNPTTSNPEVSIR	[N-term] Acetyl (Protein N-term)|[5] Phospho (ST)	ATCG00480.1	ATCG00480.1			| Symbols: ATPB, PB | ATP synthase subunit beta | chrC:52660-54156 REVERSE LENGTH=498	TRUE	1.91704	Col-12h	Ox-12h	0.967303	55.5217	93050	49214	45643.9	23045.3	83503.2	60170.5	1908.31	56452.6	52870.5	61016.4	61237.8	37873.1	68827.4	27500.4	33040.8	58593.8	44551	26458.3	21919.4	35357.5	28842.1	15473.5	49528.5	39434.6	38520	36900.4	15385.4	65206	34771.3
5637	50.3684	3	1006.47	3016.38	0.00196339	0.65091	23.92	TREGNDLYMEMKESGVINEQNLAESK	[9] Oxidation (M)|[11] Oxidation (M)	ATCG00480.1	ATCG00480.1			| Symbols: ATPB, PB | ATP synthase subunit beta | chrC:52660-54156 REVERSE LENGTH=498	TRUE	6.7115	Ox-12h	Col-16h	0.0542071	159.377	11258.3	106325	11037.8	744.639	9168.38	3217.7	0	37667	57731.5	20524.1	5150.71	48634.8	26502.7	83257	95407.1	1624.94	105507	72452.8	138132	130440	25318.8	18806.5	45841.2	106220	73878	7255.68	37424.9	66555.2	41087.3
5791	35.3334	2	511.745	1021.47	-7.3579e-05	-0.0720321	24.97	ATNLEMESK		ATCG00480.1	ATCG00480.1			| Symbols: ATPB, PB | ATP synthase subunit beta | chrC:52660-54156 REVERSE LENGTH=498	TRUE	5.47029	Col-16h	Ox-24h	0.133119	148.897	16369.8	39619	50166.9	106281	29512.1	57902.4	205728	60274.1	18212	23824.4	33576.6	15177.2	22812.9	31340	29302.5	28241.2	16672.8	7613.37	69605.3	25823.8	66987.7	6851.57	36554.5	12618.8	50574.6	224927	17068	17460.6	12899.8
6812	55.5065	2	615.262	1228.51	-6.8515e-05	-0.0557708	35.59	EGNDLYMEMK		ATCG00480.1	ATCG00480.1			| Symbols: ATPB, PB | ATP synthase subunit beta | chrC:52660-54156 REVERSE LENGTH=498	TRUE	21.5735	Col-28h	Ox-16h	0.00697557	164.469	2274.76	47490.1	20301.8	16585.3	5209.85	59348.7	42273.3	6780.46	563.368	11034.7	9971.54	9858.44	4508.88	17169.2	21299.7	22908.5	13910.1	2753.39	46332.1	16308.9	85262.4	5566.91	31462.5	5208.94	62602.1	55781.1	25431.3	6662.99	12187.6
8355	66.2307	3	766.039	2295.1	0.00913179	3.97884	50.65	MPSAVGYQPTLSTEMGTLQER		ATCG00480.1	ATCG00480.1			| Symbols: ATPB, PB | ATP synthase subunit beta | chrC:52660-54156 REVERSE LENGTH=498	TRUE	27.7458	Col-28h	Col-16h	0.348626	158.452	936.348	19044.3	35487.9	676.551	186.144	513.774	891.743	3250.9	4705.07	363.948	1230.05	110622	38937.9	14310.3	3286.96	17737.3	17936.6	33075	96854.9	57467.9	152202	94010.1	3020.32	17286.6	3320.93	0	162026	13287.5	39919.3
16192	66.2307	2	1148.55	2295.09	0.00340941	1.48553	87.24	MPSAVGYQPTLSTEMGTLQER		ATCG00480.1	ATCG00480.1			| Symbols: ATPB, PB | ATP synthase subunit beta | chrC:52660-54156 REVERSE LENGTH=498	TRUE	948.837	Col-28h	Col-16h	0.300941	205.621	0	511.753	376.473	343.791	0	0	0	85.3654	53.9714	0	0	10509.6	35.6347	543.707	153.081	0	657.227	8135.58	37052.6	15543.7	88247.7	42920.5	0	1039.72	0	0	101880	0	14028.7
8774	75.1379	2	978.015	1954.02	0.000320778	0.164164	83.76	IFNVLGEPVDNLGPVDTR		ATCG00480.1	ATCG00480.1			| Symbols: ATPB, PB | ATP synthase subunit beta | chrC:52660-54156 REVERSE LENGTH=498	TRUE	434.622	Col-28h	Col-16h	0.238045	207.37	0	1572.7	99.5373	0	0	0	332.146	225.579	135.509	0	0	55198.9	201.613	17281.7	0	0	15432.1	48984.6	5021.33	30825.3	24962.9	199265	0.875675	77066.3	0	0	200632	236.098	40568.3
18789	75.0977	3	652.342	1954	-0.0114863	-5.87829	38.29	IFNVLGEPVDNLGPVDTR		ATCG00480.1	ATCG00480.1			| Symbols: ATPB, PB | ATP synthase subunit beta | chrC:52660-54156 REVERSE LENGTH=498	TRUE	3.1826	Ox-24h	Col-12h	0.865071	147.221	2450.97	2318.07	948.544	5558.44	1053.32	3885	6848.9	2657.64	1297.7	1590.7	5535.45	8996.58	2308.06	3619.26	412.474	3615.48	2587.18	6179.54	1163.61	3061	2640.85	16382	1333.61	11692.4	836.344	4677.13	16864	2213.52	5365.77
9754	70.3324	2	717.391	1432.77	-0.000257427	-0.179671	105.88	FVQAGSEVSALLGR		ATCG00480.1	ATCG00480.1			| Symbols: ATPB, PB | ATP synthase subunit beta | chrC:52660-54156 REVERSE LENGTH=498	TRUE	19.8741	Col-28h	Col-12h	0.252208	203.439	1593.05	3376.1	2919.68	0	1413.63	673.373	122.795	5841.27	2924.86	1044	1889.09	14751	5129.79	3710.88	2429.44	2274.95	2376.36	38090.7	2922.42	2760.76	3484.75	171531	3935.37	3922.87	2004.34	103.891	55725.8	4788.88	11299.5
53001	70.2479	3	478.596	1432.77	-0.000335972	-0.234492	29.34	FVQAGSEVSALLGR		ATCG00480.1	ATCG00480.1			| Symbols: ATPB, PB | ATP synthase subunit beta | chrC:52660-54156 REVERSE LENGTH=498	TRUE	279.653	Col-28h	Col-16h	0.819645	223.607	14.6498	1.88991	0.0829627	32.1124	11.1013	8.33631	0.203546	0.0471225	0	0	0.442374	99.3709	5.83664	0	0	2.0736	0	315.659	20.5884	83.4106	0	2401.09	0.282541	0	0	2.09839	118.769	0.557656	153.617
9820	65.4957	2	639.349	1276.68	-0.00132928	-1.0412	23.41	MPNIYNALVVK	[1] Oxidation (M)	ATCG00480.1	ATCG00480.1			| Symbols: ATPB, PB | ATP synthase subunit beta | chrC:52660-54156 REVERSE LENGTH=498	TRUE	2.83462	Ox-12h	Col-32h	0.316489	90.1893	3648.58	18111.2	12265.3	986.248	4359.32	10242.4	1727.92	4014.91	6894.07	7042.11	8008.86	16488.8	8538.02	11539.6	17420.1	5810.01	9394.37	7085.23	30456.8	6180.65	16002.6	9384.13	12267.3	8037.88	19518.9	1287.13	9694.34	6988.58	4667.97
10611	64.9793	2	636.3	1270.59	0.000579979	0.456466	32.33	SAPAFIELDTK	[1] Phospho (ST)	ATCG00480.1	ATCG00480.1			| Symbols: ATPB, PB | ATP synthase subunit beta | chrC:52660-54156 REVERSE LENGTH=498	TRUE	2.49259	Col-12h	Ox-28h	0.84226	75.3238	23639.3	18468.6	26146.2	1718.58	16199.2	12593.4	720.582	19006.6	14235.2	14783.3	16695.1	16682.2	27874.9	9991.23	10271.3	27813	15766.7	10610.4	7071.16	13802.8	11181.6	9161.16	16598.6	14030.3	11827.1	315.83	6633.17	22540.1	14494.9
10969	91.0558	3	1001.54	3001.6	0.00185317	0.617393	120.17	YKELQDIIAILGLDELSEEDRLTVAR		ATCG00480.1	ATCG00480.1			| Symbols: ATPB, PB | ATP synthase subunit beta | chrC:52660-54156 REVERSE LENGTH=498	TRUE	1056.54	Col-28h	Col-24h	0.503034	223.271	205.568	484.625	870.039	815.791	99.3188	212.831	9.95833	469.5	451.057	362.527	1003.13	237.474	453	166.474	203.091	149.93	28.9554	86.4198	140.754	75.9334	63.3729	508632	104.622	110.016	334.101	114.787	157.413	3838.88	71.3892
11460	43.5999	2	623.26	1244.51	0.000202499	0.162714	24.25	EGNDLYMEMK	[9] Oxidation (M)	ATCG00480.1	ATCG00480.1			| Symbols: ATPB, PB | ATP synthase subunit beta | chrC:52660-54156 REVERSE LENGTH=498	TRUE	9.01646	Col-16h	Ox-16h	1.58388e-07	110.582	18237.1	42721.8	26274.9	72660.4	18247	38206.4	117773	21252.8	13130.8	11238	15649.1	14976.7	17495.5	14842.5	17954.1	19134.1	15760.7	10448.5	24551.6	12017.9	27184.4	7700.01	22567.3	13246.1	17371.6	31125.7	15686.7	19066.9	9558.82
14339	72.6861	2	744.381	1486.75	-0.00184465	-1.24073	81.77	VGLTALTMAEYFR	[8] Oxidation (M)	ATCG00480.1	ATCG00480.1			| Symbols: ATPB, PB | ATP synthase subunit beta | chrC:52660-54156 REVERSE LENGTH=498	TRUE	183.59	Col-28h	Col-16h	0.031672	192.101	58.4633	1044.95	935.054	153.993	0	0	0	158.451	219.952	181.809	36.5347	16001.1	459.601	7043.39	1172.44	0	3979.26	26597.5	3794.85	5362.06	4342.31	86785.5	150.939	10822.1	748.371	90.4849	23202.3	508.913	13444
17137	93.019	2	736.431	1470.85	0.000421572	0.286618	89.44	TVLIMELINNIAK		ATCG00480.1	ATCG00480.1			| Symbols: ATPB, PB | ATP synthase subunit beta | chrC:52660-54156 REVERSE LENGTH=498	TRUE	51047.6	Col-28h	Ox-12h	0.326705	223.607	82.8389	182.475	0	226.092	0	0	140.46	0	0.142578	0	0	0	1.39617	0	30.4077	84.3736	4.90544	0	19.4601	9.16971	0	84830.9	0	36.6276	114.406	0	22.9669	0	0
81859	92.156	2	736.431	1470.85	-0.00095834	-0.651556	50.62	TVLIMELINNIAK		ATCG00480.1	ATCG00480.1			| Symbols: ATPB, PB | ATP synthase subunit beta | chrC:52660-54156 REVERSE LENGTH=498	TRUE	Infinity	Col-32h	Col-12h	0.552093	223.607	0	0	0	0	0	0	0	0	0	0	0	0	0	0	8.30836	0	33.8825	0	0	0	68.0304	0	0	0	0	0	3387.59	0	0
18352	80.0936	3	1238.97	3713.88	0.00416291	1.12091	65.32	GSITSIQAVYVPADDLTDPAPATTFAHLDATTVLSR		ATCG00480.1	ATCG00480.1			| Symbols: ATPB, PB | ATP synthase subunit beta | chrC:52660-54156 REVERSE LENGTH=498	FALSE	614.29	Col-28h	Ox-12h	0.997797	223.032	0	460.67	1099.23	300.388	150.114	129.02	1146.68	880.926	500.554	39.5184	405.991	799.128	370.932	125.856	129.166	499.684	1052.8	303.089	184.759	49.3272	0	689427	220.426	514.297	685.65	0	29053.3	2012.33	192.898
21150	91.0963	3	821.428	2461.26	0.00242648	0.985869	75.08	YKELQDIIAILGLDELSEEDR		ATCG00480.1	ATCG00480.1			| Symbols: ATPB, PB | ATP synthase subunit beta | chrC:52660-54156 REVERSE LENGTH=498	TRUE	7558.92	Col-28h	Ox-28h	0.555219	223.607	33.029	0	0	188.276	6.0734	0	345.2	261.943	0	5.43905	0	0	0	253.782	7.31832	0	50.5456	83.3587	10.5508	0	82.8945	66895.3	13.8605	98.6646	0	0	208.607	365.522	43.5043
22306	83.4126	2	736.384	1470.75	0.000174268	0.118489	79.76	VGLTALTMAEYFR		ATCG00480.1	ATCG00480.1			| Symbols: ATPB, PB | ATP synthase subunit beta | chrC:52660-54156 REVERSE LENGTH=498	TRUE	115.826	Col-28h	Col-16h	0.59008	222.141	471.037	377.19	278.287	523.596	114.546	67.8372	0	91.4045	35.287	609.709	310.686	290.647	209.449	46.4288	41.1682	121.269	317.191	1867.86	253.41	188.617	68.3565	92663.1	100.157	320.25	0	0	15207.8	465.962	6877.04
23099	77.6335	3	1281.67	3841.98	0.00295188	0.768323	94.27	KGSITSIQAVYVPADDLTDPAPATTFAHLDATTVLSR		ATCG00480.1	ATCG00480.1			| Symbols: ATPB, PB | ATP synthase subunit beta | chrC:52660-54156 REVERSE LENGTH=498	FALSE	511.356	Col-28h	Ox-12h	0.327215	222.061	0	279.361	839.289	407.621	753.388	565.044	3455.56	458.2	1374.08	506.891	1278.37	196.742	1190.05	21.5279	162.239	0	183.986	255.454	136.323	145.375	459.466	327791	305.942	947.804	110.003	89.7013	38698.3	187.877	132.211
25924	89.9028	2	744.429	1486.84	-0.000335624	-0.22573	39.05	TVLIMELINNIAK	[5] Oxidation (M)	ATCG00480.1	ATCG00480.1			| Symbols: ATPB, PB | ATP synthase subunit beta | chrC:52660-54156 REVERSE LENGTH=498	TRUE	25.9764	Col-28h	Ox-28h	0.550754	207.319	700.382	227.019	77.4781	86.6591	63.5752	280.114	129.395	33.8706	43.689	69.3838	437.479	319.503	224.069	23.9454	53.9187	84.8596	68.9899	408.784	8.89207	33.6257	469.726	12060.3	45.6813	58.5854	177.472	0	180.205	28.9762	502.768
28963	89.5605	2	744.429	1486.84	-0.000225363	-0.151571	83.52	TVLIMELINNIAK	[5] Oxidation (M)	ATCG00480.1	ATCG00480.1			| Symbols: ATPB, PB | ATP synthase subunit beta | chrC:52660-54156 REVERSE LENGTH=498	TRUE	8.32686	Col-28h	Col-16h	0.901707	195.601	2292.78	981.623	334.356	1480.22	1221.74	800.277	559.38	849.451	849.384	1473.59	1863.16	1118.56	1644.66	603.252	214.112	833.532	1501.25	5074.86	187.439	341.307	1229.3	33954.5	704.452	993.081	856.669	275.925	18944.5	2146.47	1309.95
35964	91.8544	2	1086.06	2170.1	0.0023716	1.09285	27.34	ELQDIIAILGLDELSEEDR		ATCG00480.1	ATCG00480.1			| Symbols: ATPB, PB | ATP synthase subunit beta | chrC:52660-54156 REVERSE LENGTH=498	TRUE	2507.55	Col-28h	Ox-24h	0.492997	223.607	0	65.4905	0	0	39.5105	15.0378	0	63.0086	2.26028	43.3963	111.56	30.014	95.072	110.073	0	186.705	0	48.1939	66.6126	0	0	37724.3	9.86863	17.875	0	155.624	81.334	0	0
36169	93.5113	3	1086.88	3257.62	0.00666605	2.0463	29.03	GFNLILSGEFDSLPEQAFYLVGNIDEATAK		ATCG00480.1	ATCG00480.1			| Symbols: ATPB, PB | ATP synthase subunit beta | chrC:52660-54156 REVERSE LENGTH=498	TRUE	109.713	Col-28h	Ox-12h	0.794948	221.699	209.199	0	93.8331	1454.09	179.095	444.341	396.968	442.266	203.317	212.874	737.438	161.285	173.266	159.888	98.9145	422.894	282.94	138.855	42.9254	0	0	55099.3	237.587	109.51	31.8662	0	80.9359	222.235	149.6
100772	94.2143	3	650.67	1948.99	-0.000528742	-0.27129	50.03	DVNEQDVLLFIDNIFR		ATCG00480.1	ATCG00480.1			| Symbols: ATPB, PB | ATP synthase subunit beta | chrC:52660-54156 REVERSE LENGTH=498	TRUE	Infinity	Col-28h	Col-16h	0.666545	223.607	0	0	0	0	0.0352988	0	0	0	0	0	0	0	0	0	0	0	0	0	0	0	0	3662.31	0.123717	0	0	0	0	5.91857	0
544	39.313	2	522.295	1042.58	-0.00186908	-1.79275	47.39	IVNDGVTVAR		AT1G55490.1	AT1G55490.1;AT5G56500.1;AT3G13470.1	AT5G56500.1;AT3G13470.1		| Symbols: CPN60B, LEN1 | chaperonin 60 beta | chr1:20715717-20718673 REVERSE LENGTH=600	TRUE	4.33782	Col-16h	Col-20h	0.97808	154.6	30556.5	139995	70287.3	227673	26819.2	180605	820019	16344.8	35693.2	50799.1	30269.7	46773	25380.5	71748	80210.2	50591.9	65235.8	40786.1	319532	38224.9	112656	10720.5	78496.9	37419.1	219539	220214	36312.8	24393.1	28409
1004	45.8691	2	512.775	1023.54	-0.00129072	-1.26104	33.35	LASKVDAIK	[3] Phospho (ST)	AT1G55490.1	AT1G55490.1;AT5G56500.1;AT3G13470.1	AT5G56500.1;AT3G13470.1		| Symbols: CPN60B, LEN1 | chaperonin 60 beta | chr1:20715717-20718673 REVERSE LENGTH=600	TRUE	2.03676	Col-16h	Ox-12h	0.294703	56.2933	117630	60555.6	89504.3	120402	98744	110253	158652	102743	74155.6	66276.6	113523	52054.7	115381	62918.4	57862.3	132259	51916.9	29998.1	65389.2	62518	49993.2	17152.4	78394.7	57968.1	54809.5	146865	17755.2	116382	62680.8
1036	60.8711	2	771.388	1540.76	-0.000454799	-0.295178	56.12	EVELEDPVENIGAK		AT1G55490.1	AT1G55490.1;AT5G56500.1;AT3G13470.1	AT5G56500.1;AT3G13470.1		| Symbols: CPN60B, LEN1 | chaperonin 60 beta | chr1:20715717-20718673 REVERSE LENGTH=600	TRUE	1.95503	Col-28h	Col-16h	0.411737	84.3213	73967.6	279446	178586	15457.2	73966.6	97713.5	6067.5	115611	108847	203926	85664.8	110235	90859.8	127799	190831	97253.6	118874	90524.3	257011	176122	264711	67667.2	223924	237573	246522	71781.4	182967	89580.9	116435
1417	43.6553	2	466.257	930.5	-0.00269852	-2.90007	21.79	GVVTLEEGK		AT1G55490.1	AT1G55490.1;AT5G56500.1;AT3G13470.1	AT5G56500.1;AT3G13470.1		| Symbols: CPN60B, LEN1 | chaperonin 60 beta | chr1:20715717-20718673 REVERSE LENGTH=600	TRUE	3.51214	Col-16h	Ox-24h	0.98216	141.742	4442.05	14018.1	14478.8	53435	7603.03	30303.4	141753	3278.63	13659.8	13554.8	10658.9	6915.77	4729.01	20916.4	18545	11705.3	5938.51	5344.3	41984.4	17707.5	28761.9	2273.72	17014.4	11374.9	24413.9	45516	4910.98	6385.57	10853.5
1593	41.8598	2	804.391	1606.77	-0.00128435	-0.799337	55.97	ETSTIVGDGSTQDAVK		AT1G55490.1	AT1G55490.1			| Symbols: CPN60B, LEN1 | chaperonin 60 beta | chr1:20715717-20718673 REVERSE LENGTH=600	TRUE	2.58033	Col-16h	Ox-24h	0.8977	102.237	73619	199054	111325	258140	72827.7	214045	536269	70709.1	54715.2	103419	113487	59105.3	42694.1	118465	91731.8	91029.4	65640.2	39806.5	273827	107867	220149	19404.2	144942	74482.4	191992	249771	70264.3	42731	39268.6
2637	33.8214	2	580.799	1159.58	-0.000655543	-0.565327	49.32	NAGVNGSVVSEK		AT1G55490.1	AT1G55490.1;AT5G56500.1;AT3G13470.1	AT5G56500.1;AT3G13470.1		| Symbols: CPN60B, LEN1 | chaperonin 60 beta | chr1:20715717-20718673 REVERSE LENGTH=600	TRUE	3.84553	Col-16h	Ox-20h	0.977799	149.578	18925.9	75750.3	33578.1	120660	26431.3	70178.5	413669	16270.5	26213.8	39345	36541.2	21984.4	13707.1	51117.3	42693.9	37352.8	21882.7	11833.2	113210	48477.8	72510.3	8434.46	42194.2	21952.4	91337.6	111946	21138.1	13196.6	17677.7
2949	64.3301	2	753.361	1504.71	-0.00047849	-0.317995	38.89	GYISPYFVTDSEK		AT1G55490.1	AT1G55490.1;AT5G56500.1;AT3G13470.1	AT5G56500.1;AT3G13470.1		| Symbols: CPN60B, LEN1 | chaperonin 60 beta | chr1:20715717-20718673 REVERSE LENGTH=600	TRUE	3.4991	Col-28h	Col-16h	0.119299	97.5207	14709.2	84922.1	46944.4	716.883	22311.6	42017.9	1670.29	19805.3	34691.3	65239.5	36146.6	94394.7	21149.5	80012	112368	33952.4	67198.1	44423.2	195105	83572.1	196761	49442	95702.9	55284.7	174648	24009.9	74827.8	21692.6	50168.6
3830	49.2982	3	624.993	1871.96	-0.00058696	-0.313554	44.81	ATLDNDEEKVGADIVKR		AT1G55490.1	AT1G55490.1			| Symbols: CPN60B, LEN1 | chaperonin 60 beta | chr1:20715717-20718673 REVERSE LENGTH=600	TRUE	4.29418	Ox-12h	Col-16h	0.391322	96.6425	13575.5	42257.1	20574.9	14182.9	3536.51	12208.9	26979.8	6039.31	14445.7	22240.5	4290.54	19560.7	11411.9	37888.7	55129.7	12349	28384.3	18090.7	118559	46325.3	64572.1	9196.8	30705.1	28175.1	97372.7	19138.7	29431.7	9892.65	15212.1
20880	49.2621	2	936.986	1871.96	-0.000610118	-0.325925	60.62	ATLDNDEEKVGADIVKR		AT1G55490.1	AT1G55490.1			| Symbols: CPN60B, LEN1 | chaperonin 60 beta | chr1:20715717-20718673 REVERSE LENGTH=600	TRUE	34.3568	Ox-12h	Col-16h	0.0548326	214.984	357.081	2490.06	391.609	0	34.3103	57.602	0	0	0	1786.74	143.96	622.273	0	2831	5087.7	72.5683	2075.11	787.751	20169.1	793.767	4467.43	954.453	839.98	338.721	16840.9	0	1136.01	36.2529	650.508
3931	38.8903	2	530.305	1058.6	-0.000938834	-0.886866	37.22	KGVVTLEEGK		AT1G55490.1	AT1G55490.1;AT5G56500.1;AT3G13470.1	AT5G56500.1;AT3G13470.1		| Symbols: CPN60B, LEN1 | chaperonin 60 beta | chr1:20715717-20718673 REVERSE LENGTH=600	TRUE	3.89849	Col-16h	Col-20h	0.975952	155.594	7043.63	24675.1	14903.2	57471.3	9844.74	30825.7	178722	5125.74	8158.36	14946	5936.88	8913.77	5331.73	19638.2	21171.7	9376.03	10586.4	7601.02	64462.4	15772.1	29341.3	2717.38	21146.3	8968.83	37462.4	32426.7	8150.32	8797.67	7616.78
4289	35.7294	3	415.862	1244.56	-0.000772357	-0.620585	34.3	CCLEHAASVAK		AT1G55490.1	AT1G55490.1;AT3G13470.1	AT3G13470.1		| Symbols: CPN60B, LEN1 | chaperonin 60 beta | chr1:20715717-20718673 REVERSE LENGTH=600	TRUE	3.23268	Col-16h	Ox-20h	0.957375	128.072	4372.52	22888.7	18311.1	40978.8	12619.1	26420.1	96850	4800.56	7785.81	13752.9	12169.5	8790.37	4798.35	46738.8	22696.8	10833.3	9727.59	7390.54	68173.9	23347.1	24483.1	2109.35	24602.2	8275.75	51514	33265	9494.76	4889.89	9372.7
4432	35.81	2	623.29	1244.56	0.000700536	0.562877	40.97	CCLEHAASVAK		AT1G55490.1	AT1G55490.1;AT3G13470.1	AT3G13470.1		| Symbols: CPN60B, LEN1 | chaperonin 60 beta | chr1:20715717-20718673 REVERSE LENGTH=600	TRUE	3.63277	Col-16h	Ox-20h	0.976666	137.745	11847.5	42759.4	23145.9	65417.1	16795.5	50409.8	205123	7308.84	13503.3	24007.7	17266.1	13178.7	10310.2	36859.6	36718.9	17868.4	16709.4	13096.4	120568	30586.5	57330.6	4993.5	40263.3	11250.9	92578.4	60743.7	19786.4	9078.63	14332.6
4349	75.9793	3	822.091	2463.25	0.000449394	0.18244	65.16	TNDLAGDGTTTSVVLAQGFIAEGVK		AT1G55490.1	AT1G55490.1;AT3G13470.1	AT3G13470.1		| Symbols: CPN60B, LEN1 | chaperonin 60 beta | chr1:20715717-20718673 REVERSE LENGTH=600	TRUE	685.037	Col-28h	Col-12h	0.301	220.377	98.7248	655.301	204.679	30.131	0	0	1062.55	88.8571	242.322	77.807	280.262	12694.2	250.85	1298.15	107.653	0	1712.37	72352.5	3151.05	563.402	4787.57	669550	209.782	2693.42	148.056	0.228625	238862	332.699	11069.8
14103	75.9566	2	1232.63	2463.25	0.00146776	0.595862	106.81	TNDLAGDGTTTSVVLAQGFIAEGVK		AT1G55490.1	AT1G55490.1;AT3G13470.1	AT3G13470.1		| Symbols: CPN60B, LEN1 | chaperonin 60 beta | chr1:20715717-20718673 REVERSE LENGTH=600	TRUE	1226.12	Col-28h	Col-12h	0.268431	222.763	0	0	14.3949	177.62	0	0	223.107	131.959	0	34.9567	684.041	804.786	376.563	23.7261	0	241.103	252.818	16214.9	248.67	86.357	53.9801	234722	0	640.399	17.2145	0	90977.1	0	792.035
6321	60.2715	3	629.957	1886.85	0.000928872	0.492288	30.36	SAENNLYVVEGMQFDR	[12] Oxidation (M)	AT1G55490.1	AT1G55490.1;AT3G13470.1	AT3G13470.1		| Symbols: CPN60B, LEN1 | chaperonin 60 beta | chr1:20715717-20718673 REVERSE LENGTH=600	TRUE	6.24876	Ox-28h	Col-12h	0.0510704	133.278	944.597	11032.8	4536.23	0	713.53	2045.22	0	9967	6394.68	3970.21	1323.79	14700.7	3468.07	11316.3	9772.84	2009.35	7470.21	13296	24187.9	14279.9	12956.7	8456.57	10057.9	28730.2	6482.07	391.446	11228.8	5615.18	14043.7
6576	50.4589	2	615.345	1228.68	-0.0011865	-0.965674	47.23	LRVEDALNATK		AT1G55490.1	AT1G55490.1;AT5G56500.1;AT3G13470.1	AT5G56500.1;AT3G13470.1		| Symbols: CPN60B, LEN1 | chaperonin 60 beta | chr1:20715717-20718673 REVERSE LENGTH=600	TRUE	3.83064	Ox-12h	Col-32h	0.86721	123.17	1796.44	12078.1	4516.14	10886.3	2136.79	7153.85	22813.8	337.498	4376.45	2387.5	3454.04	7091.42	1946.99	5785.06	6439.16	2320.1	8418.58	2360.82	30291.2	4626.41	8604.26	3052.8	6309.85	2432.66	13728.6	4164.73	7648.92	2176.47	1577.78
7253	62.9863	3	719.73	2156.17	0.000124891	0.0579227	22.98	LSGGVAVIQVGAQTETELKEK		AT1G55490.1	AT1G55490.1;AT5G56500.1;AT3G13470.1	AT5G56500.1;AT3G13470.1		| Symbols: CPN60B, LEN1 | chaperonin 60 beta | chr1:20715717-20718673 REVERSE LENGTH=600	TRUE	95.0243	Ox-24h	Col-12h	0.309107	218.257	113.955	620.839	321.624	1134.14	0	281.023	2061.65	178.654	965.153	3.32468	913.711	1696.46	758.626	1240.22	1485.42	173.923	1950.34	55195.3	1459.73	640.362	532.042	140636	206.185	1649.98	361.004	0	88537.1	624.151	2621.13
8018	34.3508	2	472.792	943.569	-0.0009636	-1.02123	32.63	LASKVDAIK		AT1G55490.1	AT1G55490.1;AT5G56500.1;AT3G13470.1	AT5G56500.1;AT3G13470.1		| Symbols: CPN60B, LEN1 | chaperonin 60 beta | chr1:20715717-20718673 REVERSE LENGTH=600	TRUE	2.19287	Col-16h	Col-28h	0.801987	99.2558	17463.4	21427.6	14047.6	46089.8	21734.8	23993.4	93262.4	14174.1	17179.2	20032	14338.2	9857.98	17097.2	20617.9	19877	14230.5	15029.2	8139.57	44060.9	17587.9	18676.5	3541.99	15601.7	11899.8	27184.5	44975	5704.02	15440.8	10885.3
9936	33.7636	2	480.754	959.494	0.00160926	1.6772	23.41	VEDALNATK		AT1G55490.1	AT1G55490.1;AT1G26230.1;AT5G56500.1;AT3G13470.1	AT1G26230.1;AT5G56500.1;AT3G13470.1		| Symbols: CPN60B, LEN1 | chaperonin 60 beta | chr1:20715717-20718673 REVERSE LENGTH=600	TRUE	9.3287	Col-16h	Ox-20h	0.968975	182.701	173.127	2428.84	1171.05	4539.41	2105.36	2312.58	31803.9	443.449	1001.81	1733.34	1825.28	1251.27	152.841	4139.15	2015.21	1085.23	640.098	308.708	2570.67	2410.57	3017.55	122.411	1121.1	340.406	2747.34	4802.02	736.848	69.4593	405.137
10681	64.7583	3	821.401	2461.18	-0.00266586	-1.08316	46.94	FGYNAATGKYEDLMAAGIIDPTK	[14] Oxidation (M)	AT1G55490.1	AT1G55490.1;AT3G13470.1	AT3G13470.1		| Symbols: CPN60B, LEN1 | chaperonin 60 beta | chr1:20715717-20718673 REVERSE LENGTH=600	TRUE	7.03884	Ox-28h	Col-16h	0.211403	96.8433	12767.1	7033.77	3655.54	3216.71	3960.64	3431.29	1652.28	2860.06	3930.07	2598.6	8332.16	25106.4	7336.87	26609	1982.21	1996.63	15202.3	14366	26251.9	7900.79	10408.3	17596.8	2530.24	17714.2	3877.06	137.762	10918	6271.05	24757.5
11229	53.8456	2	640.888	1279.76	0.000361704	0.282634	40.89	VVAAGANPVLITR		AT1G55490.1	AT1G55490.1;AT5G56500.1;AT3G13470.1	AT5G56500.1;AT3G13470.1		| Symbols: CPN60B, LEN1 | chaperonin 60 beta | chr1:20715717-20718673 REVERSE LENGTH=600	TRUE	5.56408	Ox-12h	Col-20h	0.714607	194.169	6063.79	14379.8	8222.47	1975.43	14382.4	6095.4	4307.13	2559.09	5040.61	8944.03	3633.32	5781.88	1557.22	2995.46	2946.49	2638.31	3847.74	6888.55	1762.59	10753.9	4510.12	4864.75	4977.25	23198.5	12164.9	5247.24	6223.25	4251.46	3423.17
11626	65.6568	2	850.954	1699.89	0.000788898	0.464087	101.04	AAVEEGIVVGGGCTLLR		AT1G55490.1	AT1G55490.1;AT5G56500.1;AT3G13470.1	AT5G56500.1;AT3G13470.1		| Symbols: CPN60B, LEN1 | chaperonin 60 beta | chr1:20715717-20718673 REVERSE LENGTH=600	TRUE	89.4664	Col-28h	Col-16h	0.407047	217.053	155.936	644.129	1136.83	232.966	0	0	1570.11	232.086	175.221	66.6092	1277.11	3976.13	167.507	911.615	658.565	0	869.52	14160.3	16282.5	652.366	2433.63	178575	347.052	1289.54	226.263	0	61919.5	292.236	3034.88
29246	65.7466	3	567.638	1699.89	-0.000231328	-0.136084	34	AAVEEGIVVGGGCTLLR		AT1G55490.1	AT1G55490.1;AT5G56500.1;AT3G13470.1	AT5G56500.1;AT3G13470.1		| Symbols: CPN60B, LEN1 | chaperonin 60 beta | chr1:20715717-20718673 REVERSE LENGTH=600	TRUE	24.7141	Col-28h	Col-16h	0.652245	215.686	221.765	51.0606	114.024	0	100.773	125.766	0	31.8067	118.334	203.962	42.0497	82.2964	415.667	0	0	205.96	181.526	591.319	6.81302	100.262	2.42388	11521.8	234.262	0	100.993	14.8363	3509.43	348.304	59.8028
12499	39.3676	2	573.233	1144.45	-0.000517241	-0.451955	27.7	MSVEFDNCK	[1] Oxidation (M)	AT1G55490.1	AT1G55490.1			| Symbols: CPN60B, LEN1 | chaperonin 60 beta | chr1:20715717-20718673 REVERSE LENGTH=600	TRUE	3.81621	Col-16h	Ox-24h	0.308206	116.743	9942.33	17848	13355.2	55147.8	8112.55	20339	78294.1	12178.5	7549.79	9551.18	8461.59	3878.82	9042.17	7837.49	11703.9	8075.48	5545.93	4516.24	17431.4	7188.69	12034.6	2150.61	13197.2	9421.79	17370.7	24105.2	4598.49	12237.6	5049.44
14646	68.6863	3	1071.15	3210.42	0.00546926	1.7036	34.2	EVEDSELADVAAVSAGNNDEIGNMIAEAMSK	[24] Oxidation (M)|[29] Oxidation (M)	AT1G55490.1	AT1G55490.1			| Symbols: CPN60B, LEN1 | chaperonin 60 beta | chr1:20715717-20718673 REVERSE LENGTH=600	TRUE	257.136	Ox-24h	Col-16h	0.0701473	215.406	0	1629.21	477.926	520.534	0	165.146	171.597	0	325.781	265.364	678.067	41800.9	347.574	4137.53	1916.02	110.901	935.393	50425.9	4883.34	1019.33	7185.18	86183.1	686.439	3695.09	4722.74	348.722	102200	126.104	35817.6
19542	37.7704	2	868.438	1734.86	-0.00163067	-0.939942	35.54	ETSTIVGDGSTQDAVKK		AT1G55490.1	AT1G55490.1			| Symbols: CPN60B, LEN1 | chaperonin 60 beta | chr1:20715717-20718673 REVERSE LENGTH=600	TRUE	4.51415	Ox-12h	Ox-20h	0.989206	153.305	284.119	4358.7	3070.72	7923.36	482.374	7819.85	21656.2	529.928	393.011	3227.32	159.753	1440.64	354.459	4533.79	8012.13	1374.97	1015.73	1417.83	19032.9	2645.35	9568.67	259.119	5043.75	1345.46	11972.3	8128.83	3143.35	312.862	672.21
19887	64.1723	2	950.523	1899.03	0.000501345	0.264001	85.63	LSGGVAVIQVGAQTETELK		AT1G55490.1	AT1G55490.1;AT5G56500.1;AT3G13470.1	AT5G56500.1;AT3G13470.1		| Symbols: CPN60B, LEN1 | chaperonin 60 beta | chr1:20715717-20718673 REVERSE LENGTH=600	TRUE	129.504	Col-28h	Col-12h	0.139593	205.598	0	264.316	561.337	2.56913	0	227.074	3703.36	164.841	2388.58	0	110.019	3973.07	921.62	2803.64	302.276	0	5043.26	2829.4	1560.45	2745.36	2724.41	100291	162.513	3955.97	123.395	0	54007.6	506.305	4736.96
21176	87.2061	2	600.335	1198.66	-0.000307853	-0.256832	54.54	DLVGVLEDAIR		AT1G55490.1	AT1G55490.1;AT3G13470.1	AT3G13470.1		| Symbols: CPN60B, LEN1 | chaperonin 60 beta | chr1:20715717-20718673 REVERSE LENGTH=600	TRUE	54.0028	Col-28h	Col-16h	0.319347	222.464	907.16	42.9409	132.826	0	388.17	0	0	0	69.9101	264.493	83.4821	208.469	37.0338	85.736	247.007	102.915	22.8774	458.178	59.4345	628.09	32.6732	17115.9	0	430.865	479.251	735.558	13403.8	38.1595	390.558
25280	89.2592	3	1060.48	3178.43	0.00351367	1.10547	69.01	EVEDSELADVAAVSAGNNDEIGNMIAEAMSK		AT1G55490.1	AT1G55490.1			| Symbols: CPN60B, LEN1 | chaperonin 60 beta | chr1:20715717-20718673 REVERSE LENGTH=600	TRUE	481.278	Col-28h	Col-24h	0.20964	222.504	97.4168	451.915	171.31	142.345	334.453	0	0	198.951	81.1101	309.528	0	0	374.1	285.356	13.8064	0	130.939	136.587	30.8141	26.6068	168.483	155773	147.408	82.0588	218.96	0	28359.6	156.602	68.8008
30077	80.2424	3	1148.53	3442.58	0.00399888	1.1616	37.88	TFLMSDCVVVEIKEPEPVPVGNPMDNSGYGY		AT1G55490.1	AT1G55490.1			| Symbols: CPN60B, LEN1 | chaperonin 60 beta | chr1:20715717-20718673 REVERSE LENGTH=600	TRUE	319.6	Col-28h	Ox-12h	0.659761	221.637	141.758	0	990.337	489.408	209.857	73.3762	2437.62	115.07	273.031	132.379	34.1755	101.621	758.278	62.3124	0	508.045	487.033	111.654	778.52	71.0162	169.756	207282	194.045	1051.7	57.5458	0	4973.91	84.5254	559.697
32610	85.3663	2	925.007	1848	0.00103931	0.562398	67.51	SQYLDDIAILTGATVIR		AT1G55490.1	AT1G55490.1;AT3G13470.1	AT3G13470.1		| Symbols: CPN60B, LEN1 | chaperonin 60 beta | chr1:20715717-20718673 REVERSE LENGTH=600	TRUE	1498.8	Col-28h	Col-12h	0.987478	223.607	0	33.4154	0	0	0	106.488	0	0	2.0685	0	0	0	0	46.8807	0	0	62.2488	18.8439	21.2267	0	0	50036	0	47.0279	0	0	5522.8	0	0
57888	85.389	3	617.007	1848	-0.000129569	-0.0701133	36.61	SQYLDDIAILTGATVIR		AT1G55490.1	AT1G55490.1;AT3G13470.1	AT3G13470.1		| Symbols: CPN60B, LEN1 | chaperonin 60 beta | chr1:20715717-20718673 REVERSE LENGTH=600	TRUE	80.5964	Col-28h	Ox-28h	0.315305	211.489	133.573	117.707	68.7814	0	70.9457	0	25.5933	0	42.536	63.5114	67.3095	74.9524	85.7299	17.8542	1.26237	150.508	73.2682	48.4717	13.7918	112.562	28.7141	7290.25	43.2948	212.363	47.6576	104.912	912.552	0	133.308
97022	96.9099	3	857.143	2568.41	0.00142745	0.555775	41.98	GGYPILIIAEDIEQEALATLVVNK		AT1G55490.1	AT1G55490.1;AT3G13470.1	AT3G13470.1		| Symbols: CPN60B, LEN1 | chaperonin 60 beta | chr1:20715717-20718673 REVERSE LENGTH=600	TRUE	Infinity	Col-28h	Col-24h	0.366164	223.607	0	16.8472	0	0	0	7.14189	0	0	101.026	0	0	0	0	0	11.0116	0	0	0	0	0	0	6370.7	7.91195	77.3224	0	0	21.0254	0	0
40	46.1969	2	849.384	1696.75	-6.75749e-05	-0.039826	103.79	GLAYDTSDDQQDITR		AT2G39730.1	AT2G39730.1			| Symbols: RCA | rubisco activase | chr2:16570951-16573345 REVERSE LENGTH=474	TRUE	1.93278	Col-12h	Ox-20h	0.47605	68.5282	4.56196e+06	9.18787e+06	7.6985e+06	4.77951e+06	6.16639e+06	6.62845e+06	1.75354e+06	8.26715e+06	3.94292e+06	1.07433e+07	6.72213e+06	3.88956e+06	3.58989e+06	3.52395e+06	6.57555e+06	6.38963e+06	2.48442e+06	1.99164e+06	6.47101e+06	4.0454e+06	6.24338e+06	1.49405e+06	7.15333e+06	6.24135e+06	6.72402e+06	4.70798e+06	4.14787e+06	3.93595e+06	3.29318e+06
2071	46.1737	3	566.592	1696.75	-0.00115892	-0.683019	56	GLAYDTSDDQQDITR		AT2G39730.1	AT2G39730.1			| Symbols: RCA | rubisco activase | chr2:16570951-16573345 REVERSE LENGTH=474	TRUE	2.06968	Col-12h	Ox-32h	0.857497	83.4667	34016.5	38095.3	76310	31288.1	33215.7	41389.2	381.534	47212.2	32428.2	69871.9	33040.8	24668.2	17761.3	23450	37040.9	42121.7	14410.6	15402.5	42674.1	40938.1	46829.1	9830.2	46911	44767.4	52224.2	38094.1	23753.3	21580.2	22615
97	52.6534	2	614.789	1227.56	7.55709e-05	0.0615617	32.1	SFQCELVMAK	[8] Oxidation (M)	AT2G39730.1	AT2G39730.1			| Symbols: RCA | rubisco activase | chr2:16570951-16573345 REVERSE LENGTH=474	TRUE	2.2399	Ox-12h	Col-32h	0.883794	90.8162	489097	834782	737689	1.64591e+06	508199	1.59414e+06	1.62379e+06	229797	541677	737540	642464	609277	289012	926129	954523	566273	455780	511236	2.05351e+06	832390	994257	146494	812310	449116	1.35212e+06	868336	265025	228151	305012
171	59.5689	2	589.228	1176.44	0.00109464	0.93047	37.11	SDDGTCVYNF		AT2G39730.1	AT2G39730.1			| Symbols: RCA | rubisco activase | chr2:16570951-16573345 REVERSE LENGTH=474	TRUE	2.26998	Col-16h	Ox-12h	0.0402523	51.1485	914588	996830	1.09394e+06	516302	922653	905557	647636	1.17605e+06	625910	1.33328e+06	827629	538254	734033	593395	596438	949557	441990	283261	623578	707560	734867	159658	1.00989e+06	766716	848871	835976	405963	768811	541735
199	48.224	2	568.321	1134.63	-0.00101227	-0.892156	31.37	KFVESLGVEK		AT2G39730.1	AT2G39730.1			| Symbols: RCA | rubisco activase | chr2:16570951-16573345 REVERSE LENGTH=474	TRUE	2.12496	Col-16h	Ox-24h	0.917973	95.1255	284472	601097	402353	868083	270015	816520	1.84581e+06	135332	316683	459359	362094	357568	196153	587355	736250	342635	331277	253170	1.47111e+06	482922	697295	85117.4	454113	262087	976687	766124	211512	161131	264579
382	50.7159	2	504.274	1006.53	-0.000811939	-0.806669	36.33	FVESLGVEK		AT2G39730.1	AT2G39730.1			| Symbols: RCA | rubisco activase | chr2:16570951-16573345 REVERSE LENGTH=474	TRUE	2.44899	Col-16h	Ox-24h	0.940505	102.329	141476	281132	211301	411275	153817	432817	909215	59032.2	125361	174846	183859	183588	90452.7	223513	204291	189600	135993	84637.3	610056	205876	340857	36262.7	246005	120791	327167	404004	102676	68278.6	97793.3
458	45.6694	2	539.797	1077.58	-0.00153238	-1.42206	27.17	YREAADLIK		AT2G39730.1	AT2G39730.1			| Symbols: RCA | rubisco activase | chr2:16570951-16573345 REVERSE LENGTH=474	FALSE	3.14259	Col-16h	Ox-24h	0.968658	126.13	110995	268967	168088	449313	113203	431689	1.35691e+06	37572.4	117914	195689	138527	124844	59059.5	268062	270247	152295	149194	104393	754652	228929	443749	28096.5	206824	78435.6	375731	467207	92564.7	51465.4	85774.9
505	54.5733	2	898.906	1795.8	2.02747e-05	0.0112901	59.63	EGPPVFEQPEMTYEK	[11] Oxidation (M)	AT2G39730.1	AT2G39730.1			| Symbols: RCA | rubisco activase | chr2:16570951-16573345 REVERSE LENGTH=474	TRUE	2.22676	Col-28h	Ox-24h	0.409307	80.932	332564	1.01212e+06	874723	245500	486952	771268	120579	389276	350134	585806	646805	564858	531862	465989	760619	446918	330835	318196	1.07747e+06	447645	1.02267e+06	207299	693396	602976	799346	316593	331883	326574	262466
528	58.6078	2	606.791	1211.57	0.000392741	0.324159	52.92	SFQCELVMAK		AT2G39730.1	AT2G39730.1			| Symbols: RCA | rubisco activase | chr2:16570951-16573345 REVERSE LENGTH=474	TRUE	3.17876	Col-28h	Ox-32h	0.441223	89.1846	153979	340407	190654	33121.6	174598	520376	118384	91440.6	116789	317656	202662	192913	73881.8	300754	490691	217676	199773	138664	772176	320233	632378	88078.6	305230	100632	837818	281766	209856	105329	192731
540	45.9049	2	889.367	1776.72	-0.000779927	-0.43897	76.24	GLAYDTSDDQQDITR	[6] Phospho (ST)	AT2G39730.1	AT2G39730.1			| Symbols: RCA | rubisco activase | chr2:16570951-16573345 REVERSE LENGTH=474	TRUE	3.52297	Col-12h	Ox-12h	0.193002	79.3211	1.53456e+06	469120	796626	514676	1.38945e+06	1.07886e+06	99933.5	1.81546e+06	531051	596107	1.11211e+06	676675	923093	327374	346191	860900	419147	147300	212307	283122	677994	223638	788833	296636	297086	463416	247178	619669	263741
553	65.4143	3	928.108	2781.3	0.000512287	0.18419	50.34	GAQQVNLPVPEGCTDPVAENFDPTAR		AT2G39730.1	AT2G39730.1			| Symbols: RCA | rubisco activase | chr2:16570951-16573345 REVERSE LENGTH=474	TRUE	55.1492	Ox-28h	Col-12h	0.00494036	204.381	961.252	70307.1	2818.79	417.218	1021.59	410.174	453.226	34325.1	133797	1773.13	1089.72	968572	14439.6	1.05389e+06	258083	1449.91	722525	632380	1.16843e+06	891130	1.30933e+06	564144	181035	1.99342e+06	22107.5	777.33	1.23979e+06	90053.6	1.10087e+06
10323	65.4143	2	1391.66	2781.3	0.00166362	0.598145	60.14	GAQQVNLPVPEGCTDPVAENFDPTAR		AT2G39730.1	AT2G39730.1			| Symbols: RCA | rubisco activase | chr2:16570951-16573345 REVERSE LENGTH=474	TRUE	293.29	Col-28h	Col-12h	0.038276	147.395	0	318.735	221.374	441.734	69.441	0	875.896	895.076	1601.4	0	35.2429	54173.3	3.76264	50209.5	10955.3	240.743	42282.6	25712.3	54521.5	45338.1	124203	48045.9	3238.52	132844	0	0	105080	657.957	50786.8
638	56.9532	3	784.689	2351.05	0.00157685	0.670702	66.93	MGINPIMMSAGELESGNAGEPAK	[1] Oxidation (M)|[7] Oxidation (M)|[8] Oxidation (M)	AT2G39730.1	AT2G39730.1			| Symbols: RCA | rubisco activase | chr2:16570951-16573345 REVERSE LENGTH=474	TRUE	3.9865	Ox-16h	Col-32h	0.27522	90.1243	565068	2.01486e+06	1.50046e+06	28393	438799	395220	32153.6	1.96124e+06	1.13276e+06	1.03337e+06	548712	784830	1.62212e+06	832486	1.42346e+06	348426	573738	538896	1.37383e+06	979439	843539	298499	1.67002e+06	1.42959e+06	1.01851e+06	77342.9	286958	550460	379874
1640	56.9372	2	1176.53	2351.05	0.0011539	0.490804	83.05	MGINPIMMSAGELESGNAGEPAK	[1] Oxidation (M)|[7] Oxidation (M)|[8] Oxidation (M)	AT2G39730.1	AT2G39730.1			| Symbols: RCA | rubisco activase | chr2:16570951-16573345 REVERSE LENGTH=474	TRUE	3.90689	Ox-16h	Col-32h	0.289618	99.0526	374117	1.43372e+06	685774	8187.06	267308	243377	6094.12	1.08109e+06	688893	735556	316883	529426	842245	543681	1.20457e+06	146355	363502	329766	930528	627406	625493	202977	1.02646e+06	886236	811517	23883.3	260336	241869	217322
662	68.5816	2	864.879	1727.74	1.05417e-05	0.0061014	65.41	MCCLFINDLDAGAGR	[1] Oxidation (M)	AT2G39730.1	AT2G39730.1			| Symbols: RCA | rubisco activase | chr2:16570951-16573345 REVERSE LENGTH=474	TRUE	9.66171	Ox-12h	Col-16h	0.0109868	150.966	29661.4	389654	101518	504.627	16416.8	43199.2	116.541	65509.6	140858	76164.8	40830.1	442453	60595.3	273829	401409	47253.3	344216	338411	786495	396394	532161	192168	222327	468642	386433	18577.7	399503	61333.7	191717
10393	68.6232	3	576.921	1727.74	-0.000749904	-0.434037	23.03	MCCLFINDLDAGAGR	[1] Oxidation (M)	AT2G39730.1	AT2G39730.1			| Symbols: RCA | rubisco activase | chr2:16570951-16573345 REVERSE LENGTH=474	TRUE	10.9796	Ox-12h	Col-16h	0.012546	151.007	283.571	9073.75	3527.97	0	74.2	371.965	0	1023.6	4723.49	1221.41	532.408	10104.8	868.305	8753.37	10684	542.091	7276.64	5505.26	23851.3	10449.4	11840.1	2106.91	7386.85	11888.3	12300	81.7959	4526.57	1614.67	3406.68
907	60.5037	2	890.909	1779.8	0.000880924	0.494956	33.55	EGPPVFEQPEMTYEK		AT2G39730.1	AT2G39730.1			| Symbols: RCA | rubisco activase | chr2:16570951-16573345 REVERSE LENGTH=474	TRUE	4.34747	Col-28h	Ox-16h	0.168505	116.145	101679	1.08136e+06	548789	11045.9	160680	221106	6565.71	174694	124141	366676	200393	397783	197271	438869	535260	180620	338154	254707	759605	407694	1.34349e+06	206257	451393	330725	1.05588e+06	114389	661672	192901	339257
938	70.3779	3	783.068	2346.18	0.000597436	0.254642	58.87	VQLAETYLSQAALGDANADAIGR		AT2G39730.1	AT2G39730.1			| Symbols: RCA | rubisco activase | chr2:16570951-16573345 REVERSE LENGTH=474	TRUE	312.668	Ox-24h	Col-16h	0.114271	201.294	639.158	13298.1	2290.19	98.3199	300.701	83.2914	1236.56	1524.73	2465.71	325.682	746.268	156025	3233.6	29872.8	6104.08	350.657	35442.2	381078	62083.8	23077.4	59752.4	937260	4276.45	33826.9	1008.79	311.287	1.13996e+06	3783.72	124269
2958	70.4403	2	1174.1	2346.18	0.0012189	0.519525	139.02	VQLAETYLSQAALGDANADAIGR		AT2G39730.1	AT2G39730.1			| Symbols: RCA | rubisco activase | chr2:16570951-16573345 REVERSE LENGTH=474	TRUE	1503.12	Ox-24h	Col-16h	0.313138	208.712	4.30147	3478.69	983.322	1532.98	185.035	10.5243	57.255	244.23	221.111	106.466	1074.17	73179.4	206.009	7052.6	286.916	216.531	9823.22	206870	20216.2	3625.2	25143.9	601349	295.953	8774.85	6.05578	0.648848	845461	0.145796	60060.6
28761	70.4735	4	587.553	2346.18	0.000323693	0.137966	39.99	VQLAETYLSQAALGDANADAIGR		AT2G39730.1	AT2G39730.1			| Symbols: RCA | rubisco activase | chr2:16570951-16573345 REVERSE LENGTH=474	TRUE	Infinity	Ox-24h	Col-16h	0.377033	223.607	27.9449	0	0	0	60.4332	0	0	0	0	0	0	151.011	0	29.684	0	0	3.35774	908.792	99.2914	0	150.685	2586.87	0	132.591	0	0	2686.75	147.626	0
1937	43.3132	2	405.264	808.513	-0.00363339	-4.49389	24.49	LVVHITK		AT2G39730.1	AT2G39730.1			| Symbols: RCA | rubisco activase | chr2:16570951-16573345 REVERSE LENGTH=474	TRUE	2.21306	Col-16h	Col-28h	0.546071	86.4539	27507.5	22981.6	16944.6	51817	31036.5	24441.7	87903.7	18502	16889.6	25686.3	19586.3	12415.3	30612.9	18591.3	29901.7	22422.9	16661.6	6662.48	53111.2	21389.5	16475.1	4492.69	14529.2	13344.8	29521.8	15325.2	8834.05	16665.9	14405.9
2842	64.4865	2	1168.53	2335.05	-0.00213216	-0.913112	99.94	MGINPIMMSAGELESGNAGEPAK	[1] Oxidation (M)|[7] Oxidation (M)	AT2G39730.1	AT2G39730.1			| Symbols: RCA | rubisco activase | chr2:16570951-16573345 REVERSE LENGTH=474	TRUE	10.2302	Ox-12h	Col-16h	0.0528507	218.024	464.223	244636	4034.97	508.516	0	1787.93	1048.83	29997.2	38088.4	6125.51	312.509	133358	4491.61	176033	260483	496.575	251995	86316.7	202917	232433	237254	55437	114197	219589	107793	167.861	133285	34009.6	108576
2897	64.6618	3	779.356	2335.05	-0.00331855	-1.42119	40.41	MGINPIMMSAGELESGNAGEPAK	[1] Oxidation (M)|[7] Oxidation (M)	AT2G39730.1	AT2G39730.1			| Symbols: RCA | rubisco activase | chr2:16570951-16573345 REVERSE LENGTH=474	TRUE	9.33804	Col-28h	Col-16h	0.175884	210.469	1797.19	304018	12587.6	136.466	655.775	5065.27	488.341	45840.8	49920.2	18740.7	3354.1	169584	18877.1	246807	245028	8090.52	253908	113114	389318	238459	346196	89838	166614	362625	155808	0	145044	106039	162655
2897	64.6618	3	779.356	2335.05	-0.00331855	-1.42119	39.37	MGINPIMMSAGELESGNAGEPAK	[1] Oxidation (M)|[8] Oxidation (M)	AT2G39730.1	AT2G39730.1			| Symbols: RCA | rubisco activase | chr2:16570951-16573345 REVERSE LENGTH=474	TRUE	9.33804	Col-28h	Col-16h	0.175884	210.469	1797.19	304018	12587.6	136.466	655.775	5065.27	488.341	45840.8	49920.2	18740.7	3354.1	169584	18877.1	246807	245028	8090.52	253908	113114	389318	238459	346196	89838	166614	362625	155808	0	145044	106039	162655
3038	64.6837	2	1168.53	2335.05	-0.00353848	-1.51538	40.79	MGINPIMMSAGELESGNAGEPAK	[1] Oxidation (M)|[8] Oxidation (M)	AT2G39730.1	AT2G39730.1			| Symbols: RCA | rubisco activase | chr2:16570951-16573345 REVERSE LENGTH=474	TRUE	15.6605	Col-28h	Col-16h	0.0828252	217.329	372.888	94522.4	1438.42	366.625	0	787.133	302.975	17236.4	16106.7	4901.04	1210.44	51659.8	7879.25	113637	145607	1367.37	97561.4	47036.4	201240	144163	148955	71657.6	79090.5	225073	91216.5	0	85648.3	56765.3	107310
3055	63.9673	3	779.357	2335.05	-0.000589582	-0.252492	68.47	MGINPIMMSAGELESGNAGEPAK	[1] Oxidation (M)|[8] Oxidation (M)	AT2G39730.1	AT2G39730.1			| Symbols: RCA | rubisco activase | chr2:16570951-16573345 REVERSE LENGTH=474	TRUE	6.85953	Col-24h	Col-16h	0.0502748	193.33	5435.01	180072	12569.9	358.666	3766.71	4814.76	67.8601	34194.6	33616.9	9996.12	5792.62	65311.2	8004.96	117806	120560	7226.9	117055	61197.4	192688	189049	117363	36674.5	88414.9	183358	86145.5	595.108	78479.2	38490.5	73819.5
3166	70.055	3	774.024	2319.05	-0.00411044	-1.77246	35.63	MGINPIMMSAGELESGNAGEPAK	[1] Oxidation (M)	AT2G39730.1	AT2G39730.1			| Symbols: RCA | rubisco activase | chr2:16570951-16573345 REVERSE LENGTH=474	TRUE	42.2942	Col-24h	Col-16h	0.0160304	163.48	1457.97	25385	3799.24	34.1705	1860.52	1145.25	315.128	4753.1	3855.84	2242.32	2164.22	76061	1464.11	56011.9	12089.7	1315.29	71686.6	77781.4	185632	184295	266733	87475.3	6201.31	125605	29005.4	1371.12	194343	22363.6	123025
4663	70.1194	2	1160.53	2319.05	-0.0014595	-0.62935	47.31	MGINPIMMSAGELESGNAGEPAK	[1] Oxidation (M)	AT2G39730.1	AT2G39730.1			| Symbols: RCA | rubisco activase | chr2:16570951-16573345 REVERSE LENGTH=474	TRUE	265.455	Col-28h	Col-16h	0.00253088	209.245	0	17520.8	866.509	98.6015	0	0	1517.47	164.354	85.2365	332.216	19.7314	60052.8	1518.3	49159.5	4470.71	398.025	71408.4	75402.8	136819	202772	307809	110989	424.229	112073	25969.6	0	265288	1809.3	108278
3297	71.3738	3	811.347	2431.02	0.00118053	0.485611	46.61	QYNLDNMMDGFYIAPAFMDK	[7] Oxidation (M)|[8] Oxidation (M)|[18] Oxidation (M)	AT2G39730.1	AT2G39730.1			| Symbols: RCA | rubisco activase | chr2:16570951-16573345 REVERSE LENGTH=474	TRUE	68.0497	Ox-28h	Col-12h	0.0102606	182.342	171.3	10720.8	1019.65	237.803	453.577	0	53.6685	2545.94	10069.1	191.055	421.447	169525	2388.03	103130	22256	172.976	91020.2	105260	112610	56291.5	78549.7	72435.6	11918.5	251065	2876.41	135.203	71800	6712.79	87426.8
8797	71.3312	2	1216.52	2431.02	0.0015077	0.620193	48.86	QYNLDNMMDGFYIAPAFMDK	[7] Oxidation (M)|[8] Oxidation (M)|[18] Oxidation (M)	AT2G39730.1	AT2G39730.1			| Symbols: RCA | rubisco activase | chr2:16570951-16573345 REVERSE LENGTH=474	TRUE	95.1321	Ox-28h	Col-12h	0.00667435	143.337	199.098	3215.35	325.82	644.164	203.526	322.761	3888.18	675.201	1442.75	167.325	305.462	75951	260.753	39245	10341.3	606.245	42073.2	45475	39131.2	21895.8	41425.4	50245.9	2528.63	99635.9	354.134	0	53384.8	569.536	30831.9
4247	68.1023	4	1152.53	4606.09	0.00233079	0.506025	92.28	MGGTTQYTVNNQMVNATLMNIADNPTNVQLPGMYNKEENAR	[1] Oxidation (M)|[13] Oxidation (M)|[19] Oxidation (M)|[33] Oxidation (M)	AT2G39730.1	AT2G39730.1			| Symbols: RCA | rubisco activase | chr2:16570951-16573345 REVERSE LENGTH=474	TRUE	595.733	Ox-12h	Col-16h	0.348578	221.848	181.842	635.038	1781.48	1119.03	121.36	162.636	1361.52	314.027	423.747	0	728.288	81663.2	759.826	1006.36	166.473	262.956	1922.18	523098	613.621	860.063	173.393	188915	70.0057	3103.38	93.945	135.998	144789	651.901	23997.6
15359	67.9865	3	1536.37	4606.09	0.0046889	1.01798	74.36	MGGTTQYTVNNQMVNATLMNIADNPTNVQLPGMYNKEENAR	[1] Oxidation (M)|[13] Oxidation (M)|[19] Oxidation (M)|[33] Oxidation (M)	AT2G39730.1	AT2G39730.1			| Symbols: RCA | rubisco activase | chr2:16570951-16573345 REVERSE LENGTH=474	TRUE	49.9842	Ox-12h	Col-16h	0.761407	217.834	978.709	1247.37	922.301	4139.5	480.656	743.697	1478.82	2007.62	1093.03	712.678	5625.92	6826.76	1083.1	824	722.766	1160.23	600.288	95158.3	356.353	177.374	0	32992.2	745.094	305.881	342.48	349.577	27772	2964.72	3239.72
4422	60.5678	3	779.358	2335.05	0.00145613	0.623596	49.4	MGINPIMMSAGELESGNAGEPAK	[7] Oxidation (M)|[8] Oxidation (M)	AT2G39730.1	AT2G39730.1			| Symbols: RCA | rubisco activase | chr2:16570951-16573345 REVERSE LENGTH=474	TRUE	6.41465	Col-28h	Col-16h	0.065777	194.793	10941.6	330458	22467.9	195.549	4858.98	16246.1	1877.15	36835.3	50861.8	57488.3	16240.8	125966	20691.7	194048	183781	15565.1	181268	106426	356459	227451	337352	103083	120113	223399	263621	2780.31	178320	94286.9	114940
7725	60.3792	2	1168.53	2335.05	0.00044578	0.190908	72.96	MGINPIMMSAGELESGNAGEPAK	[7] Oxidation (M)|[8] Oxidation (M)	AT2G39730.1	AT2G39730.1			| Symbols: RCA | rubisco activase | chr2:16570951-16573345 REVERSE LENGTH=474	TRUE	17.0604	Col-28h	Col-16h	0.113406	220.106	633.326	277116	851.154	1033.19	997.508	3526.95	2811.57	5523.73	5431.47	36468.9	3332.64	70748.2	3028.67	140432	186462	1627.54	141068	68105.8	303399	191144	331888	78792.8	79082.5	172592	254858	0	185279	18029.4	70141.5
4663	70.1194	2	1160.53	2319.05	-0.0014595	-0.62935	47.12	MGINPIMMSAGELESGNAGEPAK	[7] Oxidation (M)	AT2G39730.1	AT2G39730.1			| Symbols: RCA | rubisco activase | chr2:16570951-16573345 REVERSE LENGTH=474	TRUE	265.455	Col-28h	Col-16h	0.00253088	209.245	0	17520.8	866.509	98.6015	0	0	1517.47	164.354	85.2365	332.216	19.7314	60052.8	1518.3	49159.5	4470.71	398.025	71408.4	75402.8	136819	202772	307809	110989	424.229	112073	25969.6	0	265288	1809.3	108278
11056	67.7465	3	774.026	2319.06	0.00114963	0.495732	30.44	MGINPIMMSAGELESGNAGEPAK	[7] Oxidation (M)	AT2G39730.1	AT2G39730.1			| Symbols: RCA | rubisco activase | chr2:16570951-16573345 REVERSE LENGTH=474	TRUE	90.8924	Col-28h	Col-16h	0.0122791	159.252	465.705	8501.31	1485.39	182.814	489.343	174.415	0.435176	215.599	747.538	414.23	703.83	30480.5	959.507	16757.1	1491.33	660.43	24451.1	21097.2	48143.2	41873.3	77734.2	24182	1164.56	29397.2	8606.6	0	49511.3	2942.02	30709.4
14188	67.7215	2	1160.54	2319.06	0.00111681	0.481578	112.13	MGINPIMMSAGELESGNAGEPAK	[7] Oxidation (M)	AT2G39730.1	AT2G39730.1			| Symbols: RCA | rubisco activase | chr2:16570951-16573345 REVERSE LENGTH=474	TRUE	121.145	Col-28h	Col-16h	0.0635704	188.842	198.892	5065.41	26.0054	514.238	0	0	1066.23	123.818	172.512	146.661	292.369	24057.1	514.162	12389.8	1475.54	277.519	23398.3	17585.7	58658.6	42414.2	113928	31460.9	173.959	31525.9	5745.44	0	86919.8	236.478	31634.8
5765	51.5794	2	988.448	1974.88	0.00751544	3.80553	70.63	LMEYGNMLVMEQENVK	[2] Oxidation (M)|[7] Oxidation (M)|[10] Oxidation (M)	AT2G39730.1	AT2G39730.1			| Symbols: RCA | rubisco activase | chr2:16570951-16573345 REVERSE LENGTH=474	TRUE	2.15511	Col-20h	Ox-24h	0.79429	77.7601	20423.1	53157.2	56618.5	1484.11	20467	26180.7	554.825	63570.7	67759.2	35837.5	27187.5	40374.6	49758.1	51578.8	91852.4	30663.5	35159.7	23273.4	38659.3	33910.7	49906.4	20657.9	87029.5	63538.3	36142.3	2917.46	34032	48156.9	50894
8764	51.603	3	659.297	1974.87	-0.00568103	-2.87665	31.88	LMEYGNMLVMEQENVK	[2] Oxidation (M)|[7] Oxidation (M)|[10] Oxidation (M)	AT2G39730.1	AT2G39730.1			| Symbols: RCA | rubisco activase | chr2:16570951-16573345 REVERSE LENGTH=474	TRUE	2.61518	Col-28h	Ox-20h	0.229631	78.2729	10275.4	26965.6	33068	3125.34	8737.26	14317	2662.75	34969.3	22905.4	14389.7	14495	16153.1	18332.6	27486.3	32833.3	11133.3	12389.7	7493.94	22046.4	13816.2	27744	10154.3	48336.6	23341.5	15565.5	2803.63	15174.9	10268	10777.5
8190	67.5811	3	835.102	2502.29	0.00254813	1.01832	80.74	RVQLAETYLSQAALGDANADAIGR		AT2G39730.1	AT2G39730.1			| Symbols: RCA | rubisco activase | chr2:16570951-16573345 REVERSE LENGTH=474	TRUE	84.1933	Col-28h	Col-16h	0.125866	194.618	893.549	2243.89	435.273	524.034	107.067	0	14.5279	164.565	1755.21	553.143	951.87	21500.5	413.967	7831.73	541.723	194.017	10034.7	69766.2	4479.03	6732.33	5162.86	187337	1096.97	15086.1	742.52	308.229	140510	1227.19	25242.5
8987	39.84	3	402.899	1205.68	-0.000646331	-0.536073	30.13	YREAADLIKK		AT2G39730.1	AT2G39730.1			| Symbols: RCA | rubisco activase | chr2:16570951-16573345 REVERSE LENGTH=474	TRUE	4.27703	Ox-12h	Col-32h	0.71892	163.854	4961.12	5486.82	1175.93	9323.87	391.165	789.906	19750	218.049	2611.68	2550.56	889.813	2160.24	2407.52	12419.2	8113.25	139.165	5091.68	5148.32	51431.2	3825.66	2903.06	226.637	4831.62	4181.44	14986.9	10473.6	538.996	2130.68	3175.12
9643	68.3393	3	774.026	2319.06	0.00112538	0.485275	25.8	MGINPIMMSAGELESGNAGEPAK	[8] Oxidation (M)	AT2G39730.1	AT2G39730.1			| Symbols: RCA | rubisco activase | chr2:16570951-16573345 REVERSE LENGTH=474	TRUE	54.4348	Col-28h	Col-16h	0.135573	144.728	473.711	3875.18	255.068	76.2286	772.141	264.805	252.569	1030.22	1445.19	315.198	694.988	24069.4	587.052	18372.8	1487.39	486.887	20058.6	22270	71970.1	60561	107377	29753.5	386.716	33888.7	8663.76	18.9063	79566.3	11905	46391.7
14305	68.427	2	1160.53	2319.05	0.000327716	0.141315	63.72	MGINPIMMSAGELESGNAGEPAK	[8] Oxidation (M)	AT2G39730.1	AT2G39730.1			| Symbols: RCA | rubisco activase | chr2:16570951-16573345 REVERSE LENGTH=474	TRUE	77.8892	Col-28h	Col-12h	0.0281745	180.441	86.3018	1946.85	286.692	0	0	181.727	1490.17	344.416	1487.07	72.2513	130.9	30369.7	361.071	19562.5	1450.87	152.89	22368.2	16780.7	63052	57010.7	119082	26920.6	392.639	28174.5	6121.46	0	103807	326.084	47855.5
10465	72.5259	2	856.882	1711.75	0.000631827	0.369112	97.24	MCCLFINDLDAGAGR		AT2G39730.1	AT2G39730.1			| Symbols: RCA | rubisco activase | chr2:16570951-16573345 REVERSE LENGTH=474	TRUE	241.028	Col-28h	Col-16h	0.0290038	200.919	265.937	5879.29	178.764	292.596	33.9574	168.502	0	0	102.632	233.9	0	13044.7	36.0247	2693.4	310.632	75.9772	2534.56	28076.5	3494.45	18175	16452.2	85514	47.6435	14207.9	5505.93	1.5374	95819.7	529.469	16457.8
10695	60.1203	2	470.737	939.46	-0.000112189	-0.119418	23.8	FYWAPTR		AT2G39730.1	AT2G39730.1			| Symbols: RCA | rubisco activase | chr2:16570951-16573345 REVERSE LENGTH=474	TRUE	4.60767	Col-28h	Ox-32h	0.844922	135.067	2614.96	11457.7	3232.87	865.798	3577.67	3426.84	3616.31	1251.02	623.576	3803.84	4148.69	3385.24	1551.11	1346.34	5557.66	2608.64	4332.07	1205.48	12175.6	2808.32	12982.6	2248.8	3298.23	1178.05	12890.4	1411.54	3910.97	2866.48	1285.55
11345	74.0328	3	768.694	2303.06	0.00156493	0.679502	44.21	MGINPIMMSAGELESGNAGEPAK		AT2G39730.1	AT2G39730.1			| Symbols: RCA | rubisco activase | chr2:16570951-16573345 REVERSE LENGTH=474	TRUE	3863.14	Col-32h	Col-16h	0.0491971	211.826	0	566.962	181.493	0	0	0	26.8929	0	0	16.724	0	14198.6	375.27	188.872	63.696	0	351.151	18915.4	25095.7	32737.4	75110.7	41090.8	15.0677	1814.19	287.909	90.333	147668	277.878	20461.8
12037	73.9915	2	1152.54	2303.06	0.00229527	0.99662	71.49	MGINPIMMSAGELESGNAGEPAK		AT2G39730.1	AT2G39730.1			| Symbols: RCA | rubisco activase | chr2:16570951-16573345 REVERSE LENGTH=474	TRUE	691.304	Col-32h	Col-12h	0.245182	216.592	204.878	115.239	0.21325	45.2864	0	0	2.03847	0.129423	168.097	306.885	240.668	14878	0	143.77	0	0	680.134	20609.8	20770.9	37911.5	103520	74828.7	0	1403.68	585.333	1819.23	224909	209.363	25814.8
11509	33.2461	2	561.779	1121.54	-0.00207681	-1.85174	32.95	ARVYDDEVR		AT2G39730.1	AT2G39730.1			| Symbols: RCA | rubisco activase | chr2:16570951-16573345 REVERSE LENGTH=474	TRUE	3.99918	Col-16h	Ox-24h	0.494169	129.525	31728.3	35267.5	45377.9	131844	27302.6	55039.5	233043	37775.9	28572.1	23825.4	38607.2	17841.4	29592.7	23166.3	22940.8	37461.2	20604.3	11748.7	61608	14941.7	41723.6	6524.67	35142.1	16032.2	36960.4	162343	8853.93	22852	15011.3
13436	76.7661	3	806.015	2415.02	-0.000113769	-0.0471087	25.7	QYNLDNMMDGFYIAPAFMDK	[8] Oxidation (M)|[18] Oxidation (M)	AT2G39730.1	AT2G39730.1			| Symbols: RCA | rubisco activase | chr2:16570951-16573345 REVERSE LENGTH=474	TRUE	308.76	Ox-28h	Col-12h	0.381251	205.156	0	370.157	119.671	0	0	0	1045.39	71.0283	58.7875	2.6366	263.908	37562.1	267.548	2167.1	0	0	2744.47	42843.2	18377.4	3019.98	9621.35	59553.6	73.677	14489.2	131.844	0	81326.9	79.1702	24635.2
18541	77.0253	2	1208.52	2415.02	0.00216059	0.894644	48.11	QYNLDNMMDGFYIAPAFMDK	[8] Oxidation (M)|[18] Oxidation (M)	AT2G39730.1	AT2G39730.1			| Symbols: RCA | rubisco activase | chr2:16570951-16573345 REVERSE LENGTH=474	TRUE	71.8116	Ox-28h	Col-12h	0.454069	200.317	351.916	566.708	213.362	752.046	1.20373	265.902	2336.01	188.662	273.458	79.687	1267.45	29632.5	398.426	955.929	87.7077	161.896	1807.77	29941.9	14939.1	875.618	6091.64	66306	293.514	7161.57	100.845	0	106723	360.122	18316.4
13436	76.7661	3	806.015	2415.02	-0.000113769	-0.0471087	24.29	QYNLDNMMDGFYIAPAFMDK	[7] Oxidation (M)|[18] Oxidation (M)	AT2G39730.1	AT2G39730.1			| Symbols: RCA | rubisco activase | chr2:16570951-16573345 REVERSE LENGTH=474	TRUE	308.76	Ox-28h	Col-12h	0.381251	205.156	0	370.157	119.671	0	0	0	1045.39	71.0283	58.7875	2.6366	263.908	37562.1	267.548	2167.1	0	0	2744.47	42843.2	18377.4	3019.98	9621.35	59553.6	73.677	14489.2	131.844	0	81326.9	79.1702	24635.2
15848	91.484	3	941.825	2822.45	0.00383385	1.35834	66.75	IKDEDIVTLVDQFPGQSIDFFGALR		AT2G39730.1	AT2G39730.1			| Symbols: RCA | rubisco activase | chr2:16570951-16573345 REVERSE LENGTH=474	TRUE	679.774	Col-28h	Ox-24h	0.591579	223.009	82.4637	49.6659	124.468	1423.74	259.596	36.3413	202.057	530.651	188.231	307.004	389.216	183.464	412.203	130.903	66.4508	369.772	83.9539	301.742	35.2879	52.4546	53.228	263000	61.4585	369.948	79.0039	0	207.01	116.824	73.6804
16949	70.2703	2	964.453	1926.89	0.00324459	1.68385	107.19	LMEYGNMLVMEQENVK		AT2G39730.1	AT2G39730.1			| Symbols: RCA | rubisco activase | chr2:16570951-16573345 REVERSE LENGTH=474	TRUE	234.165	Col-28h	Col-12h	0.0180297	200.992	0	337.056	0	214.285	0	141.691	0	457.007	136.187	23.4277	0	13083.6	403.991	6605.5	0	25.8575	5340.85	17087.1	6217.94	660.365	3913.69	118535	165.748	6422.96	66.834	0	66522.2	384.579	8284.97
17877	90.617	3	1056.55	3166.62	0.00324202	1.02381	52.83	TDKIKDEDIVTLVDQFPGQSIDFFGALR		AT2G39730.1	AT2G39730.1			| Symbols: RCA | rubisco activase | chr2:16570951-16573345 REVERSE LENGTH=474	TRUE	576.841	Col-28h	Ox-12h	0.312489	222.651	207.651	277.522	337.524	1233.54	147.274	311.525	869.157	79.0156	181.974	131.159	459.894	135.397	444.046	208.522	351.305	27.6714	180.648	150.586	247.586	187.105	97.0655	352583	389.212	395.897	327.339	0	1089.34	359.42	209.734
29747	83.0505	2	1075.57	2149.12	-0.00618321	-2.87708	62.97	VPIICTGNDFSTLYAPLIR		AT2G39730.1	AT2G39730.1			| Symbols: RCA | rubisco activase | chr2:16570951-16573345 REVERSE LENGTH=474	TRUE	1590.94	Col-28h	Ox-28h	0.991125	223.607	0	0.092958	0	1323.05	0	113.462	0	55.6501	0	0	0	279.525	0.212593	0	75.112	0	0	2910.58	34.4209	0	0	107507	0	7.50833	0	0	23954.4	0	337.604
30774	73.3765	2	530.313	1058.61	-0.000960028	-0.906874	27.16	NFLTLPNIK		AT2G39730.1	AT2G39730.1			| Symbols: RCA | rubisco activase | chr2:16570951-16573345 REVERSE LENGTH=474	TRUE	16.8352	Ox-12h	Col-16h	0.0154838	185.599	173.061	2868.11	142.961	44.5383	92.838	23.1663	41.7209	33.1265	629.187	123.05	255.128	3027.98	453.906	1077.38	858.581	244.375	981.895	1043.33	535.336	6216.88	2504.18	2042.99	397.518	6574.49	2004.43	62.8643	3316.26	1379.81	1347.33
31882	65.113	2	972.449	1942.88	0.000583286	0.300217	54.25	LMEYGNMLVMEQENVK	[2] Oxidation (M)	AT2G39730.1	AT2G39730.1			| Symbols: RCA | rubisco activase | chr2:16570951-16573345 REVERSE LENGTH=474	TRUE	32.1242	Col-28h	Col-12h	0.171544	199.502	317.978	507.44	74.2941	218.636	0	0	979.645	253.592	1241.25	0	0	3123.26	181.034	2449.5	0	0	5229.63	5237.22	512.335	1390.29	2312.09	30077.2	433.125	2933.02	170.653	0	30204.4	338.224	2599.88
38828	84.4671	3	1251.89	3752.66	0.000340699	0.0907886	31.68	EGPPVFEQPEMTYEKLMEYGNMLVMEQENVK	[11] Oxidation (M)|[17] Oxidation (M)|[22] Oxidation (M)|[25] Oxidation (M)	AT2G39730.1	AT2G39730.1			| Symbols: RCA | rubisco activase | chr2:16570951-16573345 REVERSE LENGTH=474	TRUE	81.1467	Ox-20h	Ox-28h	0.980606	218.248	262.413	917.273	525.228	2255.64	10.3834	0	5919.35	1463.07	467.59	396.281	1580.29	90.0007	892.405	326.097	19.0311	1053.44	367.749	329.606	54.9682	199.342	87.7309	85896.8	384.514	1313.42	5.06029	168.754	42854.7	480.393	109.324
134	57.9042	2	515.78	1029.55	-0.000213421	-0.207296	41.55	ADEISNIIR		ATCG00120.1	ATCG00120.1			| Symbols: ATPA | ATP synthase subunit alpha | chrC:9938-11461 REVERSE LENGTH=507	TRUE	2.71074	Col-16h	Ox-24h	0.872865	94.2711	323486	573718	437959	703916	350076	955291	1.77954e+06	122769	237464	485131	417136	371276	202449	466307	593297	480121	294307	191888	1.03036e+06	395220	818198	83318.2	515134	212420	863503	719216	238474	151558	211167
19290	53.128	2	515.78	1029.55	0.000271831	0.26403	24.08	ADEISNIIR		ATCG00120.1	ATCG00120.1			| Symbols: ATPA | ATP synthase subunit alpha | chrC:9938-11461 REVERSE LENGTH=507	TRUE	2.34298	Col-16h	Ox-24h	0.993118	108.984	1444.64	2737.83	1698.68	4852.95	1016.89	6957.87	10763.2	443.432	1097.12	2496.44	2512.93	1568.59	1718.78	3066.15	3914.11	1963.16	1967.98	1560.17	8346.25	2163.43	6444.5	162.05	2799.84	732.764	6302.98	7128.97	1139.44	816.259	629.566
164	61.7403	2	708.896	1415.78	0.000346339	0.244628	89.05	IAQIPVSEAYLGR		ATCG00120.1	ATCG00120.1			| Symbols: ATPA | ATP synthase subunit alpha | chrC:9938-11461 REVERSE LENGTH=507	TRUE	4.22702	Ox-12h	Col-32h	0.229133	92.0738	170167	893067	432463	34641.8	269644	357045	41842.6	112794	505403	557801	218626	700775	144796	767404	1.32734e+06	231329	710746	409694	1.78155e+06	746663	1.73519e+06	220786	854882	392447	1.91885e+06	162589	573534	133351	318033
6459	61.7719	3	472.933	1415.78	-0.000799815	-0.56493	39.48	IAQIPVSEAYLGR		ATCG00120.1	ATCG00120.1			| Symbols: ATPA | ATP synthase subunit alpha | chrC:9938-11461 REVERSE LENGTH=507	TRUE	3.1407	Ox-12h	Col-32h	0.915385	95.5022	3414.96	15406.1	11645.2	1519.27	5603.33	6794.51	1125.51	3337.92	9914.74	10317.6	3086.01	10298.3	2836.43	14602.5	18511	5433.91	10236.4	4085.53	26694.8	12404.3	17981.8	1821.95	18360.5	5600.44	26148.7	4807.42	6363.76	1832.68	5195.61
457	45.7317	2	551.28	1100.55	-0.000939684	-0.853834	22.04	EGIQEQLER		ATCG00120.1	ATCG00120.1			| Symbols: ATPA | ATP synthase subunit alpha | chrC:9938-11461 REVERSE LENGTH=507	TRUE	4.06357	Col-16h	Ox-24h	0.703012	107.429	106940	238137	204664	454270	195145	337701	1.25075e+06	143564	122780	317284	244616	109769	93147.5	184912	246230	135687	102243	63286.9	453921	243758	403584	37418.5	225464	142834	267143	513723	110672	71669.2	71655.6
490	53.3063	2	438.753	875.491	0.000782099	0.893327	24.23	QMSLLLR	[2] Oxidation (M)	ATCG00120.1	ATCG00120.1;AT2G07698.1		AT2G07698.1	| Symbols: ATPA | ATP synthase subunit alpha | chrC:9938-11461 REVERSE LENGTH=507	FALSE	4.16465	Col-16h	Col-32h	0.688681	155.603	52299	106828	52504.4	218491	54093.3	115122	797347	22635.7	76669.7	46254.3	68302.5	55297	32831.8	61584.2	88013.9	43429.4	67918.5	34261.7	226491	89845.5	97732.3	9665.43	57413.5	33734.7	127918	110279	18534.2	37300.1	23742.6
561	57.6129	2	626.854	1251.69	7.19425e-06	0.00574762	60.99	VINALANPIDGR		ATCG00120.1	ATCG00120.1			| Symbols: ATPA | ATP synthase subunit alpha | chrC:9938-11461 REVERSE LENGTH=507	TRUE	2.26626	Ox-28h	Ox-32h	0.788708	117.384	87841.6	256022	158500	70688.5	227949	93410.4	132363	73794	71128.8	219122	186229	142111	128821	54654.3	196708	99368.9	91494.5	96174.4	115386	171017	146339	93012.3	89636	275759	254628	46085	140673	107845	51239.4
812	56.1981	2	802.935	1603.86	-0.000751631	-0.46864	34.4	TNKPQFQEIIASTK		ATCG00120.1	ATCG00120.1			| Symbols: ATPA | ATP synthase subunit alpha | chrC:9938-11461 REVERSE LENGTH=507	TRUE	3.49488	Ox-12h	Col-32h	0.460548	82.2028	133021	297568	105573	112921	126868	189565	35263.6	110337	179754	205716	145838	159396	73684.7	173997	423093	94722.4	236907	87629.3	560265	193951	354930	78040.1	139664	114253	517628	46296.4	150518	96176.8	85503.5
7346	56.1764	3	535.626	1603.86	-0.00130153	-0.811502	46.78	TNKPQFQEIIASTK		ATCG00120.1	ATCG00120.1			| Symbols: ATPA | ATP synthase subunit alpha | chrC:9938-11461 REVERSE LENGTH=507	TRUE	5.23196	Col-24h	Col-32h	0.886522	150.92	1731.57	5179.35	3181.23	3353.07	1729.85	5010.9	492.918	3034.29	4021.6	6554.97	6224.72	3280.01	1479.48	3520.96	11275.4	3359.49	8188.63	1659.43	46932.8	3654.89	18171.5	2134.48	12793.3	2486.67	15370.2	4011.78	3074.21	978.364	1966.57
937	61.9079	2	438.763	875.511	-0.00018738	-0.214023	23.21	FLLQEKV		ATCG00120.1	ATCG00120.1			| Symbols: ATPA | ATP synthase subunit alpha | chrC:9938-11461 REVERSE LENGTH=507	TRUE	3.58314	Ox-12h	Col-32h	0.261433	87.5744	42849.4	87129.3	61292.3	49389.1	43197.9	85854.1	110613	15333.8	38999.3	62279.6	37657.1	38842.3	18184	39321.5	58704.7	38594.6	61289	21330.8	128903	61838.9	58156	6244.79	51314.8	19945.9	107358	77078.6	19253.7	14268.3	17742.4
1145	70.0233	2	605.322	1208.63	-7.72808e-05	-0.0639409	36.25	TLTAEAESFLK		ATCG00120.1	ATCG00120.1			| Symbols: ATPA | ATP synthase subunit alpha | chrC:9938-11461 REVERSE LENGTH=507	TRUE	22.7957	Ox-12h	Col-16h	0.0198208	137.138	3343.35	26690.2	5084.56	0	6917.56	3492.19	1051.9	2016.27	14302	5616.55	2226.89	123261	3454.16	102385	69131.7	3537.47	61891.5	55986.7	223788	80237.7	302271	117842	23229	55417.9	25920.9	1762.92	156019	5311.46	67105.9
1399	56.2523	2	626.866	1251.72	-0.000390098	-0.31165	40.91	LIESPAPGIISR		ATCG00120.1	ATCG00120.1			| Symbols: ATPA | ATP synthase subunit alpha | chrC:9938-11461 REVERSE LENGTH=507	TRUE	2.82775	Ox-28h	Col-16h	0.542828	137.264	51396.4	128550	73109.4	18416.8	145256	56405.4	32743.8	37930.4	42660.7	83162	77415.8	75579.8	44333.4	30142.3	125604	38311	46045.6	53093.8	51937.8	88954.9	86562.1	57555.4	47127.9	174957	122310	22391.6	79428	51961.9	34100.7
1535	63.0911	2	777.373	1552.73	-0.000486166	-0.313104	45.48	EAYPGDVFYLHSR		ATCG00120.1	ATCG00120.1			| Symbols: ATPA | ATP synthase subunit alpha | chrC:9938-11461 REVERSE LENGTH=507	TRUE	3.09948	Ox-12h	Col-12h	0.31339	98.448	51976.1	236413	109227	7295.27	48199.3	117492	10968.1	35561.3	113595	181620	80095.5	161419	46339.5	234299	296925	69416.9	169068	140279	528025	194669	424435	71163.8	198426	109652	453283	102764	145366	43114.4	107981
1591	62.9705	3	518.584	1552.73	-0.000334721	-0.215569	24.64	EAYPGDVFYLHSR		ATCG00120.1	ATCG00120.1			| Symbols: ATPA | ATP synthase subunit alpha | chrC:9938-11461 REVERSE LENGTH=507	TRUE	2.96833	Col-28h	Ox-28h	0.451736	89.0247	41235	139960	91895.7	15131.5	48825.9	77462.3	18176.1	32530.8	85268	139865	62739.7	97097.4	38219.9	155493	186084	54899	101056	91127	299777	122060	206616	32401.3	151092	66295.5	312303	60767.9	73159.3	29729.5	68825.9
2412	64.9326	2	737.896	1473.78	-0.000749173	-0.508335	59.98	ASSVAQVVTSLQER		ATCG00120.1	ATCG00120.1			| Symbols: ATPA | ATP synthase subunit alpha | chrC:9938-11461 REVERSE LENGTH=507	TRUE	4.19363	Col-28h	Col-16h	0.194307	157.376	1574.94	76938.9	21446.4	415.395	3162.69	3814.41	157.264	14986.2	36305.1	36700.1	6264.28	64441.2	14544.5	56724.7	55545.6	4614.97	71097.8	53513.2	34833.7	123532	49256.2	92794.3	27126.4	156606	59876.1	0	88840.2	23557.2	59836.6
14530	64.9326	3	492.267	1473.78	-0.000557355	-0.378181	27.19	ASSVAQVVTSLQER		ATCG00120.1	ATCG00120.1			| Symbols: ATPA | ATP synthase subunit alpha | chrC:9938-11461 REVERSE LENGTH=507	TRUE	3.9031	Col-28h	Col-12h	0.0366577	161.273	91.1874	5879.06	1629.93	176.189	0	155.436	1241.55	1419.04	3240.11	3846.27	1339.63	5466.1	1518.25	4517.11	3160.71	356.011	4868.12	2035.75	1455.14	6220.33	1298.1	6987.17	2588.87	13941.2	5536.57	57.7817	2907.22	2067.34	4771.68
2529	69.5921	3	648.025	1941.05	0.00078975	0.406867	50.71	EVTIVNTGTVLQVGDGIAR		ATCG00120.1	ATCG00120.1			| Symbols: ATPA | ATP synthase subunit alpha | chrC:9938-11461 REVERSE LENGTH=507	TRUE	68.4199	Col-28h	Col-16h	0.0479441	198.922	5043.27	17808.7	4557.11	39.0526	5557	1052.57	698.9	2147.58	3783.38	4222.03	1500.65	22966.9	1595.56	8037.25	18428.7	2248.11	17764.3	31706.9	24200.3	15050.1	27739.9	742238	3745.05	11196.1	29582.2	797.484	201846	3949.9	18895.7
2652	69.5921	2	971.534	1941.05	0.000426906	0.219935	78.79	EVTIVNTGTVLQVGDGIAR		ATCG00120.1	ATCG00120.1			| Symbols: ATPA | ATP synthase subunit alpha | chrC:9938-11461 REVERSE LENGTH=507	TRUE	810.779	Col-28h	Col-16h	0.85096	223.264	79.5019	7240.16	865.935	866.551	108.787	100.11	293.364	1988.72	617.669	294.844	587.221	14997.3	338.468	1735.69	1361.6	189.664	2342.15	66952.8	1258.11	667.184	964.664	2.66801e+06	372.309	1804.45	135.434	0	734633	1053.77	16026.1
5019	44.2069	2	615.345	1228.68	-0.00227638	-1.85271	20.24	ELIIGDRQTGK		ATCG00120.1	ATCG00120.1;AT2G07698.1		AT2G07698.1	| Symbols: ATPA | ATP synthase subunit alpha | chrC:9938-11461 REVERSE LENGTH=507	FALSE	3.36075	Col-16h	Col-20h	0.617766	116.235	16481.3	41561.4	22255.8	53641.8	20052.9	69902.5	133517	6171.8	14019.9	21042.5	13735.6	9570.57	7803.92	29185.9	12501.4	16206.7	16778.8	20677.9	75861.9	22127.9	26768.5	7204.59	21177.3	8527.58	43161.4	77408.9	12017	7034.86	8567.3
5357	63.4111	2	787.907	1573.8	0.000862848	0.548258	50.38	EQHTLIIYDDLSK		ATCG00120.1	ATCG00120.1			| Symbols: ATPA | ATP synthase subunit alpha | chrC:9938-11461 REVERSE LENGTH=507	TRUE	5.64808	Col-24h	Col-16h	0.204407	137	2770.06	32992.9	12301.5	1910.95	579.702	7562.32	1710.05	4566.57	10548	17652.6	6940.82	51653	3872.51	38292.8	50162.8	11608.9	23503.2	41008.9	127022	34300.1	33160.2	102119	18111	17926	35027.8	13362.1	119694	11149.2	30147.4
15911	63.394	3	525.607	1573.8	-0.000890287	-0.565693	25.99	EQHTLIIYDDLSK		ATCG00120.1	ATCG00120.1			| Symbols: ATPA | ATP synthase subunit alpha | chrC:9938-11461 REVERSE LENGTH=507	TRUE	6.158	Col-24h	Col-16h	0.253419	156.994	123.264	3458.5	570.942	183.814	407.482	674.819	0	87.5303	959.215	2036.34	652.199	8474.87	230.798	5183.05	6187.47	701.157	2049.99	4710.41	13524.6	2154.96	2292.69	9490.4	1099.89	1358.68	3591.7	100.87	13465.5	200.358	4761.77
8787	91.6869	3	1204.6	3610.78	0.00247231	0.684702	69.54	QSQSAPLTVEEQIMTIYTGTNGYLDGLEIGQVR		ATCG00120.1	ATCG00120.1			| Symbols: ATPA | ATP synthase subunit alpha | chrC:9938-11461 REVERSE LENGTH=507	TRUE	489.18	Col-28h	Col-32h	0.489175	223.118	780.59	705.393	1265.61	3650.18	1233.72	1262.09	1804.36	2491.06	1030.03	1078.11	1201.99	409.175	1218.46	1309.13	548.671	1186.93	329.432	457.142	1034.62	672.682	339.166	1.0715e+06	833.429	522.945	181.278	0	446.18	781.897	439.901
14487	82.057	3	764.729	2291.16	0.000345609	0.150844	76.99	TLTAEAESFLKEGIQEQLER		ATCG00120.1	ATCG00120.1			| Symbols: ATPA | ATP synthase subunit alpha | chrC:9938-11461 REVERSE LENGTH=507	TRUE	1828.5	Col-28h	Col-12h	0.515262	223.607	0	15.1501	52.1002	0	0	133.611	0	0	0	0	132.998	123.082	29.5347	172.658	103.427	0	226.631	371.587	43.1741	23.1741	27.0685	122509	39.5656	391.215	0	0	65646.9	2.41396	79.9128
29022	82.1416	2	1146.59	2291.16	0.000344076	0.150175	43.62	TLTAEAESFLKEGIQEQLER		ATCG00120.1	ATCG00120.1			| Symbols: ATPA | ATP synthase subunit alpha | chrC:9938-11461 REVERSE LENGTH=507	TRUE	274.502	Col-32h	Col-20h	0.541985	223.607	0	733.935	13.9572	0	65.7141	0	588.963	0	0	0	0	164.037	0	0	0	190.243	312.33	10.7146	0.943223	0	49.1623	40944.8	76.3365	208.705	107.253	0	44724.5	115.542	188.341
15358	90.1335	3	1209.93	3626.78	0.00562737	1.55162	46.45	QSQSAPLTVEEQIMTIYTGTNGYLDGLEIGQVR	[14] Oxidation (M)	ATCG00120.1	ATCG00120.1			| Symbols: ATPA | ATP synthase subunit alpha | chrC:9938-11461 REVERSE LENGTH=507	TRUE	1118.65	Col-28h	Ox-24h	0.396706	223.236	17.8605	83.9322	317.547	718.194	230.46	311.045	675.513	340.118	214.823	582.024	74.8321	222.123	192.576	138.051	108.87	117.012	252.455	0.165802	79.0249	410.695	38.5057	668436	157.42	362.437	328.586	349.163	340.846	668.363	137.653
17921	90.8869	3	877.119	2628.33	0.00165438	0.629439	51.6	LKLELAQFAELEAFSQFSSDLDK		ATCG00120.1	ATCG00120.1			| Symbols: ATPA | ATP synthase subunit alpha | chrC:9938-11461 REVERSE LENGTH=507	TRUE	562.829	Col-28h	Ox-24h	0.709845	222.885	124.426	359.365	160.558	945.68	127.91	141.958	4153.15	318.246	325.164	229.081	342.836	9.47012	210.822	320.495	64.0519	199.023	168.373	173.759	279.879	360.082	0	248161	77.2687	287.579	277.894	0	326.363	625.019	47.3609
43812	90.9088	2	1315.18	2628.34	0.00350779	1.33461	39.31	LKLELAQFAELEAFSQFSSDLDK		ATCG00120.1	ATCG00120.1			| Symbols: ATPA | ATP synthase subunit alpha | chrC:9938-11461 REVERSE LENGTH=507	TRUE	498.37	Col-28h	Ox-12h	0.463882	221.97	196.993	127.842	137.278	302.122	0	0	618.645	181.441	117.071	401.756	215.245	0	77.0785	276.159	270.185	0	9.16395	0	10.0658	228.215	0	37625.2	97.2754	155.044	29.3399	41.1519	15.311	440.058	0
18500	91.034	3	1171.28	3510.81	0.0118385	3.37203	74.15	LKLELAQFAELEAFSQFSSDLDKATQNQLAR		ATCG00120.1	ATCG00120.1			| Symbols: ATPA | ATP synthase subunit alpha | chrC:9938-11461 REVERSE LENGTH=507	TRUE	661.258	Col-28h	Ox-12h	0.694733	222.85	325.854	311.841	642.673	685.105	616.708	298.635	295.859	286.619	178.86	0	0	100.28	311.603	157.414	193.684	578.603	111.005	12.8785	63.3406	52.1787	0	275410	374.911	151.505	221.566	0	306.878	390.557	109.211
21706	91.379	3	796.726	2387.15	0.00179162	0.750526	79.41	LELAQFAELEAFSQFSSDLDK		ATCG00120.1	ATCG00120.1			| Symbols: ATPA | ATP synthase subunit alpha | chrC:9938-11461 REVERSE LENGTH=507	TRUE	787.894	Col-28h	Col-16h	0.782305	222.73	0	50.8177	147.722	436.286	0	0	0	23.8982	95.2035	0	439.022	31.9066	156.563	0	0	0	94.8188	50.328	45.195	18.162	92.7847	93545.2	0	107.403	94.164	0	3896.19	19.1883	0
24725	91.3548	2	1194.59	2387.16	0.00359207	1.50475	103.51	LELAQFAELEAFSQFSSDLDK		ATCG00120.1	ATCG00120.1			| Symbols: ATPA | ATP synthase subunit alpha | chrC:9938-11461 REVERSE LENGTH=507	TRUE	201.179	Col-28h	Ox-12h	0.405683	221.331	54.0791	140.531	463.184	1266.39	257.613	376.839	418.4	572.46	639.785	679.092	520.389	345.088	96.6409	567.055	206.188	163.655	225.617	412.29	236.59	536.22	81.691	150624	313.255	654.103	187.804	121.264	478.325	125.488	163.937
26118	77.0655	3	935.492	2803.45	-0.000216189	-0.0771154	67.78	TAVATDTILNQQGQNVICVYVAIGQK		ATCG00120.1	ATCG00120.1			| Symbols: ATPA | ATP synthase subunit alpha | chrC:9938-11461 REVERSE LENGTH=507	TRUE	398.126	Col-28h	Col-12h	0.911497	222.734	0	116.203	178.898	127.409	149.237	0	1762.7	95.4704	108.308	0	186.697	468.366	180.248	119.03	9.95143	0	243.832	1238.66	105.38	17.5945	69.1931	226917	246.701	394.849	0	0.0220148	5784.47	183.117	514.58
27428	91.5251	3	1360.65	4078.93	0.00769629	1.88685	36.03	GAMEYTIVVAETADSPATLQYLAPYTGAALAEYFMYR	[3] Oxidation (M)|[35] Oxidation (M)	ATCG00120.1	ATCG00120.1			| Symbols: ATPA | ATP synthase subunit alpha | chrC:9938-11461 REVERSE LENGTH=507	TRUE	157.772	Col-28h	Ox-12h	0.33465	219.49	87.2227	13.3607	1100.58	1140.8	199.782	575.638	502.481	2444.01	1385.13	2008.89	412.943	559.54	2113	1078.19	586.865	399.802	120.519	134.525	303.124	318.106	194.796	154359	552.657	1201.75	360.27	204.854	46.0439	215.231	408.103
36723	92.8297	2	1137.11	2272.22	0.00139458	0.613753	66.51	SVYEPLQTGLIAIDSMIPIGR		ATCG00120.1	ATCG00120.1			| Symbols: ATPA | ATP synthase subunit alpha | chrC:9938-11461 REVERSE LENGTH=507	TRUE	557.063	Col-28h	Ox-28h	0.843602	223.607	142.463	88.0363	46.4534	8.21894	0	0	323.87	0	150.055	0	0	0	93.7195	90.3847	0	395.82	37.4264	0	1.70187	0.0262858	77.0172	29367.7	0	0	0	0	0	0	0
38401	92.7927	3	758.412	2272.22	0.00133215	0.586278	31.15	SVYEPLQTGLIAIDSMIPIGR		ATCG00120.1	ATCG00120.1			| Symbols: ATPA | ATP synthase subunit alpha | chrC:9938-11461 REVERSE LENGTH=507	TRUE	Infinity	Col-28h	Ox-28h	0.434237	223.607	0	7.36426	87.7454	89.7237	0	0	0	0	0	243.411	0	313.448	0	0	421.498	0	323.005	409.59	11.0438	564.218	0	16746.1	37.6676	390.229	0	0	3.89158	0	573.378
339	48.98	2	788.386	1574.76	-0.000783718	-0.497675	53.74	ALPTYTPESPGDATR		AT3G60750.1	AT3G60750.1			| Symbols: | Transketolase | chr3:22454004-22456824 FORWARD LENGTH=741	TRUE	2.60021	Ox-12h	Col-32h	0.974401	105.74	249185	672922	417142	405755	353731	922766	279513	122057	282680	462184	344313	399689	139237	513315	679903	260403	262729	255745	1.74858e+06	528988	1.25695e+06	91252.3	440014	279300	1.18772e+06	428907	337357	135406	149397
508	53.7829	2	680.357	1358.7	0.00166501	1.22544	37.54	NLSQQCLNALAK		AT3G60750.1	AT3G60750.1;AT2G45290.1	AT2G45290.1		| Symbols: | Transketolase | chr3:22454004-22456824 FORWARD LENGTH=741	TRUE	2.55669	Ox-12h	Col-32h	0.768705	80.1288	107645	293892	174188	226151	133642	258642	187828	77026.1	154952	217950	128343	213232	75732.8	202241	365093	107710	169275	116539	579387	247071	375871	80374.7	182668	113181	502755	127664	144451	62541.9	91107.9
589	61.1089	2	503.284	1004.55	-0.000157279	-0.156566	24.39	FLAIDAVEK		AT3G60750.1	AT3G60750.1;AT2G45290.1	AT2G45290.1		| Symbols: | Transketolase | chr3:22454004-22456824 FORWARD LENGTH=741	TRUE	1.78017	Col-16h	Ox-24h	0.788463	81.3391	129400	153771	152186	133693	123310	246817	326200	63408.4	94913.5	145755	101997	131849	73156.5	114591	141950	161034	111318	74165.2	252317	119779	193371	36038.5	143427	107320	218444	219533	76206.3	51102.9	95471.8
766	48.5951	2	828.369	1654.72	-0.000319977	-0.193372	77.62	ALPTYTPESPGDATR	[9] Phospho (ST)	AT3G60750.1	AT3G60750.1			| Symbols: | Transketolase | chr3:22454004-22456824 FORWARD LENGTH=741	TRUE	2.16934	Col-12h	Ox-12h	0.787879	57.4191	552355	414528	418513	119523	500448	355804	19871.5	441008	386453	379250	475314	374674	489480	198055	245484	502182	266416	167631	157920	229545	184401	95015.2	242445	261436	224494	174183	84761.2	466078	226427
848	41.2622	2	619.324	1236.63	-0.00126821	-1.02553	66.69	VTTTIGYGSPNK		AT3G60750.1	AT3G60750.1;AT2G45290.1	AT2G45290.1		| Symbols: | Transketolase | chr3:22454004-22456824 FORWARD LENGTH=741	TRUE	2.23389	Col-16h	Ox-24h	0.971976	96.7142	60578.8	146207	120686	316342	67938.9	235516	524384	45669.3	72352.9	128758	102782	67025.5	48280.3	213664	165979	126052	79566.1	56221.4	375695	109678	220034	28044.5	107872	54586.3	177195	207055	62262.5	47628.1	56921.7
1094	38.7662	2	597.305	1192.6	-0.00219443	-1.84004	32.87	KYPEEASELK		AT3G60750.1	AT3G60750.1			| Symbols: | Transketolase | chr3:22454004-22456824 FORWARD LENGTH=741	TRUE	3.39589	Col-16h	Ox-24h	0.986556	150.061	39917.8	149703	111134	267621	47504.6	145291	822247	25575.5	54429.4	75371.8	52715.3	63319.9	39793.4	89375.3	109553	65290.8	60925.1	45912.5	357778	70520.7	204078	18097.9	121048	51231.2	196287	203173	47336.2	38578.1	41854.3
1179	42.2287	2	558.337	1114.66	-0.000473004	-0.424349	26.89	TVTDKPTLIK		AT3G60750.1	AT3G60750.1			| Symbols: | Transketolase | chr3:22454004-22456824 FORWARD LENGTH=741	TRUE	3.55874	Col-16h	Ox-24h	0.942713	149.803	49329.9	137347	56461	242951	47569.5	173295	807944	20233.7	46919	61966.3	63173.2	54045.6	28859.5	97113.1	88077.1	63497.8	60565.7	32166.6	294943	80857.2	182070	11123.5	72515.4	25185.1	138509	182494	35964.9	26391.2	29177.9
1849	51.7485	2	814.878	1627.74	-0.00734328	-4.51131	40.85	HTPEGATLESDWSAK		AT3G60750.1	AT3G60750.1			| Symbols: | Transketolase | chr3:22454004-22456824 FORWARD LENGTH=741	TRUE	2.27261	Col-28h	Ox-32h	0.871878	75.4386	43402.9	72412.3	47809.3	6696.27	36107.5	73797.5	15228.4	23787.1	34026.5	44275.2	42308.4	23958.7	37026.5	32258.2	74733.7	26997.2	33672.6	24508.7	101276	49991.7	101622	14229.9	50200.3	27470.8	126528	33648.2	56422	24054.7	29098.6
2174	67.3825	2	700.875	1399.73	0.000292061	0.208655	55.14	SIITGELPAGWEK		AT3G60750.1	AT3G60750.1			| Symbols: | Transketolase | chr3:22454004-22456824 FORWARD LENGTH=741	TRUE	156.963	Ox-12h	Col-16h	0.000998952	193.1	298.04	2725.25	168.718	0	5.57227	1342.57	135.448	460.35	358.404	372.667	1489.28	56540	538.658	4043.8	931.876	903.783	13287.1	48285.1	154003	94881.9	208769	43206	1004.76	7897.95	128422	102.743	114537	784.908	21179.6
3563	38.6523	2	569.76	1137.51	4.23459e-05	0.037227	38.19	NGNTGYDEIR		AT3G60750.1	AT3G60750.1			| Symbols: | Transketolase | chr3:22454004-22456824 FORWARD LENGTH=741	TRUE	4.41186	Col-16h	Ox-24h	0.840763	145.483	16991.3	23179.1	28571.9	70256.7	15021.1	40776.3	200700	12365	13482.1	13433.6	29936.9	11443.5	14151	24702.2	15261.6	18375.5	10314.2	9117.53	69225.5	18021.4	45265.1	4538.86	23009.5	8634.52	33561.6	86848.1	8415.56	15317.2	7891.96
4245	54.0695	2	720.34	1438.67	0.00228078	1.58535	59.18	NLSQQCLNALAK	[3] Phospho (ST)	AT3G60750.1	AT3G60750.1;AT2G45290.1	AT2G45290.1		| Symbols: | Transketolase | chr3:22454004-22456824 FORWARD LENGTH=741	TRUE	1.89266	Col-12h	Ox-32h	0.56858	46.9414	74808.2	41455.7	42163.9	16053.6	58099	50593.5	8202.43	53962.7	52050.6	45695.9	40633.1	38160.6	53014.9	38544.3	35170.7	41970.3	28272.4	21074	25898.3	40038.3	29163.2	16242	40546.4	31907	32366.4	22007	13281.1	38308.1	31218
4894	45.5727	3	697.015	2088.02	-0.000578999	-0.277295	75.51	ANSYSVHGAALGEKEVEATR		AT3G60750.1	AT3G60750.1;AT2G45290.1	AT2G45290.1		| Symbols: | Transketolase | chr3:22454004-22456824 FORWARD LENGTH=741	TRUE	4.0695	Ox-12h	Col-12h	0.1704	96.2234	6455.43	50628	31033.9	815.548	15787.9	10155.7	2501.22	39839.1	44846.7	64635	11944.6	29259.6	32990.5	76421.9	122147	8441.54	50713.5	45788.7	140795	81238.9	65203.4	22891.8	41224.9	34384	108127	2927.27	32114.5	30078.3	34312.1
25433	45.4944	2	1045.02	2088.02	-0.000913079	-0.437294	50.83	ANSYSVHGAALGEKEVEATR		AT3G60750.1	AT3G60750.1;AT2G45290.1	AT2G45290.1		| Symbols: | Transketolase | chr3:22454004-22456824 FORWARD LENGTH=741	TRUE	149.803	Ox-12h	Col-12h	0.0199338	223.607	0	499.845	0	0	0	0	0	0	697.4	4290.53	0	362.71	831.244	1443.14	19084.4	0	1887.36	2054.28	23618.8	7254.83	2067.22	2684.16	1175.67	1981.51	17367.8	114.518	1012.37	361.047	2103.86
5194	75.5122	2	724.886	1447.76	0.000691222	0.477444	61.31	EFGITVEAVVDAAK		AT3G60750.1	AT3G60750.1			| Symbols: | Transketolase | chr3:22454004-22456824 FORWARD LENGTH=741	TRUE	156.336	Col-28h	Ox-32h	0.650507	221.773	4484.51	3965.54	3997.62	1874.31	7744.64	2025.74	1031.56	1328.47	3984.63	4779.11	113.069	5354.92	1494.24	1698.63	2761.63	2106.06	4392.45	5585.75	2491.91	3005.79	3589.4	1.69403e+06	2016.12	2953.01	2631.09	499.558	136732	538.682	4675.65
30818	75.3384	3	483.593	1447.76	-0.00017425	-0.120359	35.66	EFGITVEAVVDAAK		AT3G60750.1	AT3G60750.1			| Symbols: | Transketolase | chr3:22454004-22456824 FORWARD LENGTH=741	TRUE	181.243	Col-28h	Ox-12h	0.73968	223.607	212.874	0	16.1528	0	0	0	0	0	0	94.9054	0	45.3436	37.3787	0	33.251	137.107	1.30185	0	0	73.6127	12.0017	6381.92	19.9499	0	11.704	0	195.455	0	0
6154	61.1089	2	498.738	995.461	-0.000322	-0.323468	35.53	NPYWFNR		AT3G60750.1	AT3G60750.1;AT2G45290.1	AT2G45290.1		| Symbols: | Transketolase | chr3:22454004-22456824 FORWARD LENGTH=741	TRUE	1.98355	Col-28h	Ox-32h	0.976145	80.5878	16065.2	32095.9	19598.7	9164.45	22745.8	28329	28114.1	9586.43	7905.22	25097.9	27901.4	12784.9	11626.1	10072.7	23516.7	17123.3	11915.1	6619.58	32024.8	19907.1	36539.5	4138.52	23781.8	10813.3	42080	17331.3	11729.6	15412.2	10257.1
6708	89.8191	3	1216.29	3645.84	0.00403864	1.10774	74.96	GGYTISDDSSGNKPDVILIGTGSELEIAAQAAEVLR		AT3G60750.1	AT3G60750.1			| Symbols: | Transketolase | chr3:22454004-22456824 FORWARD LENGTH=741	TRUE	780.832	Col-28h	Ox-12h	0.239529	222.505	2323.42	11685.2	2658.29	7910.22	3328.71	2683.95	29511.4	3194.14	2370.75	1857.79	4602.04	2065.23	2334.47	3746.56	1441.57	4469.09	2637.26	921.752	2003.71	1053.55	1431.4	3.24963e+06	2048.94	8054.71	1331.35	594.548	28199.3	3432.09	1228.84
14998	89.8191	4	912.467	3645.84	0.00233808	0.641303	63.54	GGYTISDDSSGNKPDVILIGTGSELEIAAQAAEVLR		AT3G60750.1	AT3G60750.1			| Symbols: | Transketolase | chr3:22454004-22456824 FORWARD LENGTH=741	TRUE	1179.34	Col-28h	Col-24h	0.938008	222.906	80.3995	643.533	17.7727	1.33742	207.955	76.3603	828.914	156.769	241.699	0.0770109	112.8	517.313	185.832	46.7128	65.9736	0	47.8195	126.8	101.109	102.237	27.5577	444632	8.39628	1022.78	60.1153	382.116	3570.87	642.017	97.0232
7188	42.1449	2	533.258	1064.5	-0.000553046	-0.519535	22.32	YPEEASELK		AT3G60750.1	AT3G60750.1			| Symbols: | Transketolase | chr3:22454004-22456824 FORWARD LENGTH=741	TRUE	4.3992	Col-16h	Ox-24h	0.883655	139.789	9949.81	13254.7	9364.76	28734.5	5736.07	32148.3	91088.1	5107.97	8322.82	6288.5	26204.8	9017.97	3139.24	16929.8	10118.2	14361.2	6367.56	3206.7	50494.4	10952.1	37685.2	2190.55	12557.3	4573.38	19659.9	56641.7	6084.43	3214.25	6283.74
7625	78.2054	2	1009.49	2016.96	-0.000236331	-0.117172	44.55	NNLGWPYEPFQVPDDVK		AT3G60750.1	AT3G60750.1			| Symbols: | Transketolase | chr3:22454004-22456824 FORWARD LENGTH=741	TRUE	576.001	Col-32h	Col-16h	0.0684846	220.262	7.97114	383.692	371.519	200.459	0	3.94727	412.513	15.9467	279.547	54.6425	168.388	61286.8	10.4479	497.152	67.4558	51.1604	581.179	74690.6	43681	54789.3	92046.1	195660	224.466	13577.3	2023.62	0.221872	367086	20323	54082.1
34428	78.2285	3	673.327	2016.96	0.000598737	0.296852	31.61	NNLGWPYEPFQVPDDVK		AT3G60750.1	AT3G60750.1			| Symbols: | Transketolase | chr3:22454004-22456824 FORWARD LENGTH=741	TRUE	Infinity	Ox-28h	Col-16h	0.0605708	217.843	0	39.4422	20.0584	0	0	0	0	0	0	0	0	1738.15	36.8959	0	0	94.8011	0.0112827	2359.99	1786.28	1301.44	3740.45	3633.11	29.3841	683.693	0	0	6784.56	0	1317.8
10120	54.3308	2	866.982	1731.95	-0.00176367	-1.01831	22.47	QKLPHLPGTSIEGVEK		AT3G60750.1	AT3G60750.1			| Symbols: | Transketolase | chr3:22454004-22456824 FORWARD LENGTH=741	TRUE	22.0161	Ox-12h	Col-12h	0.00629266	186.596	322.842	5474.87	534.846	0	0.431875	99.3495	0	2657.39	4243.79	2180.56	15.0004	5314.56	1138.86	16097.9	40293.8	775.647	6949.35	5348.48	66934	13937.7	12419.8	4212.25	13697.9	6706.5	25709	144.809	14663.1	1356.47	4930.44
13539	83.3257	3	1140.87	3419.59	0.0034853	1.01922	89.3	VVSFVCWELFDEQSDEYKESVLPSDVSAR		AT3G60750.1	AT3G60750.1			| Symbols: | Transketolase | chr3:22454004-22456824 FORWARD LENGTH=741	TRUE	527.833	Col-28h	Ox-28h	0.900692	222.092	271.319	1573.26	827.637	977.992	464.911	839.964	3556.57	471.863	465.084	722.679	1117.96	438.035	1849.07	396.407	64.6683	360.208	1079.58	913.706	198.591	349.297	487.313	1.20538e+06	500.947	5200.59	386.302	185.037	77599	565.747	1317.46
16552	93.2682	3	1079.25	3234.72	0.00214425	0.662887	79.68	SIGINSFGASAPAPLLYKEFGITVEAVVDAAK		AT3G60750.1	AT3G60750.1			| Symbols: | Transketolase | chr3:22454004-22456824 FORWARD LENGTH=741	TRUE	574.679	Col-28h	Ox-24h	0.909536	223.246	799.367	310.873	0	1583.42	159.393	187.836	856.404	328.753	245.034	21.0296	1116.38	29.1219	164.824	206.911	0	469.031	52.3054	129.77	120.854	140.691	130.503	301804	89.1029	170.491	0	231.447	20.4193	166.428	542.553
47161	93.2461	4	809.687	3234.72	0.00189816	0.586809	42.28	SIGINSFGASAPAPLLYKEFGITVEAVVDAAK		AT3G60750.1	AT3G60750.1			| Symbols: | Transketolase | chr3:22454004-22456824 FORWARD LENGTH=741	TRUE	1421.75	Col-28h	Col-32h	0.437197	223.607	0	2.11263	0	11.6247	0	0	0	46.5442	0	0	0	0	0	52.8396	0	0	0	15.3371	0	0	41.5955	16033.3	0	99.8234	0	0	0	0	11.3766
17832	51.4941	2	1144.03	2286.04	0.00081348	0.355847	21.52	AMPNTLMFRPADGNETAGAYK	[2] Oxidation (M)|[7] Oxidation (M)	AT3G60750.1	AT3G60750.1			| Symbols: | Transketolase | chr3:22454004-22456824 FORWARD LENGTH=741	TRUE	19.9363	Ox-12h	Col-32h	0.00188471	197.857	0	5346.15	0	568.036	0	1170.44	720.583	3417.03	1031.89	2484.32	2059.97	815.196	618.975	1636.43	13132	0	495.433	2912.5	26668.9	1734.13	5670.66	3725.16	1789.05	692.484	8434.39	347.102	2342.59	1290.08	0
19164	86.4977	4	944.491	3773.93	0.00269143	0.713164	32.43	GGYTISDDSSGNKPDVILIGTGSELEIAAQAAEVLRK		AT3G60750.1	AT3G60750.1			| Symbols: | Transketolase | chr3:22454004-22456824 FORWARD LENGTH=741	TRUE	245.059	Col-28h	Ox-12h	0.699223	221.303	4.36249	1703.44	3632.61	1795.54	4.6067	70.7944	3908.78	1431.57	94.7538	1750.75	428.409	484.297	706.01	3621.67	647.229	952.036	213.678	1182.31	644.827	915.726	4.83026	412825	763.747	1834.56	830.161	2006.75	28931.2	253.57	3146.74
42697	81.2304	2	742.907	1483.8	0.00111618	0.752244	51.37	FEALGWHVIWVK		AT3G60750.1	AT3G60750.1;AT2G45290.1	AT2G45290.1		| Symbols: | Transketolase | chr3:22454004-22456824 FORWARD LENGTH=741	TRUE	128.92	Col-28h	Col-24h	0.0307136	213.468	440.701	0	79.047	0	57.9188	92.7135	116.885	178.556	377.83	320.251	128.088	0	57.8251	53.9791	93.5902	0	43.4937	75.8814	30.5471	0	286.116	18626	224.057	128.914	62.8053	0	618.862	0	0
2967	38.461	2	478.269	954.524	-0.000396436	-0.415323	32.37	GGGQVIPTAR		AT1G56070.1	AT1G56070.1			| Symbols: LOS1 | Ribosomal protein S5/Elongation factor G/III/V family protein | chr1:20968245-20971077 REVERSE LENGTH=843	TRUE	4.51824	Col-16h	Ox-24h	0.970216	178.87	4765.59	22053.1	12180.6	57120.1	7047.98	23885.6	236128	3696.48	8548.96	9464.4	14247.3	8619.24	4330.14	25814.4	15405.1	10250.5	13989.4	13689.9	68420.3	20114.9	39949.5	2896.04	17791	5294.7	42244.2	67037.7	8259.23	7186.19	5368
4738	60.0285	2	812.378	1622.74	-0.00112834	-0.695328	62.27	NCDPNGPLMLYVSK	[9] Oxidation (M)	AT1G56070.1	AT1G56070.1			| Symbols: LOS1 | Ribosomal protein S5/Elongation factor G/III/V family protein | chr1:20968245-20971077 REVERSE LENGTH=843	TRUE	1.99073	Ox-16h	Ox-20h	0.601638	82.2205	18312.2	78023.1	83799.1	14300.7	29740.3	39318.5	6363.65	44764.5	34536.1	78016.5	30349.9	29362.9	28302.9	35565.8	47933.1	25659.8	32464.9	25817.2	76323.8	48727.4	67972.9	16951.2	65011.6	67564.1	73622.6	1166	32771.2	33959.7	23450.2
5502	51.5557	2	453.738	905.461	0.000386937	0.427337	25.24	SDPVVSFR		AT1G56070.1	AT1G56070.1			| Symbols: LOS1 | Ribosomal protein S5/Elongation factor G/III/V family protein | chr1:20968245-20971077 REVERSE LENGTH=843	TRUE	4.0297	Col-16h	Ox-24h	0.997889	152.171	4232.26	10490.7	7022.43	21466.8	4810.82	17807.4	73202.8	1413.54	3835.41	3754.97	6510.21	4621.19	3116.73	9153.56	11453.6	7137.71	4528.06	2396.44	19822.4	6323.53	20127.9	1003.04	9232.93	2595.26	13636.7	28517.5	3718.31	2208.88	2904.62
6721	44.2439	2	573.266	1144.52	-0.00129842	-1.13447	38.22	EGPLAEENMR		AT1G56070.1	AT1G56070.1;AT3G12915.1	AT3G12915.1		| Symbols: LOS1 | Ribosomal protein S5/Elongation factor G/III/V family protein | chr1:20968245-20971077 REVERSE LENGTH=843	TRUE	4.30173	Col-16h	Ox-24h	0.119823	91.7405	9384.14	21169.8	12541.5	27736.2	12810.5	37776	57492.6	5730.83	7146.36	14361.2	16891	5072.37	6007.77	18508.3	14873.9	11711.5	9733.32	5489.76	43169.2	16206.1	48714.8	3597.31	19436.3	5567.96	38167	42702	15166.7	8031.31	8482.12
7386	40.9334	3	603.314	1806.92	-0.00191093	-1.05756	28.5	NATLTNEKEVDAHPIR		AT1G56070.1	AT1G56070.1			| Symbols: LOS1 | Ribosomal protein S5/Elongation factor G/III/V family protein | chr1:20968245-20971077 REVERSE LENGTH=843	TRUE	3.03255	Ox-12h	Ox-20h	0.933336	111.687	3201.61	21089.3	16812.8	59763.3	11589.3	26566	72292.6	4060.8	10991.1	20607.3	8205.57	11935.5	6390.55	41500.6	39599.6	14923.8	20308.5	24835.9	84309	21855.1	36871.1	5836.88	26117.7	13193.9	45563.3	38690.6	17322.6	3089.97	16484.9
29333	40.7798	2	904.468	1806.92	-0.00182712	-1.01118	58.33	NATLTNEKEVDAHPIR		AT1G56070.1	AT1G56070.1			| Symbols: LOS1 | Ribosomal protein S5/Elongation factor G/III/V family protein | chr1:20968245-20971077 REVERSE LENGTH=843	TRUE	20.226	Ox-12h	Col-12h	0.798775	191.32	0	1270.97	329.296	1254.75	0	0	8724.56	162.621	461.692	527.588	0	1015.68	0	4297.95	8571.14	0	690.45	1574.17	19944	1245.34	7346.44	72.5118	2659.3	875.796	18748.3	3932.58	2318.41	0	974.203
7498	77.4388	2	763.358	1524.7	7.40227e-05	0.048549	26.86	EAMTPLSEFEDKL	[3] Oxidation (M)	AT1G56070.1	AT1G56070.1			| Symbols: LOS1 | Ribosomal protein S5/Elongation factor G/III/V family protein | chr1:20968245-20971077 REVERSE LENGTH=843	TRUE	49.7058	Ox-12h	Col-16h	0.243767	161.113	406.5	12999.3	446.638	2786.88	331.796	80.3387	255.42	823.438	4612	1630.48	1864.55	49541.6	321.541	49600.9	21396.7	0	36947.3	28800	107425	44869.6	105703	27092	9724.24	53607.5	7871.47	98.2816	46723.2	458.894	26526.7
7500	58.302	3	766.684	2297.03	0.000420288	0.18297	39.38	LYMEARPMEEGLAEAIDDGR	[3] Oxidation (M)|[8] Oxidation (M)	AT1G56070.1	AT1G56070.1			| Symbols: LOS1 | Ribosomal protein S5/Elongation factor G/III/V family protein | chr1:20968245-20971077 REVERSE LENGTH=843	TRUE	6.7567	Ox-28h	Col-16h	0.0106561	186.681	242.795	43146.5	5674.59	427.25	513.256	641.585	778.297	14759.9	24030.2	2991.48	1430.91	38079.5	8050.11	61581.7	58188.2	1265.03	60513.3	27870.1	74427.4	60627.5	38679.8	31542.4	50584.3	76010.1	24789.4	333.144	29646.6	11934.8	38694.4
10140	89.7309	3	882.788	2645.34	0.00138576	0.523849	95.87	ITDGALVVVDCIEGVCVQTETVLR		AT1G56070.1	AT1G56070.1;AT3G12915.1	AT3G12915.1		| Symbols: LOS1 | Ribosomal protein S5/Elongation factor G/III/V family protein | chr1:20968245-20971077 REVERSE LENGTH=843	TRUE	859.72	Col-28h	Col-24h	0.781051	223.047	0	1867.24	313.566	2465.77	341.821	178.867	4762.07	446.999	1281.07	289.672	308.689	220.652	322.762	306.556	147.396	50.6306	246.463	293.189	211.91	242.794	109.803	896596	178.572	1379.74	131.74	156.808	6032.43	667.839	200.669
23614	89.6897	2	1323.68	2645.34	0.00191493	0.723886	114.5	ITDGALVVVDCIEGVCVQTETVLR		AT1G56070.1	AT1G56070.1;AT3G12915.1	AT3G12915.1		| Symbols: LOS1 | Ribosomal protein S5/Elongation factor G/III/V family protein | chr1:20968245-20971077 REVERSE LENGTH=843	TRUE	620.294	Col-28h	Ox-12h	0.106774	222.078	77.8029	101.714	544.833	956.31	349.754	42.3388	1817.98	374.6	118.764	560.51	223.979	83.6075	424.4	199.706	277.936	168.832	3.21818	0	129.474	200.367	57.3715	216232	138.227	814.482	179.77	0	145.488	443.112	163.299
25624	89.7747	4	662.343	2645.34	0.0017042	0.644226	67.08	ITDGALVVVDCIEGVCVQTETVLR		AT1G56070.1	AT1G56070.1;AT3G12915.1	AT3G12915.1		| Symbols: LOS1 | Ribosomal protein S5/Elongation factor G/III/V family protein | chr1:20968245-20971077 REVERSE LENGTH=843	TRUE	9753.07	Col-28h	Col-24h	0.929344	223.607	4.2901	15.0526	0	0	0	0	0	0	38.7443	0	79.9392	0	0	0	0	0	0	2.91025	0	0	0	28383.8	0	0	0	0	48.1858	44.1519	15.8285
12576	64.6162	2	784.369	1566.72	-0.00100404	-0.640852	63.18	DLQDDFMGGAEIIK	[7] Oxidation (M)	AT1G56070.1	AT1G56070.1			| Symbols: LOS1 | Ribosomal protein S5/Elongation factor G/III/V family protein | chr1:20968245-20971077 REVERSE LENGTH=843	TRUE	28.8343	Ox-28h	Col-16h	0.0217115	177.135	493.49	8555.89	901.47	154.932	183.064	130.728	22.9988	882.15	501.504	429.069	492.944	14681.4	1017.78	10631.6	8001.61	517.051	8471.06	14074.3	14233	6387.51	15283.6	14174	2736.79	15963.6	2952.01	0	21418.4	2777.74	12690.6
12693	54.9475	2	485.742	969.47	0.00101302	1.04492	24.45	FSVSPVVR	[4] Phospho (ST)	AT1G56070.1	AT1G56070.1;AT3G12915.1	AT3G12915.1		| Symbols: LOS1 | Ribosomal protein S5/Elongation factor G/III/V family protein | chr1:20968245-20971077 REVERSE LENGTH=843	TRUE	3.38363	Col-32h	Ox-12h	0.184907	88.7519	309.675	1869.82	3366.09	675.424	3531.95	2428.81	2896.95	5093.18	2340.07	2972.4	4384.27	3652.2	5344.96	2427	2372.7	8625.89	4399.22	2154.59	2253.14	4287.82	981.534	1155.59	4617.67	4352.93	1973.71	6105.75	721.155	6989.69	4437.17
12859	54.9475	2	532.292	1062.57	-0.000803274	-0.755973	22.87	GVQYLNEIK		AT1G56070.1	AT1G56070.1;AT3G12915.1	AT3G12915.1		| Symbols: LOS1 | Ribosomal protein S5/Elongation factor G/III/V family protein | chr1:20968245-20971077 REVERSE LENGTH=843	TRUE	4.72455	Col-28h	Ox-20h	0.631791	143.383	39.8301	2546.78	1807.65	2930.24	570.87	5497.31	4814.18	346.107	797.889	3072.07	1774.8	3246.67	361.477	4281.13	5309.61	1350.04	1486.91	1362.64	13193.3	3550.49	10898.9	1326.28	3029.12	1317.55	10145.8	2369.96	2956.76	1913	1636.84
12963	66.5773	2	804.383	1606.75	0.00386555	2.40582	52.19	NCDPNGPLMLYVSK		AT1G56070.1	AT1G56070.1			| Symbols: LOS1 | Ribosomal protein S5/Elongation factor G/III/V family protein | chr1:20968245-20971077 REVERSE LENGTH=843	TRUE	5.85265	Col-28h	Ox-32h	0.126583	171.993	604.233	23653.3	2408.22	134.397	2322.6	6250.49	0	909.865	3018.48	18215.2	3785.24	7885.89	431.473	7332.52	14591.6	4553.5	11621.7	7667.91	22241.1	23642.5	41217.1	6602.28	11028	13932.4	52043.3	4516.46	27022.2	3510.07	7917.38
13510	69.3881	2	694.339	1386.66	-0.00146791	-1.05859	33.17	GFVQFCYEPIK		AT1G56070.1	AT1G56070.1;AT3G12915.1	AT3G12915.1		| Symbols: LOS1 | Ribosomal protein S5/Elongation factor G/III/V family protein | chr1:20968245-20971077 REVERSE LENGTH=843	TRUE	21.0303	Ox-12h	Col-16h	0.00167375	162.116	113.418	3038.26	728.936	3.11369	86.8918	263.289	0	548.416	1457.73	287.596	634.643	6793.91	918.255	6638.31	7706.41	625.75	5016.25	6273.28	12687.8	8998.63	10446.6	5477.41	2446.35	4360.34	8314.94	101.412	8655.32	861.073	5896.59
16401	74.861	3	819.063	2454.17	-0.0059649	-2.43051	72.22	DLQDDFMGGAEIIKSDPVVSFR	[7] Oxidation (M)	AT1G56070.1	AT1G56070.1			| Symbols: LOS1 | Ribosomal protein S5/Elongation factor G/III/V family protein | chr1:20968245-20971077 REVERSE LENGTH=843	TRUE	46.0487	Col-28h	Col-12h	0.625002	214.326	396.188	403.021	369.937	113.558	29.5461	59.0172	479.271	724.638	585.727	126.064	620.768	2557.68	1604.7	319.737	570.688	863.322	1139.23	5156.39	406.071	717.153	2260.14	55567	735.674	1683.9	180.629	0	35526.8	427.72	631.501
19347	80.4597	2	755.361	1508.71	-0.000186985	-0.123938	38.12	EAMTPLSEFEDKL		AT1G56070.1	AT1G56070.1			| Symbols: LOS1 | Ribosomal protein S5/Elongation factor G/III/V family protein | chr1:20968245-20971077 REVERSE LENGTH=843	TRUE	15453.2	Col-28h	Col-16h	0.12173	223.607	0	88.4957	289.775	295.556	44.874	0	3.52957	0	0	0	0	824.32	49.2468	26.6156	0	0	213.293	5175.06	4557.38	6968.55	22775.7	31461.2	0	58.3593	247.732	0	35863.7	50.1098	779.977
20622	46.4988	2	426.217	850.419	0.000156454	0.183973	27.77	FTADELR		AT1G56070.1	AT1G56070.1			| Symbols: LOS1 | Ribosomal protein S5/Elongation factor G/III/V family protein | chr1:20968245-20971077 REVERSE LENGTH=843	TRUE	4.46002	Col-16h	Col-20h	0.830592	156.791	685.934	2994.1	1624.67	1557.18	101.892	4029.02	13311	310.412	912.598	216.937	1019.96	752.773	196.277	1086.74	1154.99	1307.37	882.444	749.968	12129.6	881.091	5583.66	40.1718	2435.55	274.191	5054.17	6373.38	514.709	514.29	381.969
23002	78.9706	2	1096.5	2190.98	-0.00543565	-2.48091	83.91	CFLELQVDGEEAYQTFSR		AT1G56070.1	AT1G56070.1			| Symbols: LOS1 | Ribosomal protein S5/Elongation factor G/III/V family protein | chr1:20968245-20971077 REVERSE LENGTH=843	TRUE	189.688	Col-28h	Col-12h	0.0239686	175.84	0	1182.97	551.251	3.59538	0	115.997	0	1362.08	1407.14	215.932	0	52185.2	472.399	12822.8	641.859	237.716	9354.15	13302	1973	5025.33	34176.7	271942	4635.97	18683.7	204.746	0	33869.8	3678.46	17150.5
24952	78.988	3	731.337	2190.99	-0.000292905	-0.133686	43.8	CFLELQVDGEEAYQTFSR		AT1G56070.1	AT1G56070.1			| Symbols: LOS1 | Ribosomal protein S5/Elongation factor G/III/V family protein | chr1:20968245-20971077 REVERSE LENGTH=843	TRUE	713.199	Col-28h	Col-16h	0.424433	217.438	0	163.685	25.2276	50.3275	0	70.4377	0	74.8393	0.876017	0	0	2636.29	172.679	480.596	0.287507	0	347.378	923.216	45.9287	290.997	1164.66	101930	51.1632	1090.58	0	0	10612.1	152.681	791.291
25952	86.992	3	978.15	2931.43	0.00218977	0.746999	64.52	DGNEYLINLIDSPGHVDFSSEVTAALR		AT1G56070.1	AT1G56070.1;AT3G12915.1	AT3G12915.1		| Symbols: LOS1 | Ribosomal protein S5/Elongation factor G/III/V family protein | chr1:20968245-20971077 REVERSE LENGTH=843	TRUE	406.014	Col-28h	Ox-12h	0.431341	222.772	401.533	379.323	295.693	143.56	91.5688	0.505362	342.099	138.488	92.4834	66.2983	139.668	154.241	190.729	125.513	0	522.536	234.669	85.1358	199.672	58.0527	57.5939	197428	98.788	252.303	182.796	0	1034.45	130.155	112.088
27555	73.2505	2	918.935	1835.86	0.00586132	3.1927	46.41	STGISLYYEMTDESLK		AT1G56070.1	AT1G56070.1			| Symbols: LOS1 | Ribosomal protein S5/Elongation factor G/III/V family protein | chr1:20968245-20971077 REVERSE LENGTH=843	TRUE	152.171	Col-28h	Col-12h	0.0293795	223.599	0.00123869	44.5413	0	0	0	0	0	3.55758	209.919	0.819806	0	93.3336	71.2668	135.401	119.173	0	98.8986	494.243	238.129	673.226	1362.63	5137.25	74.8798	134.328	68.9992	0	1967.3	115.329	13.6715
32598	84.7036	3	1104.52	3310.54	0.00496492	1.49973	108.5	SDPMVVCTMEESGEHIVAGAGELHLEICLK		AT1G56070.1	AT1G56070.1			| Symbols: LOS1 | Ribosomal protein S5/Elongation factor G/III/V family protein | chr1:20968245-20971077 REVERSE LENGTH=843	TRUE	698.029	Col-28h	Ox-12h	0.92722	222.064	0	58.2914	162.659	338.57	170.318	108.143	491.652	26.0525	230.789	96.1413	198.859	404.03	0	121.542	48.7596	0	30.7047	126.283	156.981	56.3742	0	169229	103.782	643.558	192.943	47.619	1673.79	195.564	49.2401
36744	80.3953	3	813.734	2438.18	0.00169612	0.695649	71.71	DLQDDFMGGAEIIKSDPVVSFR		AT1G56070.1	AT1G56070.1			| Symbols: LOS1 | Ribosomal protein S5/Elongation factor G/III/V family protein | chr1:20968245-20971077 REVERSE LENGTH=843	TRUE	376.475	Col-28h	Col-12h	0.650331	221.159	0	52.306	42.8082	0	0	0	130.707	137.018	33.4639	0	42.2138	90.0768	8.51381e-05	0	0	0	137.693	370.673	100.265	0	23.2715	35494.1	49.7454	241.057	0	0	12182.1	56.3917	82.2438
41690	94.4017	3	753.072	2256.2	-0.000798112	-0.353742	53.89	STLTDSLVAAAGIIAQEVAGDVR		AT1G56070.1	AT1G56070.1			| Symbols: LOS1 | Ribosomal protein S5/Elongation factor G/III/V family protein | chr1:20968245-20971077 REVERSE LENGTH=843	TRUE	Infinity	Col-28h	Col-12h	0.562231	223.607	0	0	0	0	0	0	0	0	0	0	0	0	0	0	53.8677	0	0	0	0	0	0	18861.2	0	37.0166	0	0	13.3862	0	0
45096	87.4754	3	780.406	2338.2	-0.000331128	-0.141617	43.9	GVQYLNEIKDSVVAGFQWASK		AT1G56070.1	AT1G56070.1;AT3G12915.1	AT3G12915.1		| Symbols: LOS1 | Ribosomal protein S5/Elongation factor G/III/V family protein | chr1:20968245-20971077 REVERSE LENGTH=843	TRUE	697.586	Col-28h	Col-20h	0.699961	223.607	0	0	358.143	127.005	0	0	200.38	0	159.885	0	0	36.8143	0	0	0	0.0116135	4.55269	121.899	23.7347	0	0	25356.2	122.22	202.712	0	0	798.165	0	58.0445
694	55.5444	2	737.347	1472.68	0.000428393	0.290894	50.57	TTPSYVAFTDSER		AT5G02500.1	AT5G02500.1;AT1G56410.1;AT5G02490.1;AT3G12580.1;AT3G09440.1	AT1G56410.1;AT5G02490.1;AT3G12580.1	AT3G09440.1	| Symbols: HSC70-1, HSP70-1, AT-HSC70-1, HSC70 | heat shock cognate protein 70-1 | chr5:554055-556334 REVERSE LENGTH=651	FALSE	2.35627	Ox-12h	Col-32h	0.89542	96.364	97759.9	239387	171384	129994	129570	426339	66274.5	87707.4	167013	296763	217608	146757	89722.1	255216	272729	174304	188539	117674	548317	265319	432435	60714.9	216240	140357	463924	180113	134400	76854.3	108677
956	62.3541	2	840.921	1679.83	-0.000182582	-0.108691	32.78	NAVVTVPAYFNDSQR		AT5G02500.1	AT5G02500.1;AT1G56410.1;AT5G02490.1;AT3G12580.1;AT1G16030.1;AT3G09440.1	AT1G56410.1;AT5G02490.1;AT3G12580.1;AT1G16030.1	AT3G09440.1	| Symbols: HSC70-1, HSP70-1, AT-HSC70-1, HSC70 | heat shock cognate protein 70-1 | chr5:554055-556334 REVERSE LENGTH=651	FALSE	2.12954	Col-28h	Col-32h	0.384528	100.487	107926	472512	229803	3988.11	90454.8	107033	2762.97	212221	224144	363026	156413	214168	215736	231220	376174	123958	234496	187525	442957	373259	398754	108711	362964	372351	569524	42639.6	250857	168661	171222
1379	43.585	2	838.369	1674.72	-0.000767519	-0.458296	67.6	ATAGDTHLGGEDFDNR		AT5G02500.1	AT5G02500.1;AT1G56410.1;AT5G02490.1;AT3G12580.1;AT1G16030.1;AT3G09440.1	AT1G56410.1;AT5G02490.1;AT3G12580.1;AT1G16030.1	AT3G09440.1	| Symbols: HSC70-1, HSP70-1, AT-HSC70-1, HSC70 | heat shock cognate protein 70-1 | chr5:554055-556334 REVERSE LENGTH=651	FALSE	2.75036	Col-12h	Ox-20h	8.67e-05	61.5949	328256	418027	191419	428697	237617	345140	241642	333107	176701	392886	227826	145045	278132	190714	207716	282345	187218	141066	257141	165761	263925	80057.5	288786	227874	253229	282168	133778	291139	213838
2056	49.571	2	687.809	1373.6	-0.000382445	-0.278425	55.61	NALENYAYNMR	[10] Oxidation (M)	AT5G02500.1	AT5G02500.1;AT5G02490.1;AT3G12580.1;AT3G09440.1	AT5G02490.1;AT3G12580.1	AT3G09440.1	| Symbols: HSC70-1, HSP70-1, AT-HSC70-1, HSC70 | heat shock cognate protein 70-1 | chr5:554055-556334 REVERSE LENGTH=651	FALSE	3.22792	Ox-12h	Col-32h	0.248601	78.2125	39348.5	97418.3	60195.5	27222.3	37274.9	81634.4	29433.3	27463	46670.7	46555	46270.9	55619.7	32425.3	46094.4	63756.5	69509.5	55472.8	37235.5	171548	72725	122075	19934.4	61327.6	44699.4	106370	48701.6	27816.8	23755.7	20718.9
2127	40.9096	2	614.817	1227.62	-0.00116577	-0.949614	44.47	VEIIANDQGNR		AT5G02500.1	AT5G02500.1;AT1G56410.1;AT5G02490.1;AT3G12580.1;AT3G09440.1	AT1G56410.1;AT5G02490.1;AT3G12580.1	AT3G09440.1	| Symbols: HSC70-1, HSP70-1, AT-HSC70-1, HSC70 | heat shock cognate protein 70-1 | chr5:554055-556334 REVERSE LENGTH=651	FALSE	3.59606	Col-12h	Ox-24h	0.000110625	88.2525	100556	84005.2	87536.1	250646	93345.7	101788	158880	141507	68823.6	86321.1	134192	55126.8	128485	65124.2	72773.1	197594	45495.4	40276.7	43288.6	57577.4	75035.4	22978.9	90279.2	66116.7	46162.4	153344	29403.5	87385.6	64118.9
2409	64.1723	3	596.668	1786.98	-0.000472245	-0.264269	25.59	IINEPTAAAIAYGLDKK		AT5G02500.1	AT5G02500.1;AT1G56410.1;AT5G02490.1;AT3G12580.1;AT1G16030.1;AT5G28540.1;AT5G42020.1;AT3G09440.1	AT1G56410.1;AT5G02490.1;AT3G12580.1;AT1G16030.1	AT5G28540.1;AT5G42020.1;AT3G09440.1	| Symbols: HSC70-1, HSP70-1, AT-HSC70-1, HSC70 | heat shock cognate protein 70-1 | chr5:554055-556334 REVERSE LENGTH=651	FALSE	13.4018	Ox-12h	Col-16h	0.00310906	153.863	2018.9	21974	3851.48	1066.64	575.785	3905.8	2391.19	1515.87	15359	854.157	924.393	48353.7	3834.05	34946.5	55853.5	1989.85	79384.5	27758	107218	54730.3	103827	24071.4	18275.9	38536.4	20579.4	1796.3	39618.9	7140.02	16563.4
9226	64.1723	2	894.498	1786.98	-0.000827374	-0.463001	75.13	IINEPTAAAIAYGLDKK		AT5G02500.1	AT5G02500.1;AT1G56410.1;AT5G02490.1;AT3G12580.1;AT1G16030.1;AT5G28540.1;AT5G42020.1;AT3G09440.1	AT1G56410.1;AT5G02490.1;AT3G12580.1;AT1G16030.1	AT5G28540.1;AT5G42020.1;AT3G09440.1	| Symbols: HSC70-1, HSP70-1, AT-HSC70-1, HSC70 | heat shock cognate protein 70-1 | chr5:554055-556334 REVERSE LENGTH=651	FALSE	45.2701	Ox-12h	Col-16h	0.000260145	218.576	21.5969	3000.68	33.5397	0	0	10.462	219.908	402.239	1667.43	283.609	158.494	11381.6	36.2645	9391.58	13805.7	52.7374	22618.3	8241.89	32950.4	12567.2	46101.4	7260.63	2841.27	10363	4106.63	237.259	17863.5	250.204	4194.11
2783	51.8796	2	647.815	1293.62	-0.00194819	-1.506	33.96	MVNHFVQEFK	[1] Oxidation (M)	AT5G02500.1	AT5G02500.1;AT1G56410.1;AT5G02490.1;AT3G12580.1;AT3G09440.1	AT1G56410.1;AT5G02490.1;AT3G12580.1	AT3G09440.1	| Symbols: HSC70-1, HSP70-1, AT-HSC70-1, HSC70 | heat shock cognate protein 70-1 | chr5:554055-556334 REVERSE LENGTH=651	FALSE	1.9664	Ox-12h	Ox-20h	0.741855	68.6426	33260.6	37411.5	33482	26107.2	31455.1	42681.6	40310.9	19103.5	33187.3	37787.1	26196.9	25577.2	20384.9	34684.2	50583.2	36291	28771.2	23243.7	89385.1	36189	53814.6	14988.1	32262.6	26462.1	66938.5	39153	19362.8	34908.9	24543.8
6221	58.8944	2	679.813	1357.61	0.00236563	1.7425	58.79	NALENYAYNMR		AT5G02500.1	AT5G02500.1;AT5G02490.1;AT3G12580.1;AT3G09440.1	AT5G02490.1;AT3G12580.1	AT3G09440.1	| Symbols: HSC70-1, HSP70-1, AT-HSC70-1, HSC70 | heat shock cognate protein 70-1 | chr5:554055-556334 REVERSE LENGTH=651	FALSE	3.48912	Col-28h	Col-16h	0.158332	102.26	14848.2	33911.8	22271.9	555.205	5545.65	22531	9291.31	10616.9	12540	18688.5	10234.5	28020.8	16569	33029.1	41214.4	23901.1	45279.7	19488.5	74824.6	50792.9	102145	18019.2	33199	16455.1	87216.7	1292.26	35767.1	25485.8	22421.2
6658	66.1909	2	824.41	1646.81	-0.00359241	-2.18144	62.59	NQVAMNPVNTVFDAK		AT5G02500.1	AT5G02500.1;AT1G56410.1;AT5G02490.1	AT1G56410.1;AT5G02490.1		| Symbols: HSC70-1, HSP70-1, AT-HSC70-1, HSC70 | heat shock cognate protein 70-1 | chr5:554055-556334 REVERSE LENGTH=651	TRUE	3.99202	Col-28h	Col-16h	0.117248	94.1683	14609.5	36102.1	10767.2	716.789	8398.54	8212.15	12364.8	17926.1	5802.14	9608.11	8251.9	32287.1	9180.38	16055.1	29955.9	14469.9	29488.7	18795.9	60216.7	27181.2	83260.2	20612.9	21040.8	18840.7	71468	17597.6	47433.7	9851.09	21683.8
6939	48.7322	3	1117.47	3349.4	0.000534287	0.159517	56.84	MYQGAGGEAGGPGASGMDDDAPPASGGAGPKIEEVD	[1] Oxidation (M)|[17] Oxidation (M)	AT5G02500.1	AT5G02500.1			| Symbols: HSC70-1, HSP70-1, AT-HSC70-1, HSC70 | heat shock cognate protein 70-1 | chr5:554055-556334 REVERSE LENGTH=651	TRUE	6.80245	Ox-16h	Col-32h	7.38456e-05	68.3071	32788.7	62445.8	45660.8	13570.1	21649.7	22521.6	13326.4	78002	70864.8	36739.5	7507.14	34526.5	74825.9	46251.5	43384.5	8927.47	36933.5	65475.4	58468.7	48701.9	23360.8	7729.67	44709.9	74654.7	47239.9	1231.87	17301	46616.4	26537.2
10486	81.5501	2	783.909	1565.8	0.00161573	1.03189	75.24	EFAAEEISSMVLIK		AT5G02500.1	AT5G02500.1			| Symbols: HSC70-1, HSP70-1, AT-HSC70-1, HSC70 | heat shock cognate protein 70-1 | chr5:554055-556334 REVERSE LENGTH=651	TRUE	193.956	Col-28h	Col-16h	0.78575	221.465	3523.95	578.589	474.569	157.663	64.9725	90.0174	506.778	1260.84	235.528	517.166	1167.83	3934.65	399.343	134.755	4132.33	1560.46	579.517	2021.13	148.377	550.899	1645.2	502408	773.871	1224.73	237.699	0	81723.2	1339.99	580.919
32198	81.4868	3	522.941	1565.8	-0.000628488	-0.401384	40.18	EFAAEEISSMVLIK		AT5G02500.1	AT5G02500.1			| Symbols: HSC70-1, HSP70-1, AT-HSC70-1, HSC70 | heat shock cognate protein 70-1 | chr5:554055-556334 REVERSE LENGTH=651	TRUE	42.9299	Col-28h	Col-12h	0.0416898	208.579	263.007	60.2064	103.788	0	115.002	198.001	135.067	286.416	143.236	101.516	67.8971	463.287	136.193	95.1831	76.3201	190.52	141.408	145.311	127.589	550.197	235.743	22014.7	172.552	591.075	254.091	541.422	5002.29	231.232	635.203
11461	36.8242	3	922.385	2764.13	-0.00122536	-0.443307	33.06	MYQGAGGEAGGPGASGMDDDAPPASGGAGPK	[1] Oxidation (M)|[17] Oxidation (M)	AT5G02500.1	AT5G02500.1			| Symbols: HSC70-1, HSP70-1, AT-HSC70-1, HSC70 | heat shock cognate protein 70-1 | chr5:554055-556334 REVERSE LENGTH=651	TRUE	2.2665	Ox-16h	Col-24h	0.252725	91.729	16238.6	44326.2	30135.2	21698.7	29143.6	10838.7	2249.93	58204.4	18135.3	28397	17379.5	32993	41600.7	22878.5	31986.5	26018.1	16491.7	23382.8	29858	18785.1	12276.6	8961.45	28862.4	33912.3	31369	4896.87	17143.5	20707.6	24871.7
14953	76.066	3	854.089	2559.25	0.000551317	0.215422	63.49	SINPDEAVAYGAAVQGAILSGEGNEK		AT5G02500.1	AT5G02500.1			| Symbols: HSC70-1, HSP70-1, AT-HSC70-1, HSC70 | heat shock cognate protein 70-1 | chr5:554055-556334 REVERSE LENGTH=651	TRUE	47.6242	Col-28h	Col-16h	0.57604	213.53	202.79	1944.47	1388.04	16.9229	335.475	0.891069	624.289	441.258	327.621	1183.83	0	11204	880.637	1240.9	472.235	543.237	1843.3	21945.4	187.142	1113.8	3504.02	116067	1263.26	938.392	997.854	61.4024	80488.3	2365.15	6037.35
15433	67.8112	2	830.451	1658.89	-0.000598462	-0.360761	49.92	IINEPTAAAIAYGLDK		AT5G02500.1	AT5G02500.1;AT1G56410.1;AT5G02490.1;AT3G12580.1;AT1G16030.1;AT5G28540.1;AT5G42020.1;AT3G09440.1	AT1G56410.1;AT5G02490.1;AT3G12580.1;AT1G16030.1	AT5G28540.1;AT5G42020.1;AT3G09440.1	| Symbols: HSC70-1, HSP70-1, AT-HSC70-1, HSC70 | heat shock cognate protein 70-1 | chr5:554055-556334 REVERSE LENGTH=651	FALSE	57.3996	Ox-12h	Col-16h	0.0993134	180.671	0	1067.25	213.393	0	0	115.456	136.276	116.317	122.78	96.4289	0	5051.91	0	2711.91	2800.09	0	4930.65	4227.3	12883.4	5316.48	20927.8	3517.18	495.592	3616.43	1148.57	121.417	10019.6	144.164	1801.7
16743	91.0963	3	1009.17	3024.49	0.00380654	1.25857	29.88	TLSSTAQTTIEIDSLYEGIDFYSTITR		AT5G02500.1	AT5G02500.1			| Symbols: HSC70-1, HSP70-1, AT-HSC70-1, HSC70 | heat shock cognate protein 70-1 | chr5:554055-556334 REVERSE LENGTH=651	TRUE	807.802	Col-28h	Ox-24h	0.200398	222.446	525.156	272.428	318.942	939.068	507.562	172.708	241.246	810.061	662.107	526.887	398.98	253.012	0	582.263	129.661	99.8487	300.785	101.8	165.257	64.9323	118.205	254854	427.725	265.259	251.445	34.2672	1338.02	469.055	149.466
18061	73.4843	3	886.761	2657.26	0.00129764	0.488338	36.23	EQVFSTYSDNQPGVLIQVYEGER		AT5G02500.1	AT5G02500.1;AT3G09440.1		AT3G09440.1	| Symbols: HSC70-1, HSP70-1, AT-HSC70-1, HSC70 | heat shock cognate protein 70-1 | chr5:554055-556334 REVERSE LENGTH=651	FALSE	282.82	Col-28h	Col-12h	0.0980314	220.186	0	183.953	268.834	0	0	0	0	114.612	525.248	0	0	1777.95	252.727	250.348	411.738	0	1468.66	3614.98	1414.1	333.409	1890.05	124933	103.736	963.189	167.807	119.483	86670.2	91.0924	569.792
20930	68.5359	2	665.311	1328.61	-0.000424568	-0.319559	47.65	FEELNMDLFR	[6] Oxidation (M)	AT5G02500.1	AT5G02500.1;AT3G12580.1	AT3G12580.1		| Symbols: HSC70-1, HSP70-1, AT-HSC70-1, HSC70 | heat shock cognate protein 70-1 | chr5:554055-556334 REVERSE LENGTH=651	TRUE	24.731	Ox-12h	Col-16h	0.0112533	147.375	142.065	2182.55	644.329	0	116.556	226.444	194.048	220.429	619.578	211.731	280.129	3412.18	254.705	1796.87	3572.85	161.392	1057.48	1851.12	8826.44	1717.77	8775.8	1707.35	1383.78	1826.91	4890.09	60.5737	1930.04	638.46	1391.36
27989	31.7593	2	623.766	1245.52	-0.000853383	-0.685163	48.9	FSDSSVQSDMK	[10] Oxidation (M)	AT5G02500.1	AT5G02500.1			| Symbols: HSC70-1, HSP70-1, AT-HSC70-1, HSC70 | heat shock cognate protein 70-1 | chr5:554055-556334 REVERSE LENGTH=651	TRUE	7.58547	Col-12h	Ox-24h	0.444181	148.33	1308.73	3014.86	2537.53	18161.4	52.1322	5765.66	8306.46	2196.46	1459.66	625.699	1583.48	1787.35	815.673	233.801	1169.31	1710.77	1149.1	1176.37	8955.96	171.332	5281.75	1072.65	4511.27	2516.31	6023.9	6652.54	1483.42	758.207	1573.86
32057	77.0655	3	670.675	2009	0.00174045	0.866323	45.65	GEEKEFAAEEISSMVLIK		AT5G02500.1	AT5G02500.1			| Symbols: HSC70-1, HSP70-1, AT-HSC70-1, HSC70 | heat shock cognate protein 70-1 | chr5:554055-556334 REVERSE LENGTH=651	TRUE	139.902	Col-28h	Ox-28h	0.804942	221.721	20.3614	19.2142	43.16	85.9376	20.1077	27.0876	108.045	28.8247	79.3976	39.6702	128.848	0.960755	21.8039	22.9147	6.11812	45.8893	8.85968	262.974	6.39051	5.74821	20.3755	21307.5	47.1916	66.4714	10.7597	57.0142	7092.15	20.8691	125.462
33993	74.4246	4	1028.75	4110.98	0.00141586	0.34441	42.26	SGKGEGPAIGIDLGTTYSCVGVWQHDRVEIIANDQGNR	[N-term] Acetyl (Protein N-term)	AT5G02500.1	AT5G02500.1			| Symbols: HSC70-1, HSP70-1, AT-HSC70-1, HSC70 | heat shock cognate protein 70-1 | chr5:554055-556334 REVERSE LENGTH=651	TRUE	183.309	Col-28h	Col-16h	0.790352	222.512	0	143.581	700.609	231.05	4.29895	0	634.07	105.526	24.253	0	0	587.307	1390.16	6.53042	436.302	165.167	615.415	1748.64	96.2206	0	128.042	139472	32.5483	320.166	67.6844	0	7104.95	81.7119	759.14
68	53.9271	2	602.333	1202.65	0.000892426	0.742049	79.05	NTAASVGEITLK		AT5G66570.1	AT5G66570.1;AT3G50820.1		AT3G50820.1	| Symbols: PSBO-1, OEE1, OEE33, OE33, PSBO1, MSP-1 | PS II oxygen-evolving complex 1 | chr5:26568744-26570124 FORWARD LENGTH=332	FALSE	2.62775	Col-16h	Ox-32h	0.453462	88.8582	632875	1.09521e+06	838725	2.07271e+06	679727	2.02212e+06	2.79128e+06	438662	412120	975155	877423	934860	411992	1.16811e+06	1.54606e+06	728952	503657	345900	2.00197e+06	805676	2.33793e+06	370786	1.00646e+06	417811	1.33286e+06	908221	579303	270582	610933
150	42.2589	2	626.83	1251.65	0.000202984	0.162173	49.34	RLTYDEIQSK		AT5G66570.1	AT5G66570.1;AT3G50820.1		AT3G50820.1	| Symbols: PSBO-1, OEE1, OEE33, OE33, PSBO1, MSP-1 | PS II oxygen-evolving complex 1 | chr5:26568744-26570124 FORWARD LENGTH=332	FALSE	2.98823	Col-16h	Ox-24h	0.890788	115.299	458463	1.30572e+06	570250	2.30799e+06	496491	1.4982e+06	4.10008e+06	275610	398886	635109	668218	531995	295273	837811	852871	588328	526390	334580	2.54239e+06	670453	1.61574e+06	152123	850391	290084	1.16243e+06	1.25693e+06	407137	241091	321083
972	42.0091	3	418.223	1251.65	0.00116424	0.930169	36.6	RLTYDEIQSK		AT5G66570.1	AT5G66570.1;AT3G50820.1		AT3G50820.1	| Symbols: PSBO-1, OEE1, OEE33, OE33, PSBO1, MSP-1 | PS II oxygen-evolving complex 1 | chr5:26568744-26570124 FORWARD LENGTH=332	FALSE	3.35407	Ox-12h	Col-32h	0.902187	117.038	21074.1	59108.9	43341.3	109860	26824.8	69499.5	242429	15279.3	28508	42439.1	30184.4	32167.4	16610.6	45043.4	47804.7	28718.5	30867.6	23084.6	171463	47578.5	72220.3	5796.24	45073.7	21697.8	90407	64045.4	13172.4	13058.6	19705.6
581	56.6529	3	819.717	2456.13	0.000603201	0.24559	49.97	GTGTANQCPTIDGGSETFSFKPGK		AT5G66570.1	AT5G66570.1			| Symbols: PSBO-1, OEE1, OEE33, OE33, PSBO1, MSP-1 | PS II oxygen-evolving complex 1 | chr5:26568744-26570124 FORWARD LENGTH=332	TRUE	4.32016	Ox-12h	Col-16h	0.0641995	144.317	40386.8	668311	182268	35940.2	25235	172168	21793.4	231938	271583	146458	49124.5	451291	166234	583619	921674	107909	344850	239908	1.34274e+06	508790	1.01782e+06	281540	496064	432950	512297	33146.8	405907	121192	337953
8284	56.5984	2	1229.07	2456.13	0.00137504	0.559842	42.36	GTGTANQCPTIDGGSETFSFKPGK		AT5G66570.1	AT5G66570.1			| Symbols: PSBO-1, OEE1, OEE33, OE33, PSBO1, MSP-1 | PS II oxygen-evolving complex 1 | chr5:26568744-26570124 FORWARD LENGTH=332	TRUE	15.1254	Ox-12h	Col-16h	0.51489	192.563	450.534	53252.9	3499.76	2372.24	406.523	1816.77	443.6	3813.88	10817.6	7054.15	0	30443.4	2170.38	43038.4	97903.7	0	24213.5	13077.5	114345	24978.2	93797.2	21087.7	24525.1	26967.9	46463	0	47798.4	935.268	13736.8
1134	40.0152	2	725.862	1449.71	-0.00148511	-1.02442	44.41	QLDASGKPDSFTGK		AT5G66570.1	AT5G66570.1			| Symbols: PSBO-1, OEE1, OEE33, OE33, PSBO1, MSP-1 | PS II oxygen-evolving complex 1 | chr5:26568744-26570124 FORWARD LENGTH=332	TRUE	4.15804	Col-16h	Ox-24h	0.937285	144.038	98418.3	359880	158928	508510	102646	398334	1.67853e+06	55561.7	98045.9	148630	170884	131567	64077.4	244073	223245	185505	110932	78520.4	669475	133772	484421	37977.6	214494	84535.6	383243	423529	94789.9	63723.4	69991.5
1264	44.5944	2	548.779	1095.54	-0.000597105	-0.54503	47.42	LTYDEIQSK		AT5G66570.1	AT5G66570.1;AT3G50820.1		AT3G50820.1	| Symbols: PSBO-1, OEE1, OEE33, OE33, PSBO1, MSP-1 | PS II oxygen-evolving complex 1 | chr5:26568744-26570124 FORWARD LENGTH=332	FALSE	3.9385	Col-16h	Ox-24h	0.488228	110.667	42030.6	130572	95145.1	216592	55568.7	186307	442136	37285.7	43253.6	66005.1	76611.3	46107.9	48335.9	80693.2	93840.8	78554.4	34412.6	28481.6	198042	67821.3	167786	20011.2	80509.7	34494.6	111049	160938	44853.1	39964.9	36330.7
1506	69.8998	2	596.803	1191.59	-0.000177843	-0.149248	37.92	IQGVWYGQLE		AT5G66570.1	AT5G66570.1;AT3G50820.1		AT3G50820.1	| Symbols: PSBO-1, OEE1, OEE33, OE33, PSBO1, MSP-1 | PS II oxygen-evolving complex 1 | chr5:26568744-26570124 FORWARD LENGTH=332	FALSE	5.40596	Col-24h	Col-16h	0.0281195	143.258	10242.7	88930.8	15616.2	576.374	10478.2	25645.8	11265.7	6013.27	10354	36950.5	9033.04	85262.9	2957.7	29726.1	53868.8	46456.3	49630.3	87484.9	156595	147609	220089	85008.8	24133.5	53318.6	81435.4	23897.1	207353	15517.9	48702.5
6813	68.427	2	596.803	1191.59	-0.00018388	-0.154315	42.21	IQGVWYGQLE		AT5G66570.1	AT5G66570.1;AT3G50820.1		AT3G50820.1	| Symbols: PSBO-1, OEE1, OEE33, OE33, PSBO1, MSP-1 | PS II oxygen-evolving complex 1 | chr5:26568744-26570124 FORWARD LENGTH=332	FALSE	8.73717	Col-28h	Col-16h	0.0328472	150.306	1903.78	18299.9	3810.97	106.586	989.108	4522.25	241.337	588.636	1638.81	5190.27	588.154	22151	977.415	6005.92	9610.34	9179.25	9875.47	20198.4	23216.7	25351.1	58582.7	21861.4	3987.55	10364.9	11633.5	3783.84	55785.3	2452.76	12509
2773	60.326	2	1087.99	2173.96	0.000698528	0.321316	91.39	GTGTANQCPTIDGGSETFSFK		AT5G66570.1	AT5G66570.1;AT3G50820.1		AT3G50820.1	| Symbols: PSBO-1, OEE1, OEE33, OE33, PSBO1, MSP-1 | PS II oxygen-evolving complex 1 | chr5:26568744-26570124 FORWARD LENGTH=332	FALSE	5.66742	Ox-12h	Col-16h	0.0493077	179.838	2480	187755	33789.3	594.32	624.783	31468.9	284.378	32332.8	55139.8	20649.2	1331.12	108278	20601.1	148691	139160	17074.9	115152	90886.9	347922	116600	364329	86348.7	108946	113125	92080.2	5513.15	186563	24779.7	92172.3
4624	60.326	3	725.66	2173.96	0.00103857	0.477732	43.89	GTGTANQCPTIDGGSETFSFK		AT5G66570.1	AT5G66570.1;AT3G50820.1		AT3G50820.1	| Symbols: PSBO-1, OEE1, OEE33, OE33, PSBO1, MSP-1 | PS II oxygen-evolving complex 1 | chr5:26568744-26570124 FORWARD LENGTH=332	FALSE	4.44938	Col-24h	Col-16h	0.0667424	156.833	1631.84	65437.9	19899.7	512.326	1341.8	10815.3	35.2412	15712.3	29707.8	5416.95	1631.35	39230.5	11219.5	61305	38437.6	7376.73	42461.4	36597.1	139722	48314	109092	33383.7	46969.3	44855.6	30620.2	881.289	48461	18818.7	40082.9
4240	49.0995	2	781.882	1561.75	0.000114077	0.0730444	36.53	GGSTGYDNAVALPAGGR		AT5G66570.1	AT5G66570.1;AT3G50820.1		AT3G50820.1	| Symbols: PSBO-1, OEE1, OEE33, OE33, PSBO1, MSP-1 | PS II oxygen-evolving complex 1 | chr5:26568744-26570124 FORWARD LENGTH=332	FALSE	4.30468	Col-12h	Ox-20h	0.00222689	89.2206	37926.2	109797	104279	101287	55464.7	128125	19049.2	40708.1	32352.1	47267.9	76072.8	82070.5	51089.5	38444.6	58583.4	56061.2	17728.4	14832.1	92972.4	23826.4	171949	33511.8	60408.5	18066.9	70377	14983.5	46975.3	64023.2	17199.9
4334	54.3997	2	642.319	1282.62	0.0060766	4.73765	43.89	NTAASVGEITLK	[5] Phospho (ST)	AT5G66570.1	AT5G66570.1;AT3G50820.1		AT3G50820.1	| Symbols: PSBO-1, OEE1, OEE33, OE33, PSBO1, MSP-1 | PS II oxygen-evolving complex 1 | chr5:26568744-26570124 FORWARD LENGTH=332	FALSE	2.49222	Col-12h	Ox-12h	0.00756121	55.7911	56738.5	27769.6	37306.3	26312.1	41797.7	45354.2	20730.8	43137.1	32078.5	35482.4	48062.8	31057.8	56585.6	25035.4	25764.3	47924.3	19427.8	15123.8	15883.2	23354	26801.8	14228.2	36585.9	27847.8	27761.8	32628	9932.55	46348.6	29967.3
5844	74.2894	3	976.845	2927.51	0.00118016	0.403126	78.89	SKPETGEVIGVFESLQPSDTDLGAKVPK		AT5G66570.1	AT5G66570.1;AT3G50820.1		AT3G50820.1	| Symbols: PSBO-1, OEE1, OEE33, OE33, PSBO1, MSP-1 | PS II oxygen-evolving complex 1 | chr5:26568744-26570124 FORWARD LENGTH=332	FALSE	17.3328	Ox-24h	Col-12h	0.817377	202.915	12966.6	5767.92	987.383	10678.6	5306.89	6141.78	6095.84	7817.1	3591.44	12205	6808.2	18902.2	6339.47	3026.42	1949.34	6082.98	4571.83	106865	6258.66	693.342	1801.76	175523	6430.37	3635.87	2205.87	7640.84	179639	3812.66	19364.5
7503	74.243	4	732.886	2927.51	0.000596295	0.203687	27.66	SKPETGEVIGVFESLQPSDTDLGAKVPK		AT5G66570.1	AT5G66570.1;AT3G50820.1		AT3G50820.1	| Symbols: PSBO-1, OEE1, OEE33, OE33, PSBO1, MSP-1 | PS II oxygen-evolving complex 1 | chr5:26568744-26570124 FORWARD LENGTH=332	FALSE	76.9959	Ox-24h	Col-16h	0.0268175	202.185	764.847	677.822	267.694	361.74	65.852	632.323	0	0	663.708	281.249	150.524	7005.67	147.821	1122.97	205.471	0	1050.52	19553.8	3013.18	653.273	979.69	32423.9	376.829	1002.61	338.931	336.138	31062.3	767.813	5316.13
6650	70.7546	2	681.824	1361.63	0.00013359	0.0981104	22.71	FCFEPTSFTVK		AT5G66570.1	AT5G66570.1;AT3G50820.1		AT3G50820.1	| Symbols: PSBO-1, OEE1, OEE33, OE33, PSBO1, MSP-1 | PS II oxygen-evolving complex 1 | chr5:26568744-26570124 FORWARD LENGTH=332	FALSE	7.80875	Ox-12h	Col-16h	0.137702	161.976	600.443	37089	7793.75	89.4373	2695.48	355.975	604.205	7183.85	8176.54	6732.24	3959.74	18523.2	10166	9362.41	18338.8	1960.22	13588.3	19074.5	7698.06	32419.8	20924.7	22627.1	13765.6	61451.1	34910.5	0	20397.6	11458.7	9374.95
7185	43.7366	2	694.849	1387.68	-0.0004173	-0.300717	29.86	GDEEELVKENVK		AT5G66570.1	AT5G66570.1			| Symbols: PSBO-1, OEE1, OEE33, OE33, PSBO1, MSP-1 | PS II oxygen-evolving complex 1 | chr5:26568744-26570124 FORWARD LENGTH=332	TRUE	4.882	Col-12h	Ox-20h	0.125224	102.595	5735.83	4323.45	3079.08	27491.8	8492.7	10703.8	23957.6	2903.67	3168.45	6188.06	7507.04	1397.69	2850.43	7504.24	9802.51	2568.35	852.91	3697.09	13220.3	4026.1	20197.8	3259.36	7039.67	2615.05	7705.31	1180.58	6442.54	3254.07	3009.41
10293	66.53	2	745.871	1489.73	-0.000679894	-0.456388	40.17	KFCFEPTSFTVK		AT5G66570.1	AT5G66570.1;AT3G50820.1		AT3G50820.1	| Symbols: PSBO-1, OEE1, OEE33, OE33, PSBO1, MSP-1 | PS II oxygen-evolving complex 1 | chr5:26568744-26570124 FORWARD LENGTH=332	FALSE	4.65986	Ox-12h	Col-16h	0.204534	119.153	2648.82	30435.4	13042.2	1353.99	5357.66	5875.41	660.886	7589.72	14529.9	14988.9	6053.72	20567.4	11038.6	17234.9	27824.3	3926.32	23478.4	22481.5	21307.5	35652.7	31370.4	26409.1	13203.6	41315	38568.7	10.9736	24496.6	12176.5	17136.6
11400	75.4063	2	1302.66	2603.3	0.00059568	0.228818	63.12	SKPETGEVIGVFESLQPSDTDLGAK		AT5G66570.1	AT5G66570.1;AT3G50820.1		AT3G50820.1	| Symbols: PSBO-1, OEE1, OEE33, OE33, PSBO1, MSP-1 | PS II oxygen-evolving complex 1 | chr5:26568744-26570124 FORWARD LENGTH=332	FALSE	135.676	Col-32h	Col-16h	0.995724	214.897	474.196	1837.01	549.753	276.999	125.366	507.678	1409.86	516.801	138.81	292.929	2044.28	52781.6	537.211	4971.4	0	75.027	957.17	30670.4	13889.5	604.787	5036.6	282916	193.401	3906.33	0	832.619	346957	1186.42	39881.1
15463	77.1333	2	475.789	949.563	-0.000808124	-0.851048	21.3	VPFLFTVK		AT5G66570.1	AT5G66570.1;AT3G50820.1		AT3G50820.1	| Symbols: PSBO-1, OEE1, OEE33, OE33, PSBO1, MSP-1 | PS II oxygen-evolving complex 1 | chr5:26568744-26570124 FORWARD LENGTH=332	FALSE	4.67796	Ox-12h	Ox-32h	0.644469	183.959	2289.62	15229.7	6625.52	137.094	2779.09	1122.14	134.284	3397.26	2686.48	4956.93	4623.93	5089.77	6388.76	1947.71	3656.01	2782.9	2500.18	2243.25	1115.99	9319.02	5896.22	4408.35	3265.75	9097.14	12712.9	63.5223	5891.02	4927.48	3959.86
16678	53.7317	2	837.456	1672.9	-0.00230867	-1.38004	23.98	ENVKNTAASVGEITLK		AT5G66570.1	AT5G66570.1;AT3G50820.1		AT3G50820.1	| Symbols: PSBO-1, OEE1, OEE33, OE33, PSBO1, MSP-1 | PS II oxygen-evolving complex 1 | chr5:26568744-26570124 FORWARD LENGTH=332	FALSE	17.709	Ox-12h	Col-12h	0.0616599	155.663	0.0921859	2411.78	608.158	0	239.469	672.322	1336.38	230.761	1076.26	1828.74	289.452	445.979	488.725	6429.35	8242.19	533.86	2168.45	3386.33	21714.8	3185.51	6758.6	357.294	945.406	1074.47	7572.15	0	1954.1	432.921	899.809
18076	84.5742	4	1133.55	4530.16	0.00121873	0.269026	22.69	LTYTLDEIEGPFEVASDGSVNFKEEDGIDYAAVTVQLPGGER		AT5G66570.1	AT5G66570.1			| Symbols: PSBO-1, OEE1, OEE33, OE33, PSBO1, MSP-1 | PS II oxygen-evolving complex 1 | chr5:26568744-26570124 FORWARD LENGTH=332	TRUE	1190.26	Col-28h	Col-24h	0.980424	223.416	0	2308.14	1072.28	1870.15	739.778	52.4623	4613.41	243.151	695.022	826.187	362.601	886.978	815.089	1130.11	97.8121	86.0349	646.612	667.696	472.867	516.381	5.40208	2.84229e+06	50.9319	1721.24	161.846	0	7701.57	730.15	225.158
19598	84.4464	3	1511.06	4530.17	0.00627925	1.3861	83	LTYTLDEIEGPFEVASDGSVNFKEEDGIDYAAVTVQLPGGER		AT5G66570.1	AT5G66570.1			| Symbols: PSBO-1, OEE1, OEE33, OE33, PSBO1, MSP-1 | PS II oxygen-evolving complex 1 | chr5:26568744-26570124 FORWARD LENGTH=332	FALSE	865.467	Col-28h	Ox-12h	0.394002	223.198	1442.08	5973.76	5623.31	10152.2	4637.28	2887.5	12534	5459	5935	6311.82	9595.77	3036.31	4041.51	3928.11	3064.14	4679.27	1865.33	722.425	1694.87	2492.31	499.851	5.73454e+06	2109.04	3529.3	2252.96	1721.09	3086.84	5244.15	2025.25
24771	90.8869	3	1511.06	4530.17	0.00764857	1.68837	76.66	LTYTLDEIEGPFEVASDGSVNFKEEDGIDYAAVTVQLPGGER		AT5G66570.1	AT5G66570.1			| Symbols: PSBO-1, OEE1, OEE33, OE33, PSBO1, MSP-1 | PS II oxygen-evolving complex 1 | chr5:26568744-26570124 FORWARD LENGTH=332	FALSE	233.103	Col-28h	Ox-12h	0.265886	221.881	1991.18	3061.59	4351.5	19294.8	5919.56	5282.99	8251.02	4559.9	6404.09	8660.96	6468.16	1948.73	4141.33	5055.41	3231.21	6896.25	1480.48	955.593	2874.4	3018.52	1867.23	1.98835e+06	4185.19	3169.87	3134.04	1013.25	604.008	3602.37	2948.05
19482	46.5118	2	888.442	1774.87	-0.000992067	-0.558952	33.83	GRGGSTGYDNAVALPAGGR		AT5G66570.1	AT5G66570.1;AT3G50820.1		AT3G50820.1	| Symbols: PSBO-1, OEE1, OEE33, OE33, PSBO1, MSP-1 | PS II oxygen-evolving complex 1 | chr5:26568744-26570124 FORWARD LENGTH=332	FALSE	6.75258	Ox-12h	Ox-32h	0.742492	193.146	228.524	9515.56	2934.85	3655.44	2719.28	5347.91	0.141266	1340.52	1501.75	5682.82	2048.37	3518.75	744.266	3281.1	18177.4	746.768	1488.74	1557.75	37100	753.771	17262.3	2555.89	4094.33	1149.67	15467.5	0	4791.89	994.99	1881.87
33584	82.5893	3	844.412	2530.21	0.00227616	0.899593	40.6	LTYTLDEIEGPFEVASDGSVNFK		AT5G66570.1	AT5G66570.1			| Symbols: PSBO-1, OEE1, OEE33, OE33, PSBO1, MSP-1 | PS II oxygen-evolving complex 1 | chr5:26568744-26570124 FORWARD LENGTH=332	TRUE	359.842	Col-28h	Col-20h	0.841475	221.109	0	45.8586	369.266	238.604	0	223.617	0	168.803	89.9168	185.637	0	114.902	63.3506	81.604	49.1457	0	121.566	347.314	47.141	37.9569	0	110196	25.4624	863.522	106.865	0	4189.93	369.876	207.757
68	53.9271	2	602.333	1202.65	0.000892426	0.742049	79.05	NTAASVGEITLK		AT3G50820.1	AT3G50820.1;AT5G66570.1		AT5G66570.1	| Symbols: PSBO2, PSBO-2, OEC33 | photosystem II subunit O-2 | chr3:18891008-18892311 REVERSE LENGTH=331	FALSE	2.62775	Col-16h	Ox-32h	0.453462	88.8582	632875	1.09521e+06	838725	2.07271e+06	679727	2.02212e+06	2.79128e+06	438662	412120	975155	877423	934860	411992	1.16811e+06	1.54606e+06	728952	503657	345900	2.00197e+06	805676	2.33793e+06	370786	1.00646e+06	417811	1.33286e+06	908221	579303	270582	610933
150	42.2589	2	626.83	1251.65	0.000202984	0.162173	49.34	RLTYDEIQSK		AT3G50820.1	AT3G50820.1;AT5G66570.1		AT5G66570.1	| Symbols: PSBO2, PSBO-2, OEC33 | photosystem II subunit O-2 | chr3:18891008-18892311 REVERSE LENGTH=331	FALSE	2.98823	Col-16h	Ox-24h	0.890788	115.299	458463	1.30572e+06	570250	2.30799e+06	496491	1.4982e+06	4.10008e+06	275610	398886	635109	668218	531995	295273	837811	852871	588328	526390	334580	2.54239e+06	670453	1.61574e+06	152123	850391	290084	1.16243e+06	1.25693e+06	407137	241091	321083
972	42.0091	3	418.223	1251.65	0.00116424	0.930169	36.6	RLTYDEIQSK		AT3G50820.1	AT3G50820.1;AT5G66570.1		AT5G66570.1	| Symbols: PSBO2, PSBO-2, OEC33 | photosystem II subunit O-2 | chr3:18891008-18892311 REVERSE LENGTH=331	FALSE	3.35407	Ox-12h	Col-32h	0.902187	117.038	21074.1	59108.9	43341.3	109860	26824.8	69499.5	242429	15279.3	28508	42439.1	30184.4	32167.4	16610.6	45043.4	47804.7	28718.5	30867.6	23084.6	171463	47578.5	72220.3	5796.24	45073.7	21697.8	90407	64045.4	13172.4	13058.6	19705.6
1264	44.5944	2	548.779	1095.54	-0.000597105	-0.54503	47.42	LTYDEIQSK		AT3G50820.1	AT3G50820.1;AT5G66570.1		AT5G66570.1	| Symbols: PSBO2, PSBO-2, OEC33 | photosystem II subunit O-2 | chr3:18891008-18892311 REVERSE LENGTH=331	FALSE	3.9385	Col-16h	Ox-24h	0.488228	110.667	42030.6	130572	95145.1	216592	55568.7	186307	442136	37285.7	43253.6	66005.1	76611.3	46107.9	48335.9	80693.2	93840.8	78554.4	34412.6	28481.6	198042	67821.3	167786	20011.2	80509.7	34494.6	111049	160938	44853.1	39964.9	36330.7
1314	38.4165	3	488.916	1463.72	-0.000866266	-0.591823	23.09	QLEASGKPESFSGK		AT3G50820.1	AT3G50820.1			| Symbols: PSBO2, PSBO-2, OEC33 | photosystem II subunit O-2 | chr3:18891008-18892311 REVERSE LENGTH=331	TRUE	4.36268	Col-16h	Ox-24h	0.856865	145.53	29338.1	127460	78168.1	239646	39754.6	131972	611845	22369.6	38658.2	53033.9	65593.1	50016.9	31241	86276.9	63204.5	59621.2	39779.7	40079.9	248439	67140.1	117126	11253	85669.7	33796	155787	103754	32733.4	31306	25959.1
2406	38.4165	2	732.869	1463.72	-0.00152485	-1.04176	28.33	QLEASGKPESFSGK		AT3G50820.1	AT3G50820.1			| Symbols: PSBO2, PSBO-2, OEC33 | photosystem II subunit O-2 | chr3:18891008-18892311 REVERSE LENGTH=331	TRUE	4.28112	Col-16h	Ox-24h	0.860501	144.071	31071.9	140691	55897.8	173443	53453.3	141702	589595	22711.7	28605.2	53389	54951.2	48369.4	32467.6	70558.7	65100.5	52932	37724	37387.5	252213	81914.4	173324	14856.5	72667.7	30438.6	136972	109141	37838.7	26421.6	21443.6
1506	69.8998	2	596.803	1191.59	-0.000177843	-0.149248	37.92	IQGVWYGQIE		AT3G50820.1	AT3G50820.1;AT5G66570.1		AT5G66570.1	| Symbols: PSBO2, PSBO-2, OEC33 | photosystem II subunit O-2 | chr3:18891008-18892311 REVERSE LENGTH=331	FALSE	5.40596	Col-24h	Col-16h	0.0281195	143.258	10242.7	88930.8	15616.2	576.374	10478.2	25645.8	11265.7	6013.27	10354	36950.5	9033.04	85262.9	2957.7	29726.1	53868.8	46456.3	49630.3	87484.9	156595	147609	220089	85008.8	24133.5	53318.6	81435.4	23897.1	207353	15517.9	48702.5
6813	68.427	2	596.803	1191.59	-0.00018388	-0.154315	42.21	IQGVWYGQIE		AT3G50820.1	AT3G50820.1;AT5G66570.1		AT5G66570.1	| Symbols: PSBO2, PSBO-2, OEC33 | photosystem II subunit O-2 | chr3:18891008-18892311 REVERSE LENGTH=331	FALSE	8.73717	Col-28h	Col-16h	0.0328472	150.306	1903.78	18299.9	3810.97	106.586	989.108	4522.25	241.337	588.636	1638.81	5190.27	588.154	22151	977.415	6005.92	9610.34	9179.25	9875.47	20198.4	23216.7	25351.1	58582.7	21861.4	3987.55	10364.9	11633.5	3783.84	55785.3	2452.76	12509
2773	60.326	2	1087.99	2173.96	0.000698528	0.321316	91.39	GTGTANQCPTIDGGSETFSFK		AT3G50820.1	AT3G50820.1;AT5G66570.1		AT5G66570.1	| Symbols: PSBO2, PSBO-2, OEC33 | photosystem II subunit O-2 | chr3:18891008-18892311 REVERSE LENGTH=331	FALSE	5.66742	Ox-12h	Col-16h	0.0493077	179.838	2480	187755	33789.3	594.32	624.783	31468.9	284.378	32332.8	55139.8	20649.2	1331.12	108278	20601.1	148691	139160	17074.9	115152	90886.9	347922	116600	364329	86348.7	108946	113125	92080.2	5513.15	186563	24779.7	92172.3
4624	60.326	3	725.66	2173.96	0.00103857	0.477732	43.89	GTGTANQCPTIDGGSETFSFK		AT3G50820.1	AT3G50820.1;AT5G66570.1		AT5G66570.1	| Symbols: PSBO2, PSBO-2, OEC33 | photosystem II subunit O-2 | chr3:18891008-18892311 REVERSE LENGTH=331	FALSE	4.44938	Col-24h	Col-16h	0.0667424	156.833	1631.84	65437.9	19899.7	512.326	1341.8	10815.3	35.2412	15712.3	29707.8	5416.95	1631.35	39230.5	11219.5	61305	38437.6	7376.73	42461.4	36597.1	139722	48314	109092	33383.7	46969.3	44855.6	30620.2	881.289	48461	18818.7	40082.9
4240	49.0995	2	781.882	1561.75	0.000114077	0.0730444	36.53	GGSTGYDNAVALPAGGR		AT3G50820.1	AT3G50820.1;AT5G66570.1		AT5G66570.1	| Symbols: PSBO2, PSBO-2, OEC33 | photosystem II subunit O-2 | chr3:18891008-18892311 REVERSE LENGTH=331	FALSE	4.30468	Col-12h	Ox-20h	0.00222689	89.2206	37926.2	109797	104279	101287	55464.7	128125	19049.2	40708.1	32352.1	47267.9	76072.8	82070.5	51089.5	38444.6	58583.4	56061.2	17728.4	14832.1	92972.4	23826.4	171949	33511.8	60408.5	18066.9	70377	14983.5	46975.3	64023.2	17199.9
4334	54.3997	2	642.319	1282.62	0.0060766	4.73765	43.89	NTAASVGEITLK	[5] Phospho (ST)	AT3G50820.1	AT3G50820.1;AT5G66570.1		AT5G66570.1	| Symbols: PSBO2, PSBO-2, OEC33 | photosystem II subunit O-2 | chr3:18891008-18892311 REVERSE LENGTH=331	FALSE	2.49222	Col-12h	Ox-12h	0.00756121	55.7911	56738.5	27769.6	37306.3	26312.1	41797.7	45354.2	20730.8	43137.1	32078.5	35482.4	48062.8	31057.8	56585.6	25035.4	25764.3	47924.3	19427.8	15123.8	15883.2	23354	26801.8	14228.2	36585.9	27847.8	27761.8	32628	9932.55	46348.6	29967.3
5844	74.2894	3	976.845	2927.51	0.00118016	0.403126	78.89	SKPETGEVIGVFESLQPSDTDLGAKVPK		AT3G50820.1	AT3G50820.1;AT5G66570.1		AT5G66570.1	| Symbols: PSBO2, PSBO-2, OEC33 | photosystem II subunit O-2 | chr3:18891008-18892311 REVERSE LENGTH=331	FALSE	17.3328	Ox-24h	Col-12h	0.817377	202.915	12966.6	5767.92	987.383	10678.6	5306.89	6141.78	6095.84	7817.1	3591.44	12205	6808.2	18902.2	6339.47	3026.42	1949.34	6082.98	4571.83	106865	6258.66	693.342	1801.76	175523	6430.37	3635.87	2205.87	7640.84	179639	3812.66	19364.5
7503	74.243	4	732.886	2927.51	0.000596295	0.203687	27.66	SKPETGEVIGVFESLQPSDTDLGAKVPK		AT3G50820.1	AT3G50820.1;AT5G66570.1		AT5G66570.1	| Symbols: PSBO2, PSBO-2, OEC33 | photosystem II subunit O-2 | chr3:18891008-18892311 REVERSE LENGTH=331	FALSE	76.9959	Ox-24h	Col-16h	0.0268175	202.185	764.847	677.822	267.694	361.74	65.852	632.323	0	0	663.708	281.249	150.524	7005.67	147.821	1122.97	205.471	0	1050.52	19553.8	3013.18	653.273	979.69	32423.9	376.829	1002.61	338.931	336.138	31062.3	767.813	5316.13
6650	70.7546	2	681.824	1361.63	0.00013359	0.0981104	22.71	FCFEPTSFTVK		AT3G50820.1	AT3G50820.1;AT5G66570.1		AT5G66570.1	| Symbols: PSBO2, PSBO-2, OEC33 | photosystem II subunit O-2 | chr3:18891008-18892311 REVERSE LENGTH=331	FALSE	7.80875	Ox-12h	Col-16h	0.137702	161.976	600.443	37089	7793.75	89.4373	2695.48	355.975	604.205	7183.85	8176.54	6732.24	3959.74	18523.2	10166	9362.41	18338.8	1960.22	13588.3	19074.5	7698.06	32419.8	20924.7	22627.1	13765.6	61451.1	34910.5	0	20397.6	11458.7	9374.95
8296	50.9529	3	974.135	2919.38	-0.00102632	-0.351553	72.92	GGSTGYDNAVALPAGGRGDEEELSKENVK		AT3G50820.1	AT3G50820.1			| Symbols: PSBO2, PSBO-2, OEC33 | photosystem II subunit O-2 | chr3:18891008-18892311 REVERSE LENGTH=331	TRUE	6.59473	Ox-12h	Col-16h	0.108816	186.191	2024.17	79753.6	8987.76	508.845	1153.59	693.646	0	21014.8	24476.9	5940.3	2222.25	32872.8	9894.19	45877	114190	658.419	28130	31507.6	104854	51639.2	97839.3	26023.4	63470.6	64429.6	59119.3	254.067	71247.7	9754.42	31824.3
10293	66.53	2	745.871	1489.73	-0.000679894	-0.456388	40.17	KFCFEPTSFTVK		AT3G50820.1	AT3G50820.1;AT5G66570.1		AT5G66570.1	| Symbols: PSBO2, PSBO-2, OEC33 | photosystem II subunit O-2 | chr3:18891008-18892311 REVERSE LENGTH=331	FALSE	4.65986	Ox-12h	Col-16h	0.204534	119.153	2648.82	30435.4	13042.2	1353.99	5357.66	5875.41	660.886	7589.72	14529.9	14988.9	6053.72	20567.4	11038.6	17234.9	27824.3	3926.32	23478.4	22481.5	21307.5	35652.7	31370.4	26409.1	13203.6	41315	38568.7	10.9736	24496.6	12176.5	17136.6
11400	75.4063	2	1302.66	2603.3	0.00059568	0.228818	63.12	SKPETGEVIGVFESLQPSDTDLGAK		AT3G50820.1	AT3G50820.1;AT5G66570.1		AT5G66570.1	| Symbols: PSBO2, PSBO-2, OEC33 | photosystem II subunit O-2 | chr3:18891008-18892311 REVERSE LENGTH=331	FALSE	135.676	Col-32h	Col-16h	0.995724	214.897	474.196	1837.01	549.753	276.999	125.366	507.678	1409.86	516.801	138.81	292.929	2044.28	52781.6	537.211	4971.4	0	75.027	957.17	30670.4	13889.5	604.787	5036.6	282916	193.401	3906.33	0	832.619	346957	1186.42	39881.1
15463	77.1333	2	475.789	949.563	-0.000808124	-0.851048	21.3	VPFLFTVK		AT3G50820.1	AT3G50820.1;AT5G66570.1		AT5G66570.1	| Symbols: PSBO2, PSBO-2, OEC33 | photosystem II subunit O-2 | chr3:18891008-18892311 REVERSE LENGTH=331	FALSE	4.67796	Ox-12h	Ox-32h	0.644469	183.959	2289.62	15229.7	6625.52	137.094	2779.09	1122.14	134.284	3397.26	2686.48	4956.93	4623.93	5089.77	6388.76	1947.71	3656.01	2782.9	2500.18	2243.25	1115.99	9319.02	5896.22	4408.35	3265.75	9097.14	12712.9	63.5223	5891.02	4927.48	3959.86
16678	53.7317	2	837.456	1672.9	-0.00230867	-1.38004	23.98	ENVKNTAASVGEITLK		AT3G50820.1	AT3G50820.1;AT5G66570.1		AT5G66570.1	| Symbols: PSBO2, PSBO-2, OEC33 | photosystem II subunit O-2 | chr3:18891008-18892311 REVERSE LENGTH=331	FALSE	17.709	Ox-12h	Col-12h	0.0616599	155.663	0.0921859	2411.78	608.158	0	239.469	672.322	1336.38	230.761	1076.26	1828.74	289.452	445.979	488.725	6429.35	8242.19	533.86	2168.45	3386.33	21714.8	3185.51	6758.6	357.294	945.406	1074.47	7572.15	0	1954.1	432.921	899.809
19482	46.5118	2	888.442	1774.87	-0.000992067	-0.558952	33.83	GRGGSTGYDNAVALPAGGR		AT3G50820.1	AT3G50820.1;AT5G66570.1		AT5G66570.1	| Symbols: PSBO2, PSBO-2, OEC33 | photosystem II subunit O-2 | chr3:18891008-18892311 REVERSE LENGTH=331	FALSE	6.75258	Ox-12h	Ox-32h	0.742492	193.146	228.524	9515.56	2934.85	3655.44	2719.28	5347.91	0.141266	1340.52	1501.75	5682.82	2048.37	3518.75	744.266	3281.1	18177.4	746.768	1488.74	1557.75	37100	753.771	17262.3	2555.89	4094.33	1149.67	15467.5	0	4791.89	994.99	1881.87
19598	84.4464	3	1511.06	4530.17	-0.0301207	-6.64888	51.06	LTYTLDEIEGPFEVGSDGSVKFKEEDGIDYAAVTVQLPGGER		AT3G50820.1	AT3G50820.1			| Symbols: PSBO2, PSBO-2, OEC33 | photosystem II subunit O-2 | chr3:18891008-18892311 REVERSE LENGTH=331	FALSE	865.467	Col-28h	Ox-12h	0.394002	223.198	1442.08	5973.76	5623.31	10152.2	4637.28	2887.5	12534	5459	5935	6311.82	9595.77	3036.31	4041.51	3928.11	3064.14	4679.27	1865.33	722.425	1694.87	2492.31	499.851	5.73454e+06	2109.04	3529.3	2252.96	1721.09	3086.84	5244.15	2025.25
24771	90.8869	3	1511.06	4530.17	-0.0287514	-6.34662	40.7	LTYTLDEIEGPFEVGSDGSVKFKEEDGIDYAAVTVQLPGGER		AT3G50820.1	AT3G50820.1			| Symbols: PSBO2, PSBO-2, OEC33 | photosystem II subunit O-2 | chr3:18891008-18892311 REVERSE LENGTH=331	FALSE	233.103	Col-28h	Ox-12h	0.265886	221.881	1991.18	3061.59	4351.5	19294.8	5919.56	5282.99	8251.02	4559.9	6404.09	8660.96	6468.16	1948.73	4141.33	5055.41	3231.21	6896.25	1480.48	955.593	2874.4	3018.52	1867.23	1.98835e+06	4185.19	3169.87	3134.04	1013.25	604.008	3602.37	2948.05
22581	76.7421	2	1128.55	2255.09	0.00172562	0.765212	73.07	LTYTLDEIEGPFEVGSDGSVK		AT3G50820.1	AT3G50820.1			| Symbols: PSBO2, PSBO-2, OEC33 | photosystem II subunit O-2 | chr3:18891008-18892311 REVERSE LENGTH=331	TRUE	388.093	Col-28h	Col-20h	0.969466	222.657	151.967	326.272	0	0	0	0	556.205	280.755	151.612	0	159.585	172.315	112.879	0	0	0	165.072	505.941	108.279	0	95.1406	172029	0	126.188	365.266	41.7549	81508.1	35.8152	205.637
31418	84.1891	3	1075.89	3224.66	-0.0151643	-4.70258	53.2	FKEEDGIDYAAVTVQLPGGERVPFLFTVK		AT3G50820.1	AT3G50820.1			| Symbols: PSBO2, PSBO-2, OEC33 | photosystem II subunit O-2 | chr3:18891008-18892311 REVERSE LENGTH=331	TRUE	2422.75	Col-28h	Col-16h	0.859345	222.72	1093.76	202.117	0	413.87	0	0	0	25.5731	25.8303	0	151.072	68.5357	1602.34	66.4984	0	0	188.385	206.038	33.9006	22.2448	10.263	124142	1.49954	383.972	0	7.49211	601.529	14.178	54.3951
93	57.5674	2	510.274	1018.53	-0.000452693	-0.444456	43.07	AFDPVETIK		AT3G01500.2	AT3G01500.2			| Symbols: CA1 | carbonic anhydrase 1 | chr3:194853-197873 REVERSE LENGTH=347	TRUE	2.68362	Col-16h	Ox-24h	0.914774	104.865	357448	702865	595327	1.08207e+06	434684	1.31478e+06	2.28379e+06	129857	314364	662714	557893	510102	271464	627582	873913	609017	345963	274665	1.47423e+06	518874	1.18898e+06	103906	620646	244417	1.28849e+06	1.0431e+06	275232	183782	280051
110	56.9532	2	891.902	1781.79	0.000338427	0.189936	89.62	VISELGDSAFEDQCGR		AT3G01500.2	AT3G01500.2			| Symbols: CA1 | carbonic anhydrase 1 | chr3:194853-197873 REVERSE LENGTH=347	TRUE	2.36192	Col-28h	Ox-32h	0.767696	79.778	1.09108e+06	3.94179e+06	2.00161e+06	208316	1.48122e+06	1.60144e+06	119686	1.84424e+06	1.46741e+06	3.55934e+06	1.72557e+06	1.49976e+06	1.28456e+06	1.68653e+06	2.89669e+06	1.15375e+06	1.16721e+06	1.09656e+06	2.76683e+06	2.66634e+06	3.78175e+06	857095	2.43156e+06	2.28657e+06	3.5358e+06	759908	1.62232e+06	1.05328e+06	1.18085e+06
744	56.9849	3	594.937	1781.79	-5.51591e-05	-0.0309572	65.48	VISELGDSAFEDQCGR		AT3G01500.2	AT3G01500.2			| Symbols: CA1 | carbonic anhydrase 1 | chr3:194853-197873 REVERSE LENGTH=347	TRUE	2.38047	Col-28h	Ox-32h	0.747021	76.0316	122748	345196	281511	21324.2	161250	179788	11326.2	253281	146062	436520	244930	133881	149875	184276	292278	172310	111006	102282	265514	265569	407439	90302.2	294528	227521	344601	118181	70455.1	115587	107412
227	48.148	2	626.26	1250.51	4.81525e-05	0.0385064	52.2	YMVFACSDSR	[2] Oxidation (M)	AT3G01500.2	AT3G01500.2;AT5G14740.1		AT5G14740.1	| Symbols: CA1 | carbonic anhydrase 1 | chr3:194853-197873 REVERSE LENGTH=347	FALSE	2.96207	Ox-12h	Col-32h	0.765449	89.326	193251	541840	383905	541666	178059	635786	1.22224e+06	92670.6	374415	497186	259115	298177	142943	683049	736911	227819	257511	298973	1.39867e+06	578268	617034	90172.4	329596	337230	917353	570044	147809	134007	228732
250	58.211	2	734.87	1467.72	0.000161453	0.110002	76	YETNPALYGELAK		AT3G01500.2	AT3G01500.2;AT5G14740.1		AT5G14740.1	| Symbols: CA1 | carbonic anhydrase 1 | chr3:194853-197873 REVERSE LENGTH=347	FALSE	2.38669	Col-28h	Col-32h	0.9332	94.3153	281131	898163	586224	148438	382251	848540	124208	151413	411963	702954	424251	504967	205850	792021	1.1999e+06	285203	430153	333835	1.9021e+06	631811	1.3879e+06	169529	884413	303984	1.97849e+06	446805	455594	137637	272161
710	55.0427	2	618.263	1234.51	2.94983e-05	0.0238947	33.64	YMVFACSDSR		AT3G01500.2	AT3G01500.2;AT5G14740.1		AT5G14740.1	| Symbols: CA1 | carbonic anhydrase 1 | chr3:194853-197873 REVERSE LENGTH=347	FALSE	2.76788	Ox-12h	Col-12h	0.660633	105.246	61012.4	152493	104971	62978.9	89520.7	218367	125424	55666.1	71910.4	249612	145290	96443.9	54213	239866	298520	152192	113096	71279.7	450093	311133	333496	54280.7	134516	92969.3	469508	246802	117198	72118.5	156965
974	55.0182	2	863.438	1724.86	-0.00123451	-0.715713	69.96	EKYETNPALYGELAK		AT3G01500.2	AT3G01500.2;AT5G14740.1		AT5G14740.1	| Symbols: CA1 | carbonic anhydrase 1 | chr3:194853-197873 REVERSE LENGTH=347	FALSE	2.87689	Ox-12h	Col-32h	0.906406	107.816	95907.8	432867	195506	40209.6	135671	453119	66125.3	62715.1	149673	339257	237371	241145	93603.3	311044	544761	183709	184915	144737	855754	324666	698705	76400.9	315862	146034	726770	169982	190916	71093.9	105473
2028	55.1437	3	575.961	1724.86	-0.000449291	-0.260479	43.53	EKYETNPALYGELAK		AT3G01500.2	AT3G01500.2;AT5G14740.1		AT5G14740.1	| Symbols: CA1 | carbonic anhydrase 1 | chr3:194853-197873 REVERSE LENGTH=347	FALSE	2.47599	Col-28h	Col-12h	0.880207	118.627	17054.1	86096.5	47129.2	21306.3	18576.4	85417.4	58936.9	11678.3	30974.5	65559.8	37066.7	74332.9	21601.7	67721	123236	30347.9	39467.9	20853.9	233832	83217.2	166135	18828.2	83147.8	36922.8	165806	59727.3	42604.6	8129.88	32160.3
1225	55.7571	2	744.897	1487.78	-0.00166216	-1.11721	46.5	NIANMVPPFDKVK	[5] Oxidation (M)	AT3G01500.2	AT3G01500.2;AT5G14740.1		AT5G14740.1	| Symbols: CA1 | carbonic anhydrase 1 | chr3:194853-197873 REVERSE LENGTH=347	FALSE	4.31883	Ox-12h	Col-32h	0.392371	87.8468	158979	303822	153355	101761	141650	328481	156525	56357.2	187802	204005	157344	204028	106283	237183	393005	114284	185785	152304	720861	244554	424851	58057.6	202431	109411	507064	148133	84686.9	64350.6	71721.1
2286	55.4097	3	682.657	2044.95	-0.000842417	-0.41195	34.61	YETNPALYGELAKGQSPK	[16] Phospho (ST)	AT3G01500.2	AT3G01500.2;AT5G14740.1		AT5G14740.1	| Symbols: CA1 | carbonic anhydrase 1 | chr3:194853-197873 REVERSE LENGTH=347	FALSE	3.19565	Col-20h	Ox-12h	0.745801	74.4655	104225	65579.7	60444.1	964.35	76505.4	54476.3	2396.42	162319	154104	110491	110782	73728.4	126815	93943.4	81559.4	71401.4	79398.3	22918	49420.4	119290	67047.6	40245.6	103278	89703.4	102456	25398.5	24478.3	94212.3	97153.6
2297	56.0904	3	666.647	1996.92	0.00309032	1.54755	52.05	SKVISELGDSAFEDQCGR		AT3G01500.2	AT3G01500.2			| Symbols: CA1 | carbonic anhydrase 1 | chr3:194853-197873 REVERSE LENGTH=347	TRUE	2.3396	Col-28h	Ox-32h	0.472296	86.8756	26408.2	69058	43699.2	295.375	14258.8	15818.5	1221.79	58750.6	56925.5	57392.8	36578	23153.6	49342.2	45078.6	52550.4	31110.8	53473.1	33499.4	80240.2	55765.3	55258.1	23973.6	72141.9	60395.3	83559.5	10861	29312.6	33855.5	37990.6
4747	56.113	2	999.464	1996.91	-0.00186001	-0.93144	130.35	SKVISELGDSAFEDQCGR		AT3G01500.2	AT3G01500.2			| Symbols: CA1 | carbonic anhydrase 1 | chr3:194853-197873 REVERSE LENGTH=347	TRUE	3.0595	Ox-12h	Col-32h	0.12316	151.176	8315.93	116746	30955.9	173.991	4909.91	8738.28	715.509	47897.7	48301.9	76414.5	12746.4	40622	22406.6	61632.9	88937	8190.89	60504.8	41325.9	103068	84528.4	82729	27594.7	67499.7	97640.8	120526	4421.79	49386.2	20392.7	47776.1
2358	52.729	3	768.37	2302.09	-0.00117426	-0.510084	34.87	EKYETNPALYGELAKGQSPK	[18] Phospho (ST)	AT3G01500.2	AT3G01500.2;AT5G14740.1		AT5G14740.1	| Symbols: CA1 | carbonic anhydrase 1 | chr3:194853-197873 REVERSE LENGTH=347	FALSE	1.54938	Col-16h	Ox-12h	0.991889	65.5633	169002	124484	170741	9678.98	97362.2	77438.7	12192.7	194153	233032	183222	132634	87524.3	168732	121421	113904	95102.5	114339	100488	75964	131603	72134.6	52009.6	160458	144283	137534	34564.3	38840.7	156685	127194
4291	50.3684	2	557.839	1113.66	-0.000824927	-0.740732	21.35	LLIEKEELK		AT3G01500.2	AT3G01500.2			| Symbols: CA1 | carbonic anhydrase 1 | chr3:194853-197873 REVERSE LENGTH=347	TRUE	2.85065	Ox-12h	Col-32h	0.957087	110.175	7925.42	24460.6	11531.4	24363.5	11992.4	36551.3	70279.7	2742.82	8718.97	15293.7	13789.1	12628.4	4288.34	23919.3	19660.8	11345.2	10845.3	6806.22	62655.9	14253.5	31083.6	2873.59	18444.5	8077.16	30539.8	20506.2	7438.9	3191.71	6997.93
6950	54.8671	2	826.943	1651.87	-0.000934594	-0.565779	34.83	VENIVVIGHSACGGIK		AT3G01500.2	AT3G01500.2;AT5G14740.1		AT5G14740.1	| Symbols: CA1 | carbonic anhydrase 1 | chr3:194853-197873 REVERSE LENGTH=347	FALSE	5.50347	Col-20h	Col-12h	0.0737706	184.294	21.4023	16772	1446.65	24.5093	1319.64	1275.22	3.20875	10820	1561.59	13739.6	2109.04	27279.5	7119.68	18167.2	53105.7	448.181	3597	9648.27	31297.3	13745.3	16616.2	22391.2	10126.8	16255.1	15137.3	114.07	13177.9	2355.43	20446.5
9373	54.8283	3	551.631	1651.87	-0.000787729	-0.476871	25.7	VENIVVIGHSACGGIK		AT3G01500.2	AT3G01500.2;AT5G14740.1		AT5G14740.1	| Symbols: CA1 | carbonic anhydrase 1 | chr3:194853-197873 REVERSE LENGTH=347	FALSE	2.79597	Col-20h	Ox-32h	0.796857	97.3838	3627.95	10346.6	1713.5	2026.74	3117.53	1424.69	5652.43	7608.92	2828.88	6849.1	1724.53	14796.5	2640.13	7066.27	26299.2	916.987	5764.27	5795.65	11783.5	9706.91	5363.3	10566.1	3765.1	10903.2	7700.05	871.189	7171.28	3684.25	13985
9119	54.529	3	656.002	1964.99	0.0012576	0.640004	33.55	YETNPALYGELAKGQSPK		AT3G01500.2	AT3G01500.2;AT5G14740.1		AT5G14740.1	| Symbols: CA1 | carbonic anhydrase 1 | chr3:194853-197873 REVERSE LENGTH=347	FALSE	4.43769	Ox-12h	Col-32h	0.552432	94.5882	2871.09	17726.2	8658.96	4661.63	2666.08	6300.78	6924.87	1513.42	6892.84	5586.12	7139.05	4831.77	3552.89	9563.56	3412.91	2972.55	8743.3	9424.1	28988.8	8212.46	11577.3	4000.94	8808.97	2113.17	23065.3	1283.81	7763.31	4100.12	3115.2
14441	90.3621	2	1193.06	2384.1	0.00240496	1.00875	83.25	GLMSFPLDGNNSTDFIEDWVK		AT3G01500.2	AT3G01500.2;AT5G14740.1		AT5G14740.1	| Symbols: CA1 | carbonic anhydrase 1 | chr3:194853-197873 REVERSE LENGTH=347	FALSE	672.419	Col-28h	Ox-28h	0.959484	222.971	393.228	272.918	138.515	90.5328	145.38	0	565.745	167.034	431.968	90.5035	0	278.175	248.438	275.924	67.2497	0	145.96	114.61	144.014	201.429	188.168	395912	128.686	585.668	0	24.0113	11857.2	580.407	184.554
25416	90.4696	3	795.708	2384.1	0.0022635	0.949416	51.39	GLMSFPLDGNNSTDFIEDWVK		AT3G01500.2	AT3G01500.2;AT5G14740.1		AT5G14740.1	| Symbols: CA1 | carbonic anhydrase 1 | chr3:194853-197873 REVERSE LENGTH=347	FALSE	1114.28	Col-28h	Col-24h	0.975528	223.607	0	99.4095	0	45.0142	0	84.2064	0	0	0	51.4584	0	0	59.6739	59.6797	0	19.6878	0	38.8302	0	0	0	65040.7	0	164.657	0	0	376.829	0	0
82136	89.9246	3	795.703	2384.09	-0.0114245	-4.79196	21.26	GLMSFPLDGNNSTDFIEDWVK		AT3G01500.2	AT3G01500.2;AT5G14740.1		AT5G14740.1	| Symbols: CA1 | carbonic anhydrase 1 | chr3:194853-197873 REVERSE LENGTH=347	FALSE	160.963	Col-32h	Col-24h	0.975955	223.607	0	56.2823	45.0777	138.666	0	0	555.537	0	258.497	0	111.786	35.1618	0	0	20.7181	0	28.9865	2.26928	0	0	0	2392.75	0	33.3505	0	0	4916.53	114.487	0
14993	66.5996	2	623.318	1244.62	-0.000883606	-0.709939	26.84	NIANMVPPFDK		AT3G01500.2	AT3G01500.2;AT5G14740.1		AT5G14740.1	| Symbols: CA1 | carbonic anhydrase 1 | chr3:194853-197873 REVERSE LENGTH=347	FALSE	8.76528	Col-28h	Ox-32h	0.298877	162.185	2061.35	27989.3	3845.41	0	2158.95	2125.31	0	1500.53	1738.93	6372.22	1389.76	15878.4	2115.51	4992.19	12529.6	6328.26	6993.37	2595.53	18474.4	10138.3	31031.4	5279.6	7192.32	3906.86	34867.4	827.94	13021.3	3500.5	3234.91
15417	50.2795	2	888.97	1775.93	-0.00076877	-0.432884	52.97	VEQITAALQTGTSSDKK		AT3G01500.2	AT3G01500.2			| Symbols: CA1 | carbonic anhydrase 1 | chr3:194853-197873 REVERSE LENGTH=347	TRUE	8.1858	Ox-12h	Col-32h	0.138707	172.187	325.94	5207.09	1243.56	2023.95	0	4506.04	1602.06	284.191	613.65	3951.09	567.782	5069.77	960.469	5117.14	13041.1	742.258	1683	1600.49	26699.2	2014.73	5675.27	2136.85	4072.84	3412.99	10390.2	0	4867.09	0	1562.63
25537	91.8544	2	953.526	1905.04	0.00167614	0.879845	38.66	EAVNVSLANLLTYPFVR		AT3G01500.2	AT3G01500.2;AT5G14740.1		AT5G14740.1	| Symbols: CA1 | carbonic anhydrase 1 | chr3:194853-197873 REVERSE LENGTH=347	FALSE	640.693	Col-28h	Col-20h	0.585689	223.35	92.1975	64.1024	61.4961	116.068	162.135	0	0	20.9417	0.126526	199.007	0	59.9629	42.4116	0	3.34395	165.279	25.8465	34.7995	26.3371	188.683	0	67670.8	0	62.306	0	124.906	87.8148	0	184.93
34718	91.876	3	636.02	1905.04	0.00084596	0.444065	24.52	EAVNVSLANLLTYPFVR		AT3G01500.2	AT3G01500.2;AT5G14740.1		AT5G14740.1	| Symbols: CA1 | carbonic anhydrase 1 | chr3:194853-197873 REVERSE LENGTH=347	FALSE	Infinity	Col-28h	Col-16h	0.250695	223.607	0	31.2329	0	0	0	0	0	0	0	0	0	0	0	0	0	56.7506	0	0	0	0	6.74166	12709	24.7189	0	2.10281	0	3.39371	24.9235	0
32441	72.3478	2	1022.01	2042	-0.00309433	-1.51534	24.47	VCPSHVLDFQPGDAFVVR		AT3G01500.2	AT3G01500.2			| Symbols: CA1 | carbonic anhydrase 1 | chr3:194853-197873 REVERSE LENGTH=347	TRUE	6505.85	Col-28h	Col-16h	0.537366	223.607	0	98.6428	0	211.031	0	3.82091	0	0	0	0	63.3549	3978.51	33.4531	1379.79	0	0	608.994	7516.03	107.832	4026.84	59.6847	16780.5	0	8018.07	0	0	18076.1	0	3819.42
33394	90.9488	2	1029.02	2056.02	0.00475711	2.31375	83.78	GAFELWGLEFGLSETSSVK		AT3G01500.2	AT3G01500.2			| Symbols: CA1 | carbonic anhydrase 1 | chr3:194853-197873 REVERSE LENGTH=347	TRUE	472.586	Col-28h	Ox-24h	0.344263	222.297	0	81.2762	21.5939	108.605	96.8661	0	265.933	553.605	17.7914	199.093	56.8421	0	0	107.521	141.895	143.193	96.1704	78.6026	17.3018	0	10.5376	59473.3	87.4991	67.5266	114.397	0	303.026	261.905	0
86162	89.6243	3	554.307	1659.9	3.87543e-06	0.00233474	71.59	YGGVGAAIEYAVLHLK		AT3G01500.2	AT3G01500.2			| Symbols: CA1 | carbonic anhydrase 1 | chr3:194853-197873 REVERSE LENGTH=347	TRUE	Infinity	Col-28h	Col-12h	0.875764	223.607	0	0	0	0	0	0	0	0	0	0	0	0	0	0	0	0	0	0	0	0	0	940.302	0	0	0	0	33.2495	0	0
1602	45.2822	2	515.288	1028.56	-0.000275418	-0.26777	39.79	TAIAEGLAQR		AT5G50920.1	AT5G50920.1;AT2G25140.1;AT3G48870.1	AT2G25140.1	AT3G48870.1	| Symbols: CLPC, ATHSP93-V, HSP93-V, DCA1, CLPC1 | CLPC homologue 1 | chr5:20715710-20719800 REVERSE LENGTH=929	FALSE	3.00153	Col-16h	Ox-20h	0.955393	110.909	22465.7	50728.5	22719.3	63717.1	29270	84168.6	225892	10603.1	28968.5	41847.5	38778.3	26155.7	11159.1	44853.6	50058.8	33703.2	29418.9	16023.9	112277	35872.7	75683.9	5233.38	34406.6	16424.2	65799.1	78905.3	18655.2	11636	15887.3
2170	47.3115	2	658.34	1314.67	-0.00127429	-0.96929	31.88	IASGDVPETIEGK		AT5G50920.1	AT5G50920.1;AT3G48870.1		AT3G48870.1	| Symbols: CLPC, ATHSP93-V, HSP93-V, DCA1, CLPC1 | CLPC homologue 1 | chr5:20715710-20719800 REVERSE LENGTH=929	FALSE	2.27836	Ox-12h	Ox-20h	0.916447	90.3422	17172.3	57687.3	37235.4	79555.8	24797	70811.8	90308	9483.05	18072.3	40403	30352.3	26137.9	15065	32474.4	46306.9	22802.2	19299.5	14282.9	92823.2	29924.9	66792.5	7673.83	42130.9	25209.1	66698.5	66442.8	22412.9	11247	16430.2
2226	37.3053	2	486.771	971.528	-0.000642445	-0.661273	20.72	IIGQDEAVK		AT5G50920.1	AT5G50920.1			| Symbols: CLPC, ATHSP93-V, HSP93-V, DCA1, CLPC1 | CLPC homologue 1 | chr5:20715710-20719800 REVERSE LENGTH=929	TRUE	4.31261	Col-16h	Ox-24h	0.934581	145.829	16760	62704.7	35840.8	124091	19106.6	80158.6	318860	9640.43	19170.6	21372.2	23498.7	20415.3	12052.2	40603.6	35918.8	22967.9	17395.6	11385.6	124723	28746	66504.9	4658.92	40272.1	13620.8	76167.6	118676	16676.6	9642.73	12741
2427	52.7884	2	699.374	1396.73	0.00199384	1.4275	57.36	VLENLGADPSNIR		AT5G50920.1	AT5G50920.1;AT3G48870.1		AT3G48870.1	| Symbols: CLPC, ATHSP93-V, HSP93-V, DCA1, CLPC1 | CLPC homologue 1 | chr5:20715710-20719800 REVERSE LENGTH=929	FALSE	2.38433	Ox-12h	Col-20h	0.865423	84.2606	67530.9	70591.6	48142.1	25011.3	49892.9	64744.2	17661.6	25542.3	43841.6	44900.1	23963.8	38370.2	9947.2	34998.9	47959.9	43449.8	36041.4	21541.8	83526.3	44027.8	63074.5	14245.5	48386.4	32118.8	86482.9	37226.7	28791.3	10542.6	29946
2831	49.8018	2	677.843	1353.67	-0.00018112	-0.133799	37.4	NNPCLIGEPGVGK		AT5G50920.1	AT5G50920.1;AT3G48870.1		AT3G48870.1	| Symbols: CLPC, ATHSP93-V, HSP93-V, DCA1, CLPC1 | CLPC homologue 1 | chr5:20715710-20719800 REVERSE LENGTH=929	FALSE	2.32597	Col-16h	Ox-20h	0.58159	80.1216	17735.5	69020	46308.9	63788.8	28000.4	77625.6	94800.9	22141.2	31782.8	51497.2	24828.1	31129.3	22927.4	51333.8	39867.1	41077.2	38358.8	18087.8	109587	55930.4	79762.7	11136.4	45843.9	29873.9	75371.9	56674.7	30031.6	21363.7	25738.6
3720	43.6553	2	595.247	1188.48	0.00107182	0.901845	32.3	LDMSEFMER	[3] Oxidation (M)|[7] Oxidation (M)	AT5G50920.1	AT5G50920.1;AT3G48870.1		AT3G48870.1	| Symbols: CLPC, ATHSP93-V, HSP93-V, DCA1, CLPC1 | CLPC homologue 1 | chr5:20715710-20719800 REVERSE LENGTH=929	FALSE	2.9953	Col-16h	Ox-24h	0.416403	94.341	25976.8	45979.5	34124.2	58204.2	26884.9	49788.1	135905	26525.2	23533.5	21567	23255.5	20510.6	23863.1	29563.1	24225	26041.8	17613.4	13203.2	54923.3	24771.2	48303.3	6808.83	33514	25044.1	32339.5	36998.9	11255.1	20469.9	13472.6
3839	47.7146	2	691.886	1381.76	0.000433107	0.313447	54.84	LAEEGKLDPVVGR		AT5G50920.1	AT5G50920.1;AT3G48870.1		AT3G48870.1	| Symbols: CLPC, ATHSP93-V, HSP93-V, DCA1, CLPC1 | CLPC homologue 1 | chr5:20715710-20719800 REVERSE LENGTH=929	FALSE	2.78052	Ox-12h	Col-32h	0.909348	120.388	4396.83	32285.2	17218	25328.8	6911.35	45374.2	45182.4	583.137	7277.49	18715.7	6294.81	18009.7	5479.62	26071.1	33090.8	13145.6	11230.1	8247.14	83149.5	16459	73078	7327.72	22259.5	10465.6	53096.2	31712	14957.9	1683.41	8568.48
6917	47.7146	3	461.592	1381.76	-0.000982518	-0.711064	24.57	LAEEGKLDPVVGR		AT5G50920.1	AT5G50920.1;AT3G48870.1		AT3G48870.1	| Symbols: CLPC, ATHSP93-V, HSP93-V, DCA1, CLPC1 | CLPC homologue 1 | chr5:20715710-20719800 REVERSE LENGTH=929	FALSE	2.66929	Ox-12h	Col-32h	0.883791	124.113	4727.91	8451.56	6617.34	7598.32	4684.23	11747.8	14259.8	1973.87	4039.88	6726.07	3480.25	6002.62	3264.09	7594.96	9440.4	3818.17	4320.16	2429.45	27211.9	4562.39	15497.8	1267.25	5687.16	3018.03	15900.9	8358.07	4160.29	2831.81	3581.97
5066	67.7719	2	457.781	913.548	-0.00063505	-0.695147	40.86	EIADILLK		AT5G50920.1	AT5G50920.1			| Symbols: CLPC, ATHSP93-V, HSP93-V, DCA1, CLPC1 | CLPC homologue 1 | chr5:20715710-20719800 REVERSE LENGTH=929	TRUE	2.16255	Col-28h	Col-32h	0.967889	75.5984	11558.6	19894.8	14078.4	6436.53	12529.2	19058.6	20577.4	3445.69	8274.77	14262.8	6372.67	13880.7	8648.26	11612.9	24123.7	13400.5	8979.07	5203.44	30255.9	16674.2	34083.6	2390.42	16949.9	10928.5	28930.2	6605.01	6845.5	5027.32	9564.99
5187	33.0183	2	458.758	915.502	-0.000728406	-0.795635	42.16	AEVSAIQAK		AT5G50920.1	AT5G50920.1			| Symbols: CLPC, ATHSP93-V, HSP93-V, DCA1, CLPC1 | CLPC homologue 1 | chr5:20715710-20719800 REVERSE LENGTH=929	TRUE	4.53367	Col-16h	Ox-20h	0.725331	146.859	12435.6	40201.9	29292.5	136126	23296.2	58831.9	336548	23193.3	24660.3	22815	16753.5	15151.7	9135.09	37267.2	25417.4	27825.8	23549.9	15142.5	73530.9	26968.9	43279.3	5190.75	30211	14760.9	46171.5	98942.6	10635.9	13070.2	15215.7
6280	46.7509	2	588.308	1174.6	-0.00114415	-0.974077	47.46	VIMLAQEEAR	[3] Oxidation (M)	AT5G50920.1	AT5G50920.1			| Symbols: CLPC, ATHSP93-V, HSP93-V, DCA1, CLPC1 | CLPC homologue 1 | chr5:20715710-20719800 REVERSE LENGTH=929	FALSE	3.87738	Ox-12h	Col-32h	0.546745	156.371	6253.76	15579.7	6760.13	15434.3	4313.01	15975.5	83528.8	3645.03	3721.83	4063.04	7750.72	6296.66	5412.75	5144.59	7403.68	8757.66	5587.52	3781.95	24659.8	5942.93	10213.9	2524.61	5538.72	2807.29	11266.5	13089.3	3216.27	5776.95	2681.73
6755	57.5674	2	580.301	1158.59	-0.00020605	-0.177846	50.47	AIDLIDEAGSR		AT5G50920.1	AT5G50920.1;AT3G48870.1;AT5G51070.1		AT3G48870.1;AT5G51070.1	| Symbols: CLPC, ATHSP93-V, HSP93-V, DCA1, CLPC1 | CLPC homologue 1 | chr5:20715710-20719800 REVERSE LENGTH=929	FALSE	2.68311	Col-20h	Ox-24h	0.157753	78.8481	8489.45	9723.68	13764.6	20573.5	10740	19806.8	18910.4	6534.42	6814.73	10613.3	25823.1	7607.86	15632.1	6350.39	12927.4	19958	3485.96	4879.75	17467.5	6392.56	23806.6	7382.87	9368.29	4562.84	18734.3	9667.17	6887.35	7983	3968.7
7463	42.2287	2	713.835	1425.65	0.00213208	1.49551	24.74	VVDEGYNPSYGAR		AT5G50920.1	AT5G50920.1			| Symbols: CLPC, ATHSP93-V, HSP93-V, DCA1, CLPC1 | CLPC homologue 1 | chr5:20715710-20719800 REVERSE LENGTH=929	TRUE	2.28311	Ox-12h	Col-32h	0.984453	99.5124	5104	18473.5	7372.7	11543.4	5705.64	12347	13876	6113.32	7602.01	6899.16	14371	9740.63	5206.08	14551.5	15080.7	7845.7	8021.94	6314.24	40303.5	10214.9	24018.4	2615.48	10685	6407.29	14796.8	9967.52	7089.28	6671.78	6250.44
8333	44.1211	2	722.387	1442.76	-0.00186089	-1.28981	29.8	IASGDVPETIEGKK		AT5G50920.1	AT5G50920.1			| Symbols: CLPC, ATHSP93-V, HSP93-V, DCA1, CLPC1 | CLPC homologue 1 | chr5:20715710-20719800 REVERSE LENGTH=929	TRUE	3.62139	Ox-12h	Ox-20h	0.869683	136.913	2773.08	15474.9	6946.88	23054.6	3039.3	22964.3	68659.4	1293.93	3060.77	7000.5	2469.08	6567.13	2032.16	13124.5	13218.2	4454.38	6384.35	8446.29	40845.9	8536.25	26470.5	5869.08	12986.8	4624.41	31343.6	10268.6	12802.8	1431.06	2874.16
16628	60.1514	2	927.455	1852.89	-0.00411233	-2.21941	44.07	GELQCIGATTLDEYRK		AT5G50920.1	AT5G50920.1;AT3G48870.1		AT3G48870.1	| Symbols: CLPC, ATHSP93-V, HSP93-V, DCA1, CLPC1 | CLPC homologue 1 | chr5:20715710-20719800 REVERSE LENGTH=929	FALSE	42.5585	Ox-12h	Col-16h	0.106909	174.734	217.807	3530.8	301.484	0	238.256	273.131	0	503.439	673.974	0	92.0805	2756.4	102.396	10945.4	9471.01	0	5947.31	4517.33	29894.6	9070.92	29510.8	4385.63	3040.32	2460.63	7727.3	31.1907	14348.7	529.094	5546.57
17705	73.4621	2	846.411	1690.81	0.00467089	2.76253	80.47	ALAAYYFGSEEAMIR		AT5G50920.1	AT5G50920.1;AT3G48870.1		AT3G48870.1	| Symbols: CLPC, ATHSP93-V, HSP93-V, DCA1, CLPC1 | CLPC homologue 1 | chr5:20715710-20719800 REVERSE LENGTH=929	FALSE	18.9249	Col-28h	Col-12h	0.161504	197.38	1162.46	6484.61	2164.74	1281.02	1242.35	2462.17	7030.11	122.971	1772.6	3468.05	925.788	8140.31	1816.04	6087.35	4625.02	941.358	3972.18	9392.63	14562.2	7592.65	22764.2	191935	5414.17	5845.89	7483.4	56.7173	65150.1	1034.21	3287.98
20036	57.3371	2	587.25	1172.49	0.001307	1.11473	26.11	LDMSEFMER	[7] Oxidation (M)	AT5G50920.1	AT5G50920.1;AT3G48870.1		AT3G48870.1	| Symbols: CLPC, ATHSP93-V, HSP93-V, DCA1, CLPC1 | CLPC homologue 1 | chr5:20715710-20719800 REVERSE LENGTH=929	FALSE	8.07149	Col-28h	Ox-20h	0.103081	127.555	458.11	5564.78	5362.38	3664.06	896.2	4318.05	1569.09	1647.32	717.644	3042.07	1186.63	1252.95	554.8	1587.58	2680.8	972.468	1004.33	660.287	5506.35	1848.41	6489.24	395.641	2361.36	564.607	7602.07	1646.25	1133.13	574.226	1029.07
20663	38.1761	2	983.941	1965.87	-0.00155285	-0.789906	21.18	MVGENNEVTANVGGGSSSNK	[1] Oxidation (M)	AT5G50920.1	AT5G50920.1			| Symbols: CLPC, ATHSP93-V, HSP93-V, DCA1, CLPC1 | CLPC homologue 1 | chr5:20715710-20719800 REVERSE LENGTH=929	TRUE	3.2448	Ox-28h	Col-24h	0.51098	85.2494	3230.01	17481.9	12676.7	857.165	6089.44	5796	0	8103.56	2787.94	6859.1	3867.35	9848.05	13594.5	2414.56	3431.54	5788.28	1953.9	1521.67	4146.65	3329.23	1953.29	366.421	7910.9	8517.83	4976.43	419.472	3061.92	4916.72	3180.94
23142	82.5481	3	765.039	2292.09	0.00358325	1.56331	49.95	YTDESLVAAAQLSYQYISDR		AT5G50920.1	AT5G50920.1			| Symbols: CLPC, ATHSP93-V, HSP93-V, DCA1, CLPC1 | CLPC homologue 1 | chr5:20715710-20719800 REVERSE LENGTH=929	TRUE	1617.99	Col-28h	Col-16h	0.576256	222.162	61.611	161.223	91.1041	76.9082	109.511	21.447	0	0	63.3965	0	416.804	194.859	38.2375	162.584	73.5541	0	426.982	1179.5	0	58.9113	25.2589	136565	19.2154	640.779	25.4901	0	65915.4	154.081	208.136
28355	30.9841	2	467.754	933.493	-0.0021521	-2.30542	24.77	KLMEEIR	[3] Oxidation (M)	AT5G50920.1	AT5G50920.1;AT3G48870.1		AT3G48870.1	| Symbols: CLPC, ATHSP93-V, HSP93-V, DCA1, CLPC1 | CLPC homologue 1 | chr5:20715710-20719800 REVERSE LENGTH=929	FALSE	7.57435	Col-16h	Col-20h	0.564222	175.042	1123.79	1896.13	1191.26	5640.44	385.239	2181.54	24264.4	917.038	1343.69	694.26	989.279	871.099	742.089	455.094	824.081	798.659	800.759	747.689	8297.31	242.117	2127.23	261.406	1983.15	464.472	2963.48	3935.44	556.3	596.862	463.238
28786	67.612	2	579.252	1156.49	-0.000440408	-0.380815	29.05	LDMSEFMER		AT5G50920.1	AT5G50920.1;AT3G48870.1		AT3G48870.1	| Symbols: CLPC, ATHSP93-V, HSP93-V, DCA1, CLPC1 | CLPC homologue 1 | chr5:20715710-20719800 REVERSE LENGTH=929	FALSE	32.3844	Col-28h	Ox-16h	0.149776	196.801	55.1148	2701.34	239.566	0	0	180.616	0	2.47014	67.6379	487.251	0	654.324	0	268.576	1382.06	451.523	1112.52	330.24	2570.16	1610.91	6152.45	352.47	1109.91	445.224	8222.13	170.293	3237.26	262.631	581.939
1161	59.6207	2	494.259	986.504	0.000362272	0.367229	66.32	GLDDIADIR		AT3G45140.1	AT3G45140.1			| Symbols: LOX2, ATLOX2 | lipoxygenase 2 | chr3:16525437-16529233 FORWARD LENGTH=896	TRUE	3.67452	Col-28h	Ox-24h	0.0083554	77.8606	53944.6	66128.1	63868.1	36348.8	38477.9	145533	73911.6	29258.1	32168.7	71168.9	87016	78205.5	42020.3	72576	61183.4	59588.5	48370.5	20453.9	101996	61201	195415	66296	70161.8	51895.4	128440	103843	43787.6	41549	41848.1
40555	58.348	2	494.258	986.502	-0.00171454	-1.73799	21.07	GLDDIADIR		AT3G45140.1	AT3G45140.1			| Symbols: LOX2, ATLOX2 | lipoxygenase 2 | chr3:16525437-16529233 FORWARD LENGTH=896	TRUE	30.217	Col-28h	Ox-12h	0.000134498	168.923	529.941	109.861	381.126	1088.4	362.28	744.795	1598.03	1073.46	98.2407	808.51	3471.85	747.587	1064.34	599.584	27.9138	945.471	26.5967	43.5651	100.905	186.144	1011.12	3616.34	1578.45	497.44	782.151	721.152	278.471	572.47	185.093
1450	46.0511	2	547.777	1093.54	-0.000460779	-0.421364	37.91	ITVEDYAQR		AT3G45140.1	AT3G45140.1			| Symbols: LOX2, ATLOX2 | lipoxygenase 2 | chr3:16525437-16529233 FORWARD LENGTH=896	TRUE	3.73517	Col-16h	Ox-24h	0.590565	110.733	29693.5	70051.4	68858.8	75277.2	29306	195408	189631	15171.8	25144.9	40747.2	56199.3	43788.4	11902.4	61639.1	65991.4	65566.3	32988.1	21332.7	154589	58629	204435	11453.5	68654.5	40806.1	120034	224792	43520.1	18828	26497.9
1746	45.7848	2	641.324	1280.63	-0.00349824	-2.73164	67.49	ELNNTTLYASR		AT3G45140.1	AT3G45140.1			| Symbols: LOX2, ATLOX2 | lipoxygenase 2 | chr3:16525437-16529233 FORWARD LENGTH=896	TRUE	2.94121	Col-16h	Ox-24h	0.829125	96.4737	55153.1	81567.8	56692.4	86991.2	40833.6	201732	259555	25605.2	43431.9	61372.4	68369.1	45553.5	29534	85347.5	78395.4	59682.2	56694.8	37381.5	216476	94753.1	202717	19191.1	62123.2	37166	127453	205732	44112.1	32744.2	28624.4
3981	64.8942	2	667.851	1333.69	-0.000313786	-0.235277	72.11	LQYLEGVIDER		AT3G45140.1	AT3G45140.1			| Symbols: LOX2, ATLOX2 | lipoxygenase 2 | chr3:16525437-16529233 FORWARD LENGTH=896	TRUE	11.7215	Col-28h	Col-16h	0.0167941	159.833	1614.34	30843.5	7707.37	68.2327	573.076	6158.49	652.006	2818.33	8878.41	7344.04	1835.24	49356	3884.43	48588.8	41091.9	2434.22	41694.7	24419.2	101609	50526.2	151199	38463.8	27043.9	30716.7	55592.1	310.593	61356.9	5647.91	28678.7
7428	51.0991	3	547.605	1639.79	-0.000765611	-0.466895	50.98	NREEVGEFTKFER		AT3G45140.1	AT3G45140.1			| Symbols: LOX2, ATLOX2 | lipoxygenase 2 | chr3:16525437-16529233 FORWARD LENGTH=896	TRUE	2.51137	Col-24h	Ox-24h	0.524777	100.425	3555.15	21926.2	18367.8	9291.57	5711.55	9614.32	16159.8	6488.99	10415.7	18928.7	8042.97	14014.4	8165.3	23509.2	27851.4	13034.3	21185.2	23804.7	53921.3	27255.1	24559.6	5416.48	18167.3	16019.2	51396.1	44154.4	11841.8	9952.29	11722.1
8046	40.3488	2	547.262	1092.51	-0.00202524	-1.85375	36.43	GNMTVDEALK	[3] Oxidation (M)	AT3G45140.1	AT3G45140.1			| Symbols: LOX2, ATLOX2 | lipoxygenase 2 | chr3:16525437-16529233 FORWARD LENGTH=896	TRUE	3.7342	Col-16h	Ox-24h	0.828583	160.016	3149.61	11824.4	10749.3	43893.4	3638.08	26693	48013.6	1817.26	4617.05	1778.98	28439.3	8671.83	2983.91	19405.9	10511.7	16317.4	3857.84	3766.49	31485.2	7807.45	29861.6	2189.18	9965.39	5278.25	15826	54619.5	3248.15	3235.53	2338.21
8143	49.1145	2	744.409	1486.8	-0.000552912	-0.37188	27.22	SYLPSQTPEPLKK		AT3G45140.1	AT3G45140.1			| Symbols: LOX2, ATLOX2 | lipoxygenase 2 | chr3:16525437-16529233 FORWARD LENGTH=896	TRUE	4.45757	Col-28h	Col-12h	0.756202	123.064	1118.17	14737.7	8069.64	7725.41	5073.66	32784.1	5842.05	1251.03	6367.06	7890.52	8140.23	9304.61	2318.93	19534	23194.7	4731.66	9898.61	9512.36	69715.7	15829.6	81273.2	5258.24	13899.8	5623.09	57648.2	16873	12454.8	4863.81	3150.38
9339	48.5951	2	539.266	1076.52	-0.000336472	-0.312556	38.07	GNMTVDEALK		AT3G45140.1	AT3G45140.1			| Symbols: LOX2, ATLOX2 | lipoxygenase 2 | chr3:16525437-16529233 FORWARD LENGTH=896	TRUE	7.22849	Col-16h	Ox-24h	0.102207	128.208	2194.5	11490.8	6324.69	8393.35	3180.07	30362.2	34452.9	2224.86	2664.45	2679.72	11323	3427.58	2218.56	7513.03	6899.36	8885.74	4959.36	2569.93	23589.4	5226.52	32311.1	939.299	5824.73	1804.25	18493.3	37841.6	5661.02	3987.03	3813.7
10353	62.9863	3	881.083	2640.23	-3.4148e-05	-0.0129337	47.56	IRMPTEDPTDEALKEFYESPEK	[3] Oxidation (M)	AT3G45140.1	AT3G45140.1			| Symbols: LOX2, ATLOX2 | lipoxygenase 2 | chr3:16525437-16529233 FORWARD LENGTH=896	TRUE	9.16621	Col-24h	Col-12h	0.0191522	130.919	1568.79	20517.9	1109.02	2449.73	5548.6	1302.28	2527.91	10036.5	18675	2551.36	4686.5	51868.3	5122.53	65102.1	37783.8	4079.97	59091.3	45974.7	100393	76392.1	63091.5	25490.8	21992.9	86919.2	8265.48	423.609	43556.9	22983.5	29915.2
10888	33.3252	3	504.586	1510.74	-0.000971039	-0.642758	22.29	GLAEEDKTAEHGVR		AT3G45140.1	AT3G45140.1			| Symbols: LOX2, ATLOX2 | lipoxygenase 2 | chr3:16525437-16529233 FORWARD LENGTH=896	TRUE	4.53277	Col-16h	Ox-24h	0.150819	124.138	3943.55	17122.5	16543.7	38502.9	8957.19	30443.4	73632.5	7024.42	7578.25	7197.4	8352.07	11452.3	7628.88	22229	19172.4	12056.2	12713.4	8076.32	62898.6	14021.6	34046.9	4183.22	25230.2	9677.02	44278.6	77601.7	10980.9	8516.54	8463.85
13498	59.3472	2	997.961	1993.91	0.000824725	0.413623	65.56	YGGEFYVPRDEEFSTAK		AT3G45140.1	AT3G45140.1			| Symbols: LOX2, ATLOX2 | lipoxygenase 2 | chr3:16525437-16529233 FORWARD LENGTH=896	TRUE	19.5351	Col-28h	Col-16h	0.23103	184.886	721.9	17980.7	1610.83	603.293	0	1585.53	0	1298.99	3124.29	856.821	1940.53	11936.9	347.628	23458.8	27949.3	0	15305.5	8905.71	46605.7	22806.4	73177.5	7947.78	12300.2	10775.8	29919.6	0	12755	1019.86	5053.54
15225	59.3014	3	665.643	1993.91	0.00117512	0.589358	26.72	YGGEFYVPRDEEFSTAK		AT3G45140.1	AT3G45140.1			| Symbols: LOX2, ATLOX2 | lipoxygenase 2 | chr3:16525437-16529233 FORWARD LENGTH=896	TRUE	9.71516	Col-28h	Col-16h	0.0228179	180.272	407.707	8886.21	379.626	302.702	542.576	229.54	264.525	2019.78	2520.15	860.108	1228.02	6308.86	952.285	16589.4	7365.92	150.829	9300.28	3245.14	20220.9	9072.43	27151	7372.66	8097.88	4984.76	9655.83	197.042	3645.51	910.588	1515.35
17789	57.0791	2	544.264	1086.51	-0.000797898	-0.734365	37.88	YGGEFYVPR		AT3G45140.1	AT3G45140.1			| Symbols: LOX2, ATLOX2 | lipoxygenase 2 | chr3:16525437-16529233 FORWARD LENGTH=896	TRUE	7.36888	Col-28h	Ox-20h	0.0759815	111.234	1310.56	5036.92	3248.94	1442.28	2447.45	7155.26	1790.45	429.118	1121.7	2540.89	1991.83	4028.88	1419.64	3184	3915.11	3233.1	1597.2	1327.37	7730.21	2178.73	17084.3	943.549	2403.97	1435.37	9382.96	3042.35	1299.34	2614.21	763.042
17853	49.7636	2	1013.03	2024.05	-0.000766781	-0.378834	33.7	ANIEQEGNTVKEPIQNIK		AT3G45140.1	AT3G45140.1			| Symbols: LOX2, ATLOX2 | lipoxygenase 2 | chr3:16525437-16529233 FORWARD LENGTH=896	TRUE	16.5634	Col-28h	Col-16h	0.0173477	202.594	0	14573.3	1227.4	0	0	3463.13	0	773.676	1155.17	1019.42	318.98	2223.19	393.065	3714.31	14947.6	904.513	5185.05	3763.11	29678	4572.65	57825.3	2246.52	13306.3	2941.45	29874.6	0	10522.4	473.941	497.816
18163	70.3324	3	1249.26	3744.77	-0.0010621	-0.283622	52.15	IYDYDVYNDVGDPDNDPELARPVIGGLTHPYPR		AT3G45140.1	AT3G45140.1			| Symbols: LOX2, ATLOX2 | lipoxygenase 2 | chr3:16525437-16529233 FORWARD LENGTH=896	TRUE	84.6025	Col-32h	Col-12h	0.716862	218.788	0	796.273	234.642	443.511	81.0454	198.972	1205.78	460.646	16.7323	851.617	193.11	1455.62	1223.46	175.554	133.755	543.32	878.238	38488.2	201.469	325.905	153.698	101149	1033.71	897.425	0	0	129319	441.301	1836.19
23174	80.5665	3	733.387	2197.14	0.0009316	0.424006	52.68	ALGEAQDDILQFDAPVLINR		AT3G45140.1	AT3G45140.1			| Symbols: LOX2, ATLOX2 | lipoxygenase 2 | chr3:16525437-16529233 FORWARD LENGTH=896	TRUE	167.814	Col-32h	Col-16h	0.313493	221.911	0	370.216	373.247	347.525	0	0	33.5185	147.513	33.8078	51.0301	0	562.957	48.7165	90.1198	81.685	193.189	240.322	491.324	606.187	65.8933	308.942	41124.7	239.24	586.832	218.098	125.847	44345.8	143.357	1.72276
26651	80.5665	2	1099.57	2197.13	-0.00309275	-1.40763	100.25	ALGEAQDDILQFDAPVLINR		AT3G45140.1	AT3G45140.1			| Symbols: LOX2, ATLOX2 | lipoxygenase 2 | chr3:16525437-16529233 FORWARD LENGTH=896	TRUE	281.077	Col-32h	Col-20h	0.422167	223.607	0	0	475.756	0.285769	0	0	0	0.433504	148.85	90.6476	0	144.965	91.8811	0	0	0	36.8611	195.307	190.269	0	70.9543	60394.3	63.027	335.034	123.463	0	65818.6	185.724	567.817
25498	83.6304	3	667.33	1998.97	-0.000284291	-0.142219	23.98	GYITAQEEFLEGITWSR		AT3G45140.1	AT3G45140.1			| Symbols: LOX2, ATLOX2 | lipoxygenase 2 | chr3:16525437-16529233 FORWARD LENGTH=896	TRUE	1946.39	Col-28h	Col-20h	0.966729	222.887	0	76.7169	232.053	142.464	0	0	178.391	138.838	0	0	0	37.2597	21.1626	6.53285	0	4.73167	41.3643	197.089	18.5941	0	0	126102	39.6677	286.002	0	0	6913.5	88.7151	156.617
29247	63.3091	2	650.843	1299.67	0.000282521	0.217379	29.25	YALELSSAVYGK		AT3G45140.1	AT3G45140.1			| Symbols: LOX2, ATLOX2 | lipoxygenase 2 | chr3:16525437-16529233 FORWARD LENGTH=896	TRUE	3.88477	Ox-24h	Col-16h	0.0641784	171.446	0	1269.11	876.803	0	0	0	0	152.096	272.814	657.249	168.872	415.585	549.597	1009.51	19.879	4.25652	290.83	1098.92	938.074	191.282	401.343	3146.5	111.314	0	227.511	1.68474	1629.59	285.085	122.914
30652	86.2204	3	961.104	2880.29	0.00283124	0.982972	40.46	HYYPDEELITSDEELQGWWSEVR		AT3G45140.1	AT3G45140.1			| Symbols: LOX2, ATLOX2 | lipoxygenase 2 | chr3:16525437-16529233 FORWARD LENGTH=896	TRUE	476.108	Col-28h	Col-20h	0.99359	222.071	0	146.589	205.607	370.725	76.0651	0	596.556	215.741	216.591	0	0	68.6733	88.9574	2.54723	71.7939	0	42.2991	288.884	112.744	127.98	31.0797	109836	0	576.92	0	0	23056.6	1.41761e-05	112.471
118	54.0473	2	692.894	1383.77	0.000842863	0.609105	56.33	AAALNIVPTSTGAAK		AT1G42970.1	AT1G42970.1;AT3G26650.1;AT1G12900.1		AT3G26650.1;AT1G12900.1	| Symbols: GAPB | glyceraldehyde-3-phosphate dehydrogenase B subunit | chr1:16127552-16129584 FORWARD LENGTH=447	FALSE	2.22913	Ox-12h	Col-32h	0.956071	88.9444	406382	996808	540941	1.46665e+06	466058	1.05033e+06	1.76476e+06	155337	528536	496572	393089	624493	587494	723580	1.13123e+06	378120	601426	421870	1.98841e+06	798354	1.37317e+06	141603	618696	262015	1.50857e+06	945281	380242	270687	325003
388	45.7848	2	645.333	1288.65	-0.000590271	-0.458053	78.14	IVDNETISVDGK		AT1G42970.1	AT1G42970.1			| Symbols: GAPB | glyceraldehyde-3-phosphate dehydrogenase B subunit | chr1:16127552-16129584 FORWARD LENGTH=447	TRUE	1.97941	Ox-12h	Ox-24h	0.976241	91.477	189105	385577	289404	400575	160056	485492	867526	118147	164071	299491	259329	192278	115701	313601	320852	201800	190077	142848	952215	349646	472678	61509.7	263734	204218	445866	700092	183718	127192	129916
652	63.0911	2	574.813	1147.61	-0.000817539	-0.712382	70.28	VLDEEFGIVK		AT1G42970.1	AT1G42970.1			| Symbols: GAPB | glyceraldehyde-3-phosphate dehydrogenase B subunit | chr1:16127552-16129584 FORWARD LENGTH=447	TRUE	2.28697	Col-28h	Col-32h	0.855327	92.7117	62139.9	198158	142122	64909.5	60720.4	225468	78619.9	31835.9	79589.1	143176	93678.4	171043	55841.8	183641	244499	124601	118796	95895.5	472971	169721	388741	42957.3	216440	95612.4	422809	168234	123694	40858	80027.4
779	49.8018	2	417.236	832.457	0.00117021	1.40573	35.19	VAINGFGR		AT1G42970.1	AT1G42970.1;AT3G26650.1;AT1G12900.1		AT3G26650.1;AT1G12900.1	| Symbols: GAPB | glyceraldehyde-3-phosphate dehydrogenase B subunit | chr1:16127552-16129584 FORWARD LENGTH=447	FALSE	7.46326	Col-16h	Ox-20h	0.545625	143.15	3240.4	6318.85	8286.65	17326.3	8472.24	26699.2	131201	15754.1	5532.76	6755.7	6021.31	9274.17	8362.03	5170.36	9868.96	9065.59	14324.1	7566.41	11490	11904.3	29489.4	1423.71	5307.08	7655.13	11389.9	14619.8	3537.59	11779.5	7236.12
948	50.6157	2	539.25	1076.49	0.000306071	0.284324	37.8	YDSMLGTFK	[4] Oxidation (M)	AT1G42970.1	AT1G42970.1			| Symbols: GAPB | glyceraldehyde-3-phosphate dehydrogenase B subunit | chr1:16127552-16129584 FORWARD LENGTH=447	TRUE	2.57029	Col-16h	Ox-24h	0.929476	116.976	44143.6	85330.1	70359.4	157748	54670.9	129133	401307	25984.4	60115	46503.5	66223.7	70358.6	39031.8	111911	85162.3	62896.2	49679.7	36430.8	218860	54088	118396	13435.2	90082	41681.6	98036.8	108924	25382.3	36882.1	45776
1596	54.092	2	732.876	1463.74	-0.000577134	-0.394287	25.35	AAALNIVPTSTGAAK	[11] Phospho (ST)	AT1G42970.1	AT1G42970.1;AT3G26650.1;AT1G12900.1		AT3G26650.1;AT1G12900.1	| Symbols: GAPB | glyceraldehyde-3-phosphate dehydrogenase B subunit | chr1:16127552-16129584 FORWARD LENGTH=447	FALSE	1.69238	Col-12h	Ox-24h	0.365932	47.5072	237808	160518	170336	197545	203020	285839	74584.7	136583	196911	190708	198543	123208	161847	148151	181249	170614	113209	77425.8	200573	141404	195838	43479.6	151894	107345	205132	144510	52609.9	135756	114035
1596	54.092	2	732.876	1463.74	-0.000577134	-0.394287	22.16	AAALNIVPTSTGAAK	[9] Phospho (ST)	AT1G42970.1	AT1G42970.1;AT3G26650.1;AT1G12900.1		AT3G26650.1;AT1G12900.1	| Symbols: GAPB | glyceraldehyde-3-phosphate dehydrogenase B subunit | chr1:16127552-16129584 FORWARD LENGTH=447	FALSE	1.69238	Col-12h	Ox-24h	0.365932	47.5072	237808	160518	170336	197545	203020	285839	74584.7	136583	196911	190708	198543	123208	161847	148151	181249	170614	113209	77425.8	200573	141404	195838	43479.6	151894	107345	205132	144510	52609.9	135756	114035
1774	59.6524	2	661.323	1320.63	0.000845038	0.639875	77.26	GLTAEDVNEAFR		AT1G42970.1	AT1G42970.1			| Symbols: GAPB | glyceraldehyde-3-phosphate dehydrogenase B subunit | chr1:16127552-16129584 FORWARD LENGTH=447	TRUE	2.59471	Ox-12h	Col-32h	0.660763	83.8242	34417.4	109174	88716.2	17733.5	35816.1	94248.7	10401.4	26881.9	31493.9	61481.4	59222.6	85662.6	35722.5	72758.7	82679.3	45643.9	52042.2	39935.8	162864	69231	183976	24509.5	79779.7	52858.8	136167	25768	57150.5	31575.5	30342.7
2186	71.1089	2	814.43	1626.85	-0.000440703	-0.270894	112.2	DSPLEVVVLNDSGGVK		AT1G42970.1	AT1G42970.1			| Symbols: GAPB | glyceraldehyde-3-phosphate dehydrogenase B subunit | chr1:16127552-16129584 FORWARD LENGTH=447	TRUE	5.03046	Col-28h	Col-16h	0.0209846	149.923	5278.04	134312	47269.8	13.0362	3656.78	14019.9	620.605	40983.2	74356.1	48583	10606.9	159572	32184.8	122389	108762	21999.4	128001	117543	263742	121450	332086	139766	118516	202596	105289	9826.1	359785	34792.4	137316
10520	71.0236	3	543.289	1626.84	-0.0019584	-1.2038	25.25	DSPLEVVVLNDSGGVK		AT1G42970.1	AT1G42970.1			| Symbols: GAPB | glyceraldehyde-3-phosphate dehydrogenase B subunit | chr1:16127552-16129584 FORWARD LENGTH=447	TRUE	4.72341	Col-28h	Col-16h	0.152129	121.608	2036.84	11905.3	4151.58	604.865	679.131	1548.55	379.046	3425.62	7621.05	3395.05	568.848	12898.9	2909.37	13799.9	11129.7	667.942	10028.6	5396.6	29416.9	10627.4	27165.6	2954.47	14492.4	21670	11036.6	2109.65	9449.48	2120.31	12279.7
3061	61.9473	2	531.252	1060.49	-0.000673699	-0.635272	20.17	YDSMLGTFK		AT1G42970.1	AT1G42970.1			| Symbols: GAPB | glyceraldehyde-3-phosphate dehydrogenase B subunit | chr1:16127552-16129584 FORWARD LENGTH=447	TRUE	3.54937	Col-28h	Ox-16h	0.823071	98.7684	11326.8	50635.4	31236.6	11619.4	25229.3	48586	57810.6	7705.65	10212.3	28283.2	17273.6	26650.9	7355.38	30872.1	48405.4	30442.3	26625.1	16006.7	86245.3	26868.9	95607.5	5627.17	37325.6	12489.6	108902	43744.5	25605	19867.8	16872.9
4864	29.9645	3	519.231	1554.67	-0.00100211	-0.644579	37.71	GTMTTTHSYTGDQR		AT1G42970.1	AT1G42970.1;AT3G26650.1;AT1G12900.1		AT3G26650.1;AT1G12900.1	| Symbols: GAPB | glyceraldehyde-3-phosphate dehydrogenase B subunit | chr1:16127552-16129584 FORWARD LENGTH=447	FALSE	3.68172	Ox-12h	Ox-24h	0.890248	114.098	9834.95	70962.5	41115.6	96247.4	13675.1	48476.8	112607	16856.8	14838.2	37075.2	16122.9	19810.5	16787.1	60001.2	65183.3	33589.8	23048.8	18065.5	173517	38569.9	53662.9	8579.71	51747	18297.9	111120	62075.7	27507.1	12404.1	30265.3
8371	30.0101	2	778.344	1554.67	-0.000772175	-0.49668	46.6	GTMTTTHSYTGDQR		AT1G42970.1	AT1G42970.1;AT3G26650.1;AT1G12900.1		AT3G26650.1;AT1G12900.1	| Symbols: GAPB | glyceraldehyde-3-phosphate dehydrogenase B subunit | chr1:16127552-16129584 FORWARD LENGTH=447	FALSE	4.19222	Ox-12h	Ox-24h	0.865612	128.636	16817.5	74969.8	27360.8	84351.1	15358.6	79862.8	142179	13906.7	10589.4	52623.7	24703.5	18932	13283.7	56734.5	72448.2	39281	22133.5	11003.9	124226	33920.1	79645.3	9483.33	38589.7	13086.6	80011.2	77745.2	22093.4	7676.85	25710.7
10312	71.3556	3	1119.48	3355.43	0.00358287	1.06778	40.31	WPGAEAVGSGDPLEDFCKTNPADEECKVYD		AT1G42970.1	AT1G42970.1			| Symbols: GAPB | glyceraldehyde-3-phosphate dehydrogenase B subunit | chr1:16127552-16129584 FORWARD LENGTH=447	TRUE	13501.5	Col-32h	Col-12h	0.0764512	223.583	0	0.00183372	21.4526	0	0	0	202.091	0	568.458	304.083	1036.95	34585.7	151.321	958.426	0	244.794	204.657	99602.1	395.004	217.904	731.584	118554	105.428	3845.61	13.5853	142.356	243115	343.175	46066.3
10339	68.605	2	878.473	1754.93	-0.010331	-5.8868	23.18	KDSPLEVVVLNDSGGVK		AT1G42970.1	AT1G42970.1			| Symbols: GAPB | glyceraldehyde-3-phosphate dehydrogenase B subunit | chr1:16127552-16129584 FORWARD LENGTH=447	FALSE	16.3029	Ox-12h	Col-16h	0.0532495	185.019	382.455	16928.7	2245.29	0	198.789	86.4537	63.2274	2885.89	7933.02	1050.72	194.548	22728.1	2801.66	17988.8	21238	188.67	21990.4	17131.3	57276.6	16586.5	41712.8	20549.8	14625.4	21272.5	13304.6	120.958	36066.7	3393.56	14198.1
14944	65.212	2	878.478	1754.94	0.000347248	0.197869	59.1	KDSPLEVVVLNDSGGVK		AT1G42970.1	AT1G42970.1			| Symbols: GAPB | glyceraldehyde-3-phosphate dehydrogenase B subunit | chr1:16127552-16129584 FORWARD LENGTH=447	TRUE	18.4256	Ox-12h	Col-16h	0.0226694	167.17	767.615	9781.91	1991.73	0	1636.93	1039.27	0	550.332	2445.77	953.468	1955.9	9450.19	593.348	9009.88	9614.27	150.951	6262.9	3407.84	32748.6	3452.28	18473.8	4967.95	6221.06	5145.64	10488.9	0	14401.7	684.224	2103.06
21864	65.2777	3	585.988	1754.94	-0.000139767	-0.0796421	29.76	KDSPLEVVVLNDSGGVK		AT1G42970.1	AT1G42970.1			| Symbols: GAPB | glyceraldehyde-3-phosphate dehydrogenase B subunit | chr1:16127552-16129584 FORWARD LENGTH=447	TRUE	4.83916	Ox-12h	Col-16h	0.063233	137.662	226.937	4197.65	1501.43	0	390.718	575.949	147.939	666.951	1632.94	2161.78	910.049	2906.68	1342.7	4428.45	3625.8	600.89	2692.35	1604.95	10253.4	1937.52	3806.5	1215.7	4078.76	1841.43	4903.25	0	1800.29	1684.56	1718.18
11067	69.342	2	886.906	1771.8	0.00136938	0.772877	71.88	VVAWYDNEWGYSQR		AT1G42970.1	AT1G42970.1			| Symbols: GAPB | glyceraldehyde-3-phosphate dehydrogenase B subunit | chr1:16127552-16129584 FORWARD LENGTH=447	TRUE	31.9698	Col-28h	Col-12h	0.0913519	178.47	691.798	3185.48	3288.16	184.985	225.961	52.8625	29.0792	4244.15	7020.23	1404.62	803.285	43913.7	3325.3	12288.2	3722.01	184.799	9761.83	70267.3	10182.2	10038.8	22393.6	202475	3442.26	10570.9	3333.37	15.9339	129539	3906.45	34687.7
16123	63.0384	3	814.013	2439.02	0.000851999	0.349321	35.96	CSDVSTTIDSSLTMVMGDDMVK	[14] Oxidation (M)|[16] Oxidation (M)|[20] Oxidation (M)	AT1G42970.1	AT1G42970.1			| Symbols: GAPB | glyceraldehyde-3-phosphate dehydrogenase B subunit | chr1:16127552-16129584 FORWARD LENGTH=447	TRUE	25.786	Ox-24h	Col-12h	0.0811925	205.243	92.3948	2310.13	1318.12	0	229.561	290.335	531.191	2859.83	2190.14	0.589617	1339.07	18841.5	3755.25	6688.48	1337.37	1847.6	8984.87	31958	5485.19	3191.58	3565.55	31677.8	5079.31	6914.94	1408.06	0	42756.9	7222.26	25319.9
19325	80.0708	3	650.714	1949.12	0.000691031	0.354535	23.28	VPTPNVSVVDLVINVEKK		AT1G42970.1	AT1G42970.1			| Symbols: GAPB | glyceraldehyde-3-phosphate dehydrogenase B subunit | chr1:16127552-16129584 FORWARD LENGTH=447	TRUE	1286.44	Col-28h	Col-16h	0.453731	222.494	0	104.793	236.154	123.471	198.587	15.1008	63.4007	4.72235	0	0	0	32.1738	0	0	2204.48	0	29.1822	264.301	31.5297	0	101.714	106636	71.2091	253.64	0	98.2014	15165.9	0	324.546
19374	72.8138	2	967.933	1933.85	0.00052555	0.271763	75.9	WPGAEAVGSGDPLEDFCK		AT1G42970.1	AT1G42970.1			| Symbols: GAPB | glyceraldehyde-3-phosphate dehydrogenase B subunit | chr1:16127552-16129584 FORWARD LENGTH=447	TRUE	229.681	Col-28h	Col-16h	0.0980093	201.757	0	120.201	137.234	135.906	0	104.741	162.768	122.839	0	0	176.8	24340.5	131.582	1428.73	352.521	17.9728	2307.52	11575	16173.1	13751.8	48513.9	30454.3	0	10663.2	24.0849	0	44927	31.6548	9682.91
20593	83.0505	3	798.018	2391.03	0.00208448	0.87179	48.16	CSDVSTTIDSSLTMVMGDDMVK		AT1G42970.1	AT1G42970.1			| Symbols: GAPB | glyceraldehyde-3-phosphate dehydrogenase B subunit | chr1:16127552-16129584 FORWARD LENGTH=447	TRUE	372.023	Col-28h	Col-12h	0.622575	222.858	0	31.1191	443.62	0.00129954	0	0	345.288	69.9831	0	175.572	133.635	237.093	121.195	0	0	0	267.896	320.692	112.361	0	30.8414	176141	1.21386	384.779	56.697	0	39988.6	94.457	156.878
28109	83.0063	2	1196.53	2391.04	0.0043813	1.83239	109.89	CSDVSTTIDSSLTMVMGDDMVK		AT1G42970.1	AT1G42970.1			| Symbols: GAPB | glyceraldehyde-3-phosphate dehydrogenase B subunit | chr1:16127552-16129584 FORWARD LENGTH=447	TRUE	389.501	Col-28h	Ox-12h	0.935411	222.713	4.50901	19.6911	119.357	593.389	313.622	144.788	1979.6	145.027	144.203	405.12	516.374	75.0221	31.874	22.5789	105.686	0	288.147	264.855	157.598	40.7039	0	242046	186.899	326.85	262.607	0	45108.7	90.5573	78.3973
25112	83.2842	2	911.52	1821.03	0.000820733	0.450699	91.73	VPTPNVSVVDLVINVEK		AT1G42970.1	AT1G42970.1			| Symbols: GAPB | glyceraldehyde-3-phosphate dehydrogenase B subunit | chr1:16127552-16129584 FORWARD LENGTH=447	TRUE	166276	Col-28h	Col-16h	0.79006	223.607	0	37.4652	0	0.610193	0	0	0.836101	0	0	0	543.061	140.995	0	0.00214698	46.8878	0	2.15916	67.9984	30.6698	0	0	138971	0.451314	52.0776	0	0	385.476	102.252	75.5749
25627	93.5942	3	1206.99	3617.95	0.00269094	0.743776	69.39	VVSNRDPLKLPWAELGIDIVIEGTGVFVDGPGAGK		AT1G42970.1	AT1G42970.1			| Symbols: GAPB | glyceraldehyde-3-phosphate dehydrogenase B subunit | chr1:16127552-16129584 FORWARD LENGTH=447	TRUE	159.764	Col-28h	Ox-12h	0.242635	220.801	1877.71	83.8351	886.997	5619.26	1020.4	921.831	2187.84	988.849	1022.7	1270.41	1589.37	171.359	1020.21	911.54	163.491	1398.88	365.913	133.994	464.166	715.243	509.069	199289	362.635	612.321	537.222	0	99.7566	751.044	791.674
26380	78.988	3	803.35	2407.03	0.0017668	0.734019	68.58	CSDVSTTIDSSLTMVMGDDMVK	[20] Oxidation (M)	AT1G42970.1	AT1G42970.1			| Symbols: GAPB | glyceraldehyde-3-phosphate dehydrogenase B subunit | chr1:16127552-16129584 FORWARD LENGTH=447	TRUE	Infinity	Col-28h	Col-16h	0.368947	222.708	0	39.4689	47.7624	0	0	0	0	0	0	0	91.2407	119.848	59.4989	0.675854	0	0	58.1688	226.663	1.57054	0	116.492	78258.2	69.2388	66.8751	0	0	8299.03	139.458	113.707
29283	78.6568	3	803.35	2407.03	0.00281414	1.16914	42	CSDVSTTIDSSLTMVMGDDMVK	[20] Oxidation (M)	AT1G42970.1	AT1G42970.1			| Symbols: GAPB | glyceraldehyde-3-phosphate dehydrogenase B subunit | chr1:16127552-16129584 FORWARD LENGTH=447	TRUE	1067.04	Col-32h	Col-12h	0.710343	223.607	0	0	25.2886	0	0	0	0	137.965	0	0	295.511	1.97682	84.5701	30.676	0	0	184.97	124.09	3.14092	0	88.5572	8428.96	0	0	0	42.4905	26921.5	12.3445	7.45976
55402	29.1291	2	786.34	1570.67	-0.00222966	-1.41956	22.84	GTMTTTHSYTGDQR	[3] Oxidation (M)	AT1G42970.1	AT1G42970.1;AT3G26650.1;AT1G12900.1		AT3G26650.1;AT1G12900.1	| Symbols: GAPB | glyceraldehyde-3-phosphate dehydrogenase B subunit | chr1:16127552-16129584 FORWARD LENGTH=447	FALSE	16.8981	Ox-12h	Ox-20h	0.585444	190.499	302.399	1673.86	505.702	1218.88	70.7748	1138.27	8769.97	316.339	68.6599	1965.97	0	213.207	46.5679	1486.53	2974.87	118.946	88.5077	182.475	9819.68	960.669	8406.44	58.1588	799.097	362.637	4725.86	1153.54	1310.42	164.018	669.15
118	54.0473	2	692.894	1383.77	0.000842863	0.609105	56.33	AAALNIVPTSTGAAK		AT3G26650.1	AT3G26650.1;AT1G42970.1;AT1G12900.1		AT1G42970.1;AT1G12900.1	| Symbols: GAPA, GAPA-1 | glyceraldehyde 3-phosphate dehydrogenase A subunit | chr3:9795226-9796848 FORWARD LENGTH=396	FALSE	2.22913	Ox-12h	Col-32h	0.956071	88.9444	406382	996808	540941	1.46665e+06	466058	1.05033e+06	1.76476e+06	155337	528536	496572	393089	624493	587494	723580	1.13123e+06	378120	601426	421870	1.98841e+06	798354	1.37317e+06	141603	618696	262015	1.50857e+06	945281	380242	270687	325003
779	49.8018	2	417.236	832.457	0.00117021	1.40573	35.19	VAINGFGR		AT3G26650.1	AT3G26650.1;AT1G42970.1;AT1G12900.1		AT1G42970.1;AT1G12900.1	| Symbols: GAPA, GAPA-1 | glyceraldehyde 3-phosphate dehydrogenase A subunit | chr3:9795226-9796848 FORWARD LENGTH=396	FALSE	7.46326	Col-16h	Ox-20h	0.545625	143.15	3240.4	6318.85	8286.65	17326.3	8472.24	26699.2	131201	15754.1	5532.76	6755.7	6021.31	9274.17	8362.03	5170.36	9868.96	9065.59	14324.1	7566.41	11490	11904.3	29489.4	1423.71	5307.08	7655.13	11389.9	14619.8	3537.59	11779.5	7236.12
1596	54.092	2	732.876	1463.74	-0.000577134	-0.394287	25.35	AAALNIVPTSTGAAK	[11] Phospho (ST)	AT3G26650.1	AT3G26650.1;AT1G42970.1;AT1G12900.1		AT1G42970.1;AT1G12900.1	| Symbols: GAPA, GAPA-1 | glyceraldehyde 3-phosphate dehydrogenase A subunit | chr3:9795226-9796848 FORWARD LENGTH=396	FALSE	1.69238	Col-12h	Ox-24h	0.365932	47.5072	237808	160518	170336	197545	203020	285839	74584.7	136583	196911	190708	198543	123208	161847	148151	181249	170614	113209	77425.8	200573	141404	195838	43479.6	151894	107345	205132	144510	52609.9	135756	114035
1596	54.092	2	732.876	1463.74	-0.000577134	-0.394287	22.16	AAALNIVPTSTGAAK	[9] Phospho (ST)	AT3G26650.1	AT3G26650.1;AT1G42970.1;AT1G12900.1		AT1G42970.1;AT1G12900.1	| Symbols: GAPA, GAPA-1 | glyceraldehyde 3-phosphate dehydrogenase A subunit | chr3:9795226-9796848 FORWARD LENGTH=396	FALSE	1.69238	Col-12h	Ox-24h	0.365932	47.5072	237808	160518	170336	197545	203020	285839	74584.7	136583	196911	190708	198543	123208	161847	148151	181249	170614	113209	77425.8	200573	141404	195838	43479.6	151894	107345	205132	144510	52609.9	135756	114035
1692	73.9515	2	814.43	1626.85	-0.000893963	-0.549507	52.64	DSPLDIIAINDTGGVK		AT3G26650.1	AT3G26650.1			| Symbols: GAPA, GAPA-1 | glyceraldehyde 3-phosphate dehydrogenase A subunit | chr3:9795226-9796848 FORWARD LENGTH=396	FALSE	8.1257	Ox-12h	Col-16h	0.0142591	178.569	1249.9	105279	20083.6	0.477319	576.999	4833.09	877.055	17019.5	67197	24406.7	2537.22	182818	16621	138516	92523	4003.11	139190	135213	365605	125695	296783	181772	81167.4	231910	64438.1	1338.92	559527	21938.8	139832
2123	68.5816	2	814.43	1626.85	-0.000965518	-0.59349	63.11	DSPLDIIAINDTGGVK		AT3G26650.1	AT3G26650.1			| Symbols: GAPA, GAPA-1 | glyceraldehyde 3-phosphate dehydrogenase A subunit | chr3:9795226-9796848 FORWARD LENGTH=396	FALSE	5.20436	Col-28h	Col-16h	0.123182	136.148	9956.1	142774	59013.9	528.958	7685.91	16860.7	0	37060.7	69160.5	52680.2	13047.3	155959	31624.1	127248	109017	25386.4	118022	101675	273410	134279	344650	135485	116318	204493	113785	13193.6	365396	30485.5	131769
4088	69.0822	2	627.809	1253.6	-0.000104894	-0.0836742	56.27	TFAEEVNAAFR		AT3G26650.1	AT3G26650.1;AT1G12900.1		AT1G12900.1	| Symbols: GAPA, GAPA-1 | glyceraldehyde 3-phosphate dehydrogenase A subunit | chr3:9795226-9796848 FORWARD LENGTH=396	FALSE	28.2808	Ox-24h	Col-16h	0.0183672	165.803	1042.41	13731.3	1621.06	0	983.147	682.305	251.447	1348.37	5093.54	1233.49	450.42	69696.1	2282.53	25680.1	17442.3	1304.02	25728.2	39156.4	66522.3	23384.8	39846.3	69984.6	7248.41	22523.1	12026.1	1584.3	105812	4219.44	27917.4
4864	29.9645	3	519.231	1554.67	-0.00100211	-0.644579	37.71	GTMTTTHSYTGDQR		AT3G26650.1	AT3G26650.1;AT1G42970.1;AT1G12900.1		AT1G42970.1;AT1G12900.1	| Symbols: GAPA, GAPA-1 | glyceraldehyde 3-phosphate dehydrogenase A subunit | chr3:9795226-9796848 FORWARD LENGTH=396	FALSE	3.68172	Ox-12h	Ox-24h	0.890248	114.098	9834.95	70962.5	41115.6	96247.4	13675.1	48476.8	112607	16856.8	14838.2	37075.2	16122.9	19810.5	16787.1	60001.2	65183.3	33589.8	23048.8	18065.5	173517	38569.9	53662.9	8579.71	51747	18297.9	111120	62075.7	27507.1	12404.1	30265.3
8371	30.0101	2	778.344	1554.67	-0.000772175	-0.49668	46.6	GTMTTTHSYTGDQR		AT3G26650.1	AT3G26650.1;AT1G42970.1;AT1G12900.1		AT1G42970.1;AT1G12900.1	| Symbols: GAPA, GAPA-1 | glyceraldehyde 3-phosphate dehydrogenase A subunit | chr3:9795226-9796848 FORWARD LENGTH=396	FALSE	4.19222	Ox-12h	Ox-24h	0.865612	128.636	16817.5	74969.8	27360.8	84351.1	15358.6	79862.8	142179	13906.7	10589.4	52623.7	24703.5	18932	13283.7	56734.5	72448.2	39281	22133.5	11003.9	124226	33920.1	79645.3	9483.33	38589.7	13086.6	80011.2	77745.2	22093.4	7676.85	25710.7
6899	71.5385	2	893.914	1785.81	0.00188531	1.05572	90.11	VIAWYDNEWGYSQR		AT3G26650.1	AT3G26650.1;AT1G12900.1		AT1G12900.1	| Symbols: GAPA, GAPA-1 | glyceraldehyde 3-phosphate dehydrogenase A subunit | chr3:9795226-9796848 FORWARD LENGTH=396	FALSE	270.814	Col-28h	Col-16h	0.0593192	211.377	0	1516.46	922.695	702.977	0	233.625	903.035	568.327	351.271	103.778	844.242	34954.2	295.943	3755.97	408.536	163.376	3446.79	94358.7	6414.44	2934.51	19479	559152	584.198	5573.81	178.639	191.511	240793	1309.24	11243.4
27019	71.4153	3	596.278	1785.81	0.000278772	0.156104	45.36	VIAWYDNEWGYSQR		AT3G26650.1	AT3G26650.1;AT1G12900.1		AT1G12900.1	| Symbols: GAPA, GAPA-1 | glyceraldehyde 3-phosphate dehydrogenase A subunit | chr3:9795226-9796848 FORWARD LENGTH=396	FALSE	9688.79	Col-28h	Col-16h	0.0217862	223.607	0	57.9473	0	0	36.9007	0	0	1.65662	0	0	104.727	1501.42	152.782	0	0	66.2823	40.3445	3283.37	169.153	196.854	278.794	15680.4	52.6241	38.7992	0	0	4291.08	77.0093	189.582
9288	70.1416	3	862.425	2584.25	-0.000399861	-0.15473	79.14	YDSTLGIFDADVKPSGETAISVDGK		AT3G26650.1	AT3G26650.1			| Symbols: GAPA, GAPA-1 | glyceraldehyde 3-phosphate dehydrogenase A subunit | chr3:9795226-9796848 FORWARD LENGTH=396	TRUE	214.256	Col-32h	Col-12h	0.0134203	204.903	0	541.489	321.686	0	26.5754	0	0	377.72	832.827	135.065	306.286	12365.1	131.031	21808.7	4994.22	0	16427.7	24920.2	19994.9	13871.6	32229.1	106838	822.098	21510.4	208.943	0	177580	996.284	12058
9474	63.394	2	878.479	1754.94	0.00213616	1.21723	30.44	KDSPLDIIAINDTGGVK		AT3G26650.1	AT3G26650.1			| Symbols: GAPA, GAPA-1 | glyceraldehyde 3-phosphate dehydrogenase A subunit | chr3:9795226-9796848 FORWARD LENGTH=396	FALSE	11.3175	Ox-12h	Col-16h	0.0014696	136.315	877.549	11297.8	3671.41	0	1118.87	3756.48	0	3010.88	4913.11	3021.08	3565.27	7681.16	5982	8798.43	8176.12	1678.67	7419.4	2676.01	35305.5	7382.79	22116.5	4364.45	7895.67	6826.06	15474.7	203.436	11726	4338.85	3529.14
10339	68.605	2	878.473	1754.93	-0.010331	-5.8868	87.1	KDSPLDIIAINDTGGVK		AT3G26650.1	AT3G26650.1			| Symbols: GAPA, GAPA-1 | glyceraldehyde 3-phosphate dehydrogenase A subunit | chr3:9795226-9796848 FORWARD LENGTH=396	FALSE	16.3029	Ox-12h	Col-16h	0.0532495	185.019	382.455	16928.7	2245.29	0	198.789	86.4537	63.2274	2885.89	7933.02	1050.72	194.548	22728.1	2801.66	17988.8	21238	188.67	21990.4	17131.3	57276.6	16586.5	41712.8	20549.8	14625.4	21272.5	13304.6	120.958	36066.7	3393.56	14198.1
10451	42.8562	2	464.782	927.55	-0.000589429	-0.635469	21.15	IIQVVSNR		AT3G26650.1	AT3G26650.1			| Symbols: GAPA, GAPA-1 | glyceraldehyde 3-phosphate dehydrogenase A subunit | chr3:9795226-9796848 FORWARD LENGTH=396	TRUE	4.86305	Col-12h	Ox-32h	0.0701019	154.849	1894.96	10449.5	9520.13	10388.7	9559.1	3221.43	7967.69	7218.54	2847.33	5612.22	4720.77	2015.76	4405.96	1841.34	2213.29	2900.53	780.477	1935.56	1941.48	6255.82	1540.97	2682.05	3294.85	8558.35	4573.66	558.807	4241.84	4846.16	1324.13
11796	67.2096	2	691.856	1381.7	-0.00184113	-1.33251	65.82	KTFAEEVNAAFR		AT3G26650.1	AT3G26650.1;AT1G12900.1		AT1G12900.1	| Symbols: GAPA, GAPA-1 | glyceraldehyde 3-phosphate dehydrogenase A subunit | chr3:9795226-9796848 FORWARD LENGTH=396	FALSE	8.448	Ox-12h	Col-16h	0.0203436	142.921	206.645	6446.82	2330.64	26.5465	459.533	221.413	0	3318.61	3053.19	1933.97	993.939	14956.3	2568.71	7472.67	11763.2	4323.65	11474.6	10919.3	25186.8	7638.44	15626.2	12352.8	4566.57	9364.34	11768.8	1.17419	20162.9	4561.18	5128.23
12938	67.0401	3	830.013	2487.02	0.000878965	0.353422	37.58	CSDFSTTIDSSLTMVMGDDMVK	[14] Oxidation (M)|[16] Oxidation (M)|[20] Oxidation (M)	AT3G26650.1	AT3G26650.1			| Symbols: GAPA, GAPA-1 | glyceraldehyde 3-phosphate dehydrogenase A subunit | chr3:9795226-9796848 FORWARD LENGTH=396	TRUE	31.3618	Ox-24h	Col-12h	0.0771427	198.633	153.757	2200.3	586.362	114.007	0	56.2095	1150.48	1739.16	670.227	205.591	976.041	10779.3	604.995	5202.8	238.808	475.223	6498.12	26213.8	3002.04	974.98	2328.37	60880.4	1790.85	8724.56	831.951	0	58998	1351.19	10183
17498	82.1198	2	890.515	1779.01	0.000456426	0.256561	60.14	VPTPNVSVVDLVVQVSK		AT3G26650.1	AT3G26650.1;AT1G12900.1		AT1G12900.1	| Symbols: GAPA, GAPA-1 | glyceraldehyde 3-phosphate dehydrogenase A subunit | chr3:9795226-9796848 FORWARD LENGTH=396	FALSE	1741.08	Col-28h	Ox-28h	0.984016	223.607	61.9772	189.948	7.19937	0	0	0	286.181	0	0	0	243.79	330.34	0	0	0	0	130.554	46.8888	60.0791	0	0	251974	0	49.8662	0	0	42400.3	24.1024	38.3383
20718	84.4464	3	758.737	2273.19	-0.00124523	-0.547789	39.31	ELGIDIVIEGTGVFVDREGAGK		AT3G26650.1	AT3G26650.1			| Symbols: GAPA, GAPA-1 | glyceraldehyde 3-phosphate dehydrogenase A subunit | chr3:9795226-9796848 FORWARD LENGTH=396	TRUE	396.595	Col-28h	Ox-24h	0.926859	223.148	49.0048	548.603	306.833	521.536	195.432	131.344	199.638	681.867	356.231	155.088	348.79	207.193	733.928	242.172	0	389.953	357.544	584.41	234.007	127.303	50.8745	345677	83.0081	369.062	65.455	134.286	6167.62	281.88	540.619
23011	86.3706	3	814.018	2439.03	0.00116952	0.479503	36.59	CSDFSTTIDSSLTMVMGDDMVK		AT3G26650.1	AT3G26650.1			| Symbols: GAPA, GAPA-1 | glyceraldehyde 3-phosphate dehydrogenase A subunit | chr3:9795226-9796848 FORWARD LENGTH=396	TRUE	905.653	Col-28h	Ox-24h	0.630744	222.998	0	84.8831	94.4496	1.74996	68.78	87.007	406.874	0	0	63.9497	35.0845	68.1499	8.40864	0	133.352	0	401.047	225.209	41.4013	70.5162	92.863	187594	113.781	171.504	31.5695	0	10644.8	38.6901	13.5994
27716	86.4977	2	1220.52	2439.03	0.00352623	1.44575	86.9	CSDFSTTIDSSLTMVMGDDMVK		AT3G26650.1	AT3G26650.1			| Symbols: GAPA, GAPA-1 | glyceraldehyde 3-phosphate dehydrogenase A subunit | chr3:9795226-9796848 FORWARD LENGTH=396	TRUE	666.503	Col-28h	Ox-12h	0.834497	223.337	323.237	251.582	397.297	1031.2	162.676	488.772	1449.61	192.902	28.4654	345.851	0	282.155	290.095	188.949	249.714	352.167	801.986	53.0614	161.062	212.39	24.0419	245555	0	152.249	61.1154	0	12867	196.61	162.315
27328	78.9233	3	636.71	1907.11	0.000226986	0.119021	50.37	VPTPNVSVVDLVVQVSKK		AT3G26650.1	AT3G26650.1;AT1G12900.1		AT1G12900.1	| Symbols: GAPA, GAPA-1 | glyceraldehyde 3-phosphate dehydrogenase A subunit | chr3:9795226-9796848 FORWARD LENGTH=396	FALSE	3817.59	Col-28h	Col-16h	0.795213	223.607	0	0	76.0378	0	0	0	11.5556	0	0	0	158.657	66.2215	97.1488	0	0	0	0	638.661	0	0	0	44084.7	26.2783	3.63334	0	0	8887.93	0	107.196
27548	82.7364	3	819.35	2455.03	0.00302667	1.23285	64.2	CSDFSTTIDSSLTMVMGDDMVK	[20] Oxidation (M)	AT3G26650.1	AT3G26650.1			| Symbols: GAPA, GAPA-1 | glyceraldehyde 3-phosphate dehydrogenase A subunit | chr3:9795226-9796848 FORWARD LENGTH=396	TRUE	1636.11	Col-28h	Col-12h	0.75777	223.607	0	53.7524	0	0	0	0	766.344	108.46	44.2042	0	0	126.07	67.3436	0	0	0	109.806	539.82	24.0269	0	0	87553.4	0	391.432	0	0	21318.9	118.289	33.3523
35307	88.1746	2	916.494	1830.97	0.0013246	0.723443	53.88	ELGIDIVIEGTGVFVDR		AT3G26650.1	AT3G26650.1			| Symbols: GAPA, GAPA-1 | glyceraldehyde 3-phosphate dehydrogenase A subunit | chr3:9795226-9796848 FORWARD LENGTH=396	TRUE	580.474	Col-28h	Ox-24h	0.488503	223.035	115.049	238.202	98.2966	579.439	0	0	495.675	222.904	151.716	112.763	240.744	266.768	800.959	782.348	77.2552	128.512	168.546	127.56	39.766	277.478	110.278	218732	61.5633	173.161	103.458	0	697.291	365.087	95.3014
35841	81.9723	3	486.264	1455.77	-0.0015272	-1.04907	33.94	VVDLADIVANNWK		AT3G26650.1	AT3G26650.1;AT1G12900.1		AT1G12900.1	| Symbols: GAPA, GAPA-1 | glyceraldehyde 3-phosphate dehydrogenase A subunit | chr3:9795226-9796848 FORWARD LENGTH=396	FALSE	12.7443	Ox-24h	Col-12h	0.201132	206.965	172.43	126.892	34.5951	58.415	0	39.3872	442.092	149.173	52.0922	175.689	156.237	335.291	155.124	61.2028	68.911	8.80876	122.75	1039.31	45.8284	528.848	309.77	2673.11	96.4005	122.323	29.0511	58.2429	875.378	79.7536	193.634
55402	29.1291	2	786.34	1570.67	-0.00222966	-1.41956	22.84	GTMTTTHSYTGDQR	[3] Oxidation (M)	AT3G26650.1	AT3G26650.1;AT1G42970.1;AT1G12900.1		AT1G42970.1;AT1G12900.1	| Symbols: GAPA, GAPA-1 | glyceraldehyde 3-phosphate dehydrogenase A subunit | chr3:9795226-9796848 FORWARD LENGTH=396	FALSE	16.8981	Ox-12h	Ox-20h	0.585444	190.499	302.399	1673.86	505.702	1218.88	70.7748	1138.27	8769.97	316.339	68.6599	1965.97	0	213.207	46.5679	1486.53	2974.87	118.946	88.5077	182.475	9819.68	960.669	8406.44	58.1588	799.097	362.637	4725.86	1153.54	1310.42	164.018	669.15
257	46.996	2	471.785	941.555	2.8711e-05	0.0304932	30.58	VVEVNALAK		AT5G17920.1	AT5G17920.1;AT5G20980.1	AT5G20980.1		| Symbols: ATCIMS, ATMETS, ATMS1 | Cobalamin-independent synthase family protein | chr5:5935771-5939195 FORWARD LENGTH=765	TRUE	2.98084	Col-16h	Ox-24h	0.964494	138.179	100468	143418	112431	323190	90260	257147	1.14547e+06	46765.6	95774	121643	102010	87032.7	87055	154532	175025	147207	94878.7	48545.8	377155	156729	200171	14222.9	109571	78475.4	225195	323025	45362	65943.1	89404.3
438	49.1145	2	521.276	1040.54	-0.00194403	-1.86828	49.24	ASHIVGYPR	[N-term] Acetyl (Protein N-term)	AT5G17920.1	AT5G17920.1;AT3G03780.1	AT3G03780.1		| Symbols: ATCIMS, ATMETS, ATMS1 | Cobalamin-independent synthase family protein | chr5:5935771-5939195 FORWARD LENGTH=765	TRUE	2.28783	Ox-12h	Ox-20h	0.951262	98.5301	124001	309323	194068	358255	196638	437765	863876	62773.7	140809	200967	166259	186474	70183.9	307276	345614	178472	182424	141803	964052	293184	789913	50419.4	262455	129956	641868	514252	180472	91097.3	129087
1061	66.5544	2	548.793	1095.57	-0.000281053	-0.256535	45.89	YLFAGVVDGR		AT5G17920.1	AT5G17920.1;AT3G03780.1	AT3G03780.1		| Symbols: ATCIMS, ATMETS, ATMS1 | Cobalamin-independent synthase family protein | chr5:5935771-5939195 FORWARD LENGTH=765	TRUE	3.77251	Ox-12h	Col-16h	0.0763938	83.52	30744.9	97873.3	54947.4	5806.56	29111.5	50332.3	11078.3	15665.4	49345.4	69068.5	35936.2	90262.3	31851.8	79634.9	140596	64416.2	94859.7	57944.4	232462	125462	233526	34546.3	76452.6	52803.5	281420	50263.3	75893.1	27500.4	54099
1147	47.5466	2	416.245	830.475	-9.02555e-05	-0.108679	24.04	EVITELK		AT5G17920.1	AT5G17920.1;AT2G43800.1	AT2G43800.1		| Symbols: ATCIMS, ATMETS, ATMS1 | Cobalamin-independent synthase family protein | chr5:5935771-5939195 FORWARD LENGTH=765	TRUE	3.58731	Col-16h	Col-32h	0.265033	179.915	70460.9	47038.4	20896.1	44239.1	16207.9	24637.4	465409	8384.59	13736.5	40264.9	108968	41028.3	121238	16801.4	41181.6	78060.8	26760.7	12755.7	100207	26920.7	72185.6	6842.78	44136.7	23609.6	57610.8	48661	18044.8	32194	42210.7
1498	45.5159	2	729.382	1456.75	-0.00260282	-1.78673	57.23	IPSSEEIADRVNK		AT5G17920.1	AT5G17920.1			| Symbols: ATCIMS, ATMETS, ATMS1 | Cobalamin-independent synthase family protein | chr5:5935771-5939195 FORWARD LENGTH=765	TRUE	2.28953	Ox-12h	Ox-20h	0.880693	87.1128	36260.5	175199	85932.7	52411.3	51046.6	102847	74360.3	31713.7	52695.1	114596	40012.7	79286.6	48420.5	102157	139989	40127.4	94475.6	72321.1	266392	115824	210631	23626.2	83498.4	75183.8	217407	33100.4	71046.9	58072.1	55100.6
1642	45.552	3	486.591	1456.75	-0.00141092	-0.968537	23.13	IPSSEEIADRVNK		AT5G17920.1	AT5G17920.1			| Symbols: ATCIMS, ATMETS, ATMS1 | Cobalamin-independent synthase family protein | chr5:5935771-5939195 FORWARD LENGTH=765	TRUE	1.99614	Ox-12h	Col-32h	0.892089	76.3994	18540.5	87476.1	52405	24742.5	29283.7	62873.8	46242.8	18314.8	28428.1	52517.2	29066.2	37739	21447	50265.3	63848.9	37701.5	49773.8	40027.5	130648	56688.3	98443.3	12926.3	43104.2	47220.7	94143.2	36847.9	28650.6	20694.8	28291
3149	55.4244	3	553.614	1657.82	-0.00128405	-0.774538	67.69	YGAGIGPGVYDIHSPR		AT5G17920.1	AT5G17920.1;AT5G20980.1;AT3G03780.1	AT5G20980.1;AT3G03780.1		| Symbols: ATCIMS, ATMETS, ATMS1 | Cobalamin-independent synthase family protein | chr5:5935771-5939195 FORWARD LENGTH=765	TRUE	5.71874	Ox-12h	Col-12h	0.484404	142.573	6984.54	25668.8	16848.5	6061.26	6296.07	15955.5	5983.37	5897.64	23833.1	34500	19433.6	36166	13330.8	60553.6	104268	13840.5	33736.9	8892.08	129147	62356.2	120929	15217.6	49700.5	25718	122581	17099	19489.7	3278.16	34830.2
6036	55.4387	2	829.917	1657.82	-0.00120066	-0.724238	59.6	YGAGIGPGVYDIHSPR		AT5G17920.1	AT5G17920.1;AT5G20980.1;AT3G03780.1	AT5G20980.1;AT3G03780.1		| Symbols: ATCIMS, ATMETS, ATMS1 | Cobalamin-independent synthase family protein | chr5:5935771-5939195 FORWARD LENGTH=765	TRUE	9.51936	Ox-12h	Col-12h	0.0440794	129.807	577.561	20031.6	9440.67	288.034	3569.08	8238.12	386.742	1028.81	9190.03	18696.6	3054.21	17020.5	3543.72	44634.7	79911.1	6738.32	19675.9	14576.9	104698	40184	107293	13089.1	26938	20807.2	111743	6119.86	26921.9	1406.19	17902.7
3437	48.7322	3	572.314	1713.92	-0.00245185	-1.43055	38.25	CVKPPVIYGDVSRPK		AT5G17920.1	AT5G17920.1;AT3G03780.1	AT3G03780.1		| Symbols: ATCIMS, ATMETS, ATMS1 | Cobalamin-independent synthase family protein | chr5:5935771-5939195 FORWARD LENGTH=765	TRUE	9.13023	Ox-12h	Col-12h	0.0374732	118.555	11211.7	18546.9	8788.66	13281.3	8164.96	11386.1	13533.3	3269.02	24686.1	39539.8	7725.8	9882.01	5130.54	48838.8	58792.2	3267.76	18298.6	24990.1	144596	49451.5	30972.7	5039.35	16087	15254.1	106861	6246.74	13563.2	7569.18	17424.1
22307	48.7099	2	857.969	1713.92	-0.000451949	-0.263693	45.78	CVKPPVIYGDVSRPK		AT5G17920.1	AT5G17920.1;AT3G03780.1	AT3G03780.1		| Symbols: ATCIMS, ATMETS, ATMS1 | Cobalamin-independent synthase family protein | chr5:5935771-5939195 FORWARD LENGTH=765	TRUE	146.716	Ox-12h	Col-12h	0.0248262	200.259	0	385.779	0	0	389.566	0	0.769924	0	558.83	3111.37	0	0	400.778	4328.45	7009.87	0	930.728	1295.64	26910.6	2922.88	340.735	601.722	191.413	727.519	20368.4	0	597.811	0	396.12
3556	70.7546	2	706.399	1410.78	0.000547593	0.388148	70.69	GGIGVIQIDEAALR		AT5G17920.1	AT5G17920.1;AT3G03780.1	AT3G03780.1		| Symbols: ATCIMS, ATMETS, ATMS1 | Cobalamin-independent synthase family protein | chr5:5935771-5939195 FORWARD LENGTH=765	TRUE	33.3592	Col-28h	Col-16h	0.0847285	205.921	188.573	14198.7	599.483	0	178.432	65.7333	533.858	3690.64	5879.44	1705.89	1499.21	90081.6	1659.21	40165.1	29373.3	0	38427.4	52992.7	48511.1	32038.2	70694.2	277546	10172.5	29113.4	8632.98	151.459	94613.9	6657.18	71346.7
7053	36.2506	2	626.289	1250.56	-0.000356162	-0.284801	26.54	GNASVPAMEMTK	[8] Oxidation (M)	AT5G17920.1	AT5G17920.1;AT3G03780.1	AT3G03780.1		| Symbols: ATCIMS, ATMETS, ATMS1 | Cobalamin-independent synthase family protein | chr5:5935771-5939195 FORWARD LENGTH=765	TRUE	4.08367	Col-16h	Ox-24h	0.891914	143.105	4310.76	18830.6	7691.15	22594	5075.49	15435.8	68420.4	3682.07	3341.31	6309.35	5067.29	5208	3249.28	10962.3	11808.3	4130.72	7616.42	4633.35	34480.9	7835.96	17268.4	1415.24	10135.5	3745.05	20217.5	16341.7	5075.95	4588	4585.24
8091	55.7264	3	580.27	1737.79	0.00137117	0.789034	32.85	YGAGIGPGVYDIHSPR	[14] Phospho (ST)	AT5G17920.1	AT5G17920.1;AT5G20980.1;AT3G03780.1	AT5G20980.1;AT3G03780.1		| Symbols: ATCIMS, ATMETS, ATMS1 | Cobalamin-independent synthase family protein | chr5:5935771-5939195 FORWARD LENGTH=765	TRUE	3.50496	Col-20h	Ox-12h	0.429531	74.8928	12278.5	6764.31	11867.8	833.257	4886.74	4632.45	578.892	20712.1	15064.1	13445.2	15868.3	6430.01	17319.1	13557.6	17066.4	11852.1	14622.5	3502.73	5817.74	16078.7	10273	8400.45	14462.7	14657.4	14771.4	1291.19	5411.91	10933.2	14451
14395	63.6789	3	692.368	2074.08	0.000519963	0.250695	34.95	ALAGQKDEALFSANAAALASR		AT5G17920.1	AT5G17920.1			| Symbols: ATCIMS, ATMETS, ATMS1 | Cobalamin-independent synthase family protein | chr5:5935771-5939195 FORWARD LENGTH=765	TRUE	3.50793	Ox-24h	Col-16h	0.834572	149.919	1006.76	2495.79	1872.81	13782.5	3406.54	3012.04	627.877	2233.78	4882.74	491.893	1979.43	14378.2	890.73	6060.79	1832.39	1950.12	4919.52	13759.2	1507.99	3825.36	2408.79	17704.4	1008.63	8815.8	665.77	3153.64	13485.5	6394.53	9806.3
17974	83.6746	2	999.968	1997.92	0.00254037	1.27151	57.27	YGYTGGEIGLDVYFSMAR		AT5G17920.1	AT5G17920.1			| Symbols: ATCIMS, ATMETS, ATMS1 | Cobalamin-independent synthase family protein | chr5:5935771-5939195 FORWARD LENGTH=765	TRUE	517.037	Col-28h	Col-20h	0.891488	222.748	0	512.461	1356.48	378.783	121.303	65.3134	4303.07	425.945	768.295	625.152	582.277	606.204	461.807	70.4273	310.744	0	1374.44	746.21	326.283	968.385	39.3278	1.04711e+06	509.939	2409.6	268.927	130.782	24203.1	1748.35	559.674
18787	75.8535	2	1007.97	2013.92	0.00201067	0.998388	73.3	YGYTGGEIGLDVYFSMAR	[16] Oxidation (M)	AT5G17920.1	AT5G17920.1			| Symbols: ATCIMS, ATMETS, ATMS1 | Cobalamin-independent synthase family protein | chr5:5935771-5939195 FORWARD LENGTH=765	TRUE	268.911	Col-28h	Col-12h	0.302703	221.019	4.49548	427.892	750.712	326.091	0	160.582	2597.05	422.698	0	0	1237.84	1821.61	207.29	664.638	10.3228	104.249	1581.43	7274.21	301.955	175.075	731.005	402076	122.845	2682.48	226.278	0	39634.8	310.678	1763.63
36570	75.9163	3	672.313	2013.92	0.00189334	0.940127	38.95	YGYTGGEIGLDVYFSMAR	[16] Oxidation (M)	AT5G17920.1	AT5G17920.1			| Symbols: ATCIMS, ATMETS, ATMS1 | Cobalamin-independent synthase family protein | chr5:5935771-5939195 FORWARD LENGTH=765	TRUE	141.376	Col-28h	Col-16h	0.341071	223.607	0	49.497	9.97937	85.5788	43.4288	0	0	0	164.928	0	0	143.921	407.922	101.391	0	0	74.7238	291.032	52.0917	32.1653	239.43	22505.4	17.9411	554.241	0	0	1946	142.469	66.9411
24499	86.7113	2	1107.08	2212.14	0.00209306	0.946172	77.79	MLAVLEQNILWVNPDCGLK		AT5G17920.1	AT5G17920.1;AT3G03780.1	AT3G03780.1		| Symbols: ATCIMS, ATMETS, ATMS1 | Cobalamin-independent synthase family protein | chr5:5935771-5939195 FORWARD LENGTH=765	TRUE	699.25	Col-28h	Ox-28h	0.401699	222.619	0	8.52843	791.089	0	209.532	272.591	1716.71	126.551	9.18564	53.2704	0	183.606	1734.98	151.082	0	0	145.986	46.4645	130.381	52.7011	49.1808	249997	100.645	565.78	171.787	0	437.268	200.373	131.013
27004	86.8389	3	738.387	2212.14	0.00128512	0.58094	60.32	MLAVLEQNILWVNPDCGLK		AT5G17920.1	AT5G17920.1;AT3G03780.1	AT3G03780.1		| Symbols: ATCIMS, ATMETS, ATMS1 | Cobalamin-independent synthase family protein | chr5:5935771-5939195 FORWARD LENGTH=765	TRUE	1099.96	Col-28h	Ox-24h	0.827906	223.051	0	394.512	146.788	0	0	0	42.6655	64.9678	51.165	0	210.787	0	7.1281	17.8225	0	0	4.61407	63.8188	68.2608	0	17.5282	100188	88.4761	92.7192	0.788638	0	546.454	61.5277	0
24903	77.7033	2	591.32	1180.62	0.000797391	0.675398	75.5	GVTAFGFDLVR		AT5G17920.1	AT5G17920.1;AT3G03780.1	AT3G03780.1		| Symbols: ATCIMS, ATMETS, ATMS1 | Cobalamin-independent synthase family protein | chr5:5935771-5939195 FORWARD LENGTH=765	TRUE	66.455	Col-28h	Col-16h	0.187233	189.325	148.411	161.356	245.31	0	0	97.7249	0	0	146.186	158.379	116.601	5196.94	146.276	1916.39	188.832	89.4448	483.229	3963.04	192.511	2214.64	1007.2	23389.5	6.1916	2174.72	156.619	0	5271.05	176.778	3657.67
27180	91.6658	3	1266.32	3795.94	0.00545832	1.43794	68.56	HETCYQIALAIKDEVEDLEKGGIGVIQIDEAALR		AT5G17920.1	AT5G17920.1;AT3G03780.1	AT3G03780.1		| Symbols: ATCIMS, ATMETS, ATMS1 | Cobalamin-independent synthase family protein | chr5:5935771-5939195 FORWARD LENGTH=765	TRUE	234.468	Col-28h	Col-24h	0.82343	223.154	409.437	299.289	1346.84	2170.36	876.726	182.836	950.978	334.63	515.833	890.863	640.765	321.482	641.095	1021.89	426.839	58.7985	329.629	94.6575	177.222	344.882	0	235303	307.055	74.8171	0.0477612	0	202.799	754.812	552.861
29424	77.8192	3	768.73	2303.17	0.00235738	1.02354	75.24	VVDLQEELDIDVLVHGEPER		AT5G17920.1	AT5G17920.1			| Symbols: ATCIMS, ATMETS, ATMS1 | Cobalamin-independent synthase family protein | chr5:5935771-5939195 FORWARD LENGTH=765	TRUE	359.056	Col-28h	Col-16h	0.622732	217.506	0	394.857	570.577	0	0	59.9716	57.4358	60.8801	40.7875	0	142.067	1184.47	1645.86	86.1433	57.9466	2685.44	157.699	1164.13	24.5215	0	60.2478	76931.9	9.61926	1578.63	79.8836	223.788	3755.02	0	62.1229
29718	79.0506	2	600.29	1198.57	0.000122961	0.10259	34.19	FALESFWDGK		AT5G17920.1	AT5G17920.1;AT5G20980.1;AT3G03780.1	AT5G20980.1;AT3G03780.1		| Symbols: ATCIMS, ATMETS, ATMS1 | Cobalamin-independent synthase family protein | chr5:5935771-5939195 FORWARD LENGTH=765	TRUE	80.829	Ox-24h	Col-12h	0.270115	213.679	6.48559	24.7071	5.26703	0	80.0534	0	112.705	0	85.772	45.2213	0	217.094	46.8995	0	36.3146	7.39906	40.4398	1871.99	57.0914	2493.05	1567.44	5693.88	31.8263	195.114	123.222	0	6915.64	0	194.899
30642	82.4419	2	1115.07	2228.13	0.00162207	0.727994	64.95	MLAVLEQNILWVNPDCGLK	[1] Oxidation (M)	AT5G17920.1	AT5G17920.1;AT3G03780.1	AT3G03780.1		| Symbols: ATCIMS, ATMETS, ATMS1 | Cobalamin-independent synthase family protein | chr5:5935771-5939195 FORWARD LENGTH=765	TRUE	54286.8	Col-28h	Col-20h	0.852089	223.607	0	0	0	34.0783	0	0	0	136.116	0	168.662	0	0	0	1.88867	0	0	314.373	44.3619	40.2092	0	0	102458	0	68.2009	3.96612	0	5162.63	0	140.204
31822	82.3583	3	743.719	2228.13	0.0016566	0.743492	45.7	MLAVLEQNILWVNPDCGLK	[1] Oxidation (M)	AT5G17920.1	AT5G17920.1;AT3G03780.1	AT3G03780.1		| Symbols: ATCIMS, ATMETS, ATMS1 | Cobalamin-independent synthase family protein | chr5:5935771-5939195 FORWARD LENGTH=765	TRUE	832.48	Col-28h	Col-12h	0.980745	223.596	0	12.2483	42.7613	0	0	0	37.5371	56.2174	0	126.972	0	43.2867	83.0422	61.5872	0	0	7.88328	206.048	0	0	0	45589	0	183.123	22.189	0	3787.17	0	0.151757
277	63.6071	2	828.396	1654.78	0.00209176	1.26408	77.85	MEITNVTEYDAIAK	[N-term] Acetyl (Protein N-term)|[1] Oxidation (M)	AT3G14420.1	AT3G14420.1;AT3G14415.2		AT3G14415.2	| Symbols: | Aldolase-type TIM barrel family protein | chr3:4821804-4823899 FORWARD LENGTH=367	FALSE	2.71798	Ox-12h	Ox-20h	0.303613	83.0491	342821	436124	301001	27090	204300	235837	16780.1	179384	294310	131024	40013.7	451302	92610.4	400403	342171	225880	429267	279845	483821	390757	636637	185938	359616	303954	304216	82341	292507	93867.6	246336
1122	35.9586	2	459.238	916.462	0.000124336	0.135669	28.67	GVLTGEDAR		AT3G14420.1	AT3G14420.1;AT3G14415.2		AT3G14415.2	| Symbols: | Aldolase-type TIM barrel family protein | chr3:4821804-4823899 FORWARD LENGTH=367	FALSE	4.75532	Col-16h	Ox-24h	0.974629	158.773	45548.6	141812	113815	375212	66858.4	217044	1.24779e+06	32842.4	65695.2	72580.8	108983	54860.7	37658.8	120499	106517	80933.4	53732.8	33415.9	341398	101240	204931	14788.7	121830	38890.9	195844	422015	49705.3	26775.3	33186.4
1236	54.0473	2	528.806	1055.6	0.000455517	0.431525	50.24	AIALTVDTPR		AT3G14420.1	AT3G14420.1;AT4G18360.1;AT3G14415.2	AT4G18360.1	AT3G14415.2	| Symbols: | Aldolase-type TIM barrel family protein | chr3:4821804-4823899 FORWARD LENGTH=367	FALSE	2.4569	Ox-12h	Col-20h	0.961115	113.066	21773.3	55489.6	31630.7	44972.9	21944.4	72749.9	188303	6178.65	25933.6	30559.9	15902.9	33997.4	13241.1	43286.5	48018.7	29501.7	25489.5	17553.3	148532	46353.4	74208.9	6661.25	39578.3	24977.7	90351.9	84370.2	26011.9	6961.66	25088.9
2729	52.2132	2	568.789	1135.56	-0.000580721	-0.511395	29.09	AIALTVDTPR	[8] Phospho (ST)	AT3G14420.1	AT3G14420.1;AT4G18360.1;AT3G14415.2	AT4G18360.1	AT3G14415.2	| Symbols: | Aldolase-type TIM barrel family protein | chr3:4821804-4823899 FORWARD LENGTH=367	FALSE	2.04091	Col-16h	Ox-24h	0.358616	77.5351	48293.3	27662.3	36497.8	29329.9	28968	34223.7	60871.7	30475.1	23460.8	33418.2	25770.9	19337.2	46315.5	14438.1	13201.1	61005.1	22942.1	9847.2	18694.2	17404.1	16356	9478.72	23806.6	33962.6	18698.8	39766.7	9542.77	40394.2	32032.1
3456	60.7416	2	496.756	991.497	-0.000465019	-0.469007	26.22	NFEGLDLGK		AT3G14420.1	AT3G14420.1;AT4G18360.1;AT3G14415.2	AT4G18360.1	AT3G14415.2	| Symbols: | Aldolase-type TIM barrel family protein | chr3:4821804-4823899 FORWARD LENGTH=367	FALSE	3.61553	Col-12h	Ox-24h	0.00499034	83.5604	17712.8	50739.9	49780	27618.5	17479.9	41205.4	27555.9	13102.1	13345.5	31250.5	30460.8	21879.1	21172.9	17814	29007.2	34407.4	10832.4	7099.13	33812.8	15316.6	49219	6233.49	30020.9	15434.6	45599.2	33043.6	15039.2	17612.1	10140.9
5025	74.3136	3	1001.13	3000.38	0.00143502	0.478281	83.81	NFEGLDLGKMDEANDSGLASYVAGQIDR	[10] Oxidation (M)	AT3G14420.1	AT3G14420.1			| Symbols: | Aldolase-type TIM barrel family protein | chr3:4821804-4823899 FORWARD LENGTH=367	TRUE	68.6421	Ox-24h	Col-12h	0.92327	220.181	2945.22	3297.35	687.252	1327.21	1241.98	1853.04	2840.83	3066.77	1976.38	965.128	4000.01	6223.22	2477.35	904.156	470.496	832.647	2525.33	114147	959.534	359.548	1812.08	439040	1502.77	1703.06	431.679	1457.75	369170	1937.69	6014.35
5078	45.9049	2	783.388	1564.76	-0.00464997	-2.97167	47.31	ISMPIMVAPTAMQK	[3] Oxidation (M)|[6] Oxidation (M)|[12] Oxidation (M)	AT3G14420.1	AT3G14420.1			| Symbols: | Aldolase-type TIM barrel family protein | chr3:4821804-4823899 FORWARD LENGTH=367	TRUE	5.02116	Ox-12h	Col-32h	0.0812861	108.23	20670.8	25516.7	16289	55473	11921.6	56066.2	60823.5	4599.53	17406.6	14236.6	18329.7	15156.8	5675.85	18555.8	29230.8	6488.4	26174.6	13130.8	92381.2	21729.3	27579	6093.84	15163.4	11547.9	30068.1	18589.3	8575.79	6656.82	3729.03
5287	45.5943	2	783.387	1564.76	-0.00635009	-4.05817	32.6	ISMPIMVAPTAMQK	[3] Oxidation (M)|[6] Oxidation (M)|[12] Oxidation (M)	AT3G14420.1	AT3G14420.1			| Symbols: | Aldolase-type TIM barrel family protein | chr3:4821804-4823899 FORWARD LENGTH=367	TRUE	5.04688	Ox-12h	Col-32h	0.00633334	136.794	6222.8	27746.4	8526.48	9044.56	5950.11	6620.26	50960.7	4199.94	8442.44	3916.7	3428.01	15505.4	7301.25	14881.5	12699.5	1968.75	15934.4	16890.6	38729.8	14578.6	8852.65	2685.9	9750.47	11629.5	19037.8	8130.02	3545.85	5039.62	4154.21
5981	61.7403	2	621.324	1240.63	-0.00410794	-3.31115	47.95	IDMTTTVLGFK	[3] Oxidation (M)	AT3G14420.1	AT3G14420.1			| Symbols: | Aldolase-type TIM barrel family protein | chr3:4821804-4823899 FORWARD LENGTH=367	TRUE	4.34018	Ox-12h	Col-32h	0.154454	97.2952	4378.31	10698.7	7645.91	6959.38	3538.33	6843	6860.84	2146.55	7184.76	5341.37	6283.52	10221.6	4029.54	7355	19067.6	3633.83	6091.62	4681.69	24271.8	9580.78	17511	6884.94	9655.27	3664.83	16041	3364.25	5419.64	3587.88	5266.66
6562	72.4281	2	820.398	1638.78	-0.000435716	-0.265878	27.08	MEITNVTEYDAIAK	[N-term] Acetyl (Protein N-term)	AT3G14420.1	AT3G14420.1;AT3G14415.2		AT3G14415.2	| Symbols: | Aldolase-type TIM barrel family protein | chr3:4821804-4823899 FORWARD LENGTH=367	FALSE	240.829	Col-28h	Col-16h	0.207167	187.499	196.81	3038.34	873.172	534.54	613.461	411.647	517.253	561.201	773.817	454.25	604.019	40676.9	759.467	9903.79	1800.92	493.469	9540.92	76586.9	18837.5	14563.7	101407	539247	1041.97	9726.7	3191.59	0	266456	1669.05	55600.9
6694	63.9673	3	819.022	2454.04	0.00156157	0.636326	71.23	MVYDYYASGAEDQWTLQENR	[1] Oxidation (M)	AT3G14420.1	AT3G14420.1;AT4G18360.1;AT3G14415.2	AT4G18360.1	AT3G14415.2	| Symbols: | Aldolase-type TIM barrel family protein | chr3:4821804-4823899 FORWARD LENGTH=367	FALSE	28.3352	Ox-24h	Col-12h	0.028839	163.3	152.942	6527.98	3338.11	661.916	292.899	14.8515	561.341	4082.55	6685.67	1680.02	2119.28	96464.5	4834.71	14263.6	5904.73	273.814	17177.5	140256	9853.59	14139.8	25947.2	125493	9769.96	22465.1	3043.97	786.068	101885	6767.76	47912.3
10840	63.9111	2	1228.03	2454.04	0.00143205	0.583547	124.97	MVYDYYASGAEDQWTLQENR	[1] Oxidation (M)	AT3G14420.1	AT3G14420.1;AT4G18360.1;AT3G14415.2	AT4G18360.1	AT3G14415.2	| Symbols: | Aldolase-type TIM barrel family protein | chr3:4821804-4823899 FORWARD LENGTH=367	FALSE	41.1453	Ox-24h	Col-16h	0.808395	209.375	1715.98	646.396	7212.85	605.826	5511.52	41.4472	356.072	403.651	4610.7	245.799	1108.33	50966.2	196.293	1548.2	1753.1	0	2531.27	78778.9	473.068	1246.79	6287.44	84742.6	292.422	5781.75	12.0647	0	86443.6	0	24227.8
7681	67.6829	2	1014.45	2026.89	0.000166769	0.0822782	87.84	MDEANDSGLASYVAGQIDR	[1] Oxidation (M)	AT3G14420.1	AT3G14420.1			| Symbols: | Aldolase-type TIM barrel family protein | chr3:4821804-4823899 FORWARD LENGTH=367	TRUE	23.7561	Col-28h	Col-16h	0.0585528	209.373	157.328	24395.4	846.81	313.745	0	0	427.81	7458.93	6988.27	0	903.032	180915	3029.1	56271	21340.3	0	35084.4	43283	37142.1	29023.8	105180	102533	22222.4	121670	1767.86	0	107616	8579.49	104097
9974	33.1661	3	440.2	1317.58	0.0001535	0.116502	25.94	MAHPDGEYATAR		AT3G14420.1	AT3G14420.1;AT3G14415.2		AT3G14415.2	| Symbols: | Aldolase-type TIM barrel family protein | chr3:4821804-4823899 FORWARD LENGTH=367	FALSE	2.63392	Col-28h	Ox-24h	0.7003	101.636	7667.03	18852.8	15811.1	26832.2	4315.68	21573.1	45990.9	7423.68	5606.64	10432.4	5643.37	6269.49	9996.63	14633.4	14046.1	15516.6	12473.1	5555.44	35311.7	11055.8	26800.2	2814.16	19868.1	8200.51	33453.6	36236.5	8584.96	10016.5	9863
12753	33.1661	2	659.796	1317.58	0.000161065	0.122244	26.46	MAHPDGEYATAR		AT3G14420.1	AT3G14420.1;AT3G14415.2		AT3G14415.2	| Symbols: | Aldolase-type TIM barrel family protein | chr3:4821804-4823899 FORWARD LENGTH=367	FALSE	3.46066	Col-16h	Ox-24h	0.521889	120.906	12572	27375.8	12972.3	29919.4	10360.6	33246.8	76836.4	5894.18	6275.89	14516.7	12275.4	9461.33	5362.53	17614.4	20399.5	19954	13203.4	6147.16	47229.7	13412.4	47045.7	4137.81	20682	5609.29	41829.5	49213.2	12195	5536.57	8644.4
12589	66.8222	3	813.691	2438.05	0.00316908	1.29984	78.36	MVYDYYASGAEDQWTLQENR		AT3G14420.1	AT3G14420.1;AT4G18360.1;AT3G14415.2	AT4G18360.1	AT3G14415.2	| Symbols: | Aldolase-type TIM barrel family protein | chr3:4821804-4823899 FORWARD LENGTH=367	FALSE	264.788	Col-28h	Col-16h	0.130268	209.474	83.1364	1045.91	297.876	201.851	63.9834	0	168.494	226.159	440.698	15.8095	1059.64	17622	821.949	2998.12	707.111	57.0995	4990.6	44374.1	5009.12	2903.28	4255.65	213917	762.642	6441.87	0	131.409	129048	836.759	10762.9
15685	66.8449	2	1220.03	2438.05	0.00247847	1.01658	116.22	MVYDYYASGAEDQWTLQENR		AT3G14420.1	AT3G14420.1;AT4G18360.1;AT3G14415.2	AT4G18360.1	AT3G14415.2	| Symbols: | Aldolase-type TIM barrel family protein | chr3:4821804-4823899 FORWARD LENGTH=367	FALSE	35.5541	Col-28h	Col-16h	0.814172	214.925	1875.1	3024.26	2300.11	811.114	101.406	500.743	4635.17	795.742	275.332	1368.68	3414.74	7749.87	500.991	1114.16	2184.15	235.704	3330.6	43721.6	3184.36	1579.33	4051.96	255842	227.694	5316.57	3907.2	0	166348	311.006	4725
12605	92.8916	3	970.151	2907.43	0.00331969	1.1418	33.72	AASAAGTIMTLSSWATSSVEEVASTGPGIR		AT3G14420.1	AT3G14420.1;AT3G14415.2		AT3G14415.2	| Symbols: | Aldolase-type TIM barrel family protein | chr3:4821804-4823899 FORWARD LENGTH=367	FALSE	891.46	Col-28h	Ox-12h	0.478674	223.24	343.807	283.291	120.674	1033.3	177.481	449.99	366.812	198.87	237.767	91.1125	1408.52	173.392	143.827	0	221.522	414.711	24.6458	50.4926	211.183	130.358	142.684	372406	0	265.823	80.6826	2.83075	91.6366	190.453	146.756
14669	67.8112	2	536.811	1071.61	-0.000348867	-0.325555	30.83	IPVFLDGGVR		AT3G14420.1	AT3G14420.1;AT4G18360.1	AT4G18360.1		| Symbols: | Aldolase-type TIM barrel family protein | chr3:4821804-4823899 FORWARD LENGTH=367	TRUE	5.92072	Ox-12h	Col-16h	0.595669	175.644	714.666	6751.43	2220.82	0	3535.99	541.667	2614.85	664.158	581.023	1770.52	1221.49	3011.26	2003.07	212.546	3156.55	1042.33	913.686	2064.44	789.197	4294.72	2616.07	1909.47	1661.97	10551.3	5899.5	0	3639	2360.32	937.199
14917	31.5263	2	411.727	821.439	-0.000930847	-1.13319	32.69	RGTDVFK		AT3G14420.1	AT3G14420.1;AT4G18360.1;AT3G14130.1;AT3G14415.2	AT4G18360.1;AT3G14130.1	AT3G14415.2	| Symbols: | Aldolase-type TIM barrel family protein | chr3:4821804-4823899 FORWARD LENGTH=367	FALSE	5.9196	Col-16h	Col-20h	0.688776	137.87	13453.5	12992.2	5883.11	26196.2	2461.91	26096.2	72672.3	2995.6	4631.33	2699.05	5079.8	3833.74	4536.54	2147.34	2831.95	8272.72	5550.26	5234.75	30886.9	1793.04	14692.5	1586.41	7491.88	3344.62	18109	23423	2750.32	2925.12	3198.52
16102	91.5032	3	975.479	2923.41	-0.00830487	-2.8408	23.46	AASAAGTIMTLSSWATSSVEEVASTGPGIR	[9] Oxidation (M)	AT3G14420.1	AT3G14420.1;AT3G14415.2		AT3G14415.2	| Symbols: | Aldolase-type TIM barrel family protein | chr3:4821804-4823899 FORWARD LENGTH=367	FALSE	466.387	Col-28h	Ox-28h	0.251392	222.441	410.685	843.064	538.946	1401.67	387.159	292.833	2711.81	808.161	486.027	576.636	984.82	62.0235	593.976	216.661	126.297	1563.6	108.387	406.575	185.072	264.599	345.266	374729	256.905	605.211	362.622	0	7721.46	250.011	222.734
25590	91.4424	4	731.864	2923.43	0.00274866	0.940221	47.67	AASAAGTIMTLSSWATSSVEEVASTGPGIR	[9] Oxidation (M)	AT3G14420.1	AT3G14420.1;AT3G14415.2		AT3G14415.2	| Symbols: | Aldolase-type TIM barrel family protein | chr3:4821804-4823899 FORWARD LENGTH=367	FALSE	316.146	Col-28h	Col-20h	0.591787	222.104	0	430.376	53.7274	14.2545	0	0	302.491	5.11727	46.2976	0	0	87.3556	91.2667	0	5.40285	0	36.0336	48.2343	91.3295	30.6263	70.763	57865.9	32.2405	209.97	0	0	759.655	53.7807	0
18099	78.1106	3	995.803	2984.39	0.00625828	2.09701	51.55	NFEGLDLGKMDEANDSGLASYVAGQIDR		AT3G14420.1	AT3G14420.1			| Symbols: | Aldolase-type TIM barrel family protein | chr3:4821804-4823899 FORWARD LENGTH=367	TRUE	300.951	Col-32h	Col-16h	0.850271	223.108	16.7692	79.6186	98.2598	253.642	8.92481	7.41078	342.605	74.6749	0	4.61679	343.286	551.658	28.9251	124.477	0	30.8585	219.48	1371.22	146.719	124.117	168.805	108800	51.1218	952.716	50.3238	0	128970	5.44828	138.313
18351	67.3989	2	772.84	1543.67	0.00143002	0.92638	28.23	DEFELTMALSGCR	[7] Oxidation (M)	AT3G14420.1	AT3G14420.1;AT4G18360.1;AT3G14415.2	AT4G18360.1	AT3G14415.2	| Symbols: | Aldolase-type TIM barrel family protein | chr3:4821804-4823899 FORWARD LENGTH=367	FALSE	6.09249	Ox-28h	Col-12h	0.0419502	130.606	1500.31	1692.23	1393.77	185.996	304.208	1675.79	34.8273	1734.07	1434.89	431.296	1515.19	7870.84	1253.95	1969.14	2912.75	1989.37	2951.35	6057.76	3676.31	3639.95	5189.77	9049.04	1385.95	6940.9	755.887	1313.23	9721.18	589.53	2841.06
21433	88.7302	2	938.009	1874	0.000615519	0.328451	36.96	QLDYVPATISALEEVVK		AT3G14420.1	AT3G14420.1;AT3G14415.2		AT3G14415.2	| Symbols: | Aldolase-type TIM barrel family protein | chr3:4821804-4823899 FORWARD LENGTH=367	FALSE	378.765	Col-32h	Col-12h	0.693876	222.588	0	55.8194	56.2325	86.4397	0	0	116.378	243.127	69.8875	8.96601	258.14	0	56.8139	0.342691	298.208	0	123.228	92.3255	28.5257	58.1168	41.111	56097	79.5578	62.0697	88.2073	36.0095	74907.6	161.916	74.6263
21729	88.7724	3	625.675	1874	-0.000243683	-0.130033	71.78	QLDYVPATISALEEVVK		AT3G14420.1	AT3G14420.1;AT3G14415.2		AT3G14415.2	| Symbols: | Aldolase-type TIM barrel family protein | chr3:4821804-4823899 FORWARD LENGTH=367	FALSE	1418.23	Ox-24h	Col-16h	0.691483	223.179	0	2.67695	145.684	0	0.0109676	0	22.9909	0.0353	0	0	0	17.6166	0	14.9595	0.182495	0.24955	0.462299	17.6577	8.79626	31.4676	34.095	14641.8	9.17909	0.208175	0	0	30138.8	0	35.9736
26542	78.2455	3	670.712	2009.11	0.00127639	0.635299	28.93	ILIDVSKIDMTTTVLGFK	[10] Oxidation (M)	AT3G14420.1	AT3G14420.1			| Symbols: | Aldolase-type TIM barrel family protein | chr3:4821804-4823899 FORWARD LENGTH=367	TRUE	6.86418	Col-28h	Ox-12h	0.224383	188.521	1649.76	2704.3	1701.62	8906.43	2481.72	3226.96	10604	4288.08	2170.24	3642.46	8860.04	1519.19	2252.85	2102.03	1535.88	5857.31	964.733	616.784	1537.01	1894.08	748.077	30134.4	1412.05	1086.34	1083.48	14094.4	7971.32	2398.3	872.746
28414	78.3829	2	1005.56	2009.11	0.0014877	0.740478	33.61	ILIDVSKIDMTTTVLGFK	[10] Oxidation (M)	AT3G14420.1	AT3G14420.1			| Symbols: | Aldolase-type TIM barrel family protein | chr3:4821804-4823899 FORWARD LENGTH=367	TRUE	1277.39	Col-28h	Ox-28h	0.830795	223.607	0	0	0	189.787	0	0	208.618	152.533	0	0	0	60.3725	0	7.92986	0	0	2.94735	197.789	13.7295	0	39.8587	54805.8	0	122.469	0	0	17378.1	0.0470019	0.0744847
28968	69.1825	3	671.306	2010.9	0.00232303	1.15522	27.34	MDEANDSGLASYVAGQIDR		AT3G14420.1	AT3G14420.1			| Symbols: | Aldolase-type TIM barrel family protein | chr3:4821804-4823899 FORWARD LENGTH=367	TRUE	90.7412	Col-28h	Col-16h	0.0121328	204.317	78.1376	220.06	167.512	0	0	0	0	154.489	58.5993	0.925938	22.8789	1551.43	79.0086	305.897	335.613	52.4392	841.476	1597.73	1423.19	1751.16	9432.31	8284.31	212.792	569.108	921.409	0	15517.8	353.298	812.692
33507	82.6716	2	997.567	1993.12	0.00185209	0.929242	77.56	ILIDVSKIDMTTTVLGFK		AT3G14420.1	AT3G14420.1			| Symbols: | Aldolase-type TIM barrel family protein | chr3:4821804-4823899 FORWARD LENGTH=367	TRUE	8607.14	Col-28h	Col-16h	0.318358	223.607	0	173.915	0	0.423703	64.9297	0	0	0	7.34221	0	0	46.4666	0	0	102.171	0.322657	169.047	148.662	1.6845	0	75.506	62963.8	57.8571	76.128	22.1996	0	12907.9	0	28.3948
40669	82.6511	3	665.38	1993.12	0.000433503	0.2175	69.6	ILIDVSKIDMTTTVLGFK		AT3G14420.1	AT3G14420.1			| Symbols: | Aldolase-type TIM barrel family protein | chr3:4821804-4823899 FORWARD LENGTH=367	TRUE	715.494	Col-28h	Col-20h	0.898174	223.607	0	24.6847	91.5866	121.107	0	0	137.47	2.22815	62.8258	0	0	0	28.7139	0	0	0	0	100.318	0	116.824	0	20535.7	0	8.9677	0	0	2411.32	88.2464	0
806	41.477	2	669.338	1336.66	-0.00111526	-0.834358	83.15	AYQEQVLSNSAK		AT4G37930.1	AT4G37930.1			| Symbols: SHM1, STM, SHMT1 | serine transhydroxymethyltransferase 1 | chr4:17831891-17834742 REVERSE LENGTH=517	TRUE	2.97762	Col-16h	Ox-24h	0.851204	100.987	110431	255802	149770	406640	87693.6	384580	771140	65067.7	94766.1	147691	162351	90576.8	65443.3	252563	167971	166103	114895	79132.1	409333	145475	327507	39914.1	180131	89056.4	291692	323936	90738.9	51515.6	65945.4
1542	44.0239	2	436.213	870.412	-0.000689773	-0.792467	20.16	VAEYFDK		AT4G37930.1	AT4G37930.1			| Symbols: SHM1, STM, SHMT1 | serine transhydroxymethyltransferase 1 | chr4:17831891-17834742 REVERSE LENGTH=517	TRUE	4.55451	Col-16h	Ox-24h	0.844199	142.642	15642.3	46290.1	33918.8	122837	26212.9	66970.4	299103	11205	21843.5	26619.9	26592.3	16920.9	16013.9	45084.2	35507.6	30282.8	12473.1	12456.1	82840.9	31967.3	60798.9	5249.9	36810.7	14845.8	69516.5	109178	14550.5	11985.2	14613.9
1590	55.4551	2	521.247	1040.48	-0.00119808	-1.15147	30.08	GFVEEDFAK		AT4G37930.1	AT4G37930.1			| Symbols: SHM1, STM, SHMT1 | serine transhydroxymethyltransferase 1 | chr4:17831891-17834742 REVERSE LENGTH=517	TRUE	3.21337	Col-16h	Ox-24h	0.849809	101.391	31826.7	72409.7	45602.7	92684	38642.4	145690	200934	18603.4	27863.2	48569.6	54444.1	43173	25566.1	66066.4	69405	57478.8	37252	15644.6	142451	51440.1	140099	11284	65343.7	25414.2	113146	120381	29200.6	14942.3	23917.8
2270	50.104	2	546.314	1090.61	-0.000724663	-0.664454	41.88	LIVAGASAYAR		AT4G37930.1	AT4G37930.1;AT5G26780.3	AT5G26780.3		| Symbols: SHM1, STM, SHMT1 | serine transhydroxymethyltransferase 1 | chr4:17831891-17834742 REVERSE LENGTH=517	TRUE	4.60946	Ox-12h	Col-12h	0.00631712	85.2635	6035.67	11544.6	6191.57	11475.8	7462.73	6140.97	6692.63	6639.34	13042.3	16808.9	13900.3	24305.2	11505.8	35694.7	35334.9	11751.4	34382.4	24479.4	40109.3	48565.5	11955.4	21363.2	9348.86	15472.1	24240.6	8055.96	14193	11866.1	39724.4
3226	34.3905	2	500.23	998.446	0.000570912	0.571801	36.6	YSEGYPGAR		AT4G37930.1	AT4G37930.1;AT5G26780.3	AT5G26780.3		| Symbols: SHM1, STM, SHMT1 | serine transhydroxymethyltransferase 1 | chr4:17831891-17834742 REVERSE LENGTH=517	TRUE	3.05342	Col-16h	Ox-20h	0.994838	142.385	8020.71	41966.7	21459	66464.2	13518.7	34157.3	175726	6933.67	13712.6	18969.6	14828.7	18777.1	10028.5	27267.2	32260.7	22075.5	14723.9	13891.8	85035.8	20667	43242.1	4962.24	34091.1	10698.3	53434.6	69863.6	13268.7	14570.7	12441.2
3430	50.2795	2	498.251	994.488	-0.00269953	-2.71449	43.83	FAQTLMER		AT4G37930.1	AT4G37930.1			| Symbols: SHM1, STM, SHMT1 | serine transhydroxymethyltransferase 1 | chr4:17831891-17834742 REVERSE LENGTH=517	TRUE	1.96499	Col-24h	Ox-16h	0.990683	110.65	13581.7	40123.3	14423.8	30733.5	16437.3	27419.5	74794.9	4564.97	8697.79	14022.5	19265.9	13635.8	12584.4	18254.1	25813.3	11535.7	22600	6706.49	73697.9	20874.3	44222.5	4240.35	20958.4	7792.39	57002.7	31345.1	16756.5	8753.19	9592.09
3572	40.1506	2	506.249	1010.48	-0.00206234	-2.04094	65.81	FAQTLMER	[6] Oxidation (M)	AT4G37930.1	AT4G37930.1			| Symbols: SHM1, STM, SHMT1 | serine transhydroxymethyltransferase 1 | chr4:17831891-17834742 REVERSE LENGTH=517	TRUE	2.7412	Col-16h	Ox-28h	0.94559	150.15	172844	43996	24288.7	86437.5	19919.9	106882	291232	7599.67	18411.8	14317.2	161055	24378.8	6277.38	48385	30454.2	120385	16111.3	13257	94349.2	24363.8	115887	5473.89	27408.3	15382.9	44684.4	122325	7014.78	7658.82	9514.53
3972	45.6929	2	590.838	1179.66	-0.000124459	-0.105504	62.65	VLEAVHIASNK		AT4G37930.1	AT4G37930.1			| Symbols: SHM1, STM, SHMT1 | serine transhydroxymethyltransferase 1 | chr4:17831891-17834742 REVERSE LENGTH=517	TRUE	3.08017	Col-16h	Ox-32h	0.698649	116.977	9075.76	42490.8	19874.7	70824.7	13017.7	43702.3	155227	7381.23	16268.7	33325.3	19409.2	21704.5	8132.53	33178.8	60772	13757.3	21790.4	11969.3	109313	43261.3	53824.6	9134.48	27522.1	13298	63724.5	34750.1	25382.4	5944.15	17850.9
4219	53.527	2	793.403	1584.79	-0.00127462	-0.804285	35.53	NTVPGDVSAMVPGGIR	[10] Oxidation (M)	AT4G37930.1	AT4G37930.1;AT5G26780.3	AT5G26780.3		| Symbols: SHM1, STM, SHMT1 | serine transhydroxymethyltransferase 1 | chr4:17831891-17834742 REVERSE LENGTH=517	TRUE	4.35821	Ox-12h	Col-32h	0.191754	103.087	9190.55	66310.6	36358.1	3792.13	11046.4	39115.5	604.454	5653.49	32548.7	49602.3	16913.3	50465.6	12176.7	64187.7	126116	16975	40350.2	38014.1	192581	67689.4	128923	21067.2	68313.6	55545	131488	8750.92	42345.5	7518.81	21360
6327	65.5491	2	533.782	1065.55	-0.000321982	-0.302175	20.67	QFPTIGFEK		AT4G37930.1	AT4G37930.1;AT5G26780.3	AT5G26780.3		| Symbols: SHM1, STM, SHMT1 | serine transhydroxymethyltransferase 1 | chr4:17831891-17834742 REVERSE LENGTH=517	TRUE	1.86418	Col-28h	Ox-32h	0.867988	94.5841	12207.7	31394.1	17635.2	4708.7	12041.3	14070.1	19048.5	8653.23	7658.31	12670.6	11999.1	25300.7	13959.3	8489.34	24586.4	21768.6	13965	5021.97	32915.1	10073	30248.1	4266.83	19956.5	8014.47	38714.7	1716.05	7548.3	31464	5775.75
6746	38.9301	2	629.332	1256.65	-0.00235538	-1.87433	27.49	LRHEVEEFAK		AT4G37930.1	AT4G37930.1			| Symbols: SHM1, STM, SHMT1 | serine transhydroxymethyltransferase 1 | chr4:17831891-17834742 REVERSE LENGTH=517	TRUE	3.67475	Col-24h	Ox-24h	0.59701	132.854	3698.72	31149.7	19837.8	61543.1	9698.52	14160	109050	2984.08	11761.9	26031.1	2390.96	14066.6	11087.2	18711.4	31793.4	6558.19	16983.2	19532.1	121124	15829.5	27542.8	4372.58	31715.6	14259.1	56109.6	14887.9	14443.6	10254.5	13212.3
12094	55.9849	2	903.888	1805.76	-0.00604271	-3.34634	74.89	LDESTGYIDYDQMEK		AT4G37930.1	AT4G37930.1			| Symbols: SHM1, STM, SHMT1 | serine transhydroxymethyltransferase 1 | chr4:17831891-17834742 REVERSE LENGTH=517	TRUE	4.225	Col-28h	Ox-32h	0.427066	131.257	2798.97	48060.7	18906.2	0	5678.43	5138.5	0	25801.6	10435.5	19618.1	5437.71	20411.2	12820.8	22574	39696.6	6393.27	18902.4	14049.6	24835	29601.6	64329.9	22039.5	37259.5	32751	48879.5	1281.28	38079.5	15291.5	25676.5
14097	80.9541	3	801.407	2401.2	-0.0025392	-1.05747	84.32	QLNAPLEEVDPEIADIIEHEK		AT4G37930.1	AT4G37930.1			| Symbols: SHM1, STM, SHMT1 | serine transhydroxymethyltransferase 1 | chr4:17831891-17834742 REVERSE LENGTH=517	TRUE	1326.51	Col-28h	Col-16h	0.548142	219.412	0	341.798	512.46	715.556	0	0	116.477	0	57.2558	5.20582	0	3991.03	454.198	237.354	48.7845	0	992.069	5756.77	79.3439	233.608	5240.84	230150	10.006	1914.49	47.4017	5.09104	181315	199.601	2552.3
14684	65.0504	3	751.746	2252.22	0.000333036	0.14787	24.99	GYELVSGGTDNHLVLVNLKPK		AT4G37930.1	AT4G37930.1			| Symbols: SHM1, STM, SHMT1 | serine transhydroxymethyltransferase 1 | chr4:17831891-17834742 REVERSE LENGTH=517	TRUE	113.286	Ox-24h	Col-16h	0.26629	208.751	103.485	401.455	504.18	0	183.875	192.587	7.39636	255.682	2.82984	0	2.44919	14872.7	181.724	1741.48	155.304	3.13557	637.967	16428	2197.65	182.024	170.33	45622.6	140.755	2112.26	171.069	0	17327	631.841	12056.2
18576	90.9088	4	914.719	3654.85	0.00250242	0.684685	23.58	AVMLADMAHISGLVAANVIPSPFDYADVVTTTTHK		AT4G37930.1	AT4G37930.1			| Symbols: SHM1, STM, SHMT1 | serine transhydroxymethyltransferase 1 | chr4:17831891-17834742 REVERSE LENGTH=517	TRUE	1144.63	Col-28h	Ox-24h	0.44373	223.15	0	105.719	0	127.442	0	0	272.701	107.053	222.758	117.094	179.579	107.761	121.689	17.7778	0	137.166	0	0	99.8572	0	78.2936	174837	106.142	65.3324	36.3567	0	139.667	134.566	57.8589
19388	90.8869	3	1219.29	3654.85	0.00440248	1.20456	72.34	AVMLADMAHISGLVAANVIPSPFDYADVVTTTTHK		AT4G37930.1	AT4G37930.1			| Symbols: SHM1, STM, SHMT1 | serine transhydroxymethyltransferase 1 | chr4:17831891-17834742 REVERSE LENGTH=517	TRUE	454.69	Col-28h	Ox-24h	0.806592	222.931	297.033	506.609	389.284	1302.29	234.049	12.8077	2173.41	519.937	275.924	559.997	0	402.572	190.113	297.08	271.446	299.47	195.007	154.57	90.5108	172.658	0	270720	501.308	93.5281	61.7599	0	142.352	517.255	89.728
20123	68.8233	3	724.366	2170.08	-0.00643406	-2.96489	42.75	LKDFVSAMESSSTIQSEIAK		AT4G37930.1	AT4G37930.1			| Symbols: SHM1, STM, SHMT1 | serine transhydroxymethyltransferase 1 | chr4:17831891-17834742 REVERSE LENGTH=517	TRUE	6.71628	Col-28h	Col-20h	0.815789	190.026	4055	779.19	468.128	8433.49	6106.7	2687.78	3254.89	1158.72	728.14	382.774	2584.9	2620.1	524.65	683.492	457.501	122.259	1322.72	8598.61	1971.3	1184.85	3295.02	40532	231.036	1367.66	719.515	3621.09	16877.9	205.022	1486.02
20409	70.8658	2	965.459	1928.9	-0.000990988	-0.513757	40.09	DFVSAMESSSTIQSEIAK		AT4G37930.1	AT4G37930.1			| Symbols: SHM1, STM, SHMT1 | serine transhydroxymethyltransferase 1 | chr4:17831891-17834742 REVERSE LENGTH=517	TRUE	212.833	Col-28h	Col-12h	0.106201	180.528	0	37.5949	74.7948	186.087	0	0	1161.99	0	107.338	121.446	205.653	10552.5	736.448	2663.01	107.426	0	3296.81	17591.6	3432.58	439.712	7659.04	53366.9	269.033	2156.8	73.9317	0	33608.8	200.525	11491.4
890	60.8409	2	602.814	1203.61	0.000138674	0.115215	44.1	NVVLDEFGSPK		AT2G28000.1	AT2G28000.1			| Symbols: CPN60A, CH-CPN60A, SLP | chaperonin-60alpha | chr2:11926603-11929184 FORWARD LENGTH=586	TRUE	2.14813	Ox-12h	Ox-20h	0.978035	86.8901	72556.1	114758	94979.6	72268.3	77860.2	214268	86553.7	22945.7	56431.1	95105.4	79857.8	72840.7	32222.4	98088.1	131803	87760.1	73966.9	51906.4	235884	78187.3	210689	22197.4	105562	48753.4	215792	155171	57758.3	32315.6	46564.5
944	49.9894	2	825.9	1649.79	-0.000654884	-0.396951	122.37	TNDSAGDGTTTASILAR		AT2G28000.1	AT2G28000.1			| Symbols: CPN60A, CH-CPN60A, SLP | chaperonin-60alpha | chr2:11926603-11929184 FORWARD LENGTH=586	TRUE	1.85344	Ox-12h	Ox-20h	0.866049	82.221	148650	323231	241047	262703	154885	314603	236971	132792	178215	318833	185523	117912	118412	207040	210964	203907	150617	83363.9	454477	258182	274570	49398.4	237394	188615	346391	218477	127983	119875	125511
1051	60.6464	2	642.797	1283.58	0.000358258	0.279109	39.16	NVVLDEFGSPK	[9] Phospho (ST)	AT2G28000.1	AT2G28000.1			| Symbols: CPN60A, CH-CPN60A, SLP | chaperonin-60alpha | chr2:11926603-11929184 FORWARD LENGTH=586	TRUE	2.13229	Col-12h	Ox-12h	0.755651	64.5635	257766	151872	215657	49721.7	213217	152109	14790.2	204548	153973	157475	200221	150421	247145	112877	133943	245712	120754	70276.2	54651.7	96656.4	114851	54878.6	132903	133068	114194	93261.1	54911	217347	126162
1232	42.3421	2	522.296	1042.58	-0.000647015	-0.620592	56.79	VVNDGVTIAR		AT2G28000.1	AT2G28000.1			| Symbols: CPN60A, CH-CPN60A, SLP | chaperonin-60alpha | chr2:11926603-11929184 FORWARD LENGTH=586	TRUE	3.26948	Col-16h	Col-20h	0.916224	140.003	26204.2	85500.6	34642.8	166593	33795.3	115538	477917	20130.7	32819.1	44570.1	39879.6	39263.9	14812.1	62062.4	55322.9	47934	34269.4	19755.8	200846	56728.2	113436	5666.38	53429.8	17551.5	100077	138257	23168.1	9325.93	18364.6
1634	56.3212	2	531.782	1061.55	-0.0001832	-0.172578	26.42	LLAEFENAR		AT2G28000.1	AT2G28000.1			| Symbols: CPN60A, CH-CPN60A, SLP | chaperonin-60alpha | chr2:11926603-11929184 FORWARD LENGTH=586	TRUE	2.21791	Ox-12h	Col-32h	0.984105	95.8293	20643.7	52369.5	34943.5	33538.9	26659.7	92410.1	78571.6	10020.3	23309.1	33435.3	32801.5	39640.7	10897.5	42830.1	52971.6	34488.1	34790.7	20872.4	126454	37282.5	95066	7696.9	44097.3	23155.7	110167	55268.2	25801.4	8572.29	19965
2654	46.6538	2	422.268	842.522	-0.000274465	-0.325765	30.34	LSGGVAVIK		AT2G28000.1	AT2G28000.1;AT2G33210.1		AT2G33210.1	| Symbols: CPN60A, CH-CPN60A, SLP | chaperonin-60alpha | chr2:11926603-11929184 FORWARD LENGTH=586	FALSE	2.7557	Col-16h	Col-20h	0.924154	155.963	14953.6	10434.4	6749.04	18191.3	10619	17224.3	100196	492.729	6944.28	8345.77	11975.7	5378.82	3129.02	11664.1	16189.6	7918.97	6535.59	3542.2	34224.8	21690.9	14887.6	787.824	6181.74	3999.1	27487.6	25842.7	3407.59	3312.06	5863.19
2855	56.6529	2	557.284	1112.55	-0.000270001	-0.242686	30.83	APAAAAPEGLMV	[11] Oxidation (M)	AT2G28000.1	AT2G28000.1			| Symbols: CPN60A, CH-CPN60A, SLP | chaperonin-60alpha | chr2:11926603-11929184 FORWARD LENGTH=586	TRUE	9.97815	Ox-12h	Col-32h	0.000222627	108.764	9720.59	12572.1	8818.72	14917.7	8556.68	26480.4	11273.4	2287.01	4530.55	7762.03	10331.7	9857.92	3670.71	6112.05	9811.39	6548.85	3626.51	5316.72	36485.3	10726.5	10850.8	771.659	10448.1	2767.76	9667.45	10774.5	2596.55	1898.21	2474.31
3731	57.7362	2	740.374	1478.73	-0.00711925	-4.8144	40.1	GYISPQFVTNPEK		AT2G28000.1	AT2G28000.1			| Symbols: CPN60A, CH-CPN60A, SLP | chaperonin-60alpha | chr2:11926603-11929184 FORWARD LENGTH=586	TRUE	2.52666	Ox-12h	Col-12h	0.267376	81.5396	19472.2	63721.9	35707.3	9691.41	31374.7	64983.8	4862.02	13588.2	27604.9	52030.8	52310.7	44914.6	23339.3	46700	80915.9	32971.5	34608.3	40096.5	117222	50657.6	114144	28480.2	50713.2	34711.8	134669	15687.9	38433.4	34574.3	22327.7
4377	57.3371	3	635.657	1903.95	-0.000106585	-0.0559812	37.92	DSTTLIADAASKDELQAR		AT2G28000.1	AT2G28000.1			| Symbols: CPN60A, CH-CPN60A, SLP | chaperonin-60alpha | chr2:11926603-11929184 FORWARD LENGTH=586	TRUE	4.69227	Ox-12h	Col-16h	0.0704868	100.093	4739.42	18421.8	4517.71	2616.75	2925.36	9686.24	4114.62	2886.43	6609.69	7309.32	5439.04	37754.5	5723.93	34727.8	13414.5	4468.9	28231.9	28977.9	47051.5	29045.2	50574.3	19782.8	9934.82	31026.6	14819.1	3377.79	26681.3	7771.74	37619.9
5313	58.211	2	781.349	1560.68	0.00093948	0.601967	49.44	ELFETDSVYDSEK		AT2G28000.1	AT2G28000.1			| Symbols: CPN60A, CH-CPN60A, SLP | chaperonin-60alpha | chr2:11926603-11929184 FORWARD LENGTH=586	TRUE	2.35761	Col-28h	Ox-32h	0.582141	63.8381	18081.3	46145.6	32305.8	7270.8	26581.6	30647.2	2156.74	40780.3	23042.6	52642.1	36210.2	22484.9	16406.6	29322.2	55808	15152.9	17532.7	20642.9	52193.4	28988.5	65077.8	26380	70462.1	36665.5	59237.4	12195.8	51100.2	18730.5	25015.3
7482	41.5006	2	645.812	1289.61	-0.000238829	-0.185195	86.29	VGAATETELEDR		AT2G28000.1	AT2G28000.1			| Symbols: CPN60A, CH-CPN60A, SLP | chaperonin-60alpha | chr2:11926603-11929184 FORWARD LENGTH=586	TRUE	3.67511	Col-32h	Ox-24h	0.000347302	94.0558	11327	13707.6	18826.8	30479	13921.9	20965.5	22551.6	13938.7	9829.66	13689.5	18366.3	5888.23	9057.45	18791.2	9383.69	11634.4	7054.09	9197.36	16537.2	10737.2	19345.6	7196.98	17028.9	8105	13972.1	48547.6	10054.1	10955.8	8782.33
8034	61.925	3	677.658	2029.95	0.00541115	2.66566	33.99	ELFETDSVYDSEKLAER		AT2G28000.1	AT2G28000.1			| Symbols: CPN60A, CH-CPN60A, SLP | chaperonin-60alpha | chr2:11926603-11929184 FORWARD LENGTH=586	TRUE	2.11565	Ox-28h	Col-16h	0.587615	75.7598	11391.8	11771.3	16535.6	28446.6	14787.6	13588.8	16118.8	15843.2	19483.4	10887.2	35806.6	26190.9	8518.04	23521.1	6289.25	20394.2	20229.3	26290.9	42833	19679.2	16158.8	20502.5	9201.47	19208.7	11231.5	47741.8	30758.1	10628.3	21918.8
14813	61.8035	2	1015.98	2029.95	0.00132244	0.651467	62.95	ELFETDSVYDSEKLAER		AT2G28000.1	AT2G28000.1			| Symbols: CPN60A, CH-CPN60A, SLP | chaperonin-60alpha | chr2:11926603-11929184 FORWARD LENGTH=586	TRUE	24.4302	Ox-28h	Col-12h	0.010772	124.021	154.094	1474.79	2530.75	247.547	0	115.592	408.187	3514.79	6011.04	1634.06	422.475	9192.62	3903.02	7071.84	4452.88	832.813	9028.2	15815.5	21581.8	5543.03	8649.32	12307	3847.35	8793.12	1011.79	0	19666.2	3561.27	10209
11208	39.7256	2	551.767	1101.52	-0.00109769	-0.996524	31.21	EIAFDQHSR		AT2G28000.1	AT2G28000.1			| Symbols: CPN60A, CH-CPN60A, SLP | chaperonin-60alpha | chr2:11926603-11929184 FORWARD LENGTH=586	TRUE	2.05464	Col-28h	Ox-24h	0.952496	157.08	2929.73	11707.7	2661.27	10459.2	609.972	10241.6	4202.25	3452.21	2514.12	1025.01	2855.42	2625.44	3319.88	4009.22	3314.64	1280.18	1016.56	3410.91	18041.7	153.62	9323.96	593.165	5872.15	3788.3	9830.79	16690.7	1587.48	5564.88	1443.36
16249	64.3301	2	885.463	1768.91	-0.00228916	-1.29411	105.64	AIELPNAMENAGAALIR	[8] Oxidation (M)	AT2G28000.1	AT2G28000.1			| Symbols: CPN60A, CH-CPN60A, SLP | chaperonin-60alpha | chr2:11926603-11929184 FORWARD LENGTH=586	TRUE	132.703	Ox-24h	Col-16h	0.0204586	177.374	226.03	1106.34	214.907	50.0195	0	0	63.1771	183.63	299.394	0	313.354	5379.4	682.149	1910.95	1005.31	0	2934.42	3915.37	9448.11	1621.58	5052.13	3828.97	365.259	1849.4	1569.64	0	7795.28	517.862	1282.14
17892	91.4028	3	1337.03	4008.05	0.00590954	1.47442	80.51	NATFAAIEEGIVPGGGAALVHLSTVIPAIKETFEDADER		AT2G28000.1	AT2G28000.1			| Symbols: CPN60A, CH-CPN60A, SLP | chaperonin-60alpha | chr2:11926603-11929184 FORWARD LENGTH=586	TRUE	379.249	Col-28h	Ox-12h	0.54041	222.908	582.135	443.28	1399.84	1514.66	996.687	865.082	1877.69	1779.05	793.061	1467.52	1196.98	648.601	1156.18	2027.16	307.103	935.311	340.793	230.994	479.732	924.441	136.15	432439	515.022	177.256	256.081	860.772	189.755	592.44	306.851
21219	79.6427	3	760.094	2277.26	0.00131269	0.576434	66.85	ALLSPAALIAQNAGVEGEVVVEK		AT2G28000.1	AT2G28000.1			| Symbols: CPN60A, CH-CPN60A, SLP | chaperonin-60alpha | chr2:11926603-11929184 FORWARD LENGTH=586	TRUE	550.594	Col-28h	Ox-28h	0.961793	223.122	0	146.919	134.432	84.0792	0	0	22.7411	90.7101	53.601	241.122	670.359	89.7842	0.519783	14.5216	0	0	245.215	299.72	27.7308	75.4108	102.586	190037	36.1876	179.004	12.3859	0	15328.5	65.2376	42.0152
33981	96.2373	3	750.77	2249.29	0.000173391	0.077087	55.51	APLLIIAEDVTGEALATLVVNK		AT2G28000.1	AT2G28000.1			| Symbols: CPN60A, CH-CPN60A, SLP | chaperonin-60alpha | chr2:11926603-11929184 FORWARD LENGTH=586	TRUE	1.67806e+07	Col-28h	Ox-24h	0.15561	223.607	0	106.147	0	0	0	0	110.206	0	0	0	269.613	0	42.0655	0	0	0	5.76966	0	0	0	26.3637	53165.1	81.9553	55.2009	0	0	11.0469	35.6589	0
1465	50.3684	2	582.319	1162.62	-0.000846869	-0.728412	45.12	YLEAGTLPTAK		AT4G04640.1	AT4G04640.1			| Symbols: ATPC1 | ATPase, F1 complex, gamma subunit protein | chr4:2350761-2351882 REVERSE LENGTH=373	TRUE	2.33959	Ox-12h	Ox-20h	0.829541	96.6545	32805.2	87031.2	63357.2	104327	52558.3	127725	157487	21377	39632.1	53836.7	53260.4	57902.6	25589.9	76600.5	61134.5	52336.8	32539.3	20302.6	168060	38318.3	123458	10605.8	69166.6	23837.9	105323	78954	28109.3	24749.2	27462.6
2048	62.5986	2	679.867	1357.72	-0.00010072	-0.0741834	86.6	ALQESLASELAAR		AT4G04640.1	AT4G04640.1			| Symbols: ATPC1 | ATPase, F1 complex, gamma subunit protein | chr4:2350761-2351882 REVERSE LENGTH=373	TRUE	5.92867	Ox-12h	Col-16h	0.12265	138.962	4004.84	39127.5	9789.64	1073.51	3673.72	13638.8	4519.4	3478.1	15194.6	11050.1	6177.83	66708.4	3701.34	32007.9	31869.5	8858.98	34409.4	49706.2	112315	21611.6	59769.1	46554	20710.2	23509.3	27779.4	8553.37	104887	6665.33	28639.8
3338	54.5733	2	514.808	1027.6	-0.000811881	-0.790073	42.49	VALVVVTGDR		AT4G04640.1	AT4G04640.1			| Symbols: ATPC1 | ATPase, F1 complex, gamma subunit protein | chr4:2350761-2351882 REVERSE LENGTH=373	TRUE	1.63223	Col-16h	Ox-16h	0.941006	64.2213	9269.7	38792.5	26413.5	30193.8	11212.2	15395.3	51660.9	13722	15633.3	28563.6	17177.4	24116	18493.7	11793.8	20804	19197.5	12601.9	9089.75	26426.4	26726.9	12399.6	12043.9	15123.5	28543.5	26135.9	17204.4	12416.8	13927	21827.6
3897	40.5264	2	493.241	984.468	-0.00182981	-1.85867	30.95	SLSMVYNR	[4] Oxidation (M)	AT4G04640.1	AT4G04640.1			| Symbols: ATPC1 | ATPase, F1 complex, gamma subunit protein | chr4:2350761-2351882 REVERSE LENGTH=373	TRUE	2.64677	Ox-12h	Ox-24h	0.925427	148.495	2891.01	25287.9	14646.9	64911.3	7771.31	27142.7	145100	4692.12	12602	10306.2	17444	11241.5	4737	32993.5	27917	7943.76	14101.9	11947.7	57944.1	19149.3	28405.8	3060.26	17980.8	9054.47	30526.1	48173	6606.07	6934.68	6411.48
5246	49.2621	2	485.244	968.474	-0.000680056	-0.702193	25.51	SLSMVYNR		AT4G04640.1	AT4G04640.1			| Symbols: ATPC1 | ATPase, F1 complex, gamma subunit protein | chr4:2350761-2351882 REVERSE LENGTH=373	TRUE	3.01957	Col-16h	Ox-24h	0.952501	124.891	2773.45	16253.1	8785.47	14649.6	5312.47	18840.7	55468.9	1944.34	2504.53	10002.4	8839.01	4002.63	3719.35	12251	13155.2	6158.04	5962.84	4696.27	39056.8	11285.5	31001.6	1720.51	9121.8	3415.76	29754.5	19644	7486.8	3396.13	5658.06
7435	64.7749	3	711.395	2131.16	-0.00476085	-2.23391	55.05	RPYIPVDKYLEAGTLPTAK		AT4G04640.1	AT4G04640.1			| Symbols: ATPC1 | ATPase, F1 complex, gamma subunit protein | chr4:2350761-2351882 REVERSE LENGTH=373	TRUE	3.06163	Ox-12h	Col-16h	0.292688	95.9411	51298.8	33950.4	26815.7	4230.39	48615.7	34551.2	15983.7	14658.6	51523.3	24763.2	7987.31	73637.6	15102.7	114264	46890.6	28135.8	103782	56856.3	139635	82827.9	30692.9	32455.5	25868.9	93088.9	25068.3	11231.8	40826.7	20994.9	112566
7570	70.1643	2	668.38	1334.74	1.90903e-05	0.0143026	64.15	GLGLEYTVISVGK		AT4G04640.1	AT4G04640.1			| Symbols: ATPC1 | ATPase, F1 complex, gamma subunit protein | chr4:2350761-2351882 REVERSE LENGTH=373	TRUE	19.9448	Col-28h	Col-12h	0.106419	186.592	1626.67	4064.18	2740.19	0	1716.98	534.246	33.8147	11455.5	1358.39	710.019	1959.76	28914.9	4346.52	13744.4	15551	9394.92	16358.9	23974.9	8573.16	6658.32	4304.56	175389	9366.52	12028.9	1311.7	64.2507	47255.4	16795.1	36666.7
9834	93.04	3	1020.19	3057.55	0.0030728	1.00499	49.94	EAQAVADDVFSLFISEEVDKVELLYTK		AT4G04640.1	AT4G04640.1			| Symbols: ATPC1 | ATPase, F1 complex, gamma subunit protein | chr4:2350761-2351882 REVERSE LENGTH=373	TRUE	683.707	Col-28h	Ox-28h	0.163758	222.888	498.315	802.597	599.154	3119.6	755.814	945.024	855.265	724.472	728.686	434.836	922.013	20.3952	206.088	418.881	557.777	1953.62	133.911	124.751	486.165	429.237	706.121	717931	383.672	315.418	445.629	146.991	257.774	651.764	714.046
12112	48.4059	2	492.767	983.519	-7.68149e-05	-0.0781021	25.51	KGNSYFLR		AT4G04640.1	AT4G04640.1			| Symbols: ATPC1 | ATPase, F1 complex, gamma subunit protein | chr4:2350761-2351882 REVERSE LENGTH=373	TRUE	4.03243	Ox-12h	Col-28h	0.202157	106.168	3224.78	5216.99	1641.52	11163.7	1617.78	6024.35	15655	1665.01	4281.51	2609.99	5928.01	3255.96	927.418	4256.74	3032.51	4211.17	4509.74	2925.1	8197.82	5725.88	4157.78	505.933	1841.34	932.631	8993.59	9045.47	1471.96	6690.58	2598.98
13789	92.8297	3	1382.04	4143.11	0.011663	2.81504	50.67	AQEAVVNGRPFSETLVEVLYNINEQLQTDDVDVPLTK		AT4G04640.1	AT4G04640.1			| Symbols: ATPC1 | ATPase, F1 complex, gamma subunit protein | chr4:2350761-2351882 REVERSE LENGTH=373	TRUE	923.141	Col-28h	Ox-24h	0.658466	223.056	384.935	174.011	526.81	2758.61	895.241	328.112	68.4611	444.115	1052.12	921.881	792.293	193.461	0.935263	391.216	306.671	490.771	253.896	70.714	425.457	891.622	231.706	820548	589.879	405.576	392.516	0	3798.04	325.78	1086.66
15901	72.3068	3	773.33	2316.97	0.00504465	2.17727	65.95	GEICDINGTCVDAAEDEFFR		AT4G04640.1	AT4G04640.1			| Symbols: ATPC1 | ATPase, F1 complex, gamma subunit protein | chr4:2350761-2351882 REVERSE LENGTH=373	TRUE	46.1568	Col-28h	Col-16h	0.387601	199.293	97.5746	1422.69	696.246	497.607	0	412.541	345.603	36.8162	637.239	0	239.965	5465.39	208.721	2091.3	3615.97	58.8271	1195.11	15086.4	1535.27	2723.01	4679.01	55181.3	1328.17	2380.37	2536.84	0	56613.2	2268.3	3203.97
17360	92.3251	3	1434.08	4299.21	0.00460798	1.07182	80.46	RAQEAVVNGRPFSETLVEVLYNINEQLQTDDVDVPLTK		AT4G04640.1	AT4G04640.1			| Symbols: ATPC1 | ATPase, F1 complex, gamma subunit protein | chr4:2350761-2351882 REVERSE LENGTH=373	TRUE	393.881	Col-28h	Ox-12h	0.153711	222.405	919.647	648.293	643.284	3595.97	710.876	152.819	645.973	640.286	906.992	1077.61	2001.06	676.35	259.698	1364.03	568.966	1287.61	355.614	126.229	300.064	632.587	231.362	648112	378.007	1629.83	560.423	236.615	20.0127	6.835	501.612
18812	81.7225	2	799.444	1596.87	0.001174	0.735189	20.14	ITGEILEIVAGANAQV		AT4G04640.1	AT4G04640.1			| Symbols: ATPC1 | ATPase, F1 complex, gamma subunit protein | chr4:2350761-2351882 REVERSE LENGTH=373	TRUE	4417.86	Col-28h	Col-16h	0.677286	223.23	0	797.125	527.016	218.829	153.563	0	1.04582	24.9336	44.8093	13.5139	1.95764	133.03	270.345	58.2828	250.731	0	312.65	145.307	119.303	37.5231	52.2241	371935	46.8847	395.749	7.16482	0	3061.45	38.6758	161.892
31146	81.6141	3	533.298	1596.87	0.000446411	0.279554	55.13	ITGEILEIVAGANAQV		AT4G04640.1	AT4G04640.1			| Symbols: ATPC1 | ATPase, F1 complex, gamma subunit protein | chr4:2350761-2351882 REVERSE LENGTH=373	TRUE	43.6136	Col-28h	Ox-24h	0.222712	215.119	869.02	551.549	462.647	835.666	721.812	442.795	561.867	613.478	680.594	577.293	853.905	186.411	572.446	254.051	701.971	447.885	241.142	152.986	144.454	631.805	324.673	45931.9	141.395	363.865	609.748	705.487	66.2817	452.456	297.259
20415	39.8969	3	548.253	1641.74	0.00240315	1.46379	22.92	MSAMSSASDNASDLKK		AT4G04640.1	AT4G04640.1			| Symbols: ATPC1 | ATPase, F1 complex, gamma subunit protein | chr4:2350761-2351882 REVERSE LENGTH=373	TRUE	6.58613	Col-28h	Ox-20h	0.817746	178.717	25747.8	14909	2881.32	6020.38	1232.9	18722.4	14697.1	566.856	1124.81	2636.29	40776.3	2239.65	898.468	8677.9	4448.42	12297.4	1304.45	2411.48	32046.9	4413.04	34542.3	1261.22	9026.1	943.477	29097.2	16567.9	4213.22	3749.43	3117.8
21712	72.7289	2	805.931	1609.85	-0.000715752	-0.444608	25.52	SEPVIHTLLPLSPK	[12] Phospho (ST)	AT4G04640.1	AT4G04640.1			| Symbols: ATPC1 | ATPase, F1 complex, gamma subunit protein | chr4:2350761-2351882 REVERSE LENGTH=373	TRUE	8.32825	Col-28h	Col-12h	0.797704	143.927	201.155	3816.23	638.009	200.865	890.161	0	368.005	1178.24	4941.06	537.703	406.629	6891.49	2206.49	7594.87	6112.1	0	9258.65	6597.95	5027.26	9650.67	4064.05	9448.01	7457.81	22739.2	4148.62	0	11202	6403.81	22922.3
25001	65.5939	2	732.427	1462.84	-7.9575e-05	-0.0543976	21.37	GLGLEYTVISVGKK		AT4G04640.1	AT4G04640.1			| Symbols: ATPC1 | ATPase, F1 complex, gamma subunit protein | chr4:2350761-2351882 REVERSE LENGTH=373	TRUE	25.0177	Ox-12h	Col-12h	0.142708	164.147	2.39904	562.473	220.061	0	6.97279	1.57486	0	172.858	410.903	450.442	3.44096	2399.86	0	1889.89	2600.56	0	1610.53	2049.53	785.605	1362.19	343.464	11663.3	347.271	2098.75	489.894	5728.43	3158.84	237.636	4391.36
25040	26.937	2	837.869	1673.72	-0.000832579	-0.497441	23.37	MSAMSSASDNASDLKK	[1] Oxidation (M)|[4] Oxidation (M)	AT4G04640.1	AT4G04640.1			| Symbols: ATPC1 | ATPase, F1 complex, gamma subunit protein | chr4:2350761-2351882 REVERSE LENGTH=373	TRUE	10.7309	Col-16h	Col-20h	0.777818	173.813	3658.28	41854.5	9349.14	40501.3	238.1	24938.4	157671	4538.64	3828.69	2279.12	2930.69	2775.74	7591.82	143.564	4567.43	4953.64	5196.11	5151.77	41593.8	81.5921	16642.7	3495.57	10417.8	11881.9	26662.9	23770.4	5286.07	2685	1851.39
29184	93.4318	3	1073.88	3218.63	0.00269053	0.835925	44.76	PFSETLVEVLYNINEQLQTDDVDVPLTK		AT4G04640.1	AT4G04640.1			| Symbols: ATPC1 | ATPase, F1 complex, gamma subunit protein | chr4:2350761-2351882 REVERSE LENGTH=373	TRUE	197.465	Col-28h	Ox-12h	0.421143	221.109	634.511	274.833	527.637	1484.21	297.218	283.045	1182.86	666.687	539.135	704.072	2029.81	401.706	412.901	375.533	191.113	805.83	327.149	171.818	324.083	0	40.4187	124263	326.255	231.377	522.721	197.939	36.8894	401.245	290.643
2479	52.599	2	567.295	1132.58	-0.00113185	-0.99936	22.59	AVENSPFLEK		AT5G56010.1	AT5G56010.1;AT5G56000.1;AT5G56030.2	AT5G56000.1;AT5G56030.2		| Symbols: HSP81-3, Hsp81.3, AtHsp90-3, AtHsp90.3 | heat shock protein 81-3 | chr5:22681410-22683911 FORWARD LENGTH=699	TRUE	2.73531	Col-16h	Ox-24h	0.793316	107.238	69250.6	49728.6	57030.5	68843.2	44508.4	92964.4	285719	28144.1	38998.5	52458.6	43593.1	46141.1	45530.6	49706.7	43089.4	70432.8	50129.8	20710.9	89729.2	54885.1	75557.6	11823.5	58999.5	28162.2	66979.4	69403	16339.2	55852.8	28648.5
3049	66.7576	2	764.403	1526.79	-0.00241542	-1.58202	57.9	GIVDSEDLPLNISR		AT5G56010.1	AT5G56010.1;AT5G56000.1;AT5G56030.2	AT5G56000.1;AT5G56030.2		| Symbols: HSP81-3, Hsp81.3, AtHsp90-3, AtHsp90.3 | heat shock protein 81-3 | chr5:22681410-22683911 FORWARD LENGTH=699	TRUE	18.9881	Ox-12h	Col-16h	0.00383036	169.887	1021.03	22596.1	3720.75	0	860.296	649.762	772.008	3398.88	12579.7	3463.09	1763.29	78637.5	6047.92	52972.2	34830.3	2423.52	66371.2	51882.1	126902	88247.5	177950	56427.2	15872.8	90087.6	18613.9	159.011	109669	5351.28	51085.1
4316	47.6184	2	646.322	1290.63	-0.00127188	-0.98547	40.26	ELISNSSDALDK		AT5G56010.1	AT5G56010.1;AT5G56000.1;AT5G52640.1	AT5G56000.1;AT5G52640.1		| Symbols: HSP81-3, Hsp81.3, AtHsp90-3, AtHsp90.3 | heat shock protein 81-3 | chr5:22681410-22683911 FORWARD LENGTH=699	TRUE	2.75572	Col-16h	Ox-20h	0.0246512	75.6309	15547.6	44715.6	33132.2	43336.3	18490.6	34065.2	47066.6	24907.7	14174	40758.5	32603.8	20000	20299	15829.9	21388.5	32304.4	12172.5	8281.74	35431.7	20310	37560.9	9111.28	27771.2	19860.3	32634.9	41356.4	15106.8	23508.5	15969
5402	44.8492	3	448.269	1341.78	-0.0025377	-1.89128	24.9	VIKDVLGDKVEK		AT5G56010.1	AT5G56010.1;AT5G56000.1;AT5G56030.2	AT5G56000.1;AT5G56030.2		| Symbols: HSP81-3, Hsp81.3, AtHsp90-3, AtHsp90.3 | heat shock protein 81-3 | chr5:22681410-22683911 FORWARD LENGTH=699	TRUE	3.00042	Ox-12h	Col-32h	0.891142	122.88	3757.54	9546.58	4956.62	6977.44	2322.05	5846.3	34500.3	3666.64	3288.8	6870.19	1059.71	4902.34	3228.49	8351.32	10947.4	2241.16	7074.65	6839.52	35744.1	9987.64	12608.5	654.803	10741.1	5417.95	19596.8	8747.53	3969.97	1415.13	2743.23
5461	56.0299	2	780.915	1559.81	-0.000675861	-0.433295	86.99	ELISNSSDALDKIR		AT5G56010.1	AT5G56010.1;AT5G56000.1;AT5G52640.1	AT5G56000.1;AT5G52640.1		| Symbols: HSP81-3, Hsp81.3, AtHsp90-3, AtHsp90.3 | heat shock protein 81-3 | chr5:22681410-22683911 FORWARD LENGTH=699	TRUE	6.62194	Ox-12h	Col-12h	0.0209984	125.942	3253.79	20269.9	7423.64	35.7595	1500.37	6795.16	429.719	5464.52	13651.8	7972.58	3138.17	16256.6	4969.11	24530	36555.9	2608.12	20792.4	14692	74215.8	22057.1	68065	8888.77	19841.3	12149.4	38087.6	6473.02	16981	3809.73	11079.5
6698	61.0693	2	628.851	1255.69	-0.000147773	-0.117683	55.23	ADLVNNLGTIAR		AT5G56010.1	AT5G56010.1;AT5G56000.1;AT5G56030.2;AT5G52640.1	AT5G56000.1;AT5G56030.2;AT5G52640.1		| Symbols: HSP81-3, Hsp81.3, AtHsp90-3, AtHsp90.3 | heat shock protein 81-3 | chr5:22681410-22683911 FORWARD LENGTH=699	TRUE	1.99148	Ox-12h	Col-20h	0.667712	102.244	17828.4	16776.1	20118.1	10136.6	20406	17683.4	14339.6	6912.44	11114.2	13250.3	6531.15	10050.6	5926.52	6131.62	14871.4	12389.1	10401.7	14334.9	15968.5	12257.3	17435.1	6987.41	13617.7	20791.9	15477.3	17476.5	8671.83	5214.44	7600.52
6855	51.5794	3	620.313	1857.92	0.000928522	0.499766	27.11	KPEEINKEEYAAFYK		AT5G56010.1	AT5G56010.1;AT5G56000.1;AT5G56030.2	AT5G56000.1;AT5G56030.2		| Symbols: HSP81-3, Hsp81.3, AtHsp90-3, AtHsp90.3 | heat shock protein 81-3 | chr5:22681410-22683911 FORWARD LENGTH=699	TRUE	3.879	Ox-12h	Col-12h	0.394824	130.626	2070.88	6496.44	7256.69	1631.22	3503.12	5197.27	1084.92	2273.53	6062.52	7686.12	4162.61	5747.5	1867.45	8602.36	24975	7662.62	7457.45	7523.58	29106.2	10905.6	9113.36	1958.57	9073.88	5127.29	24110.9	7667.32	5883.06	6164.6	4334.4
7060	62.739	2	792.399	1582.78	-0.00054971	-0.347305	74.49	SGDELTSLKDYVTR		AT5G56010.1	AT5G56010.1;AT5G56000.1;AT5G56030.2	AT5G56000.1;AT5G56030.2		| Symbols: HSP81-3, Hsp81.3, AtHsp90-3, AtHsp90.3 | heat shock protein 81-3 | chr5:22681410-22683911 FORWARD LENGTH=699	TRUE	11.4316	Ox-12h	Col-16h	0.00118626	131.995	2273.88	11745.8	3597.4	73.9462	372.725	1683.98	864.166	3028.65	7238.46	2532.79	2716.36	23273.3	8315.18	21972.4	18196.9	3740.09	26558.5	15016.7	72109.5	14731.8	49632.7	10937.8	10403.4	12578	16029.2	404.734	24822.3	5638.92	9761.98
23630	62.739	3	528.602	1582.78	0.000137087	0.086611	34.4	SGDELTSLKDYVTR		AT5G56010.1	AT5G56010.1;AT5G56000.1;AT5G56030.2	AT5G56000.1;AT5G56030.2		| Symbols: HSP81-3, Hsp81.3, AtHsp90-3, AtHsp90.3 | heat shock protein 81-3 | chr5:22681410-22683911 FORWARD LENGTH=699	TRUE	4.37528	Col-24h	Col-12h	0.323487	136.382	474.989	650.077	477.982	1111.61	403.889	679.066	1963.32	676.945	575.551	254.811	1699.53	1516.15	770.936	2766.78	2342.56	1203.72	1426.23	1486.66	7919.15	1608.74	3550.47	842.06	1556.18	1867.71	1636.21	491.406	2961.76	820.003	448.517
16685	35.3334	2	527.774	1053.53	-0.00164063	-1.55727	21.76	FESLTDKSK		AT5G56010.1	AT5G56010.1;AT5G56000.1;AT5G56030.2;AT5G52640.1	AT5G56000.1;AT5G56030.2;AT5G52640.1		| Symbols: HSP81-3, Hsp81.3, AtHsp90-3, AtHsp90.3 | heat shock protein 81-3 | chr5:22681410-22683911 FORWARD LENGTH=699	TRUE	3.54769	Col-16h	Col-20h	0.955795	149.203	2188.39	6829.53	4941.91	21536.9	2695.78	6841.72	51475.9	3717.9	3790.08	4417.72	2180.48	2710.75	2060.81	5791.1	7056.58	1692.11	3237.6	3466.83	21799.9	4645.97	11097	694.235	6807.32	2611.3	11097.4	17159.5	1915.73	2308.71	3210.15
24141	59.9354	2	938.442	1874.87	-0.00348669	-1.8597	46.44	MKEGQNDIFYITGESK	[1] Oxidation (M)	AT5G56010.1	AT5G56010.1;AT5G56030.2	AT5G56030.2		| Symbols: HSP81-3, Hsp81.3, AtHsp90-3, AtHsp90.3 | heat shock protein 81-3 | chr5:22681410-22683911 FORWARD LENGTH=699	TRUE	11.7067	Ox-12h	Col-12h	0.0200584	128.715	0	2168.34	1618.24	190.636	0	588.081	0	819.273	1833.59	1067.98	2047.49	3085.74	1122.14	5129.97	7105.47	0	4582.04	2763.53	9989	2368.77	3087.3	2771.46	1735.66	4432.45	6557.44	0	3468.5	461.156	2021.79
25724	91.3548	3	992.175	2973.5	-0.000643723	-0.216486	24.07	GIEVLYMVDAIDEYAIGQLKEFEGKK	[7] Oxidation (M)	AT5G56010.1	AT5G56010.1;AT5G56030.2	AT5G56030.2		| Symbols: HSP81-3, Hsp81.3, AtHsp90-3, AtHsp90.3 | heat shock protein 81-3 | chr5:22681410-22683911 FORWARD LENGTH=699	TRUE	243.08	Col-28h	Ox-24h	0.89612	223.207	234.227	337.339	138.658	519.559	214.538	105.172	416.22	242.329	477.962	498.991	210.731	177.327	92.6611	72.9596	0	883.561	96.4273	190.338	112.936	0	40.4199	114370	47.8995	66.9443	8.53081	0	813.617	64.8926	192.322
25875	92.2393	3	949.477	2845.41	-0.000180917	-0.063582	23.87	GIEVLYMVDAIDEYAIGQLKEFEGK	[7] Oxidation (M)	AT5G56010.1	AT5G56010.1;AT5G56030.2	AT5G56030.2		| Symbols: HSP81-3, Hsp81.3, AtHsp90-3, AtHsp90.3 | heat shock protein 81-3 | chr5:22681410-22683911 FORWARD LENGTH=699	TRUE	236.436	Col-28h	Ox-12h	0.274757	219.799	358.489	131.869	75.4389	1143.57	254.324	138.278	594.735	619.348	89.7725	145.292	540.37	259	124.748	465.663	0	246.311	0	67.8904	225.321	103.81	112.91	95344.5	207.557	915.927	82.8441	150.469	83.241	127.545	1075.52
29147	88.7302	3	752.721	2255.14	0.00119656	0.530591	78.07	GIEVLYMVDAIDEYAIGQLK	[7] Oxidation (M)	AT5G56010.1	AT5G56010.1;AT5G56030.2	AT5G56030.2		| Symbols: HSP81-3, Hsp81.3, AtHsp90-3, AtHsp90.3 | heat shock protein 81-3 | chr5:22681410-22683911 FORWARD LENGTH=699	TRUE	Infinity	Col-28h	Col-16h	0.650423	223.607	0	21.8836	4.23674	0	0	0	0	0	0	0	0	23.274	0	0	2.18988	62.5941	18.6791	6.01036	19.9559	0	0	72389.7	0	172.113	0	0	2181.24	0	6.16724
31089	58.544	2	976.459	1950.9	0.00110753	0.567704	23.91	KTMEINPENSIMDELR	[3] Oxidation (M)|[12] Oxidation (M)	AT5G56010.1	AT5G56010.1;AT5G56000.1;AT5G56030.2	AT5G56000.1;AT5G56030.2		| Symbols: HSP81-3, Hsp81.3, AtHsp90-3, AtHsp90.3 | heat shock protein 81-3 | chr5:22681410-22683911 FORWARD LENGTH=699	TRUE	7.78005	Ox-12h	Col-16h	0.00296132	212.121	0	5751.37	0	0	250.787	0	0	1578.18	2516.63	1891.24	389.837	4059.73	639.826	5251.75	4409.75	299.165	7326.43	4203.51	13118.4	1366.47	3408.92	3974.15	4976.43	3292.11	2836.53	147.199	2485.46	1590.73	2326.54
32187	93.6143	3	747.389	2239.15	0.00167769	0.749257	61.94	GIEVLYMVDAIDEYAIGQLK		AT5G56010.1	AT5G56010.1;AT5G56030.2	AT5G56030.2		| Symbols: HSP81-3, Hsp81.3, AtHsp90-3, AtHsp90.3 | heat shock protein 81-3 | chr5:22681410-22683911 FORWARD LENGTH=699	TRUE	Infinity	Col-28h	Col-16h	0.770997	223.607	0	0	0	91.4698	0	0	0	0	0	0	0	96.399	56.3253	3.84795	153.794	0	121.466	131.364	0	297.362	1.30603	33330.2	0	122.546	0	0	54.5535	0	300.909
35958	93.5942	2	1120.58	2239.15	0.00121576	0.542958	52.25	GIEVLYMVDAIDEYAIGQLK		AT5G56010.1	AT5G56010.1;AT5G56030.2	AT5G56030.2		| Symbols: HSP81-3, Hsp81.3, AtHsp90-3, AtHsp90.3 | heat shock protein 81-3 | chr5:22681410-22683911 FORWARD LENGTH=699	TRUE	250.008	Col-28h	Ox-24h	0.683832	222.653	444.747	142.447	8.08545	0	262.813	619.48	0	0	95.471	88.4869	28.4881	0	0	98.5306	371.093	63.8486	122.709	52.0525	0	0	0	37537.8	97.8206	0.0439226	30.7875	9.97756	20.3288	0	166.447
42659	92.2824	3	790.088	2367.24	0.00162743	0.687481	34.46	KGIEVLYMVDAIDEYAIGQLK		AT5G56010.1	AT5G56010.1;AT5G56030.2	AT5G56030.2		| Symbols: HSP81-3, Hsp81.3, AtHsp90-3, AtHsp90.3 | heat shock protein 81-3 | chr5:22681410-22683911 FORWARD LENGTH=699	TRUE	Infinity	Col-28h	Col-12h	0.587168	223.607	0	0	0	0	0	0	0	0	0	7.34694	0	0	0	0	0	0	0	0	0	0	32.9543	8756.6	0	0	0	0	12.9135	1.66539	0
47927	84.5949	3	795.418	2383.23	-0.00115757	-0.485716	42.86	KGIEVLYMVDAIDEYAIGQLK	[8] Oxidation (M)	AT5G56010.1	AT5G56010.1;AT5G56030.2	AT5G56030.2		| Symbols: HSP81-3, Hsp81.3, AtHsp90-3, AtHsp90.3 | heat shock protein 81-3 | chr5:22681410-22683911 FORWARD LENGTH=699	TRUE	290.916	Col-28h	Ox-28h	0.544769	222.305	0	45.2187	111.823	0	15.053	150.765	1120.78	0	0	56.1153	0	80.7849	162.983	0	0	0	237.149	186.719	14.0994	50.8717	33.2227	25921.4	0	88.1302	0	83.2848	2610.03	53.9718	144.649
49752	73.3943	2	527.266	1052.52	-0.000868066	-0.824751	20.1	APFDLFDTK		AT5G56010.1	AT5G56010.1;AT5G56000.1;AT5G56030.2	AT5G56000.1;AT5G56030.2		| Symbols: HSP81-3, Hsp81.3, AtHsp90-3, AtHsp90.3 | heat shock protein 81-3 | chr5:22681410-22683911 FORWARD LENGTH=699	TRUE	6.15658	Ox-12h	Col-16h	0.604557	135.081	103.788	588.382	126.408	0	180.398	113.748	457.415	135.301	59.033	153.178	0.0084187	113.813	333.938	386.98	566.406	234.549	396.695	144.948	2686.8	491.745	2127.26	0	669.031	142.234	2095.44	192.893	279.536	365.927	112.093
137	50.6394	2	716.357	1430.7	-0.00109892	-0.768096	71.03	LDSIGLENTEANR		AT4G38970.1	AT4G38970.1			| Symbols: FBA2 | fructose-bisphosphate aldolase 2 | chr4:18163714-18165659 REVERSE LENGTH=398	TRUE	2.29294	Col-12h	Ox-24h	0.0113473	49.2572	1.42629e+06	1.84538e+06	1.56154e+06	1.44994e+06	1.62027e+06	1.64335e+06	926291	1.55228e+06	1.08577e+06	2.0335e+06	1.57235e+06	925149	1.24441e+06	872705	843616	1.36013e+06	672648	492772	1.21631e+06	815486	1.07052e+06	281271	1.60557e+06	1.21989e+06	1.13521e+06	1.277e+06	557719	1.20703e+06	763203
315	58.9633	2	646.348	1290.68	0.000108472	0.0840421	26.84	ATPEQVAAYTLK		AT4G38970.1	AT4G38970.1			| Symbols: FBA2 | fructose-bisphosphate aldolase 2 | chr4:18163714-18165659 REVERSE LENGTH=398	TRUE	2.03941	Col-28h	Ox-20h	0.98498	97.0555	304764	658610	519701	570752	355420	1.24306e+06	528911	99924.5	357643	605609	426052	481733	166321	718007	835566	431292	434118	296301	1.7029e+06	698110	1.4273e+06	120218	688923	244556	1.41156e+06	716969	356230	131404	254281
420	49.1145	2	794.407	1586.8	-0.00108029	-0.680799	71.66	RLDSIGLENTEANR		AT4G38970.1	AT4G38970.1			| Symbols: FBA2 | fructose-bisphosphate aldolase 2 | chr4:18163714-18165659 REVERSE LENGTH=398	TRUE	2.28249	Col-12h	Ox-20h	0.0416884	72.141	517563	902042	643272	578966	594328	630481	375081	559391	436224	1.12781e+06	624619	352001	378381	407404	623196	466497	330744	302278	936699	545838	845548	153039	690957	560141	949690	509281	401224	406530	300154
607	49.1506	3	529.94	1586.8	-0.00210762	-1.32822	46.04	RLDSIGLENTEANR		AT4G38970.1	AT4G38970.1			| Symbols: FBA2 | fructose-bisphosphate aldolase 2 | chr4:18163714-18165659 REVERSE LENGTH=398	TRUE	2.4576	Col-12h	Ox-32h	0.0136522	72.4145	153721	272506	302283	300991	245775	217507	151005	222598	183187	434813	235440	134265	112632	159378	251487	214976	123568	128230	365522	230909	291872	57489.1	254007	241441	400732	188169	149022	135189	121547
500	54.3997	2	437.233	872.451	0.000744934	0.853841	28.6	EAAWGLAR		AT4G38970.1	AT4G38970.1;AT2G21330.1;AT2G01140.1		AT2G21330.1;AT2G01140.1	| Symbols: FBA2 | fructose-bisphosphate aldolase 2 | chr4:18163714-18165659 REVERSE LENGTH=398	FALSE	3.99217	Col-16h	Ox-24h	0.975271	139.161	53064.2	191470	64388	77472.3	58991.9	250067	759023	18739.5	24454.2	72318.8	67753	60450.5	28587.8	80765.8	107916	80416.9	76228.5	42691.2	286356	97685.3	256957	13929.3	99833.5	25729.4	209458	263649	48848.1	31628.2	35109
534	43.585	2	741.832	1481.65	-0.00041359	-0.279142	75.63	GILAMDESNATCGK	[5] Oxidation (M)	AT4G38970.1	AT4G38970.1			| Symbols: FBA2 | fructose-bisphosphate aldolase 2 | chr4:18163714-18165659 REVERSE LENGTH=398	TRUE	2.64524	Col-12h	Ox-20h	0.365416	74.0801	247461	738889	382336	947574	237447	510068	930896	198441	191536	336314	270948	272992	228046	365745	335433	224700	211778	211134	750075	304571	461189	86534.3	382925	277979	472596	301044	162058	149965	128794
594	36.0133	2	474.252	946.49	-0.000365381	-0.386038	28.93	ALQNTCLK		AT4G38970.1	AT4G38970.1;AT2G21330.1		AT2G21330.1	| Symbols: FBA2 | fructose-bisphosphate aldolase 2 | chr4:18163714-18165659 REVERSE LENGTH=398	FALSE	4.39353	Col-16h	Ox-24h	0.964084	159.606	81723.3	249155	135381	601934	114669	289247	1.89808e+06	57818.7	92399.7	135738	137103	86784.1	78809.2	209370	192365	125172	103407	94421.5	503457	213630	268975	24764	195485	58865.2	331392	586649	74380.6	55761.8	76606.6
899	52.7526	2	733.834	1465.65	-0.00105878	-0.722392	55.66	GILAMDESNATCGK		AT4G38970.1	AT4G38970.1			| Symbols: FBA2 | fructose-bisphosphate aldolase 2 | chr4:18163714-18165659 REVERSE LENGTH=398	TRUE	3.70673	Col-28h	Ox-16h	0.0216523	72.3308	183198	328291	241012	26500.1	169888	402715	91411.8	106158	139128	306104	270469	166319	104642	205459	283446	320919	155851	104195	304041	212980	492901	74543.3	280749	106137	432260	174769	158039	130111	128958
982	44.5944	2	451.259	900.503	-0.000127266	-0.141328	42.69	ANSLAQLGK		AT4G38970.1	AT4G38970.1;AT2G21330.1;AT2G01140.1		AT2G21330.1;AT2G01140.1	| Symbols: FBA2 | fructose-bisphosphate aldolase 2 | chr4:18163714-18165659 REVERSE LENGTH=398	FALSE	2.3297	Col-16h	Ox-24h	0.950925	104.928	17372.2	46694.2	37186.2	125895	24328.6	74447.9	144642	14719.3	22294.2	26339.9	39847.9	20030.6	25473.6	42548.6	53856	40474.4	17152	18154.5	90329.5	15867.4	62638.5	6787.87	42478.2	16295	51612.4	108401	13067.3	19460.7	16017.7
1276	31.6111	2	564.775	1127.54	-0.000290759	-0.257871	55.23	TAAYYQQGAR		AT4G38970.1	AT4G38970.1;AT2G21330.1		AT2G21330.1	| Symbols: FBA2 | fructose-bisphosphate aldolase 2 | chr4:18163714-18165659 REVERSE LENGTH=398	FALSE	2.79889	Col-16h	Ox-24h	0.950441	145.806	69588.9	206361	123101	469135	119498	300833	1.51508e+06	49581.9	104317	147283	130807	79298.1	63064.9	289677	253775	120517	124246	92643.9	688791	228130	247676	28678.1	165454	72467.2	397583	442087	71348.2	59830.5	76732.5
3518	40.5264	2	550.824	1099.63	-0.0013036	-1.18549	36.41	AKANSLAQLGK		AT4G38970.1	AT4G38970.1;AT2G21330.1;AT2G01140.1		AT2G21330.1;AT2G01140.1	| Symbols: FBA2 | fructose-bisphosphate aldolase 2 | chr4:18163714-18165659 REVERSE LENGTH=398	FALSE	5.06	Ox-12h	Col-32h	0.305798	145.834	9995.47	22539.8	12951.3	93042.8	5430.27	22790	164331	7807.35	17246.4	16043.9	16163.3	8172.49	9775.68	35433.2	31173.9	18227.6	31231.3	12263.7	45723.5	38721.8	20022.2	3739.52	13132.4	8682.06	42467.5	31161.6	8493.27	11687.6	15571.1
9759	55.0427	2	781.912	1561.81	-0.00065916	-0.422049	52.82	DRATPEQVAAYTLK		AT4G38970.1	AT4G38970.1			| Symbols: FBA2 | fructose-bisphosphate aldolase 2 | chr4:18163714-18165659 REVERSE LENGTH=398	TRUE	5.15664	Ox-12h	Col-12h	0.918012	128.651	2095.71	16155.8	4074.18	8531.26	3598.79	28051.9	7319.83	538.919	4797.96	23439.6	6013.01	8662.33	1546.14	29239.3	35789.6	7568.2	12799.4	10696.8	89869.6	22876.9	63338.3	3313.56	17035.6	3509.93	66187.6	18430	17920.7	1350.39	5221.12
11218	84.1037	3	1022.19	3063.54	0.000362297	0.118261	73.45	YAAISQDSGLVPIVEPEILLDGEHDIDR		AT4G38970.1	AT4G38970.1			| Symbols: FBA2 | fructose-bisphosphate aldolase 2 | chr4:18163714-18165659 REVERSE LENGTH=398	TRUE	733.669	Col-32h	Col-12h	0.738041	221.906	0	312.277	321.665	81.0159	80.5046	5.805	2013.62	0.233373	149.47	99.6581	584.422	1276.34	1.51978	559.235	49.7731	0	321.269	1581.53	0	68.5606	122.37	437026	76.9211	2408.21	72.9311	0	579818	415.071	3373.39
12523	92.7927	3	1134.27	3399.8	0.0137913	4.05654	44.85	TLLVSAPGLGQYVSGAILFEETLYQSTTEGKK		AT4G38970.1	AT4G38970.1			| Symbols: FBA2 | fructose-bisphosphate aldolase 2 | chr4:18163714-18165659 REVERSE LENGTH=398	FALSE	940.727	Col-28h	Col-32h	0.749844	223.32	268.899	262.696	120.817	912.974	297.1	121.33	637.351	170.423	347.191	176.955	2023.51	89.6539	79.6395	257.496	113.373	673.876	70.3804	138.875	53.1695	225.962	133.909	616140	70.1751	40.6616	387.851	180.625	32.0582	207.314	227.068
25120	92.7726	4	850.953	3399.78	0.0033842	0.995416	41.37	TLLVSAPGLGQYVSGAILFEETLYQSTTEGKK		AT4G38970.1	AT4G38970.1			| Symbols: FBA2 | fructose-bisphosphate aldolase 2 | chr4:18163714-18165659 REVERSE LENGTH=398	TRUE	3129.9	Col-28h	Ox-28h	0.610693	223.607	0	0	0	416.532	0	224.122	0	0	75.8705	111.808	0	41.6632	31.3281	57.5472	0	79.6864	0	19.8991	0	0	0	79532.3	53.8927	130.066	2.42336	0	9.89418	50.2621	87.84
12954	41.0868	2	819.882	1637.75	-0.00145399	-0.887795	54.37	GILAMDESNATCGKR	[5] Oxidation (M)	AT4G38970.1	AT4G38970.1			| Symbols: FBA2 | fructose-bisphosphate aldolase 2 | chr4:18163714-18165659 REVERSE LENGTH=398	TRUE	3.27974	Ox-12h	Col-32h	0.903589	102.94	4566.63	13517	7163.23	20561.4	3073.86	11633.9	14589.6	2203.5	3891.02	7013.79	1820.7	7589.95	6240.37	14509.8	15131.7	3832.99	9624.7	10381.1	39588.2	6957.46	18764.1	3460.05	10476.9	5382.32	15719.7	12179.7	4411.28	2017.98	4219.32
14199	49.7785	2	811.884	1621.75	-0.000816365	-0.503384	57.47	GILAMDESNATCGKR		AT4G38970.1	AT4G38970.1			| Symbols: FBA2 | fructose-bisphosphate aldolase 2 | chr4:18163714-18165659 REVERSE LENGTH=398	TRUE	3.37133	Ox-12h	Col-12h	0.301486	112.046	3439.5	16382.6	5667.32	1528.07	4277.28	10451.9	3761.3	6969.99	6979.72	9505.35	4667.41	6386.8	6211.95	12657.9	14578.4	5838.04	11470.2	5442.6	42307.1	13484.4	33392.4	4692.95	12802.7	5433.46	30013.7	6771.73	10990.1	7008.76	7977.9
16808	53.5796	2	1041.5	2080.99	-0.000304732	-0.146436	47.25	ANSLAQLGKYTGEGESEEAK		AT4G38970.1	AT4G38970.1;AT2G21330.1		AT2G21330.1	| Symbols: FBA2 | fructose-bisphosphate aldolase 2 | chr4:18163714-18165659 REVERSE LENGTH=398	FALSE	4.32486	Col-28h	Ox-20h	0.0288992	193.525	0	15876.4	2026.61	0	0	282.014	240.952	2443.12	2423.05	18498	257.583	3439.61	1628.23	6248.99	13710.1	240.989	3527.54	2195.36	15455.4	13466	17008.5	3319.74	15325.5	11764.8	26174.6	0	8960.99	0	3841.36
18434	70.055	2	835.463	1668.91	0.000422592	0.253214	31.15	MVDVLVEQNIVPGIK	[1] Oxidation (M)	AT4G38970.1	AT4G38970.1;AT2G21330.1		AT2G21330.1	| Symbols: FBA2 | fructose-bisphosphate aldolase 2 | chr4:18163714-18165659 REVERSE LENGTH=398	FALSE	116.351	Col-28h	Col-16h	0.808527	217.806	81.743	323.472	305.474	0	1075.2	12.7405	0	40.6746	430.694	0	29.1263	330.01	39.2909	25.547	1149.39	64.0475	246.558	1188.69	212.777	182.894	75.2414	54661.8	197.878	1259.51	132.261	0	28407.7	253.719	546.738
31425	74.2894	2	827.466	1652.92	0.0010561	0.638932	20.36	MVDVLVEQNIVPGIK		AT4G38970.1	AT4G38970.1;AT2G21330.1		AT2G21330.1	| Symbols: FBA2 | fructose-bisphosphate aldolase 2 | chr4:18163714-18165659 REVERSE LENGTH=398	FALSE	3177.48	Col-28h	Ox-16h	0.489521	223.607	10.2768	74.6216	156.135	1.37871	1.09579	3.45443	54.4043	17.0862	8.02186	4.8809	0	93.443	0	61.7808	2.77291	3.4616	122.087	263.794	20.8917	2.43986	60.2685	37081.6	1.15272	290.55	174.911	6.29148	2706.21	0	42.6794
192	50.6157	2	553.29	1104.57	-0.00048939	-0.443061	46.8	SVGDLTSADLK		AT3G12780.1	AT3G12780.1			| Symbols: PGK1 | phosphoglycerate kinase 1 | chr3:4061127-4063140 REVERSE LENGTH=481	TRUE	2.94827	Col-16h	Ox-24h	0.941488	111.977	217799	559774	383421	784939	263553	876906	2.07442e+06	103417	237844	325963	320630	302887	141116	473371	366096	319196	229335	148928	1.01767e+06	306729	688605	61875.6	477010	205425	597793	792293	174398	130573	167356
235	58.0329	2	787.425	1572.84	0.000142848	0.0908219	103.83	GVTTIIGGGDSVAAVEK		AT3G12780.1	AT3G12780.1;AT1G56190.1;AT1G79550.1		AT1G56190.1;AT1G79550.1	| Symbols: PGK1 | phosphoglycerate kinase 1 | chr3:4061127-4063140 REVERSE LENGTH=481	FALSE	3.1827	Col-20h	Col-12h	0.0533276	74.1213	324104	382800	290122	94983.9	278999	277179	29786.2	506104	424555	425124	386763	1.15203e+06	479337	1.14321e+06	1.20217e+06	349504	659071	542493	1.0687e+06	873648	1.22752e+06	901145	574195	591059	522115	76029.8	795305	432841	959547
1918	58.0329	3	525.286	1572.84	-0.000831355	-0.528571	43.25	GVTTIIGGGDSVAAVEK		AT3G12780.1	AT3G12780.1;AT1G56190.1;AT1G79550.1		AT1G56190.1;AT1G79550.1	| Symbols: PGK1 | phosphoglycerate kinase 1 | chr3:4061127-4063140 REVERSE LENGTH=481	FALSE	2.84093	Col-20h	Col-12h	0.0288538	68.3701	13651.2	20746.9	17134.8	4962.14	17618.3	16374.4	4844.74	34174.4	20887.7	21369.2	19522.5	53103.5	26096.6	56145.3	55682.5	26301.8	30803.1	28657.1	53611.3	42230.9	57160.6	42836.7	31418.1	30628.5	27924.4	6393.26	33847.5	22196.6	46404.3
344	58.3255	2	1008.48	2014.94	-0.00089982	-0.446573	70.67	ADLNVPLDDNQTITDDTR		AT3G12780.1	AT3G12780.1			| Symbols: PGK1 | phosphoglycerate kinase 1 | chr3:4061127-4063140 REVERSE LENGTH=481	TRUE	2.16945	Col-28h	Col-12h	0.412926	118.693	247804	1.75254e+06	663115	18804.1	238836	263345	7299.41	981633	1.14913e+06	1.36016e+06	228784	791299	591713	959069	1.61502e+06	253043	763889	523825	1.43597e+06	1.0745e+06	1.49975e+06	453880	1.67505e+06	1.43796e+06	1.27052e+06	93338.8	1.15929e+06	520246	1.01079e+06
1347	58.302	3	672.655	2014.94	-0.000744099	-0.36929	21.4	ADLNVPLDDNQTITDDTR		AT3G12780.1	AT3G12780.1			| Symbols: PGK1 | phosphoglycerate kinase 1 | chr3:4061127-4063140 REVERSE LENGTH=481	TRUE	2.07883	Col-28h	Col-32h	0.294855	118.34	20257.2	265908	153597	7724.89	27068.4	23866.4	5445.77	214472	200844	192167	52324.3	117359	109502	145502	182902	50217.1	98230.6	85495.4	219197	170347	139817	64909.1	270628	222293	171769	13703.2	97084.6	95531.7	152606
439	41.7435	2	546.787	1091.56	-0.000740849	-0.678706	60.64	FAAGTEAIANK		AT3G12780.1	AT3G12780.1			| Symbols: PGK1 | phosphoglycerate kinase 1 | chr3:4061127-4063140 REVERSE LENGTH=481	TRUE	3.24524	Col-16h	Ox-24h	0.78528	106.899	106696	341093	187209	592920	161588	417622	1.1553e+06	104279	119813	243150	251014	157647	84494.7	234683	261905	202026	114914	73991.4	464903	233859	494702	45123.6	272719	131086	405569	373790	147629	78631.3	84259.7
489	63.5675	2	702.873	1403.73	0.00161791	1.15258	84.73	ELDYLVGAVSNPK		AT3G12780.1	AT3G12780.1;AT1G56190.1		AT1G56190.1	| Symbols: PGK1 | phosphoglycerate kinase 1 | chr3:4061127-4063140 REVERSE LENGTH=481	FALSE	3.07794	Col-28h	Col-16h	0.292242	90.8739	77988.1	394182	184627	45216.4	82463.2	276855	13030.6	63883.7	149997	265472	104484	291487	83595.9	308812	544868	145254	248724	169429	740302	397477	960355	139621	365293	193875	708522	104728	360131	62010.9	146300
20557	63.631	3	468.917	1403.73	-0.000483996	-0.344793	48.58	ELDYLVGAVSNPK		AT3G12780.1	AT3G12780.1;AT1G56190.1		AT1G56190.1	| Symbols: PGK1 | phosphoglycerate kinase 1 | chr3:4061127-4063140 REVERSE LENGTH=481	FALSE	3.17222	Col-32h	Ox-24h	0.999979	176.846	1035.79	2105.45	1242.96	6948.7	916.057	2030.03	5371.79	1612.53	756.348	2440.38	5524.45	1005.77	1942.14	2122.49	1930.9	5932.72	1140.53	532.694	4696.19	1338.24	5742.11	417.889	2582.64	543.158	4695.72	23199.1	2133.87	1688.27	641.453
681	41.8371	2	454.248	906.481	-0.000316224	-0.348847	26.88	YLIENGAK		AT3G12780.1	AT3G12780.1			| Symbols: PGK1 | phosphoglycerate kinase 1 | chr3:4061127-4063140 REVERSE LENGTH=481	TRUE	3.94675	Col-16h	Ox-24h	0.933274	151.284	59682.3	115552	66419.9	263954	82426.2	170463	810721	26373.2	41002.8	56926.9	105950	46022.8	135553	96224.1	87406.1	75412.7	38755.8	28923.2	202370	79249.7	140527	9645.53	79678.4	25143.2	123721	254526	28565.6	62970.7	24336.9
3401	40.4269	3	591.948	1772.82	-0.00224791	-1.26798	24.14	FYKEEEKNDPEFAK		AT3G12780.1	AT3G12780.1			| Symbols: PGK1 | phosphoglycerate kinase 1 | chr3:4061127-4063140 REVERSE LENGTH=481	FALSE	2.92652	Col-12h	Ox-24h	0.259521	99.0161	20191.8	81806	76687	120701	35891.9	53321.5	24603.3	31961.1	20405.3	41595.4	53669.1	43538	31923.6	64915.2	52856.7	49405.4	26704.2	23387.1	133357	35652.6	64053.2	15590.3	60343.3	29927.7	92082.5	47637.7	27621.5	11852.5	20037.9
13722	40.3278	2	887.419	1772.82	-0.00309132	-1.74372	47.69	FYKEEEKNDPEFAK		AT3G12780.1	AT3G12780.1			| Symbols: PGK1 | phosphoglycerate kinase 1 | chr3:4061127-4063140 REVERSE LENGTH=481	FALSE	4.18107	Ox-12h	Col-16h	0.578205	131.834	3375.73	39333.5	20693.6	24870.2	4522.41	15137	1684.6	2094.86	1612.72	13973	3161.3	15747.1	6293.95	15244.9	21719.2	8739.83	7113.45	7152.56	62505.3	7572.91	34497	6215.32	18501.5	10061.1	46538.6	4728.98	13080.8	273.075	5850.37
6329	50.249	2	551.82	1101.63	-0.0031258	-2.83744	31.48	RPFAAIVGGSK		AT3G12780.1	AT3G12780.1;AT1G56190.1		AT1G56190.1	| Symbols: PGK1 | phosphoglycerate kinase 1 | chr3:4061127-4063140 REVERSE LENGTH=481	FALSE	3.31	Ox-12h	Col-28h	0.87211	148.557	11505.1	10230.4	10558.4	15065.8	7256.28	8510.83	1940.44	7000.45	11221.9	7408.18	9150.6	4913.88	11104.4	3250.7	4573.13	9087.77	9291.37	2145.47	2494.58	12340.8	1269.74	4124.44	2972.07	8504.27	6439.69	1000.23	6055.23	24088	7509.49
10417	46.2787	2	617.337	1232.66	-0.00234227	-1.90017	23.21	KSVGDLTSADLK		AT3G12780.1	AT3G12780.1			| Symbols: PGK1 | phosphoglycerate kinase 1 | chr3:4061127-4063140 REVERSE LENGTH=481	TRUE	4.5421	Ox-12h	Ox-20h	0.362875	131.601	1702.15	9710.05	4604.68	13968.4	1577.22	9450.23	22660.9	769.246	2121.78	2765.31	2371.61	3080.02	1255.14	5935.27	8363.55	2639.62	3390.8	2612	25128.6	3719.02	13338	1771.16	6134.49	1355.03	13268.2	11688.8	4327.29	1480.56	653.316
14980	76.445	2	550.831	1099.65	-0.000453678	-0.412567	47.18	IGVIESLLEK		AT3G12780.1	AT3G12780.1;AT1G56190.1		AT1G56190.1	| Symbols: PGK1 | phosphoglycerate kinase 1 | chr3:4061127-4063140 REVERSE LENGTH=481	FALSE	361.934	Ox-24h	Col-16h	0.0230075	197.587	0	415.775	44.7147	0	0	0	0	0	29.7262	47.7544	0	7368.78	51.5583	942.348	992.552	0	1564.12	2642.7	2041.36	3187.31	2652.52	7209.39	0	7476.82	59.9086	0	9351.06	26.2841	2296.08
18693	76.9391	2	1143.57	2285.12	-0.000479106	-0.209663	67.69	IVPASGIEDGWMGLDIGPDSIK	[12] Oxidation (M)	AT3G12780.1	AT3G12780.1			| Symbols: PGK1 | phosphoglycerate kinase 1 | chr3:4061127-4063140 REVERSE LENGTH=481	TRUE	696.885	Ox-24h	Col-16h	0.42647	223.607	0	288.293	0	965.553	0	123.731	0	0	0	0	383.6	95.2791	178.297	0.991969	0	10.3567	44.8377	9832.32	0	91.4541	29.6943	72698.3	63.2342	848.519	65.7453	0	72754.2	0	98.5869
19045	93.2052	3	984.506	2950.5	0.00141232	0.47867	65.77	ADDCIGPEVESLVASLPEGGVLLLENVR		AT3G12780.1	AT3G12780.1			| Symbols: PGK1 | phosphoglycerate kinase 1 | chr3:4061127-4063140 REVERSE LENGTH=481	TRUE	466.691	Col-28h	Ox-12h	0.262201	222.811	217.346	158.266	386.284	86.0182	261.824	402.043	223.487	237.419	89.7078	116.644	926.695	76.8904	336.094	275.605	55.2626	18.0344	204.793	129.306	196.059	136.219	243.549	180160	74.1718	86.401	110.538	18.0461	99.8966	264.66	145.886
19217	91.3548	3	1311.3	3930.89	0.00655162	1.6667	108.75	TFNEALDTTQTVIWNGPMGVFEMEKFAAGTEAIANK		AT3G12780.1	AT3G12780.1			| Symbols: PGK1 | phosphoglycerate kinase 1 | chr3:4061127-4063140 REVERSE LENGTH=481	TRUE	254.908	Col-28h	Ox-12h	0.320648	222.536	302.751	432.004	1646.66	2768.21	957.03	116.493	612.218	1896.71	985.129	1237.16	877.212	660.775	538.155	1470.67	434.943	783.509	87.6585	223.37	171.359	176.576	183.73	352448	331.437	705.924	134.542	194.927	211.244	679.502	70.8989
30352	90.0733	2	932.473	1862.93	0.000473341	0.254084	107.79	CDILLLGGGMIFTFYK	[10] Oxidation (M)	AT3G12780.1	AT3G12780.1;AT1G56190.1		AT1G56190.1	| Symbols: PGK1 | phosphoglycerate kinase 1 | chr3:4061127-4063140 REVERSE LENGTH=481	FALSE	389.258	Col-28h	Ox-12h	0.688924	222.611	122.818	47.9317	238.206	506.824	50.3022	87.1285	1048.63	0	39.7564	118.983	65.1684	99.5685	0	43.4933	0	0	91.5434	86.8207	43.7931	48.7609	24.3474	57323.7	18.8951	161.832	0	159.85	3260.71	179.309	33.3495
42088	74.9233	3	645.331	1932.97	0.00148004	0.76568	27.1	LASLADLYVNDAFGTAHR		AT3G12780.1	AT3G12780.1;AT1G56190.1		AT1G56190.1	| Symbols: PGK1 | phosphoglycerate kinase 1 | chr3:4061127-4063140 REVERSE LENGTH=481	FALSE	348.874	Col-28h	Col-12h	0.409601	218.886	0	19.8157	11.8998	0	0.00925046	23.6021	0	165.644	44.2366	16.2445	158.05	26.4036	107.799	0	25.4495	0	103.057	478.467	32.3998	168.123	77.3259	10880.9	0	56.7257	53.0161	0	3308.11	25.1416	31.865
227	48.148	2	626.26	1250.51	4.81525e-05	0.0385064	52.2	YMVFACSDSR	[2] Oxidation (M)	AT5G14740.1	AT5G14740.1;AT3G01500.2		AT3G01500.2	| Symbols: CA2, CA18, BETA CA2 | carbonic anhydrase 2 | chr5:4758257-4762382 FORWARD LENGTH=331	FALSE	2.96207	Ox-12h	Col-32h	0.765449	89.326	193251	541840	383905	541666	178059	635786	1.22224e+06	92670.6	374415	497186	259115	298177	142943	683049	736911	227819	257511	298973	1.39867e+06	578268	617034	90172.4	329596	337230	917353	570044	147809	134007	228732
250	58.211	2	734.87	1467.72	0.000161453	0.110002	76	YETNPALYGELAK		AT5G14740.1	AT5G14740.1;AT3G01500.2		AT3G01500.2	| Symbols: CA2, CA18, BETA CA2 | carbonic anhydrase 2 | chr5:4758257-4762382 FORWARD LENGTH=331	FALSE	2.38669	Col-28h	Col-32h	0.9332	94.3153	281131	898163	586224	148438	382251	848540	124208	151413	411963	702954	424251	504967	205850	792021	1.1999e+06	285203	430153	333835	1.9021e+06	631811	1.3879e+06	169529	884413	303984	1.97849e+06	446805	455594	137637	272161
679	49.8696	2	543.822	1085.63	-0.00346017	-3.18724	34.82	LLIEKDDLK		AT5G14740.1	AT5G14740.1			| Symbols: CA2, CA18, BETA CA2 | carbonic anhydrase 2 | chr5:4758257-4762382 FORWARD LENGTH=331	TRUE	2.70969	Col-16h	Ox-20h	0.892314	110.804	61874.1	159666	100230	231025	76264.7	203763	588970	40956.7	70950.6	108436	70639.3	94460.3	57261.9	137328	162883	114041	82043.7	58651.1	381328	127600	262373	23874.9	127207	58368.7	209805	142810	57678.7	58202.2	59336.3
710	55.0427	2	618.263	1234.51	2.94983e-05	0.0238947	33.64	YMVFACSDSR		AT5G14740.1	AT5G14740.1;AT3G01500.2		AT3G01500.2	| Symbols: CA2, CA18, BETA CA2 | carbonic anhydrase 2 | chr5:4758257-4762382 FORWARD LENGTH=331	FALSE	2.76788	Ox-12h	Col-12h	0.660633	105.246	61012.4	152493	104971	62978.9	89520.7	218367	125424	55666.1	71910.4	249612	145290	96443.9	54213	239866	298520	152192	113096	71279.7	450093	311133	333496	54280.7	134516	92969.3	469508	246802	117198	72118.5	156965
731	48.3399	2	892.892	1783.77	0.000160636	0.0900544	110.01	VLAESESSAFEDQCGR		AT5G14740.1	AT5G14740.1			| Symbols: CA2, CA18, BETA CA2 | carbonic anhydrase 2 | chr5:4758257-4762382 FORWARD LENGTH=331	TRUE	2.27133	Col-28h	Ox-32h	0.659685	82.4869	250409	904811	373390	166269	258089	309862	60292.1	552044	298775	612534	296749	394740	293461	475417	684428	290640	220562	246681	728317	553954	902037	165530	637745	602364	881092	263194	378999	282375	329165
2399	48.3399	3	595.597	1783.77	-0.000241403	-0.135333	38.14	VLAESESSAFEDQCGR		AT5G14740.1	AT5G14740.1			| Symbols: CA2, CA18, BETA CA2 | carbonic anhydrase 2 | chr5:4758257-4762382 FORWARD LENGTH=331	TRUE	2.49732	Col-28h	Ox-32h	0.566861	86.7329	25265.8	108677	61398.5	28782.2	30968.9	42652.6	3638.28	85279.1	38985.2	82258.9	55591.2	56000.8	38413.8	73418.7	89365.6	45026.3	27872.5	40006.9	118959	84903.7	136152	24136	90245.1	92702.7	131535	49886.7	35250.3	44400.1	43663.4
778	48.6261	2	932.875	1863.74	0.000870805	0.467237	77.14	VLAESESSAFEDQCGR	[8] Phospho (ST)	AT5G14740.1	AT5G14740.1			| Symbols: CA2, CA18, BETA CA2 | carbonic anhydrase 2 | chr5:4758257-4762382 FORWARD LENGTH=331	TRUE	1.82464	Col-20h	Ox-12h	0.965633	67.0815	671682	386173	333979	77688.3	714418	339187	11988	795889	478864	491540	621001	446052	468283	323570	389527	446759	323712	194943	225446	322686	372869	165341	475677	397614	363580	202608	174536	521910	356466
2310	48.5951	3	622.252	1863.73	0.000283214	0.151961	28.04	VLAESESSAFEDQCGR	[8] Phospho (ST)	AT5G14740.1	AT5G14740.1			| Symbols: CA2, CA18, BETA CA2 | carbonic anhydrase 2 | chr5:4758257-4762382 FORWARD LENGTH=331	TRUE	1.92168	Col-20h	Ox-12h	0.551304	55.8566	116433	60654.8	68797.9	56871.4	119370	77975	40575.7	132839	80471.5	87563.3	158944	68383.9	80001.4	72925.5	74626.2	92373.6	48528.1	37181.1	73398.2	67325.4	101738	29000.5	95022.3	66362.1	91098.3	54382.9	32607.8	92316.5	58526.7
974	55.0182	2	863.438	1724.86	-0.00123451	-0.715713	69.96	EKYETNPALYGELAK		AT5G14740.1	AT5G14740.1;AT3G01500.2		AT3G01500.2	| Symbols: CA2, CA18, BETA CA2 | carbonic anhydrase 2 | chr5:4758257-4762382 FORWARD LENGTH=331	FALSE	2.87689	Ox-12h	Col-32h	0.906406	107.816	95907.8	432867	195506	40209.6	135671	453119	66125.3	62715.1	149673	339257	237371	241145	93603.3	311044	544761	183709	184915	144737	855754	324666	698705	76400.9	315862	146034	726770	169982	190916	71093.9	105473
2028	55.1437	3	575.961	1724.86	-0.000449291	-0.260479	43.53	EKYETNPALYGELAK		AT5G14740.1	AT5G14740.1;AT3G01500.2		AT3G01500.2	| Symbols: CA2, CA18, BETA CA2 | carbonic anhydrase 2 | chr5:4758257-4762382 FORWARD LENGTH=331	FALSE	2.47599	Col-28h	Col-12h	0.880207	118.627	17054.1	86096.5	47129.2	21306.3	18576.4	85417.4	58936.9	11678.3	30974.5	65559.8	37066.7	74332.9	21601.7	67721	123236	30347.9	39467.9	20853.9	233832	83217.2	166135	18828.2	83147.8	36922.8	165806	59727.3	42604.6	8129.88	32160.3
1225	55.7571	2	744.897	1487.78	-0.00166216	-1.11721	46.5	NIANMVPPFDKVK	[5] Oxidation (M)	AT5G14740.1	AT5G14740.1;AT3G01500.2		AT3G01500.2	| Symbols: CA2, CA18, BETA CA2 | carbonic anhydrase 2 | chr5:4758257-4762382 FORWARD LENGTH=331	FALSE	4.31883	Ox-12h	Col-32h	0.392371	87.8468	158979	303822	153355	101761	141650	328481	156525	56357.2	187802	204005	157344	204028	106283	237183	393005	114284	185785	152304	720861	244554	424851	58057.6	202431	109411	507064	148133	84686.9	64350.6	71721.1
2286	55.4097	3	682.657	2044.95	-0.000842417	-0.41195	34.61	YETNPALYGELAKGQSPK	[16] Phospho (ST)	AT5G14740.1	AT5G14740.1;AT3G01500.2		AT3G01500.2	| Symbols: CA2, CA18, BETA CA2 | carbonic anhydrase 2 | chr5:4758257-4762382 FORWARD LENGTH=331	FALSE	3.19565	Col-20h	Ox-12h	0.745801	74.4655	104225	65579.7	60444.1	964.35	76505.4	54476.3	2396.42	162319	154104	110491	110782	73728.4	126815	93943.4	81559.4	71401.4	79398.3	22918	49420.4	119290	67047.6	40245.6	103278	89703.4	102456	25398.5	24478.3	94212.3	97153.6
2310	48.5951	3	622.252	1863.73	0.000283214	0.151961	21.43	VLAESESSAFEDQCGR	[5] Phospho (ST)	AT5G14740.1	AT5G14740.1			| Symbols: CA2, CA18, BETA CA2 | carbonic anhydrase 2 | chr5:4758257-4762382 FORWARD LENGTH=331	TRUE	1.92168	Col-20h	Ox-12h	0.551304	55.8566	116433	60654.8	68797.9	56871.4	119370	77975	40575.7	132839	80471.5	87563.3	158944	68383.9	80001.4	72925.5	74626.2	92373.6	48528.1	37181.1	73398.2	67325.4	101738	29000.5	95022.3	66362.1	91098.3	54382.9	32607.8	92316.5	58526.7
2358	52.729	3	768.37	2302.09	-0.00117426	-0.510084	34.87	EKYETNPALYGELAKGQSPK	[18] Phospho (ST)	AT5G14740.1	AT5G14740.1;AT3G01500.2		AT3G01500.2	| Symbols: CA2, CA18, BETA CA2 | carbonic anhydrase 2 | chr5:4758257-4762382 FORWARD LENGTH=331	FALSE	1.54938	Col-16h	Ox-12h	0.991889	65.5633	169002	124484	170741	9678.98	97362.2	77438.7	12192.7	194153	233032	183222	132634	87524.3	168732	121421	113904	95102.5	114339	100488	75964	131603	72134.6	52009.6	160458	144283	137534	34564.3	38840.7	156685	127194
2655	41.1821	2	768.398	1534.78	-0.00185548	-1.20895	84.8	KITAELQAASSSDSK		AT5G14740.1	AT5G14740.1			| Symbols: CA2, CA18, BETA CA2 | carbonic anhydrase 2 | chr5:4758257-4762382 FORWARD LENGTH=331	TRUE	2.39613	Ox-12h	Ox-20h	0.626142	82.496	40823.9	94985.4	54654.4	65329.2	20258.8	75219.1	86648.9	32432.3	36762.2	109177	54604.6	49925.8	29201.9	108711	108018	46786	47449.4	50174.4	167609	81295	70452.7	20232.6	58444.8	62831.2	102266	71100.4	39386.8	27195.9	55456.6
3442	53.7628	3	547.986	1640.93	3.70965e-05	0.0226069	32.2	LLIEKDDLKDVAAAK		AT5G14740.1	AT5G14740.1			| Symbols: CA2, CA18, BETA CA2 | carbonic anhydrase 2 | chr5:4758257-4762382 FORWARD LENGTH=331	TRUE	5.69426	Ox-12h	Col-32h	0.042458	116.773	2130.74	33943.6	13929.9	1955.55	5612.63	4109.54	6474.15	4219.3	20609.6	15528.2	1143.63	29169.3	5366.52	34998.5	38945.3	2857.81	29154.7	24820.9	92146.8	35082.8	35613.9	9293.72	28348.5	19878	50186.5	1356.92	18065.2	6133.51	12989.1
7658	53.806	2	821.475	1640.94	0.000461252	0.281091	55.76	LLIEKDDLKDVAAAK		AT5G14740.1	AT5G14740.1			| Symbols: CA2, CA18, BETA CA2 | carbonic anhydrase 2 | chr5:4758257-4762382 FORWARD LENGTH=331	TRUE	11.8352	Ox-12h	Col-16h	0.0742626	178.316	102.76	19510.1	3260.67	600.563	33.2332	426.256	0	1698.9	5923.26	5880.01	47.2282	17752.4	486.48	20963.8	19849.1	105.276	17418.7	12076.4	60672.2	14583.2	31116.3	8294.52	13179	8953.62	28117.6	258.216	8990.97	1385.83	6150.02
5714	41.0868	2	808.381	1614.75	-0.00205778	-1.27436	29.1	KITAELQAASSSDSK	[12] Phospho (ST)	AT5G14740.1	AT5G14740.1			| Symbols: CA2, CA18, BETA CA2 | carbonic anhydrase 2 | chr5:4758257-4762382 FORWARD LENGTH=331	TRUE	1.96228	Col-12h	Ox-12h	0.392618	67.145	79907.3	44169.9	49119.6	41007.3	35278.6	39497	6221.26	88189.6	41371	42121.6	54637.1	46923.8	47918.2	51600	47268	72151	34493.1	21093.7	20317.9	30320.1	25980.8	11442.9	48243.7	49699.5	18856.9	45557.4	17497.7	39924.3	59170.7
5714	41.0868	2	808.381	1614.75	-0.00205778	-1.27436	39.12	KITAELQAASSSDSK	[11] Phospho (ST)	AT5G14740.1	AT5G14740.1			| Symbols: CA2, CA18, BETA CA2 | carbonic anhydrase 2 | chr5:4758257-4762382 FORWARD LENGTH=331	TRUE	1.96228	Col-12h	Ox-12h	0.392618	67.145	79907.3	44169.9	49119.6	41007.3	35278.6	39497	6221.26	88189.6	41371	42121.6	54637.1	46923.8	47918.2	51600	47268	72151	34493.1	21093.7	20317.9	30320.1	25980.8	11442.9	48243.7	49699.5	18856.9	45557.4	17497.7	39924.3	59170.7
6950	54.8671	2	826.943	1651.87	-0.000934594	-0.565779	34.83	VENIVVIGHSACGGIK		AT5G14740.1	AT5G14740.1;AT3G01500.2		AT3G01500.2	| Symbols: CA2, CA18, BETA CA2 | carbonic anhydrase 2 | chr5:4758257-4762382 FORWARD LENGTH=331	FALSE	5.50347	Col-20h	Col-12h	0.0737706	184.294	21.4023	16772	1446.65	24.5093	1319.64	1275.22	3.20875	10820	1561.59	13739.6	2109.04	27279.5	7119.68	18167.2	53105.7	448.181	3597	9648.27	31297.3	13745.3	16616.2	22391.2	10126.8	16255.1	15137.3	114.07	13177.9	2355.43	20446.5
9373	54.8283	3	551.631	1651.87	-0.000787729	-0.476871	25.7	VENIVVIGHSACGGIK		AT5G14740.1	AT5G14740.1;AT3G01500.2		AT3G01500.2	| Symbols: CA2, CA18, BETA CA2 | carbonic anhydrase 2 | chr5:4758257-4762382 FORWARD LENGTH=331	FALSE	2.79597	Col-20h	Ox-32h	0.796857	97.3838	3627.95	10346.6	1713.5	2026.74	3117.53	1424.69	5652.43	7608.92	2828.88	6849.1	1724.53	14796.5	2640.13	7066.27	26299.2	916.987	5764.27	5795.65	11783.5	9706.91	5363.3	10566.1	3765.1	10903.2	7700.05	871.189	7171.28	3684.25	13985
9119	54.529	3	656.002	1964.99	0.0012576	0.640004	33.55	YETNPALYGELAKGQSPK		AT5G14740.1	AT5G14740.1;AT3G01500.2		AT3G01500.2	| Symbols: CA2, CA18, BETA CA2 | carbonic anhydrase 2 | chr5:4758257-4762382 FORWARD LENGTH=331	FALSE	4.43769	Ox-12h	Col-32h	0.552432	94.5882	2871.09	17726.2	8658.96	4661.63	2666.08	6300.78	6924.87	1513.42	6892.84	5586.12	7139.05	4831.77	3552.89	9563.56	3412.91	2972.55	8743.3	9424.1	28988.8	8212.46	11577.3	4000.94	8808.97	2113.17	23065.3	1283.81	7763.31	4100.12	3115.2
9295	49.0252	2	1040.44	2078.86	-0.000127599	-0.0613795	63.11	SKVLAESESSAFEDQCGR	[10] Phospho (ST)	AT5G14740.1	AT5G14740.1			| Symbols: CA2, CA18, BETA CA2 | carbonic anhydrase 2 | chr5:4758257-4762382 FORWARD LENGTH=331	TRUE	1.74712	Ox-16h	Col-24h	0.735233	81.3342	48704.5	19485.4	13461.6	0	33449.7	9832.92	0	39952.2	31532.1	30352.3	15371.8	18067.6	24692.7	22940.7	38146.4	6356.78	14622.8	14832.4	16833.2	27879.8	15751.7	5858.92	24836.1	25537.4	28859.6	7794.43	9291.61	19353.3	17870.9
9295	49.0252	2	1040.44	2078.86	-0.000127599	-0.0613795	26.1	SKVLAESESSAFEDQCGR	[7] Phospho (ST)	AT5G14740.1	AT5G14740.1			| Symbols: CA2, CA18, BETA CA2 | carbonic anhydrase 2 | chr5:4758257-4762382 FORWARD LENGTH=331	TRUE	1.74712	Ox-16h	Col-24h	0.735233	81.3342	48704.5	19485.4	13461.6	0	33449.7	9832.92	0	39952.2	31532.1	30352.3	15371.8	18067.6	24692.7	22940.7	38146.4	6356.78	14622.8	14832.4	16833.2	27879.8	15751.7	5858.92	24836.1	25537.4	28859.6	7794.43	9291.61	19353.3	17870.9
13262	47.1589	2	1000.45	1998.89	-0.00479698	-2.39981	102.34	SKVLAESESSAFEDQCGR		AT5G14740.1	AT5G14740.1			| Symbols: CA2, CA18, BETA CA2 | carbonic anhydrase 2 | chr5:4758257-4762382 FORWARD LENGTH=331	TRUE	3.51634	Ox-12h	Col-32h	0.154636	145.582	1523.09	20989.5	5701.26	128.812	1415.45	996.754	0	4105.14	5717.44	18180.6	2233.13	5631.2	10189.2	10371.9	27589.2	4862.47	7096.5	5699.71	27040.8	17697.1	12562.7	2155.25	13329.1	17607.7	37535.9	89.8835	8107.63	4632.53	8627.84
14441	90.3621	2	1193.06	2384.1	0.00240496	1.00875	83.25	GLMSFPLDGNNSTDFIEDWVK		AT5G14740.1	AT5G14740.1;AT3G01500.2		AT3G01500.2	| Symbols: CA2, CA18, BETA CA2 | carbonic anhydrase 2 | chr5:4758257-4762382 FORWARD LENGTH=331	FALSE	672.419	Col-28h	Ox-28h	0.959484	222.971	393.228	272.918	138.515	90.5328	145.38	0	565.745	167.034	431.968	90.5035	0	278.175	248.438	275.924	67.2497	0	145.96	114.61	144.014	201.429	188.168	395912	128.686	585.668	0	24.0113	11857.2	580.407	184.554
25416	90.4696	3	795.708	2384.1	0.0022635	0.949416	51.39	GLMSFPLDGNNSTDFIEDWVK		AT5G14740.1	AT5G14740.1;AT3G01500.2		AT3G01500.2	| Symbols: CA2, CA18, BETA CA2 | carbonic anhydrase 2 | chr5:4758257-4762382 FORWARD LENGTH=331	FALSE	1114.28	Col-28h	Col-24h	0.975528	223.607	0	99.4095	0	45.0142	0	84.2064	0	0	0	51.4584	0	0	59.6739	59.6797	0	19.6878	0	38.8302	0	0	0	65040.7	0	164.657	0	0	376.829	0	0
82136	89.9246	3	795.703	2384.09	-0.0114245	-4.79196	21.26	GLMSFPLDGNNSTDFIEDWVK		AT5G14740.1	AT5G14740.1;AT3G01500.2		AT3G01500.2	| Symbols: CA2, CA18, BETA CA2 | carbonic anhydrase 2 | chr5:4758257-4762382 FORWARD LENGTH=331	FALSE	160.963	Col-32h	Col-24h	0.975955	223.607	0	56.2823	45.0777	138.666	0	0	555.537	0	258.497	0	111.786	35.1618	0	0	20.7181	0	28.9865	2.26928	0	0	0	2392.75	0	33.3505	0	0	4916.53	114.487	0
14993	66.5996	2	623.318	1244.62	-0.000883606	-0.709939	26.84	NIANMVPPFDK		AT5G14740.1	AT5G14740.1;AT3G01500.2		AT3G01500.2	| Symbols: CA2, CA18, BETA CA2 | carbonic anhydrase 2 | chr5:4758257-4762382 FORWARD LENGTH=331	FALSE	8.76528	Col-28h	Ox-32h	0.298877	162.185	2061.35	27989.3	3845.41	0	2158.95	2125.31	0	1500.53	1738.93	6372.22	1389.76	15878.4	2115.51	4992.19	12529.6	6328.26	6993.37	2595.53	18474.4	10138.3	31031.4	5279.6	7192.32	3906.86	34867.4	827.94	13021.3	3500.5	3234.91
25537	91.8544	2	953.526	1905.04	0.00167614	0.879845	38.66	EAVNVSLANLLTYPFVR		AT5G14740.1	AT5G14740.1;AT3G01500.2		AT3G01500.2	| Symbols: CA2, CA18, BETA CA2 | carbonic anhydrase 2 | chr5:4758257-4762382 FORWARD LENGTH=331	FALSE	640.693	Col-28h	Col-20h	0.585689	223.35	92.1975	64.1024	61.4961	116.068	162.135	0	0	20.9417	0.126526	199.007	0	59.9629	42.4116	0	3.34395	165.279	25.8465	34.7995	26.3371	188.683	0	67670.8	0	62.306	0	124.906	87.8148	0	184.93
34718	91.876	3	636.02	1905.04	0.00084596	0.444065	24.52	EAVNVSLANLLTYPFVR		AT5G14740.1	AT5G14740.1;AT3G01500.2		AT3G01500.2	| Symbols: CA2, CA18, BETA CA2 | carbonic anhydrase 2 | chr5:4758257-4762382 FORWARD LENGTH=331	FALSE	Infinity	Col-28h	Col-16h	0.250695	223.607	0	31.2329	0	0	0	0	0	0	0	0	0	0	0	0	0	56.7506	0	0	0	0	6.74166	12709	24.7189	0	2.10281	0	3.39371	24.9235	0
557	58.6078	2	641.823	1281.63	-0.000590588	-0.460809	26.71	ALLVEKTSSGR	[N-term] Acetyl (Protein N-term)|[9] Phospho (ST)	AT4G13940.1	AT4G13940.1;AT3G23810.1	AT3G23810.1		| Symbols: HOG1, EMB1395, SAHH1, MEE58, ATSAHH1 | S-adenosyl-L-homocysteine hydrolase | chr4:8054931-8056676 FORWARD LENGTH=485	TRUE	2.20218	Col-12h	Ox-12h	0.655209	47.4499	738167	331924	392155	194117	474442	398221	124481	388092	431303	405168	496723	287378	375006	280214	163057	401267	366293	194003	175363	345526	209343	100185	344528	251468	274105	287718	91670	460793	359307
1973	52.0324	2	619.313	1236.61	-0.00655965	-5.30451	53.6	VAVICGYGDVGK		AT4G13940.1	AT4G13940.1;AT3G23810.1	AT3G23810.1		| Symbols: HOG1, EMB1395, SAHH1, MEE58, ATSAHH1 | S-adenosyl-L-homocysteine hydrolase | chr4:8054931-8056676 FORWARD LENGTH=485	TRUE	1.78089	Ox-12h	Ox-20h	0.915637	79.0687	25581.6	43348	40268.9	28125.7	28933.9	54600.2	41782	8057.38	31264.9	42372	24358.2	29036.8	21829.8	37844.9	57043.6	34521.6	31422.8	45506.1	78927.7	42164.1	77413.2	15182.4	37493.1	24973	78305.1	45818.6	28064.8	31738.9	23675.1
2168	53.15	2	569.283	1136.55	0.00157481	1.38561	28.35	TEFGPSQPFK		AT4G13940.1	AT4G13940.1			| Symbols: HOG1, EMB1395, SAHH1, MEE58, ATSAHH1 | S-adenosyl-L-homocysteine hydrolase | chr4:8054931-8056676 FORWARD LENGTH=485	TRUE	1.77303	Col-16h	Ox-24h	0.951441	73.1185	26995.8	32410.1	37119.4	48940.7	20617.8	56119.6	90136.9	11836.1	22836.7	32236.1	28295.2	31883.7	17851.5	35810.6	45735.1	33408.2	26240.3	15680.3	77468	30864.7	61840.8	9099.35	35586.2	17796.5	54084.2	38839	14129.3	20127.6	21980.2
2712	33.5889	2	461.239	920.463	-0.000746589	-0.811101	46.84	ATDVMIAGK	[5] Oxidation (M)	AT4G13940.1	AT4G13940.1;AT3G23810.1	AT3G23810.1		| Symbols: HOG1, EMB1395, SAHH1, MEE58, ATSAHH1 | S-adenosyl-L-homocysteine hydrolase | chr4:8054931-8056676 FORWARD LENGTH=485	TRUE	4.4103	Col-16h	Col-20h	0.737339	154.218	27748.6	82663.4	55923	274544	35255	84793.9	642419	44800.2	45768.4	38302.1	35115.9	35443.8	21210.6	59228.6	43110.9	45422.9	34776	23030.6	117209	38016.6	50417	10244.6	55610.4	28619.9	65052.1	155385	13002.9	15297.1	29347.2
2948	45.2529	2	660.356	1318.7	-0.00126249	-0.957373	41.84	LVGVSEETTTGVK		AT4G13940.1	AT4G13940.1;AT3G23810.1	AT3G23810.1		| Symbols: HOG1, EMB1395, SAHH1, MEE58, ATSAHH1 | S-adenosyl-L-homocysteine hydrolase | chr4:8054931-8056676 FORWARD LENGTH=485	TRUE	2.67353	Ox-12h	Ox-20h	0.878853	106.184	13002.7	35334.4	17887.3	18694.7	9661.86	47223.7	46837.9	6147.98	8049.54	14487	13596.8	31862.6	7011.53	26646.2	30243.1	14029.8	24147.9	20663.3	94873.4	23463.3	61500.5	8361.38	28997.6	13122.1	39458	37145.2	24457	10014.7	15205.5
3343	41.2045	2	453.24	904.466	-0.00272722	-3.01527	41.01	ATDVMIAGK		AT4G13940.1	AT4G13940.1;AT3G23810.1	AT3G23810.1		| Symbols: HOG1, EMB1395, SAHH1, MEE58, ATSAHH1 | S-adenosyl-L-homocysteine hydrolase | chr4:8054931-8056676 FORWARD LENGTH=485	TRUE	4.89971	Col-16h	Ox-24h	0.680851	128.271	7169.7	14131.1	7517.36	27387	8393.43	38980.8	69129.1	4338.07	4012.37	8945.75	14365.3	3442.01	4688.41	16679.3	14479.2	22265.5	6693.86	5118.99	26859.1	9252.89	25119.6	1013.84	11171	2081.61	19736.8	50156.3	5153.05	2894.52	3825.15
3685	39.3676	2	443.237	884.46	-0.000318426	-0.360023	22.38	EGLQVDPK		AT4G13940.1	AT4G13940.1			| Symbols: HOG1, EMB1395, SAHH1, MEE58, ATSAHH1 | S-adenosyl-L-homocysteine hydrolase | chr4:8054931-8056676 FORWARD LENGTH=485	TRUE	5.89246	Col-16h	Ox-24h	0.961657	166	6940.1	20201.7	17601.8	86379.8	7460.05	36132.9	230606	6258.59	8993.78	10176.9	7961.41	8342.49	6142.46	12818.9	16803.1	11328.5	8878.49	5530.55	54157.5	7623.1	27064.9	2478.08	21297.4	8355.36	35152.6	105273	6550.87	7933.82	5831.59
3938	61.1089	2	499.803	997.591	-0.000511635	-0.51287	54.62	AGIIVLAEGR		AT4G13940.1	AT4G13940.1			| Symbols: HOG1, EMB1395, SAHH1, MEE58, ATSAHH1 | S-adenosyl-L-homocysteine hydrolase | chr4:8054931-8056676 FORWARD LENGTH=485	TRUE	2.29408	Ox-12h	Col-12h	0.148387	73.6437	9326.34	11079.7	11727.4	8554.51	7968.27	11871.5	13846.3	6830.04	11013.2	17885.6	8614.92	13567.4	9341.94	12736.9	22792.9	12147.3	17351.2	10710.5	20403.5	26793.3	10580.7	12534.9	9333.84	12629.3	25410.7	12224.8	7848.43	10696.6	18254.5
4464	40.9334	2	521.262	1040.51	0.00127729	1.22757	21.2	HSLPDGLMR	[8] Oxidation (M)	AT4G13940.1	AT4G13940.1;AT3G23810.1	AT3G23810.1		| Symbols: HOG1, EMB1395, SAHH1, MEE58, ATSAHH1 | S-adenosyl-L-homocysteine hydrolase | chr4:8054931-8056676 FORWARD LENGTH=485	TRUE	2.74869	Ox-12h	Col-32h	0.886037	117.059	8769.27	26696.7	18503.4	79482.1	12652.7	34397.2	108251	7699.29	13483.2	14666.2	26557.2	15116.8	10475.9	35301.1	30022.1	17523.8	14475.1	14207.6	65759.7	19486.1	37580.7	6102.31	25105.7	11359.5	28952.8	42063.8	8235.85	7335.21	9104.86
4500	41.5659	2	738.406	1474.8	-0.00242759	-1.64605	81.62	LVGVSEETTTGVKR		AT4G13940.1	AT4G13940.1;AT3G23810.1	AT3G23810.1		| Symbols: HOG1, EMB1395, SAHH1, MEE58, ATSAHH1 | S-adenosyl-L-homocysteine hydrolase | chr4:8054931-8056676 FORWARD LENGTH=485	TRUE	7.18691	Ox-12h	Col-12h	0.520803	117.257	2235.87	19428.9	4986.89	3884.31	1236.29	18047.7	15445.2	190.162	5239.79	10353.3	3880.9	12407	1657.86	22710.5	23050.5	5091.66	21797.9	16940.8	61400.7	13631.7	29534	3175.15	17236.3	8345.65	39451.6	29773.7	12496	488.265	9124.74
8677	48.437	2	711.361	1420.71	-0.00203578	-1.43293	65.43	TEFGPSQPFKGAR		AT4G13940.1	AT4G13940.1			| Symbols: HOG1, EMB1395, SAHH1, MEE58, ATSAHH1 | S-adenosyl-L-homocysteine hydrolase | chr4:8054931-8056676 FORWARD LENGTH=485	TRUE	4.98851	Ox-12h	Col-12h	0.574407	120.759	2203.03	9197.27	3357.26	5077.77	2815.12	6001.66	4417.75	1544.1	5747	9542.2	3269.51	3861.24	2435.33	10470	14014.8	4235.73	7234.98	8015.8	49503.8	9619.11	14671.8	3710.76	4685.75	4187.93	27917.9	4758.73	6082.11	3054.75	2230.57
19784	79.8031	3	963.155	2886.44	0.00411596	1.42596	56.84	ALDWGPGGGPDLIVDDGGDATLLIHEGVK		AT4G13940.1	AT4G13940.1;AT3G23810.1	AT3G23810.1		| Symbols: HOG1, EMB1395, SAHH1, MEE58, ATSAHH1 | S-adenosyl-L-homocysteine hydrolase | chr4:8054931-8056676 FORWARD LENGTH=485	TRUE	657.915	Col-28h	Col-12h	0.547719	221.723	85.6122	192.624	110.897	0	0	0	403.84	181.44	161.381	105.535	0	4320.82	194.375	971.86	56.134	0	362.583	7118.9	136.716	193.479	122.743	254288	74.0283	1461.75	69.5521	128.938	29267.1	257.446	2399.01
22132	43.2442	2	513.719	1025.42	-0.000405955	-0.39589	36.46	DMSQADFGR		AT4G13940.1	AT4G13940.1;AT3G23810.1	AT3G23810.1		| Symbols: HOG1, EMB1395, SAHH1, MEE58, ATSAHH1 | S-adenosyl-L-homocysteine hydrolase | chr4:8054931-8056676 FORWARD LENGTH=485	TRUE	15.8568	Col-28h	Ox-20h	0.0693306	164.679	359.517	10921.7	2627.42	4908.71	743.351	4518.48	13511.1	371.698	265.501	2498.83	901.545	895.125	393.522	2059.49	2969.95	1973.11	857.754	565.299	5737.71	2604.09	8328.97	591.012	4859.82	2523.85	9231.22	10179.7	3747.95	1362.8	1965.3
23930	55.8702	2	565.278	1128.54	-5.02244e-05	-0.0445038	32.28	DIIMVDHMR		AT4G13940.1	AT4G13940.1;AT3G23810.1	AT3G23810.1		| Symbols: HOG1, EMB1395, SAHH1, MEE58, ATSAHH1 | S-adenosyl-L-homocysteine hydrolase | chr4:8054931-8056676 FORWARD LENGTH=485	TRUE	9.66176	Col-28h	Ox-32h	0.0190314	146.917	2583.37	1834.37	2326.58	337.226	562.304	4168.28	3864.65	1337.52	724.36	1632.81	1073.43	470.064	2975.94	1911.74	2651.31	1292.29	992.081	684.487	5406.46	2662.42	8372.03	803.875	3120.61	1301.33	6557.15	1214.39	2613.74	2554.21	2279.7
26493	72.5259	2	879.384	1756.75	0.00230898	1.31435	50.17	GETLQEYWWCTER		AT4G13940.1	AT4G13940.1;AT3G23810.1	AT3G23810.1		| Symbols: HOG1, EMB1395, SAHH1, MEE58, ATSAHH1 | S-adenosyl-L-homocysteine hydrolase | chr4:8054931-8056676 FORWARD LENGTH=485	TRUE	823.823	Col-28h	Col-16h	0.00901049	223.607	0	492.755	70.2649	0	0.098969	0	0	0	30.2382	0	408.021	2144.25	238.147	568.195	188.435	128.4	351.34	3648.94	3791.49	413.536	7201.83	16839.1	0	778.461	91.5566	155.763	12041.3	0	874.862
30534	88.5191	4	934.222	3732.86	0.0047133	1.26265	37.82	ALDWGPGGGPDLIVDDGGDATLLIHEGVKAEEIFEK		AT4G13940.1	AT4G13940.1			| Symbols: HOG1, EMB1395, SAHH1, MEE58, ATSAHH1 | S-adenosyl-L-homocysteine hydrolase | chr4:8054931-8056676 FORWARD LENGTH=485	TRUE	561.195	Col-28h	Col-24h	0.969836	222.379	0	69.0024	312.423	73.4878	40.2746	0	196.425	0	35.4256	0	0	251.628	68.7859	149.473	0	0	103.735	78.9229	14.8762	0	0	110367	0.0877456	487.764	0	0	5568.64	76.2023	136.108
2448	44.3284	2	558.81	1115.6	-0.00241021	-2.16045	32.32	VVEEEVIATK		AT4G29060.1	AT4G29060.1			| Symbols: emb2726 | elongation factor Ts family protein | chr4:14317744-14321315 FORWARD LENGTH=953	TRUE	4.43377	Col-16h	Ox-24h	0.36317	102.908	9251.63	22770.7	13763	59025.4	15880.3	59984.3	94871.6	7878.86	7818.04	17147.6	19799.9	9489.54	6729.13	26590.9	30647.1	16410.4	9883.18	7805.45	47889.3	19760.8	58440.5	5058.25	27006.2	7624.31	32046	42941.6	13859.8	10606.9	10791.6
3079	49.8538	2	587.328	1172.64	0.000599271	0.511044	40.91	QTVATLGENIK		AT4G29060.1	AT4G29060.1			| Symbols: emb2726 | elongation factor Ts family protein | chr4:14317744-14321315 FORWARD LENGTH=953	TRUE	1.88466	Ox-12h	Col-32h	0.982936	98.2567	10603.8	27634.5	16056.6	31347.3	11331.9	43611.6	84829.9	5016.36	11863.5	19688.8	13330.2	15384.2	40943.4	25427.8	25942	23573.9	20666.2	7019.11	68376	25121.6	41931.6	2571.52	22820.6	11836.1	37377.9	35789.2	8607.88	15229.6	12288.7
3083	46.996	2	479.782	957.549	-0.000576114	-0.601655	26.56	IATIGENIK		AT4G29060.1	AT4G29060.1			| Symbols: emb2726 | elongation factor Ts family protein | chr4:14317744-14321315 FORWARD LENGTH=953	TRUE	3.1676	Col-16h	Ox-24h	0.975983	137.439	5665.36	21988.9	16087.2	45724.7	8168.48	38277.1	138647	2797.71	10420.7	14398.3	11296.1	9672.48	9036.62	22961.1	26390.3	16995.5	11643.1	7460.73	60117.8	18590.5	29355.6	1544.05	17583.5	7727.27	36737	45115.2	5771.2	7075.16	7467.16
4917	48.8624	3	792.719	2375.13	0.000363694	0.153126	44.86	TPAPVVTEASSEESGNTATAESIK		AT4G29060.1	AT4G29060.1			| Symbols: emb2726 | elongation factor Ts family protein | chr4:14317744-14321315 FORWARD LENGTH=953	TRUE	2.34424	Col-28h	Col-16h	0.114405	105.274	16091.1	62993	21023.9	3886.56	8226.56	12068.3	3492.93	35741.4	36430.3	16607	8972.05	37255.1	21861.3	38366.3	66737.7	14310.2	32159.3	35872.6	77776.7	59015.5	84941.2	14902.4	41630.3	59284.8	43839.2	10531.2	47245	33790.8	25839.5
6440	56.9372	2	681.848	1361.68	-0.00119602	-0.878339	40.36	NEELVPGATFTGK		AT4G29060.1	AT4G29060.1			| Symbols: emb2726 | elongation factor Ts family protein | chr4:14317744-14321315 FORWARD LENGTH=953	TRUE	2.49143	Col-28h	Ox-20h	0.951404	93.5688	5224.25	22651.7	12890	16258.1	6062.04	30746.1	11406.2	1711.15	8009.22	12470.6	12176.1	11135.6	3256.11	16248.2	22584	12738.5	7182.19	6100.03	45074.1	14547.4	45475.1	3651.88	13695.9	8093.47	34768.2	19801.2	8616.4	3954.47	4332.55
6938	41.1371	2	481.751	961.488	-0.00204732	-2.12932	21.72	GQMLDGVVK	[3] Oxidation (M)	AT4G29060.1	AT4G29060.1			| Symbols: emb2726 | elongation factor Ts family protein | chr4:14317744-14321315 FORWARD LENGTH=953	TRUE	3.66679	Col-16h	Ox-24h	0.893875	145.038	3813	12665.2	8814.46	51880.8	4545.52	20809.6	82458.4	3881.42	4363.5	5064.28	6391.14	5385.07	3093.96	12967.3	10567.7	10822.3	5854.96	6020.14	25796.9	7303.89	21443.8	1623.91	9488.79	2803.94	8885.1	33670.7	4461.51	2342.41	3161.05
7319	57.6982	2	680.87	1359.73	0.00154545	1.13659	34.47	DVSSVVTIGQEVK		AT4G29060.1	AT4G29060.1			| Symbols: emb2726 | elongation factor Ts family protein | chr4:14317744-14321315 FORWARD LENGTH=953	TRUE	3.24494	Col-28h	Ox-20h	0.25439	87.4252	3188.59	10451.8	7633.93	2848.04	2635.72	6882.91	1818.17	3613.33	3832.16	10305.3	3533.33	12518	5287.46	9509.71	11451.7	3477.41	6441.25	6123.04	22540.2	10188	17429.1	12791.9	7753.2	12552.8	12384	3075.68	16421.5	3810.91	9050.66
13745	51.245	2	473.755	945.495	-0.000631915	-0.668343	23.36	GQMLDGVVK		AT4G29060.1	AT4G29060.1			| Symbols: emb2726 | elongation factor Ts family protein | chr4:14317744-14321315 FORWARD LENGTH=953	TRUE	4.56761	Col-16h	Ox-16h	0.337474	129.073	2278.07	7854.19	4757.08	3253.98	3125.66	7456.26	28733.2	1537.99	1968.98	4386.81	3036.39	2371.08	3310.21	4303.13	3690.52	10135.2	4641.86	3109.64	13218.8	4329.96	9912.89	479.754	4661.16	2011.42	11465.6	11537	2821.04	4219.59	2364.64
14864	36.6841	2	516.266	1030.52	-0.0022104	-2.14494	30.43	IGAYIHDSR		AT4G29060.1	AT4G29060.1			| Symbols: emb2726 | elongation factor Ts family protein | chr4:14317744-14321315 FORWARD LENGTH=953	TRUE	3.73928	Col-16h	Ox-20h	0.62227	121.124	3107.51	7135.76	3891.16	12531.6	2700.4	8411.99	34875.8	2592.56	4666.72	4979.47	7617.48	2839.95	3475.33	7237.87	5531.17	4033.08	3630.17	3223.13	14768.9	6002.01	9457.49	1019.74	5167.55	2087.85	11064.2	15064.4	2743.6	4325.16	2485.97
15145	35.4238	2	524.264	1046.51	-0.00178881	-1.7093	49.83	IGSYIHDSR		AT4G29060.1	AT4G29060.1			| Symbols: emb2726 | elongation factor Ts family protein | chr4:14317744-14321315 FORWARD LENGTH=953	TRUE	2.81266	Col-16h	Ox-24h	0.990549	136.844	1809.69	7917.64	4108.19	9669.31	1726.42	8709.05	37077.3	1028.15	3195.52	4446.06	2772.98	2685.81	2358.41	8124.96	8359	2077.02	3881.54	3848.87	27836.5	5438.69	11143.4	1317.24	6039.14	2902.27	14811	13777.6	2567.33	2308.72	2627.33
15465	63.2097	2	820.467	1638.92	0.0002897	0.176763	45.06	EAVASPPTTVVSAALVK		AT4G29060.1	AT4G29060.1			| Symbols: emb2726 | elongation factor Ts family protein | chr4:14317744-14321315 FORWARD LENGTH=953	TRUE	28.9515	Ox-12h	Col-16h	0.00356388	166.151	930.964	10171.4	1276.51	0	485.054	211.699	0	0.300072	1277.11	2693.1	1131.31	9447.57	801.401	10368.2	18850.6	349.168	8045.38	1910.13	36265	12989.2	41303	5136.35	7859.32	3997.11	35098.3	0	15307.3	461.454	2924.05
26686	39.4671	2	580.318	1158.62	-0.00239365	-2.06594	37.6	LVEADIESKR		AT4G29060.1	AT4G29060.1			| Symbols: emb2726 | elongation factor Ts family protein | chr4:14317744-14321315 FORWARD LENGTH=953	TRUE	14.6904	Col-16h	Col-20h	0.453952	182.106	389.252	3308.01	1150.88	4033.14	1557.43	3484	46616.2	1135.25	1505.66	2045.36	667.913	216.303	719.068	1229.94	896.183	797.52	1007.11	646.083	9752.22	965.206	613.027	233.522	365.85	319.501	7920.37	559.989	591.454	1244.06	288.574
28080	88.3897	3	1174.25	3519.74	0.0044319	1.25916	49	ELVDDLAMQVAACPQVEYLVTEDVSEEIVKK		AT4G29060.1	AT4G29060.1			| Symbols: emb2726 | elongation factor Ts family protein | chr4:14317744-14321315 FORWARD LENGTH=953	TRUE	965.741	Col-28h	Ox-28h	0.551101	223.026	0	74.413	229.65	0	222.042	143.797	2709.69	167.627	0	263.53	158.077	146.762	71.4571	54.6809	139.866	498.404	0	76.4904	42.1834	0.97659	0	187978	29.802	116.711	245.14	15.4794	286.122	505.934	0
29877	39.313	2	523.28	1044.55	0.000360644	0.345264	35.57	ALAATGGDLEK		AT4G29060.1	AT4G29060.1			| Symbols: emb2726 | elongation factor Ts family protein | chr4:14317744-14321315 FORWARD LENGTH=953	TRUE	208.07	Col-16h	Ox-24h	0.0483087	219.944	750.515	1237.08	673.043	117.795	653.058	28.3097	43184.5	243.65	101.599	200.23	0	292.093	198.291	172.69	154.743	222.634	275.866	87.829	837.04	544.111	832.924	117.322	350.265	275.249	276.897	155.651	165.328	43.5854	10.3634
34923	73.6987	2	910.966	1819.92	0.00409459	2.24988	23.19	IGVLIEVNCETDFVGR		AT4G29060.1	AT4G29060.1			| Symbols: emb2726 | elongation factor Ts family protein | chr4:14317744-14321315 FORWARD LENGTH=953	FALSE	363.373	Col-28h	Col-12h	0.286445	218.207	0	50.3766	76.9624	0	0	102.603	116.081	77.5968	56.1211	221.412	2.04424	1776.2	268.191	227.288	0	98.2417	124.246	927.28	312.495	50.94	430.685	45375.9	0	416.732	48.2661	0	9034.07	121.701	483.16
40720	74.0095	2	925.969	1849.92	-8.10181e-05	-0.0437954	59.65	IGVLLEVNCETDFVSR		AT4G29060.1	AT4G29060.1			| Symbols: emb2726 | elongation factor Ts family protein | chr4:14317744-14321315 FORWARD LENGTH=953	TRUE	207.547	Col-28h	Col-12h	0.917059	221.779	0	53.1663	151.22	206.437	0	0	92.8389	236.82	0	251.074	200.892	332.75	89.0418	236.986	14.1312	0	214.671	1669.2	283.743	182.819	89.5114	84707.4	204.693	263.622	0	0	6564.23	67.4679	608.834
49	45.0593	2	670.329	1338.64	-0.000553355	-0.41337	92.34	VVVGGSELTSSPK	[11] Phospho (ST)	AT4G28080.1	AT4G28080.1			| Symbols: | Tetratricopeptide repeat (TPR)-like superfamily protein | chr4:13948993-13957840 REVERSE LENGTH=1819	TRUE	2.66257	Col-32h	Ox-12h	0.114324	62.1284	3.64351e+06	1.95995e+06	2.25894e+06	2.94121e+06	3.43798e+06	3.61368e+06	2.0339e+06	3.18843e+06	2.63963e+06	2.55775e+06	3.69157e+06	1.8592e+06	3.53884e+06	1.66455e+06	1.89911e+06	4.19316e+06	1.83685e+06	991985	1.13159e+06	2.20141e+06	1.48942e+06	723780	2.56279e+06	2.07762e+06	1.81248e+06	3.45488e+06	646701	4.0936e+06	2.26855e+06
434	54.1902	3	925.411	2773.21	-0.000101541	-0.0366151	43.31	LVKPEATVHEDDDSDEGWQEAVPK	[14] Phospho (ST)	AT4G28080.1	AT4G28080.1			| Symbols: | Tetratricopeptide repeat (TPR)-like superfamily protein | chr4:13948993-13957840 REVERSE LENGTH=1819	TRUE	5.95551	Ox-24h	Col-12h	0.0463237	163.355	70139.1	544626	66412.8	3290.51	14338.5	53644.5	3632.36	254901	508323	158891	26770.4	777081	40056.1	1.19354e+06	1.11931e+06	144708	1.0298e+06	837568	558808	1.52608e+06	867537	765018	581291	1.1793e+06	578501	9850.11	653064	720857	1.51029e+06
9635	54.2219	2	1387.61	2773.21	0.00294774	1.06293	31.24	LVKPEATVHEDDDSDEGWQEAVPK	[14] Phospho (ST)	AT4G28080.1	AT4G28080.1			| Symbols: | Tetratricopeptide repeat (TPR)-like superfamily protein | chr4:13948993-13957840 REVERSE LENGTH=1819	TRUE	17.3309	Col-20h	Col-16h	0.0282844	215.56	0.227309	18720.7	0	561.276	0	437.949	0	623.687	7363.17	2116.76	0	30590.9	0	64220.8	87883	659.721	49540.4	32548.3	26926.2	62118	44742.8	41110.7	15094.4	44298.5	23186.5	0	33658.1	12616.9	62165
1476	32.5181	2	495.208	988.401	-0.000567366	-0.574024	39.37	STNFTSPR	[6] Phospho (ST)	AT4G28080.1	AT4G28080.1			| Symbols: | Tetratricopeptide repeat (TPR)-like superfamily protein | chr4:13948993-13957840 REVERSE LENGTH=1819	TRUE	3.92913	Col-12h	Ox-12h	0.0167156	90.8237	244387	186597	379358	563377	379685	263340	605633	316694	206639	130103	245002	72952.3	177633	140247	78938.7	223712	82638.2	35630.7	64262.8	116528	84127.6	38754.2	141226	82358.6	128173	593123	31024.6	216520	94086
1750	48.7883	2	855.439	1708.86	-0.000768581	-0.449761	70.17	VVVGGSELTSSPKEIK	[11] Phospho (ST)	AT4G28080.1	AT4G28080.1			| Symbols: | Tetratricopeptide repeat (TPR)-like superfamily protein | chr4:13948993-13957840 REVERSE LENGTH=1819	TRUE	2.03033	Col-12h	Ox-12h	0.83487	62.017	374178	153244	135834	64786.3	211553	226253	18735.6	154066	182650	156332	135442	98034.2	126669	99831.2	71472.4	147251	173920	86435.5	90914	150067	88345.8	37139.3	113614	118969	146985	128684	40046.7	161560	112608
1750	48.7883	2	855.439	1708.86	-0.000768581	-0.449761	61.3	VVVGGSELTSSPKEIK	[9] Phospho (ST)	AT4G28080.1	AT4G28080.1			| Symbols: | Tetratricopeptide repeat (TPR)-like superfamily protein | chr4:13948993-13957840 REVERSE LENGTH=1819	TRUE	2.03033	Col-12h	Ox-12h	0.83487	62.017	374178	153244	135834	64786.3	211553	226253	18735.6	154066	182650	156332	135442	98034.2	126669	99831.2	71472.4	147251	173920	86435.5	90914	150067	88345.8	37139.3	113614	118969	146985	128684	40046.7	161560	112608
2747	53.15	3	904.77	2711.29	-0.00173518	-0.639982	62.88	SALASSACTEQINKPTPMLSPVSVK	[18] Oxidation (M)|[20] Phospho (ST)	AT4G28080.1	AT4G28080.1			| Symbols: | Tetratricopeptide repeat (TPR)-like superfamily protein | chr4:13948993-13957840 REVERSE LENGTH=1819	TRUE	2.15197	Col-20h	Col-12h	0.729402	87.0492	55354.2	113613	125287	42689	29951.5	46121.4	32007.9	181723	272816	65310.9	37727.3	162495	178657	175876	234791	71935.3	143723	110906	88897.1	152425	104884	84450.7	206145	247108	59444.3	26087.1	68310.9	167999	237990
3732	40.555	2	580.281	1158.55	-0.00268695	-2.31923	21.36	MFVKSPLNK	[1] Oxidation (M)|[5] Phospho (ST)	AT4G28080.1	AT4G28080.1			| Symbols: | Tetratricopeptide repeat (TPR)-like superfamily protein | chr4:13948993-13957840 REVERSE LENGTH=1819	TRUE	2.60107	Col-12h	Col-28h	0.243767	84.4219	50992.6	36808.3	65813.1	76411.8	44534.6	46166.1	33146.2	39022.9	35118.3	22641.4	56560.8	23774.5	61628.2	28991.1	18305.6	81899.4	28266	15637.5	15030.1	24373.9	23717.7	7829.26	29076.5	27796.8	17136.6	61279.4	6133.95	32792.7	23526.5
3773	39.5682	2	920.385	1838.76	-0.000768798	-0.418108	100.32	TVDGETENLPNGDSSPK	[15] Phospho (ST)	AT4G28080.1	AT4G28080.1			| Symbols: | Tetratricopeptide repeat (TPR)-like superfamily protein | chr4:13948993-13957840 REVERSE LENGTH=1819	TRUE	3.81898	Col-12h	Ox-12h	0.00502526	65.4345	169800	110362	127664	216534	147613	157583	147905	181221	140125	90505.7	163689	100941	135022	106564	83050.5	180502	144443	68474.4	75846.5	43338.4	73111.3	38539.4	116238	90140	129248	198157	35855.4	227079	70171.6
5796	54.797	3	1141.16	3420.47	0.00128639	0.376085	48.76	SAQMAEDSDTCLLNKSPTANDSNGSESVIGVK	[4] Oxidation (M)|[16] Phospho (ST)	AT4G28080.1	AT4G28080.1			| Symbols: | Tetratricopeptide repeat (TPR)-like superfamily protein | chr4:13948993-13957840 REVERSE LENGTH=1819	TRUE	9.88705	Ox-28h	Col-12h	0.0176394	182.673	0	41043.6	5719.82	1647.55	0	61.1961	1199.05	70257	91263.2	902.878	561.877	60473.7	35211.8	103450	78746.9	2146.94	118912	68801.5	45667.6	108611	27842.9	28963.6	53451.1	141755	26371.7	0	45118.8	96043.4	118358
5796	54.797	3	1141.16	3420.47	0.00128639	0.376085	29.24	SAQMAEDSDTCLLNKSPTANDSNGSESVIGVK	[4] Oxidation (M)|[18] Phospho (ST)	AT4G28080.1	AT4G28080.1			| Symbols: | Tetratricopeptide repeat (TPR)-like superfamily protein | chr4:13948993-13957840 REVERSE LENGTH=1819	TRUE	9.88705	Ox-28h	Col-12h	0.0176394	182.673	0	41043.6	5719.82	1647.55	0	61.1961	1199.05	70257	91263.2	902.878	561.877	60473.7	35211.8	103450	78746.9	2146.94	118912	68801.5	45667.6	108611	27842.9	28963.6	53451.1	141755	26371.7	0	45118.8	96043.4	118358
6076	32.4495	2	557.25	1112.49	-0.00129963	-1.16822	33.89	SSTPSSLAQR	[3] Phospho (ST)	AT4G28080.1	AT4G28080.1			| Symbols: | Tetratricopeptide repeat (TPR)-like superfamily protein | chr4:13948993-13957840 REVERSE LENGTH=1819	TRUE	4.765	Col-12h	Ox-12h	0.0232703	92.9491	24733.8	14862	34440.8	61471.8	32752.3	38845.2	40900.7	32136.6	26100.6	12310.1	40872.5	9195.83	19437.5	16997.8	12558.2	35768.2	11219.7	5162.35	8692.03	15558	11273.7	4870.37	21461.1	12005	14507	66011.2	4883.43	13413.3	13043.5
6239	33.2079	3	915.057	2742.15	-0.00197457	-0.720079	35.13	ESGSTDGDSPTEKDAGDSNSGLSPKPK	[23] Phospho (ST)	AT4G28080.1	AT4G28080.1			| Symbols: | Tetratricopeptide repeat (TPR)-like superfamily protein | chr4:13948993-13957840 REVERSE LENGTH=1819	TRUE	4.21992	Col-16h	Ox-12h	0.0204391	59.3603	68203.4	43549.3	77273.3	177507	115356	95235.9	162562	152176	85418.8	59970.6	80543.9	43174.3	78332.1	61504.8	47430.1	115129	64749.9	37292.3	42918.3	36779	25518.9	21208.2	89131.9	65777.4	67112.3	88798.5	22599	120270	65952.7
23801	56.4393	2	597.858	1193.7	-0.000323599	-0.271089	22.07	EVALAPPGTIVK		AT4G28080.1	AT4G28080.1			| Symbols: | Tetratricopeptide repeat (TPR)-like superfamily protein | chr4:13948993-13957840 REVERSE LENGTH=1819	FALSE	8.10041	Ox-12h	Col-12h	0.784871	152.369	131.153	689.25	641.934	360.917	444.79	2530.37	1177.1	0	122.392	507.215	0	1278.85	42.1248	1512.94	1453.75	381.894	435.097	554.991	6535.45	880.255	5212.23	132.63	1442.34	414.555	4725.84	2271.22	973.653	107.167	421.921
28871	51.5794	2	995.454	1988.89	-0.000156485	-0.0786794	57.54	TSSNELSISVAGSTSSPASK	[16] Phospho (ST)	AT4G28080.1	AT4G28080.1			| Symbols: | Tetratricopeptide repeat (TPR)-like superfamily protein | chr4:13948993-13957840 REVERSE LENGTH=1819	TRUE	5.785	Col-32h	Col-16h	0.30366	156.85	0	1575.13	4113.5	0	923.233	0	0	1883.3	2138.45	1419.48	0	12634	1722.5	3580.99	754.266	504.484	1316.9	1682.48	388.604	2445.19	4121.6	10272.7	1058.01	2125.15	688.603	0	23313.4	690.849	6589
34241	34.4425	2	718.328	1434.64	0.000141702	0.0987715	42.18	SVGACEAQSAEGAAK		AT4G28080.1	AT4G28080.1			| Symbols: | Tetratricopeptide repeat (TPR)-like superfamily protein | chr4:13948993-13957840 REVERSE LENGTH=1819	TRUE	3.1083	Col-28h	Col-16h	0.267509	111.065	622.619	2670.62	1933.83	3445.95	1062.1	1092.59	311.121	172.815	1027.79	1613.7	1048.84	748.87	544.883	1859.28	1977.74	1318	2147.74	1124.07	7089.36	1395.39	3396.23	512.371	3450.36	1770.27	3981.62	4168.1	1454.29	1151.33	879.545
61564	27.3782	2	587.766	1173.52	-0.000481287	-0.410123	20.09	GKSTNFTSPR	[8] Phospho (ST)	AT4G28080.1	AT4G28080.1			| Symbols: | Tetratricopeptide repeat (TPR)-like superfamily protein | chr4:13948993-13957840 REVERSE LENGTH=1819	TRUE	32.8486	Ox-32h	Col-12h	0.966229	196.348	0	239.349	242.528	96.9575	62.757	828.899	8113.27	0	42.7243	38.9711	95.2964	23.424	1514.15	67.7683	59.0512	244.175	236.576	59.2138	24.7894	116.695	175.408	669.644	149.15	78.3446	418.766	12519	0	7071.52	46.8539
118	54.0473	2	692.894	1383.77	0.000842863	0.609105	56.33	AAALNIVPTSTGAAK		AT1G12900.1	AT1G12900.1;AT1G42970.1;AT3G26650.1		AT1G42970.1;AT3G26650.1	| Symbols: GAPA-2 | glyceraldehyde 3-phosphate dehydrogenase A subunit 2 | chr1:4392634-4394283 REVERSE LENGTH=399	FALSE	2.22913	Ox-12h	Col-32h	0.956071	88.9444	406382	996808	540941	1.46665e+06	466058	1.05033e+06	1.76476e+06	155337	528536	496572	393089	624493	587494	723580	1.13123e+06	378120	601426	421870	1.98841e+06	798354	1.37317e+06	141603	618696	262015	1.50857e+06	945281	380242	270687	325003
779	49.8018	2	417.236	832.457	0.00117021	1.40573	35.19	VAINGFGR		AT1G12900.1	AT1G12900.1;AT1G42970.1;AT3G26650.1		AT1G42970.1;AT3G26650.1	| Symbols: GAPA-2 | glyceraldehyde 3-phosphate dehydrogenase A subunit 2 | chr1:4392634-4394283 REVERSE LENGTH=399	FALSE	7.46326	Col-16h	Ox-20h	0.545625	143.15	3240.4	6318.85	8286.65	17326.3	8472.24	26699.2	131201	15754.1	5532.76	6755.7	6021.31	9274.17	8362.03	5170.36	9868.96	9065.59	14324.1	7566.41	11490	11904.3	29489.4	1423.71	5307.08	7655.13	11389.9	14619.8	3537.59	11779.5	7236.12
1596	54.092	2	732.876	1463.74	-0.000577134	-0.394287	25.35	AAALNIVPTSTGAAK	[11] Phospho (ST)	AT1G12900.1	AT1G12900.1;AT1G42970.1;AT3G26650.1		AT1G42970.1;AT3G26650.1	| Symbols: GAPA-2 | glyceraldehyde 3-phosphate dehydrogenase A subunit 2 | chr1:4392634-4394283 REVERSE LENGTH=399	FALSE	1.69238	Col-12h	Ox-24h	0.365932	47.5072	237808	160518	170336	197545	203020	285839	74584.7	136583	196911	190708	198543	123208	161847	148151	181249	170614	113209	77425.8	200573	141404	195838	43479.6	151894	107345	205132	144510	52609.9	135756	114035
1596	54.092	2	732.876	1463.74	-0.000577134	-0.394287	22.16	AAALNIVPTSTGAAK	[9] Phospho (ST)	AT1G12900.1	AT1G12900.1;AT1G42970.1;AT3G26650.1		AT1G42970.1;AT3G26650.1	| Symbols: GAPA-2 | glyceraldehyde 3-phosphate dehydrogenase A subunit 2 | chr1:4392634-4394283 REVERSE LENGTH=399	FALSE	1.69238	Col-12h	Ox-24h	0.365932	47.5072	237808	160518	170336	197545	203020	285839	74584.7	136583	196911	190708	198543	123208	161847	148151	181249	170614	113209	77425.8	200573	141404	195838	43479.6	151894	107345	205132	144510	52609.9	135756	114035
1692	73.9515	2	814.43	1626.85	-0.000893963	-0.549507	33.18	DSPLDVVVINDTGGVK		AT1G12900.1	AT1G12900.1			| Symbols: GAPA-2 | glyceraldehyde 3-phosphate dehydrogenase A subunit 2 | chr1:4392634-4394283 REVERSE LENGTH=399	FALSE	8.1257	Ox-12h	Col-16h	0.0142591	178.569	1249.9	105279	20083.6	0.477319	576.999	4833.09	877.055	17019.5	67197	24406.7	2537.22	182818	16621	138516	92523	4003.11	139190	135213	365605	125695	296783	181772	81167.4	231910	64438.1	1338.92	559527	21938.8	139832
2123	68.5816	2	814.43	1626.85	-0.000965518	-0.59349	103.81	DSPLDVVVINDTGGVK		AT1G12900.1	AT1G12900.1			| Symbols: GAPA-2 | glyceraldehyde 3-phosphate dehydrogenase A subunit 2 | chr1:4392634-4394283 REVERSE LENGTH=399	FALSE	5.20436	Col-28h	Col-16h	0.123182	136.148	9956.1	142774	59013.9	528.958	7685.91	16860.7	0	37060.7	69160.5	52680.2	13047.3	155959	31624.1	127248	109017	25386.4	118022	101675	273410	134279	344650	135485	116318	204493	113785	13193.6	365396	30485.5	131769
4088	69.0822	2	627.809	1253.6	-0.000104894	-0.0836742	56.27	TFAEEVNAAFR		AT1G12900.1	AT1G12900.1;AT3G26650.1		AT3G26650.1	| Symbols: GAPA-2 | glyceraldehyde 3-phosphate dehydrogenase A subunit 2 | chr1:4392634-4394283 REVERSE LENGTH=399	FALSE	28.2808	Ox-24h	Col-16h	0.0183672	165.803	1042.41	13731.3	1621.06	0	983.147	682.305	251.447	1348.37	5093.54	1233.49	450.42	69696.1	2282.53	25680.1	17442.3	1304.02	25728.2	39156.4	66522.3	23384.8	39846.3	69984.6	7248.41	22523.1	12026.1	1584.3	105812	4219.44	27917.4
4864	29.9645	3	519.231	1554.67	-0.00100211	-0.644579	37.71	GTMTTTHSYTGDQR		AT1G12900.1	AT1G12900.1;AT1G42970.1;AT3G26650.1		AT1G42970.1;AT3G26650.1	| Symbols: GAPA-2 | glyceraldehyde 3-phosphate dehydrogenase A subunit 2 | chr1:4392634-4394283 REVERSE LENGTH=399	FALSE	3.68172	Ox-12h	Ox-24h	0.890248	114.098	9834.95	70962.5	41115.6	96247.4	13675.1	48476.8	112607	16856.8	14838.2	37075.2	16122.9	19810.5	16787.1	60001.2	65183.3	33589.8	23048.8	18065.5	173517	38569.9	53662.9	8579.71	51747	18297.9	111120	62075.7	27507.1	12404.1	30265.3
8371	30.0101	2	778.344	1554.67	-0.000772175	-0.49668	46.6	GTMTTTHSYTGDQR		AT1G12900.1	AT1G12900.1;AT1G42970.1;AT3G26650.1		AT1G42970.1;AT3G26650.1	| Symbols: GAPA-2 | glyceraldehyde 3-phosphate dehydrogenase A subunit 2 | chr1:4392634-4394283 REVERSE LENGTH=399	FALSE	4.19222	Ox-12h	Ox-24h	0.865612	128.636	16817.5	74969.8	27360.8	84351.1	15358.6	79862.8	142179	13906.7	10589.4	52623.7	24703.5	18932	13283.7	56734.5	72448.2	39281	22133.5	11003.9	124226	33920.1	79645.3	9483.33	38589.7	13086.6	80011.2	77745.2	22093.4	7676.85	25710.7
6899	71.5385	2	893.914	1785.81	0.00188531	1.05572	90.11	VIAWYDNEWGYSQR		AT1G12900.1	AT1G12900.1;AT3G26650.1		AT3G26650.1	| Symbols: GAPA-2 | glyceraldehyde 3-phosphate dehydrogenase A subunit 2 | chr1:4392634-4394283 REVERSE LENGTH=399	FALSE	270.814	Col-28h	Col-16h	0.0593192	211.377	0	1516.46	922.695	702.977	0	233.625	903.035	568.327	351.271	103.778	844.242	34954.2	295.943	3755.97	408.536	163.376	3446.79	94358.7	6414.44	2934.51	19479	559152	584.198	5573.81	178.639	191.511	240793	1309.24	11243.4
27019	71.4153	3	596.278	1785.81	0.000278772	0.156104	45.36	VIAWYDNEWGYSQR		AT1G12900.1	AT1G12900.1;AT3G26650.1		AT3G26650.1	| Symbols: GAPA-2 | glyceraldehyde 3-phosphate dehydrogenase A subunit 2 | chr1:4392634-4394283 REVERSE LENGTH=399	FALSE	9688.79	Col-28h	Col-16h	0.0217862	223.607	0	57.9473	0	0	36.9007	0	0	1.65662	0	0	104.727	1501.42	152.782	0	0	66.2823	40.3445	3283.37	169.153	196.854	278.794	15680.4	52.6241	38.7992	0	0	4291.08	77.0093	189.582
7426	70.1809	3	853.082	2556.22	0.00145513	0.56925	92.8	YDSTLGIFDADVKPSGDSALSVDGK		AT1G12900.1	AT1G12900.1			| Symbols: GAPA-2 | glyceraldehyde 3-phosphate dehydrogenase A subunit 2 | chr1:4392634-4394283 REVERSE LENGTH=399	TRUE	88.3252	Ox-12h	Col-12h	0.0218213	180.785	0	1224.12	298.508	950.639	0	0	0	1163.95	2461.09	160.99	121.06	45216.8	2492.57	18470.6	2715.5	325.534	16248	53310.7	27625	8160.73	16258.1	78566	2775.45	21156.8	426.367	0	153316	3074.41	38319.6
9474	63.394	2	878.479	1754.94	0.00203616	1.16024	42.5	KDSPLDVVVINDTGGVK		AT1G12900.1	AT1G12900.1			| Symbols: GAPA-2 | glyceraldehyde 3-phosphate dehydrogenase A subunit 2 | chr1:4392634-4394283 REVERSE LENGTH=399	FALSE	11.3175	Ox-12h	Col-16h	0.0014696	136.315	877.549	11297.8	3671.41	0	1118.87	3756.48	0	3010.88	4913.11	3021.08	3565.27	7681.16	5982	8798.43	8176.12	1678.67	7419.4	2676.01	35305.5	7382.79	22116.5	4364.45	7895.67	6826.06	15474.7	203.436	11726	4338.85	3529.14
10339	68.605	2	878.473	1754.93	-0.010431	-5.94378	69.39	KDSPLDVVVINDTGGVK		AT1G12900.1	AT1G12900.1			| Symbols: GAPA-2 | glyceraldehyde 3-phosphate dehydrogenase A subunit 2 | chr1:4392634-4394283 REVERSE LENGTH=399	FALSE	16.3029	Ox-12h	Col-16h	0.0532495	185.019	382.455	16928.7	2245.29	0	198.789	86.4537	63.2274	2885.89	7933.02	1050.72	194.548	22728.1	2801.66	17988.8	21238	188.67	21990.4	17131.3	57276.6	16586.5	41712.8	20549.8	14625.4	21272.5	13304.6	120.958	36066.7	3393.56	14198.1
11796	67.2096	2	691.856	1381.7	-0.00184113	-1.33251	65.82	KTFAEEVNAAFR		AT1G12900.1	AT1G12900.1;AT3G26650.1		AT3G26650.1	| Symbols: GAPA-2 | glyceraldehyde 3-phosphate dehydrogenase A subunit 2 | chr1:4392634-4394283 REVERSE LENGTH=399	FALSE	8.448	Ox-12h	Col-16h	0.0203436	142.921	206.645	6446.82	2330.64	26.5465	459.533	221.413	0	3318.61	3053.19	1933.97	993.939	14956.3	2568.71	7472.67	11763.2	4323.65	11474.6	10919.3	25186.8	7638.44	15626.2	12352.8	4566.57	9364.34	11768.8	1.17419	20162.9	4561.18	5128.23
14673	62.9705	3	809.342	2425	0.00220438	0.909024	54.59	CSDVSSTIDSSLTMVMGDDMVK	[14] Oxidation (M)|[16] Oxidation (M)|[20] Oxidation (M)	AT1G12900.1	AT1G12900.1			| Symbols: GAPA-2 | glyceraldehyde 3-phosphate dehydrogenase A subunit 2 | chr1:4392634-4394283 REVERSE LENGTH=399	TRUE	29.7471	Ox-28h	Col-12h	0.263211	138.215	387.584	3244.57	802.777	300.018	279.27	734.394	1336.55	1833.06	10738.7	1273.63	1224.48	72045.7	2570.29	43876.7	4708.08	494.717	33575.6	42989.7	32551.9	20297.1	11050.6	37097.1	3756.11	30715	5119.01	0	36603	8936.8	84255.9
15006	92.4448	3	1232.64	3694.9	0.0020378	0.551517	78.37	IVSDRNPSNLPWGELGIDLVIEGTGVFVDRDGAGK		AT1G12900.1	AT1G12900.1			| Symbols: GAPA-2 | glyceraldehyde 3-phosphate dehydrogenase A subunit 2 | chr1:4392634-4394283 REVERSE LENGTH=399	TRUE	476.913	Col-28h	Ox-12h	0.213836	222.766	561.326	465.555	308.359	3399.21	1208.89	1944.88	1276.96	734.684	1431.12	321.082	2149.16	523.892	542.57	826.093	797.698	371.009	821.399	30.4954	433.602	227.019	264.668	487451	286.086	453.055	466.507	0	102.022	666.864	634.564
19618	92.4643	4	924.732	3694.9	0.00415685	1.12502	40.23	IVSDRNPSNLPWGELGIDLVIEGTGVFVDRDGAGK		AT1G12900.1	AT1G12900.1			| Symbols: GAPA-2 | glyceraldehyde 3-phosphate dehydrogenase A subunit 2 | chr1:4392634-4394283 REVERSE LENGTH=399	TRUE	501.314	Col-28h	Ox-12h	0.866455	222.973	38.2209	2.93305	54.3797	257.302	0	29.6586	509.811	257.484	506.542	225.071	477.208	31.3026	1.80414	47.7865	0	312.064	91.5482	59.3403	61.4732	0	52.2076	154609	273.752	23.8374	1.94492	159.649	87.0284	125.133	0
17498	82.1198	2	890.515	1779.01	0.000456426	0.256561	60.14	VPTPNVSVVDLVVQVSK		AT1G12900.1	AT1G12900.1;AT3G26650.1		AT3G26650.1	| Symbols: GAPA-2 | glyceraldehyde 3-phosphate dehydrogenase A subunit 2 | chr1:4392634-4394283 REVERSE LENGTH=399	FALSE	1741.08	Col-28h	Ox-28h	0.984016	223.607	61.9772	189.948	7.19937	0	0	0	286.181	0	0	0	243.79	330.34	0	0	0	0	130.554	46.8888	60.0791	0	0	251974	0	49.8662	0	0	42400.3	24.1024	38.3383
27328	78.9233	3	636.71	1907.11	0.000226986	0.119021	50.37	VPTPNVSVVDLVVQVSKK		AT1G12900.1	AT1G12900.1;AT3G26650.1		AT3G26650.1	| Symbols: GAPA-2 | glyceraldehyde 3-phosphate dehydrogenase A subunit 2 | chr1:4392634-4394283 REVERSE LENGTH=399	FALSE	3817.59	Col-28h	Col-16h	0.795213	223.607	0	0	76.0378	0	0	0	11.5556	0	0	0	158.657	66.2215	97.1488	0	0	0	0	638.661	0	0	0	44084.7	26.2783	3.63334	0	0	8887.93	0	107.196
29635	82.7797	3	793.346	2377.02	0.00178055	0.749068	61.31	CSDVSSTIDSSLTMVMGDDMVK		AT1G12900.1	AT1G12900.1			| Symbols: GAPA-2 | glyceraldehyde 3-phosphate dehydrogenase A subunit 2 | chr1:4392634-4394283 REVERSE LENGTH=399	TRUE	377.88	Col-28h	Col-20h	0.942225	221.552	0	117.53	100.196	212.945	119.71	0	216.603	61.9734	58.9187	0	0	30.3974	55.1091	46.212	28.985	0	168.777	207.297	164.709	10.1501	30.1545	60232.3	35.6064	400.093	28.5675	83.3366	20490.9	0	68.5598
30317	82.9054	2	1189.52	2377.02	0.00294403	1.23854	97.86	CSDVSSTIDSSLTMVMGDDMVK		AT1G12900.1	AT1G12900.1			| Symbols: GAPA-2 | glyceraldehyde 3-phosphate dehydrogenase A subunit 2 | chr1:4392634-4394283 REVERSE LENGTH=399	TRUE	14901.7	Col-28h	Col-20h	0.668329	223.607	0	1479.97	176.174	7.95071	0	180.718	1261.08	0	0	0	0	0	0	7.72625	0	0	489.078	31.2581	0	8.43409	6.7519	115020	45.1877	61.7396	0	0	27186.2	103.794	0
35841	81.9723	3	486.264	1455.77	-0.0015272	-1.04907	33.94	VVDLADIVANNWK		AT1G12900.1	AT1G12900.1;AT3G26650.1		AT3G26650.1	| Symbols: GAPA-2 | glyceraldehyde 3-phosphate dehydrogenase A subunit 2 | chr1:4392634-4394283 REVERSE LENGTH=399	FALSE	12.7443	Ox-24h	Col-12h	0.201132	206.965	172.43	126.892	34.5951	58.415	0	39.3872	442.092	149.173	52.0922	175.689	156.237	335.291	155.124	61.2028	68.911	8.80876	122.75	1039.31	45.8284	528.848	309.77	2673.11	96.4005	122.323	29.0511	58.2429	875.378	79.7536	193.634
37019	78.7028	3	798.678	2393.01	0.00171765	0.717778	49.52	CSDVSSTIDSSLTMVMGDDMVK	[20] Oxidation (M)	AT1G12900.1	AT1G12900.1			| Symbols: GAPA-2 | glyceraldehyde 3-phosphate dehydrogenase A subunit 2 | chr1:4392634-4394283 REVERSE LENGTH=399	TRUE	240.545	Col-28h	Col-12h	0.900638	222.711	0	86.9818	51.4822	0	0	56.9642	136.321	0	44.9642	0	0	526.333	1.69356	0	0	0	58.1195	444.072	15.1553	0	42.9748	33023	0	108.459	132.428	0	16853.8	184.241	164.924
55402	29.1291	2	786.34	1570.67	-0.00222966	-1.41956	22.84	GTMTTTHSYTGDQR	[3] Oxidation (M)	AT1G12900.1	AT1G12900.1;AT1G42970.1;AT3G26650.1		AT1G42970.1;AT3G26650.1	| Symbols: GAPA-2 | glyceraldehyde 3-phosphate dehydrogenase A subunit 2 | chr1:4392634-4394283 REVERSE LENGTH=399	FALSE	16.8981	Ox-12h	Ox-20h	0.585444	190.499	302.399	1673.86	505.702	1218.88	70.7748	1138.27	8769.97	316.339	68.6599	1965.97	0	213.207	46.5679	1486.53	2974.87	118.946	88.5077	182.475	9819.68	960.669	8406.44	58.1588	799.097	362.637	4725.86	1153.54	1310.42	164.018	669.15
759	59.4787	2	885.895	1769.78	0.00173646	0.981175	66.08	QLPGESDQDFADFSSK		AT1G09340.1	AT1G09340.1			| Symbols: CRB, CSP41B, HIP1.3 | chloroplast RNA binding | chr1:3015473-3018035 FORWARD LENGTH=378	TRUE	1.92893	Col-28h	Col-32h	0.478006	100.745	147095	768075	415555	5160.04	158658	148323	6408.57	487772	337242	591945	195848	273932	317397	382706	525793	184910	289823	230672	462511	526352	652178	171070	591048	554211	580389	83582.5	351604	276926	309301
1157	57.2186	2	518.769	1035.52	-0.000737549	-0.712247	40.2	EIFNISGEK		AT1G09340.1	AT1G09340.1			| Symbols: CRB, CSP41B, HIP1.3 | chloroplast RNA binding | chr1:3015473-3018035 FORWARD LENGTH=378	TRUE	2.84633	Col-16h	Ox-20h	0.909841	102.14	32226.2	106890	64475.5	101752	46384	152791	303656	13749.8	36271.6	70081.8	62316.1	54190.2	26578.1	73009.8	94264.8	74147.7	37750.7	33695.1	182229	63627.1	162553	11937.3	68351.4	29629.3	157163	107622	26812.6	24081.1	31952.4
1166	59.8224	2	507.269	1012.52	0.000221596	0.218855	22.08	YVTFDGLAK		AT1G09340.1	AT1G09340.1			| Symbols: CRB, CSP41B, HIP1.3 | chloroplast RNA binding | chr1:3015473-3018035 FORWARD LENGTH=378	TRUE	1.86677	Ox-12h	Ox-24h	0.995241	98.4503	33934.2	66678.9	68736.2	75269.2	40736.1	119241	155619	12578.5	41627.3	64945.4	52131.5	50666.8	27942.5	81715.4	96672.3	57617.5	39641.5	25204.5	185743	58695.7	177733	10520	68611.4	29394.4	150043	105328	33695.5	22445.4	31490.8
1378	52.9756	2	574.314	1146.61	-0.000168139	-0.146639	44.11	LETESLLQSK		AT1G09340.1	AT1G09340.1			| Symbols: CRB, CSP41B, HIP1.3 | chloroplast RNA binding | chr1:3015473-3018035 FORWARD LENGTH=378	TRUE	2.13774	Col-16h	Ox-24h	0.930843	73.6775	71224.1	94507.8	83169.6	116454	51842.1	140996	211265	23115.7	59903.6	85009.8	71768.2	59785	33227.7	76895.9	92886.7	73643.7	43481.8	35197.2	165462	63841.4	123501	11711.9	84366.9	40420.7	127735	112743	36713.6	37133.9	38006.9
2644	74.3383	2	783.917	1565.82	-8.39118e-05	-0.0535897	39.68	EAEEVEPILEALPK		AT1G09340.1	AT1G09340.1			| Symbols: CRB, CSP41B, HIP1.3 | chloroplast RNA binding | chr1:3015473-3018035 FORWARD LENGTH=378	TRUE	29.7922	Ox-12h	Col-16h	0.0178765	208.626	194.048	36212.6	1497.93	322.839	55.5342	536.135	1359.92	1296.01	22206.2	4245.05	786.548	133469	1431.32	128133	74519.3	120.082	101850	90205.8	283993	189178	438064	122651	30335.5	167016	21647.2	236.029	264460	3542.3	95076.7
2880	56.0671	2	751.341	1500.67	0.00256427	1.70875	28.89	EADFTTDDMILSK	[9] Oxidation (M)	AT1G09340.1	AT1G09340.1			| Symbols: CRB, CSP41B, HIP1.3 | chloroplast RNA binding | chr1:3015473-3018035 FORWARD LENGTH=378	TRUE	2.21817	Ox-12h	Col-32h	0.200555	65.8287	24766	36289.1	53631.8	21012.7	17824.6	44155.3	22952.8	27998.8	30854.2	28066.2	21653.6	20199.1	23719.4	31423.2	31778.1	16412.8	31263.3	21089.7	62801.9	31598.9	34314.3	8922.11	32339.2	33409.4	33430	16999.7	13117.2	17958.4	15540.4
3356	52.2132	2	594.312	1186.61	0.000302048	0.254547	37.16	EGHQVTLFTR		AT1G09340.1	AT1G09340.1			| Symbols: CRB, CSP41B, HIP1.3 | chloroplast RNA binding | chr1:3015473-3018035 FORWARD LENGTH=378	TRUE	2.58076	Ox-12h	Col-32h	0.99181	110.494	5977.88	27742.5	14369.3	38429.7	10217.1	26165.6	84483.2	3565.32	17768.5	25629.4	10708.8	13878.1	5856.21	23355.5	41167.3	12122.6	15905.8	8998.59	88377	24612.5	32389.2	4590.72	15732.6	9887.87	57318.6	23977.5	13293.1	13371.4	12511.6
3411	52.4008	2	815.386	1628.76	-0.00238297	-1.46306	26.52	KEADFTTDDMILSK	[10] Oxidation (M)	AT1G09340.1	AT1G09340.1			| Symbols: CRB, CSP41B, HIP1.3 | chloroplast RNA binding | chr1:3015473-3018035 FORWARD LENGTH=378	TRUE	2.78924	Ox-12h	Col-32h	0.465218	70.4766	17931.8	51698.8	49621.9	34649.5	20069.3	48346.6	36604.8	21996.8	27477.2	45328.8	20662.7	33094.1	31693.9	37986.8	48165	30565.2	28671.9	25039.3	83068.8	34240.7	66226.5	14591	43951.2	34517.2	56963	20495.5	17731.7	21045.6	18160.3
3411	52.4008	2	815.386	1628.76	-0.00238297	-1.46306	21.18	EADFTTDDMILSKK	[9] Oxidation (M)	AT1G09340.1	AT1G09340.1			| Symbols: CRB, CSP41B, HIP1.3 | chloroplast RNA binding | chr1:3015473-3018035 FORWARD LENGTH=378	TRUE	2.78924	Ox-12h	Col-32h	0.465218	70.4766	17931.8	51698.8	49621.9	34649.5	20069.3	48346.6	36604.8	21996.8	27477.2	45328.8	20662.7	33094.1	31693.9	37986.8	48165	30565.2	28671.9	25039.3	83068.8	34240.7	66226.5	14591	43951.2	34517.2	56963	20495.5	17731.7	21045.6	18160.3
4076	48.6634	3	575.598	1723.77	-0.000148005	-0.085861	24.44	SDILPHCEEDAVDPK		AT1G09340.1	AT1G09340.1			| Symbols: CRB, CSP41B, HIP1.3 | chloroplast RNA binding | chr1:3015473-3018035 FORWARD LENGTH=378	TRUE	2.19007	Col-28h	Ox-20h	0.905106	89.606	16167.6	45753.8	34114.6	48139.8	21368.8	43411	17670.5	13937.9	19076.1	43126.7	25712.8	25601.4	14315.6	26255.8	35576.1	22550.9	18074.5	17063	92468.4	28581.5	66474.3	5991.82	31646.7	25419.1	66633.5	24161.7	21097.5	14951.7	12840.2
7066	59.2462	2	827.914	1653.81	-0.0012151	-0.734726	47.3	AGGFPEPEIVHYNPK		AT1G09340.1	AT1G09340.1			| Symbols: CRB, CSP41B, HIP1.3 | chloroplast RNA binding | chr1:3015473-3018035 FORWARD LENGTH=378	TRUE	2.5825	Col-28h	Ox-32h	0.636297	97.6669	54468.2	100941	53358.6	2776.21	76116.2	76754.5	2024.02	73354.6	90965	110228	66526.4	77757.3	36728.2	110071	126295	89808.3	100933	56379.6	131963	124092	162047	43574.2	98570.8	82877.7	160647	698.676	62809.1	81436	121995
7123	50.4589	2	666.871	1331.73	-0.00117292	-0.880747	41.37	GKLETESLLQSK		AT1G09340.1	AT1G09340.1			| Symbols: CRB, CSP41B, HIP1.3 | chloroplast RNA binding | chr1:3015473-3018035 FORWARD LENGTH=378	TRUE	3.74649	Ox-12h	Ox-20h	0.468452	115.529	6129.69	21898.5	12325.7	30265.1	9126.56	25123.3	47394.3	4729.46	6610.49	11114.8	7905.23	9401.33	6450	17882.6	15495	4804.91	8740.76	6746.71	45931.5	8899.97	28080.1	5541.17	15341.2	7167.11	20687.8	732.304	10916.4	6086.99	7341.13
11920	72.9005	2	914.941	1827.87	0.0026333	1.44064	86.18	SSLSAEGFDVVYDINGR		AT1G09340.1	AT1G09340.1			| Symbols: CRB, CSP41B, HIP1.3 | chloroplast RNA binding | chr1:3015473-3018035 FORWARD LENGTH=378	TRUE	803.853	Col-28h	Col-12h	0.131916	219.812	99.821	183.809	60.5592	0	0	0	179.361	175.976	20.4922	0	1501.49	3420.59	104.213	880.872	282.234	0.0309659	1357.22	18134.7	2205.61	534.8	2804.13	272911	2.39702	959.897	0	125.331	76821.5	254.332	2828.95
18356	72.8782	3	610.295	1827.86	0.000554001	0.303087	40.48	SSLSAEGFDVVYDINGR		AT1G09340.1	AT1G09340.1			| Symbols: CRB, CSP41B, HIP1.3 | chloroplast RNA binding | chr1:3015473-3018035 FORWARD LENGTH=378	TRUE	408.547	Col-28h	Col-16h	0.0540784	218.809	71.1302	208.744	81.435	0	105.558	0	0	0.0345601	131.265	2.27282	0	643.41	258.805	74.012	142.977	0	500.154	2103.17	727.409	277.832	337.297	53623.9	41.246	252.041	316.273	0	10093.6	257.453	353.349
29808	89.9246	2	752.905	1503.8	0.00202649	1.34758	40.08	DLATAFLNVLGNEK		AT1G09340.1	AT1G09340.1			| Symbols: CRB, CSP41B, HIP1.3 | chloroplast RNA binding | chr1:3015473-3018035 FORWARD LENGTH=378	TRUE	79.0635	Col-28h	Col-16h	0.0791272	214.41	240.449	88.0704	56.3666	0	0	0	0	72.3182	73.5758	7.23765	0	350.889	0	72.8144	0	0	131.89	350.898	0	0	221.694	11707.9	62.6363	59.8205	55.0846	0	193.229	0	269.993
779	49.8018	2	417.236	832.457	0.00117021	1.40573	23.98	IGINGFGR		AT3G04120.1	AT3G04120.1;AT1G13440.1		AT1G13440.1	| Symbols: GAPC, GAPC-1, GAPC1 | glyceraldehyde-3-phosphate dehydrogenase C subunit 1 | chr3:1081077-1083131 FORWARD LENGTH=338	FALSE	7.46326	Col-16h	Ox-20h	0.545625	143.15	3240.4	6318.85	8286.65	17326.3	8472.24	26699.2	131201	15754.1	5532.76	6755.7	6021.31	9274.17	8362.03	5170.36	9868.96	9065.59	14324.1	7566.41	11490	11904.3	29489.4	1423.71	5307.08	7655.13	11389.9	14619.8	3537.59	11779.5	7236.12
1491	71.3738	2	1086.51	2171	-4.94366e-05	-0.0227713	93.06	GILGYTEDDVVSTDFVGDNR		AT3G04120.1	AT3G04120.1;AT1G13440.1		AT1G13440.1	| Symbols: GAPC, GAPC-1, GAPC1 | glyceraldehyde-3-phosphate dehydrogenase C subunit 1 | chr3:1081077-1083131 FORWARD LENGTH=338	FALSE	226.813	Col-28h	Col-12h	0.428077	216.379	253.958	9233.13	1569.44	258.739	279.925	765.14	4562.76	4042.15	1871.23	584.096	982.103	109522	1117.12	30798.4	3045.08	90.4339	36094.9	488021	14269.7	15264.5	35390.4	2.56174e+06	1718.69	30448.9	652.922	1643.18	2.0559e+06	466.458	159040
2380	71.392	3	724.675	2171	8.33264e-05	0.0383816	70.53	GILGYTEDDVVSTDFVGDNR		AT3G04120.1	AT3G04120.1;AT1G13440.1		AT1G13440.1	| Symbols: GAPC, GAPC-1, GAPC1 | glyceraldehyde-3-phosphate dehydrogenase C subunit 1 | chr3:1081077-1083131 FORWARD LENGTH=338	FALSE	226.311	Col-28h	Col-16h	0.283673	214.156	60.9019	2310.22	848.599	158.579	299.982	0	298.885	1489.49	739.593	157.083	370.819	33022.6	515.418	7900.18	864.109	0	9751.47	157390	6446.24	4583.45	9796.73	587052	765.763	8739.37	1303	74.7005	479703	1017.26	44306.1
1654	56.0904	2	574.837	1147.66	-0.000681335	-0.593673	42.85	AGIALSDKFVK		AT3G04120.1	AT3G04120.1;AT1G13440.1		AT1G13440.1	| Symbols: GAPC, GAPC-1, GAPC1 | glyceraldehyde-3-phosphate dehydrogenase C subunit 1 | chr3:1081077-1083131 FORWARD LENGTH=338	FALSE	3.24719	Ox-12h	Col-12h	0.51003	94.1593	20035	37167.1	20317.5	38493	12409.4	43724.9	66379	13907.3	42549.5	36299.7	34330.1	23907.7	11035.8	49705.2	62237.6	23284.7	63439.5	28648.4	155383	62415.5	41160.5	8097.99	25196.7	23307	104392	70837.3	19302.9	13124.5	26180.6
2019	60.6464	2	717.883	1433.75	-0.00071182	-0.496474	23.91	AASFNIIPSSTGAAK		AT3G04120.1	AT3G04120.1;AT1G13440.1		AT1G13440.1	| Symbols: GAPC, GAPC-1, GAPC1 | glyceraldehyde-3-phosphate dehydrogenase C subunit 1 | chr3:1081077-1083131 FORWARD LENGTH=338	FALSE	2.61375	Ox-28h	Col-16h	0.0339131	74.5352	53095.7	82774.4	49846.8	45338.5	70267.1	55539.2	31382.8	37035.6	50384.5	57734.4	81113.8	54422.6	47083.6	48676.1	86134.2	40346	76729.5	74958	98315.4	60225.3	84420	66583.4	41142.4	72203.8	82348.3	29621.3	63987.6	61778	32478.3
2248	31.5714	2	519.777	1037.54	-0.000681312	-0.656661	23.41	AATYDEIKK		AT3G04120.1	AT3G04120.1;AT1G13440.1		AT1G13440.1	| Symbols: GAPC, GAPC-1, GAPC1 | glyceraldehyde-3-phosphate dehydrogenase C subunit 1 | chr3:1081077-1083131 FORWARD LENGTH=338	FALSE	4.09499	Col-16h	Col-20h	0.985321	163.644	26652.8	94055.7	53004.9	230441	36354.9	146102	863065	15966.5	35029.8	46638.2	54640.8	33927.1	22881.2	79275.4	79557.3	60526.6	36898.2	24610.4	276263	61164.5	174324	11599.2	86378.5	23549.3	158672	247568	35880.1	19066.1	25533.1
5820	60.6711	2	757.866	1513.72	-0.000575124	-0.379942	20.3	AASFNIIPSSTGAAK	[11] Phospho (ST)	AT3G04120.1	AT3G04120.1;AT1G13440.1		AT1G13440.1	| Symbols: GAPC, GAPC-1, GAPC1 | glyceraldehyde-3-phosphate dehydrogenase C subunit 1 | chr3:1081077-1083131 FORWARD LENGTH=338	FALSE	1.74889	Col-12h	Col-28h	0.927275	72.1858	80313.6	43170.1	65928	12177.3	57140.2	39276.1	1762.67	59421.4	60103.7	40859.3	57052.3	34676.2	53580.1	33581.3	32592.5	66825.2	56203.2	22302.7	20246.4	28792.2	28768.1	14374	34702	40152.9	29942.1	3455.26	15322	59514.4	34674.9
6151	71.392	2	749.928	1497.84	0.000483011	0.322472	87.21	VPTVDVSVVDLTVR		AT3G04120.1	AT3G04120.1;AT1G13440.1		AT1G13440.1	| Symbols: GAPC, GAPC-1, GAPC1 | glyceraldehyde-3-phosphate dehydrogenase C subunit 1 | chr3:1081077-1083131 FORWARD LENGTH=338	FALSE	443.206	Col-28h	Col-16h	0.926518	223.442	611.503	512.589	475.798	268.424	441.347	0	1232.25	121.351	114.297	0	112.677	3283.44	281.038	468.531	301.701	0	455.025	6900.61	190.017	33.378	15.1585	650199	10.3053	286.537	71.1221	280.324	91842	1112.52	5234.51
24896	71.392	3	500.287	1497.84	0.000168054	0.112198	36.97	VPTVDVSVVDLTVR		AT3G04120.1	AT3G04120.1;AT1G13440.1		AT1G13440.1	| Symbols: GAPC, GAPC-1, GAPC1 | glyceraldehyde-3-phosphate dehydrogenase C subunit 1 | chr3:1081077-1083131 FORWARD LENGTH=338	FALSE	8.96629	Col-28h	Ox-24h	0.967801	208.08	1406.63	120.112	256.653	165.528	132.048	315.147	721.775	478.263	84.0972	216.928	637.275	341.075	731.984	158.689	125.082	1008.72	282.117	407.738	172.064	95.8755	329.155	15173.8	126.78	305.28	132.541	1110.44	1011.91	1018.3	59.075
6503	65.5939	3	750.696	2249.07	0.000844759	0.375604	28.67	SDLDIVSNASCTTNCLAPLAK		AT3G04120.1	AT3G04120.1;AT1G13440.1		AT1G13440.1	| Symbols: GAPC, GAPC-1, GAPC1 | glyceraldehyde-3-phosphate dehydrogenase C subunit 1 | chr3:1081077-1083131 FORWARD LENGTH=338	FALSE	16.6801	Col-28h	Col-16h	0.26932	129.86	4375.56	7162.44	4119.16	0.103396	3846.27	1302.9	138.612	2005.2	8430.83	999.481	540.435	67859.7	4609.18	32638.2	4626.06	719.04	26695.1	53795.2	34004.9	26221.9	52650.7	96811.5	5299.79	56949.9	3078.59	0	74844.2	8338.54	74635.4
7879	65.5708	2	1125.54	2249.07	-5.07072e-05	-0.0225459	92.2	SDLDIVSNASCTTNCLAPLAK		AT3G04120.1	AT3G04120.1;AT1G13440.1		AT1G13440.1	| Symbols: GAPC, GAPC-1, GAPC1 | glyceraldehyde-3-phosphate dehydrogenase C subunit 1 | chr3:1081077-1083131 FORWARD LENGTH=338	FALSE	128.721	Ox-24h	Col-16h	0.158488	149.518	0	990.042	1081.28	1241.49	79.7347	193.062	296.383	306.608	1082.13	187.526	447.041	75436.3	161.647	29814.4	2826.02	35.0449	21823.3	52014.8	26064.4	18798.5	56521.1	148499	153.25	51337.9	377.848	203.105	112400	807.069	82749
8462	70.7958	2	881.399	1760.78	0.00466404	2.64885	83.75	LVSWYDNEWGYSSR		AT3G04120.1	AT3G04120.1;AT1G13440.1		AT1G13440.1	| Symbols: GAPC, GAPC-1, GAPC1 | glyceraldehyde-3-phosphate dehydrogenase C subunit 1 | chr3:1081077-1083131 FORWARD LENGTH=338	FALSE	15.5831	Col-28h	Col-12h	0.782136	190.495	1814.7	2062.93	1050.43	3861.34	2421.83	2490.6	3035.22	1896.03	2079.94	1927.4	3529.04	19438.1	1179.24	3459.97	1872.86	2496.36	2472.87	42384.2	5037.83	2668.85	13384.1	153688	1208.36	4749.01	1676.4	1925.97	77127.7	1380.84	12952.7
15291	85.6241	3	985.13	2952.37	0.00211676	0.716972	26.84	NPEDIPWAEAGADYVVESTGVFTDKDK		AT3G04120.1	AT3G04120.1			| Symbols: GAPC, GAPC-1, GAPC1 | glyceraldehyde-3-phosphate dehydrogenase C subunit 1 | chr3:1081077-1083131 FORWARD LENGTH=338	TRUE	62.5883	Col-28h	Col-24h	0.537414	217.418	8196.16	4962.54	2351.86	3034.03	5699.3	3720.42	2302.75	6173.89	2640.53	3294.68	7999.47	1967.64	6220.38	1014.15	791.884	1536.98	2277.95	3570.96	551.779	255.348	1666.51	501429	4694.36	2431.78	2565.49	956.943	248077	6610.83	757.77
25664	91.1392	3	1112.89	3335.65	0.00349129	1.04666	78.13	VVLQRDDVELVAVNDPFITTEYMTYMFK		AT3G04120.1	AT3G04120.1;AT1G13440.1		AT1G13440.1	| Symbols: GAPC, GAPC-1, GAPC1 | glyceraldehyde-3-phosphate dehydrogenase C subunit 1 | chr3:1081077-1083131 FORWARD LENGTH=338	FALSE	354.273	Col-28h	Ox-32h	0.575838	222.726	0	171.107	7.03627	269.228	154.493	960.905	229.193	418.974	0	589.494	0	86.1576	350.522	240.964	0	401.302	15.2934	0.333331	0	81.6962	0	86074.4	164.688	107.462	0	0	19.7725	406.658	351.85
26066	77.3316	3	683.695	2048.06	0.000879094	0.429232	51.99	FGIVEGLMTTVHSITATQK	[8] Oxidation (M)	AT3G04120.1	AT3G04120.1;AT1G13440.1		AT1G13440.1	| Symbols: GAPC, GAPC-1, GAPC1 | glyceraldehyde-3-phosphate dehydrogenase C subunit 1 | chr3:1081077-1083131 FORWARD LENGTH=338	FALSE	Infinity	Col-28h	Col-12h	0.433063	223.607	0	0	0	0	0	0	0	0	0	0	0	0	53.621	0	0	0	138.083	1726.59	50.0891	0	0	28664.4	0	74.9478	0.00366436	0	13293.3	0	53.5511
30562	81.2753	3	925.093	2772.26	0.00272702	0.983682	39.13	DDVELVAVNDPFITTEYMTYMFK	[18] Oxidation (M)|[21] Oxidation (M)	AT3G04120.1	AT3G04120.1;AT1G13440.1		AT1G13440.1	| Symbols: GAPC, GAPC-1, GAPC1 | glyceraldehyde-3-phosphate dehydrogenase C subunit 1 | chr3:1081077-1083131 FORWARD LENGTH=338	FALSE	85.4981	Col-28h	Col-16h	0.991488	220.573	150.389	238.173	123.524	111.088	216.254	106.958	103.367	199.793	96.4877	127.89	313.866	322.528	254.798	89.414	95.9408	98.7095	84.413	911.595	49.0813	40.4856	34.7617	53658.6	94.0624	383.742	76.9516	63.1273	24771.4	248.052	28.8008
31000	91.9616	3	914.431	2740.27	0.00504279	1.84026	54.08	DDVELVAVNDPFITTEYMTYMFK		AT3G04120.1	AT3G04120.1;AT1G13440.1		AT1G13440.1	| Symbols: GAPC, GAPC-1, GAPC1 | glyceraldehyde-3-phosphate dehydrogenase C subunit 1 | chr3:1081077-1083131 FORWARD LENGTH=338	FALSE	641.189	Col-28h	Ox-28h	0.925365	222.764	16.5461	0.320272	59.6924	983.698	104.326	72.4963	383.149	0	0	116.521	0	60.853	426.523	205.895	83.3669	76.7068	135.167	25.697	0	230.402	0	51021.6	0	148.838	5.59489	0	60.3077	93.1979	9.06553
52729	91.9616	2	1371.14	2740.27	0.00626182	2.28512	26.09	DDVELVAVNDPFITTEYMTYMFK		AT3G04120.1	AT3G04120.1;AT1G13440.1		AT1G13440.1	| Symbols: GAPC, GAPC-1, GAPC1 | glyceraldehyde-3-phosphate dehydrogenase C subunit 1 | chr3:1081077-1083131 FORWARD LENGTH=338	FALSE	150.568	Col-28h	Col-16h	0.86448	220.631	0	0	0	294.011	244.706	0	0	5.67907	166.256	38.7249	261.972	93.4709	630.72	242.913	0	353.665	0	28.9899	129.561	343.875	0	31380.8	100.228	105.164	132.464	0	51.3492	166.511	440.138
31958	87.4754	3	919.762	2756.26	0.00269751	0.978686	42.53	DDVELVAVNDPFITTEYMTYMFK	[21] Oxidation (M)	AT3G04120.1	AT3G04120.1;AT1G13440.1		AT1G13440.1	| Symbols: GAPC, GAPC-1, GAPC1 | glyceraldehyde-3-phosphate dehydrogenase C subunit 1 | chr3:1081077-1083131 FORWARD LENGTH=338	FALSE	1404.4	Col-28h	Col-12h	0.115969	223.607	0	58.4859	0	0	0	237.666	320.101	64.9127	0	90.7144	0	174.194	0	0	0	0	0	180.373	0	0	0	81706.6	52.321	293.241	85.1559	0	719.322	76.135	0
36449	89.3459	2	1017.04	2032.07	0.00277279	1.36452	115.45	FGIVEGLMTTVHSITATQK		AT3G04120.1	AT3G04120.1;AT1G13440.1		AT1G13440.1	| Symbols: GAPC, GAPC-1, GAPC1 | glyceraldehyde-3-phosphate dehydrogenase C subunit 1 | chr3:1081077-1083131 FORWARD LENGTH=338	FALSE	Infinity	Col-28h	Col-12h	0.691881	223.607	0	0	0	0	0	0	88.0845	2.03995	0.32934	0	0	13.0081	0	0	0	447.835	0	42.7612	0	0	0	56311.5	0	0	62.4151	0	2604.37	4.90884	59.1942
41719	76.8334	3	769.751	2306.23	0.00036219	0.157048	49.26	LTGMSFRVPTVDVSVVDLTVR	[4] Oxidation (M)	AT3G04120.1	AT3G04120.1;AT1G13440.1		AT1G13440.1	| Symbols: GAPC, GAPC-1, GAPC1 | glyceraldehyde-3-phosphate dehydrogenase C subunit 1 | chr3:1081077-1083131 FORWARD LENGTH=338	FALSE	Infinity	Col-28h	Col-12h	0.379985	223.607	0	0	0	0	0	0	0	0	0	0	0	44.4363	0	0	0	0	140.115	95.2678	0	9.65257	0	14907.1	0	260.018	0	0	618.871	59.8267	0
52966	88.0269	3	904.089	2709.24	7.26308e-05	0.0268085	25.1	NPEDIPWAEAGADYVVESTGVFTDK		AT3G04120.1	AT3G04120.1			| Symbols: GAPC, GAPC-1, GAPC1 | glyceraldehyde-3-phosphate dehydrogenase C subunit 1 | chr3:1081077-1083131 FORWARD LENGTH=338	TRUE	233.552	Col-28h	Ox-12h	0.762449	223.607	0	136.407	54.2184	23.7517	3.32829	0	541.385	120.25	0	0	0	235.779	59.8026	135.355	0	0	189.411	114.513	35.4405	0	46.1024	34035.6	0	191.941	23.3386	0	6780.37	0	0
779	49.8018	2	417.236	832.457	0.00117021	1.40573	23.98	IGINGFGR		AT1G13440.1	AT1G13440.1;AT3G04120.1		AT3G04120.1	| Symbols: GAPC-2, GAPC2 | glyceraldehyde-3-phosphate dehydrogenase C2 | chr1:4608465-4610494 REVERSE LENGTH=338	FALSE	7.46326	Col-16h	Ox-20h	0.545625	143.15	3240.4	6318.85	8286.65	17326.3	8472.24	26699.2	131201	15754.1	5532.76	6755.7	6021.31	9274.17	8362.03	5170.36	9868.96	9065.59	14324.1	7566.41	11490	11904.3	29489.4	1423.71	5307.08	7655.13	11389.9	14619.8	3537.59	11779.5	7236.12
1491	71.3738	2	1086.51	2171	-4.94366e-05	-0.0227713	93.06	GILGYTEDDVVSTDFVGDNR		AT1G13440.1	AT1G13440.1;AT3G04120.1		AT3G04120.1	| Symbols: GAPC-2, GAPC2 | glyceraldehyde-3-phosphate dehydrogenase C2 | chr1:4608465-4610494 REVERSE LENGTH=338	FALSE	226.813	Col-28h	Col-12h	0.428077	216.379	253.958	9233.13	1569.44	258.739	279.925	765.14	4562.76	4042.15	1871.23	584.096	982.103	109522	1117.12	30798.4	3045.08	90.4339	36094.9	488021	14269.7	15264.5	35390.4	2.56174e+06	1718.69	30448.9	652.922	1643.18	2.0559e+06	466.458	159040
[truncated: 4,841 more rows]
[truncated: 151 more columns]

## Sheet: PhosphoII
																				Normalized abundance
																				wt 24						wt 28						wt 32								wt 36						wt 40
[truncated: 3,456 more rows]
[truncated: 228 more columns]

## Sheet: Global I
																					Normalized abundance
																					Col0_12					Col0_16					Col0_20					Col0_24					Col0_28					Col0_32
[truncated: 13,261 more rows]
[truncated: 151 more columns]

## Sheet: Global II
																			Normalized abundance
																			wt 24						wt 28						wt 32								wt 36						wt 40
[truncated: 9,412 more rows]
[truncated: 224 more columns]
