# Supplementary material for: The Circadian Clock Gene Circuit Controls Protein and Phosphoprotein Rhythms in Arabidopsis thaliana
Source: Mol Cell Proteomics. 2021 Nov 3;21(1):100172. doi: 10.1016/j.mcpro.2021.100172 (PMC8733343; doi:10.1016/j.mcpro.2021.100172)
Supplement: Supplemental data S2 [file mmc2.xlsx]

## Sheet: info
all Progenesis protein summary exports
including outliers

## Sheet: PosphoI
									Normalized abundance
									Col-12h					Col-16h					Col-20h					Col-24h					Col-28h					Col-32h					Ox-12h					Ox-16h					Ox-20h
Accession	Peptide count	Peptides used for quantitation	Confidence score	Anova (p)	Max fold change	Highest mean condition	Lowest mean condition	Description	140108_o1_07_so131210-ph131213_at_Col12h	140109_o1_06_so131210-ph131213_at_Col12h	140110_o1_12_so131210-ph131213_at_Col12h	140110_o1_24_so131210-ph131213_at_Col12h	140113_o1_31_so131210-ph131213_at_Col12h	140108_o1_05_so131210-ph131213_at_Col16h	140109_o1_07_so131210-ph131213_at_Col16h	140110_o1_06_so131210-ph131213_at_Col16h	140110_o1_23_so131210-ph131213_at_Col16h	140113_o1_37_so131210-ph131213_at_Col16h	140108_o1_09_so131210-ph131213_at_Col20h	140109_o1_13_so131210-ph131213_at_Col20h	140110_o1_04_so131210-ph131213_at_Col20h	140110_o1_25_so131210-ph131213_at_Col20h	140113_o1_39_so131210-ph131213_at_Col20h	140108_o1_12_so131210-ph131213_at_Col24h	140109_o1_10_so131210-ph131213_at_Col24h	140110_o1_03_so131210-ph131213_at_Col24h	140110_o1_21_so131210-ph131213_at_COl24h	140113_o1_32_so131210-ph131213_at_Col24h	140108_o1_03_so131210-ph131213_at_Col28h	140109_o1_03_so131210-ph131213_at_Col28h	140110_o1_08_so131210-ph131213_at_Col28h	140110_o1_16_so131210-ph131213_at_Col28h	140113_o1_28_so131210-ph131213_at_Col28h	140108_o1_11_so131210-ph131213_at_Col32h	140109_o1_08_so131210-ph131213_at_Col32h	140110_o1_02_so131210-ph131213_at_Col32h	140110_o1_18_so131210-ph131213_at_Col32h	140113_o1_36_so131210-ph131213_at_Col32h	140108_o1_10_so131210-ph131213_at_Ox12h	140109_o1_11_so131210-ph131213_at_Ox12h	140110_o1_05_so131210-ph131213_at_Ox12h	140110_o1_19_so131210-ph131213_at_Ox12h	140113_o1_40_so131210-ph131213_at_Ox12h	140108_o1_04_so131210-ph131213_at_Ox16h	140109_o1_04_so131210-ph131213_at_Ox16h	140110_o1_13_so131210-ph131213_at_Ox16h	140110_o1_17_so131210-ph131213_at_Ox16h	140113_o1_38_so131210-ph131213_at_Ox16h	140108_o1_13_so131210-ph131213_at_Ox20h
ATCG00490.1;AT2G07732.1;ATMG00280.1	45	45	2936.99	0.700606	1.82694	Col-28h	Ox-32h	| Symbols: RBCL | ribulose-bisphosphate carboxylases | chrC:54958-56397 FORWARD LENGTH=479	2.33535e+07	6.87661e+07	4.07719e+07	4.79675e+07	2.85665e+07	6.10737e+07	6.61374e+07	2.68621e+07	3.18007e+07	4.68232e+07	3.17898e+07	3.89902e+07	2.44716e+07	5.19213e+07	7.15589e+07	3.13943e+07	3.48639e+07	3.0943e+07	1.08306e+08	4.98474e+07	7.83668e+07	7.31716e+07	5.27177e+07	3.70008e+07	9.0205e+07	4.22517e+07	5.74282e+07	2.05032e+07	3.11655e+07	4.0043e+07	5.57926e+07	1.94672e+07	5.4661e+07	5.75899e+07	1.36918e+08	6.97141e+07	2.60785e+07	1.38754e+07	8.40536e+07	3.86375e+07	5.19988e+07
ATCG00480.1	41	38	3035.44	0.635048	2.64232	Col-28h	Ox-32h	| Symbols: ATPB, PB | ATP synthase subunit beta | chrC:52660-54156 REVERSE LENGTH=498	3.231e+06	9.32185e+06	5.59631e+06	8.42902e+06	3.95249e+06	9.04304e+06	9.63375e+06	3.26825e+06	4.32505e+06	5.83585e+06	4.99589e+06	5.78402e+06	3.02451e+06	6.76978e+06	8.98605e+06	4.26423e+06	5.1462e+06	3.93327e+06	1.698e+07	7.1674e+06	1.2878e+07	2.94929e+07	7.21995e+06	5.53825e+06	1.08393e+07	6.71059e+06	1.37287e+07	2.77548e+06	3.33384e+06	5.433e+06	9.13914e+06	2.6143e+06	8.45795e+06	6.91198e+06	2.13228e+07	1.16106e+07	3.7e+06	2.0584e+06	1.30928e+07	5.43134e+06	7.15193e+06
AT2G39730.1	38	37	3066.3	0.504117	1.66892	Col-28h	Ox-20h	| Symbols: RCA | rubisco activase | chr2:16570951-16573345 REVERSE LENGTH=474	9.64328e+06	2.04565e+07	1.51519e+07	9.31272e+06	1.1097e+07	1.38536e+07	7.5438e+06	1.58727e+07	9.17182e+06	1.74796e+07	1.19947e+07	1.18928e+07	9.39653e+06	1.16752e+07	1.59439e+07	1.08772e+07	8.78701e+06	8.23259e+06	2.12104e+07	1.28403e+07	1.92741e+07	8.11525e+06	1.59445e+07	1.64764e+07	1.67264e+07	9.12093e+06	1.38114e+07	7.88508e+06	9.12169e+06	1.45126e+07	1.27443e+07	6.85208e+06	1.26269e+07	1.15891e+07	2.61706e+07	1.57506e+07	1.35286e+07	6.21672e+06	1.74079e+07	1.19609e+07	1.21546e+07
AT1G55490.1;AT1G26230.1;AT3G13470.1;AT5G56500.1	28	28	1562.8	0.733019	2.0458	Col-28h	Col-20h	| Symbols: CPN60B, LEN1 | chaperonin 60 beta | chr1:20715717-20718673 REVERSE LENGTH=600	422351	1.08393e+06	678799	1.10704e+06	426266	939215	2.85082e+06	412229	442520	673160	511797	577050	391202	771679	802539	539868	533061	573519	1.85208e+06	725354	1.22363e+06	2.10046e+06	859304	663973	1.40106e+06	1.10883e+06	1.21958e+06	395941	492777	751072	945182	492381	942100	1.06629e+06	2.4511e+06	1.12625e+06	491344	335734	1.26443e+06	798552	912167
ATCG00120.1	23	21	1628.34	0.499415	2.52493	Col-28h	Ox-32h	| Symbols: ATPA | ATP synthase subunit alpha | chrC:9938-11461 REVERSE LENGTH=507	1.03026e+06	3.04765e+06	1.74228e+06	1.48936e+06	1.48313e+06	2.30894e+06	3.44093e+06	725395	1.48609e+06	2.34694e+06	1.50522e+06	2.16542e+06	826244	2.34882e+06	3.69418e+06	1.27969e+06	2.01952e+06	1.42099e+06	5.4604e+06	2.50172e+06	4.69456e+06	7.55968e+06	2.38577e+06	1.78046e+06	5.02629e+06	1.78366e+06	2.98108e+06	754158	1.17825e+06	1.98785e+06	4.53842e+06	788832	2.47668e+06	2.86992e+06	7.0018e+06	4.24196e+06	1.0365e+06	609955	4.17149e+06	1.89388e+06	2.65214e+06
AT3G60750.1;AT2G45290.1	23	23	1347.97	0.604605	2.45491	Col-28h	Col-32h	| Symbols: | Transketolase | chr3:22454004-22456824 FORWARD LENGTH=741	1.36533e+06	2.23575e+06	1.64118e+06	1.85868e+06	1.43962e+06	2.58253e+06	3.3549e+06	953313	1.26773e+06	1.68959e+06	1.45892e+06	1.56345e+06	1.05649e+06	1.66082e+06	2.15561e+06	1.42376e+06	1.18372e+06	1.0033e+06	4.50862e+06	1.78613e+06	3.26297e+06	8.02664e+06	1.5249e+06	1.06103e+06	3.195e+06	1.76702e+06	1.69868e+06	983825	904052	1.60006e+06	2.3933e+06	731089	1.84941e+06	1.84082e+06	5.3248e+06	3.03653e+06	1.34998e+06	954832	3.05661e+06	1.36563e+06	2.35301e+06
AT1G56070.1;AT3G12915.1	23	23	1439.23	0.0955173	4.91401	Col-28h	Col-12h	| Symbols: LOS1 | Ribosomal protein S5/Elongation factor G/III/V family protein | chr1:20968245-20971077 REVERSE LENGTH=843	43671.4	257258	152598	194805	74669.1	165250	484511	86790.5	107349	157903	93205.4	244547	68098.2	292959	258418	89771	222863	188807	578622	281950	511765	2.17139e+06	233040	290132	346516	202149	356983	89397.1	175894	173795	234455	122792	369073	311128	738591	369122	266979	88637.7	425491	253386	181277
AT3G14420.1;AT3G14130.1;AT4G18360.1	23	9	1543.17	0.183071	4.58004	Col-28h	Col-12h	| Symbols: | Aldolase-type TIM barrel family protein | chr3:4821804-4823899 FORWARD LENGTH=367	36833.8	101609	38275.2	82589.3	28743.5	75158.5	135821	26807.9	44878.4	29878.3	43392	234762	26905.7	100720	87939	19906.9	88921.7	198230	197396	83452.8	174015	844671	61690.1	163582	75323.3	45635.7	683123	31007.2	126051	49114.2	171707	142068	153394	498928	271444	213385	68231.7	74676.2	238445	183835	130853
AT1G42970.1	21	16	1369.06	0.690744	2.04533	Col-28h	Col-12h	| Symbols: GAPB | glyceraldehyde-3-phosphate dehydrogenase B subunit | chr1:16127552-16129584 FORWARD LENGTH=447	352109	995004	683276	659861	344844	1.00164e+06	1.42231e+06	264754	442483	637588	516294	853281	299364	884739	922663	492497	606661	673874	2.26235e+06	834979	1.71698e+06	1.62987e+06	839989	671804	1.34913e+06	1.059e+06	1.39729e+06	308350	573657	490935	912266	359660	1.14084e+06	1.13706e+06	2.29971e+06	1.30598e+06	303828	227482	1.63374e+06	714791	980167
AT5G14740.1	21	9	1375.53	0.652533	1.53835	Col-28h	Ox-32h	| Symbols: CA2, CA18, BETA CA2 | carbonic anhydrase 2 | chr5:4758257-4762382 FORWARD LENGTH=331	1.29886e+06	1.85307e+06	1.07792e+06	669658	1.29516e+06	1.10352e+06	804808	1.77761e+06	1.10996e+06	1.60357e+06	1.33096e+06	1.22711e+06	1.05528e+06	1.33225e+06	1.68065e+06	1.12196e+06	852954	706161	1.91207e+06	1.36333e+06	1.96665e+06	465161	1.61228e+06	1.40192e+06	1.94293e+06	839038	780412	1.09783e+06	1.00742e+06	1.09027e+06	1.20762e+06	823801	1.07326e+06	771507	2.4858e+06	1.49436e+06	1.5101e+06	1.12086e+06	1.56621e+06	983568	1.42482e+06
AT3G01500.2	20	8	1344.78	0.373309	2.17628	Col-28h	Ox-32h	| Symbols: CA1 | carbonic anhydrase 1 | chr3:194853-197873 REVERSE LENGTH=347	1.61425e+06	5.2055e+06	2.9659e+06	1.33888e+06	2.10841e+06	3.16163e+06	2.48889e+06	2.3376e+06	2.04241e+06	4.81182e+06	2.59219e+06	2.2292e+06	1.78293e+06	2.63563e+06	4.23722e+06	1.98661e+06	1.75139e+06	1.56434e+06	4.77936e+06	3.61137e+06	5.55299e+06	1.18508e+06	3.50898e+06	2.93612e+06	5.41401e+06	1.95698e+06	2.07742e+06	1.41035e+06	1.66646e+06	2.95504e+06	2.83306e+06	927938	2.44767e+06	1.74108e+06	5.84531e+06	3.44841e+06	2.08573e+06	993087	4.09942e+06	2.2331e+06	2.4698e+06
AT5G50920.1;AT2G25140.1	20	7	809.95	0.947292	2.73419	Col-16h	Ox-24h	| Symbols: CLPC, ATHSP93-V, HSP93-V, DCA1, CLPC1 | CLPC homologue 1 | chr5:20715710-20719800 REVERSE LENGTH=929	51922.9	174393	106299	302185	69875.8	199178	758520	51790.2	65619.8	79208.8	67749.1	75798.4	50706.5	119737	117264	82282.5	66711.8	49193.2	313806	94528.4	196335	157656	119035	59500.4	202412	244879	123027	40913.9	50035.3	123228	133114	26380	141813	106967	429671	177063	43857.5	33115	203821	74915.1	152772
AT5G02500.1;AT1G16030.1;AT1G56410.1;AT3G12580.1;AT5G02490.1	20	10	1076.39	0.00114553	3.87192	Col-28h	Col-16h	| Symbols: HSC70-1, HSP70-1, AT-HSC70-1, HSC70 | heat shock cognate protein 70-1 | chr5:554055-556334 REVERSE LENGTH=651	69622.8	151090	92774.2	55577.5	60407.9	48053.3	38691	159482	98353.6	77951.1	36765.7	121449	129506	89298.3	115322	53892.8	88609.8	136907	167057	98842.9	138607	1.09621e+06	103225	135157	162810	31133.5	268041	83079.8	84345.4	93983.6	165117	184059	168277	136602	223476	157221	384872	375288	190957	181353	144520
AT3G26650.1	20	7	1194.99	0.57954	34.8867	Col-28h	Col-16h	| Symbols: GAPA, GAPA-1 | glyceraldehyde 3-phosphate dehydrogenase A subunit | chr3:9795226-9796848 FORWARD LENGTH=396	2536.01	14368.3	11325.1	12636.6	10012.6	3984.77	12436.3	10541.6	4931	6630.53	6627.71	26110.5	7042.72	30066.3	7906.64	4246.38	25545.2	54599.6	25438.7	21790	36376.5	1.25551e+06	6166.16	40050.7	5876.15	693.093	292515	8194.19	24410.3	8296.14	18954.5	36673.9	25645.1	178896	24035.3	11343.3	45982.8	10530.3	24219.7	35245.5	2789.9
AT3G50820.1	19	4	1083.65	0.660171	3.2103	Col-16h	Ox-24h	| Symbols: PSBO2, PSBO-2, OEC33 | photosystem II subunit O-2 | chr3:18891008-18892311 REVERSE LENGTH=331	63680	348434	143054	414012	94361.4	274368	1.202e+06	66402.4	91917.7	112363	123077	131500	75318	202779	242494	113212	105987	109687	605648	200716	388395	348304	221809	129174	352244	213198	223929	67532	79487.1	132665	237683	38866.9	267584	147030	740275	288702	78079.5	37753	346773	142371	223334
AT5G66570.1	19	5	1094.87	0.247629	3.8978	Col-28h	Col-32h	| Symbols: PSBO-1, OEE1, OEE33, OE33, PSBO1, MSP-1 | PS II oxygen-evolving complex 1 | chr5:26568744-26570124 FORWARD LENGTH=332	144991	1.08812e+06	349216	576423	137520	583299	1.72934e+06	294630	384400	309342	227878	615701	236210	879446	1.25277e+06	296068	481616	336218	2.1403e+06	672121	1.61624e+06	3.29635e+06	742199	549654	949977	457856	566829	190204	425123	195492	948109	200286	975430	815928	2.6729e+06	1.33738e+06	589349	154218	1.62585e+06	552757	721331
AT5G17920.1;AT2G43800.1;AT3G03780.1;AT5G20980.1	19	19	1278.23	0.716103	2.42712	Col-28h	Col-12h	| Symbols: ATCIMS, ATMETS, ATMS1 | Cobalamin-independent synthase family protein | chr5:5935771-5939195 FORWARD LENGTH=765	417603	969536	583055	868479	445845	995167	2.70632e+06	225760	470006	718926	539810	710707	431102	943861	1.21735e+06	590710	685915	513806	2.56796e+06	995781	1.96876e+06	2.79284e+06	749109	536667	1.92454e+06	1.05691e+06	690492	339723	576065	776867	1.16274e+06	328574	1.12101e+06	976874	3.17867e+06	1.58655e+06	428529	264425	1.72987e+06	574016	1.30356e+06
AT3G45140.1	18	18	929.01	0.227481	3.14581	Col-28h	Ox-20h	| Symbols: LOX2, ATLOX2 | lipoxygenase 2 | chr3:16525437-16529233 FORWARD LENGTH=896	158905	395456	267537	313683	144809	693409	710046	108407	168650	229395	291717	343573	121980	474275	426588	252356	324398	255336	1.02308e+06	451169	1.19612e+06	642761	362237	309222	707611	770279	580104	159043	195865	267613	281386	97870.4	393473	309267	1.01184e+06	496195	127848	63389.5	512087	224134	321434
AT3G04120.1	18	2	1135.44	0.544734	64.1185	Col-28h	Col-24h	| Symbols: GAPC, GAPC-1, GAPC1 | glyceraldehyde-3-phosphate dehydrogenase C subunit 1 | chr3:1081077-1083131 FORWARD LENGTH=338	8196.16	5098.94	2406.08	3057.78	5702.63	3720.42	2844.13	6294.14	2640.53	3294.68	7999.47	2203.42	6280.18	1149.5	791.884	1536.98	2467.36	3685.47	587.22	255.348	1712.61	535464	4694.36	2623.72	2588.83	956.943	254857	6610.83	757.77	4183.09	845.924	3968.14	2641.15	4379.27	270.167	4010.68	12443.2	10347.1	968.012	637.98	1867.94
AT4G04640.1	18	18	835.61	0.450015	4.23315	Col-28h	Ox-20h	| Symbols: ATPC1 | ATPase, F1 complex, gamma subunit protein | chr4:2350761-2351882 REVERSE LENGTH=373	140908	315537	171261	289782	138381	290079	622306	82600	157625	151475	169732	291163	89246	321171	244276	158532	244455	211588	642996	233157	356047	3.0921e+06	199623	237797	320367	240224	336774	117374	280370	165024	283821	218576	381427	391929	614018	416733	169429	81833.4	402306	235642	259706
AT5G56010.1;AT5G52640.1;AT5G56000.1;AT5G56030.2	18	18	853.6	0.278552	2.26948	Col-28h	Col-12h	| Symbols: HSP81-3, Hsp81.3, AtHsp90-3, AtHsp90.3 | heat shock protein 81-3 | chr5:22681410-22683911 FORWARD LENGTH=699	118808	198542	144739	155628	96241.1	174122	440804	85585.8	116546	143573	102665	217132	101549	208064	226863	138488	218524	151981	535092	244316	471415	502721	182419	207886	255875	169922	218330	112750	141227	138477	262748	96504.8	279871	258878	671390	374410	133304	96847.5	353580	210740	211223
AT4G38970.1	18	10	961.81	0.0725005	2.02152	Col-12h	Ox-20h	| Symbols: FBA2 | fructose-bisphosphate aldolase 2 | chr4:18163714-18165659 REVERSE LENGTH=398	2.8431e+06	4.79208e+06	3.66737e+06	3.90584e+06	3.23416e+06	4.69755e+06	3.03128e+06	2.7485e+06	2.40938e+06	4.88431e+06	3.41297e+06	2.35642e+06	2.24847e+06	2.78572e+06	3.23829e+06	3.03583e+06	1.96292e+06	1.56303e+06	5.44731e+06	2.85128e+06	4.70495e+06	1.30112e+06	3.94358e+06	2.66701e+06	4.91404e+06	3.20461e+06	2.39744e+06	2.17107e+06	1.71782e+06	3.79371e+06	2.64841e+06	921042	2.55889e+06	1.82626e+06	6.06495e+06	3.52459e+06	2.14975e+06	1.15775e+06	4.20333e+06	1.73407e+06	2.95847e+06
AT1G12900.1	18	5	1273.91	0.132388	65.6873	Col-28h	Col-12h	| Symbols: GAPA-2 | glyceraldehyde 3-phosphate dehydrogenase A subunit 2 | chr1:4392634-4394283 REVERSE LENGTH=399	987.131	6621.66	1791.87	5128.06	1607.87	2946.61	4737.32	4051.15	15241.4	1980.77	3971.9	118374	5664.03	63275.1	8250.26	1503.32	51452.6	97072.9	60851.9	28703.4	27705.5	965999	7172.2	52919	6174.83	242.985	254639	13091.2	123444	665.32	8217.64	72713	60086.3	169746	25264.9	21222.9	46868.4	21506	30176.2	98891.2	6966.51
AT3G14415.2	18	4	1166.58	0.923559	3.25438	Col-16h	Col-32h	| Symbols: | Aldolase-type TIM barrel family protein | chr3:4818667-4820748 FORWARD LENGTH=373	11800.3	46693.3	22445.4	63819.4	16396.2	37163.9	213911	4755.59	16735.7	18561.6	19150.9	25723.2	8353.44	20912.5	41424	15188.2	23967.6	10639	82875.9	25126.4	58898.4	115676	28655.7	11890.6	61843.5	30325.3	22637.3	5409.84	9297.37	21787.3	75238.1	5519.98	31811.8	43286.6	89573.2	74242.3	6876.67	7107.93	58644.4	19380.5	52063.5
AT1G13440.1	18	2	1145.93	0.973472	1045.42	Col-28h	Col-20h	| Symbols: GAPC-2, GAPC2 | glyceraldehyde-3-phosphate dehydrogenase C2 | chr1:4608465-4610494 REVERSE LENGTH=338	364.792	1743.22	759.965	1940.87	837.34	0	3746.31	1082.43	415.021	466.815	645.817	896.929	421.391	172.749	85.53	124.866	855.299	1005.74	658.425	141.298	197.909	2.31858e+06	464.845	3457.63	651.247	387.593	414600	649.859	628.012	0	227.745	1772.18	291.657	2814.28	160.138	19.6478	58895.9	1190.49	1757.73	238.188	0
AT4G37930.1;AT5G26780.3	17	17	830.81	0.789986	2.11332	Col-28h	Ox-20h	| Symbols: SHM1, STM, SHMT1 | serine transhydroxymethyltransferase 1 | chr4:17831891-17834742 REVERSE LENGTH=517	399809	733710	410216	968905	267895	890920	2.11054e+06	173129	278405	429432	511560	396263	207805	646097	680751	485627	370873	302684	1.41646e+06	512020	1.06502e+06	968597	560118	310240	993744	850098	562933	193654	287358	409609	650657	173186	580705	555332	1.56053e+06	929652	184352	140201	908341	320230	732742
AT2G28000.1	17	16	1000.42	0.802089	1.58263	Ox-12h	Ox-20h	| Symbols: CPN60A, CH-CPN60A, SLP | chaperonin-60alpha | chr2:11926603-11929184 FORWARD LENGTH=586	604444	909057	744923	690603	606172	1.0665e+06	962565	488780	545519	798107	702475	585106	499309	697106	769707	714021	539251	400369	1.43421e+06	685189	1.10805e+06	935321	751893	558472	1.1429e+06	816311	493823	482332	467988	848595	913377	360599	794286	667083	1.87138e+06	1.16107e+06	459728	402366	1.21014e+06	601869	932486
AT1G07920.1	16	16	746.47	0.634967	2.77675	Ox-12h	Col-12h	| Symbols: | GTP binding Elongation factor Tu family protein | chr1:2455559-2457001 FORWARD LENGTH=449	240664	821731	440664	1.0828e+06	363013	931064	3.21522e+06	182240	534095	607117	370996	594564	260782	1.11827e+06	1.24858e+06	439918	844971	572662	2.70346e+06	1.00475e+06	1.52873e+06	2.47609e+06	733690	640160	1.45763e+06	1.19217e+06	840558	253097	494785	685227	1.66479e+06	342754	1.40698e+06	1.18619e+06	3.58758e+06	1.85401e+06	385454	278803	1.81001e+06	701932	1.31228e+06
AT4G29060.1	16	15	594.89	0.662732	2.20297	Col-28h	Ox-20h	| Symbols: emb2726 | elongation factor Ts family protein | chr4:14317744-14321315 FORWARD LENGTH=953	63103.7	218907	112507	240783	67320.6	240825	610814	67582.6	95453.1	114947	91084	119172	101231	183800	231957	116441	115527	90972.5	450575	184981	372369	323133	164656	121896	286919	232035	136030	89986.3	84240.9	114218	198492	60045.8	199366	153446	513110	278396	99752.6	71731	267190	96184.1	232719
AT4G13940.1;AT3G23810.1	16	16	697.17	0.619073	1.6088	Col-16h	Ox-24h	| Symbols: HOG1, EMB1395, SAHH1, MEE58, ATSAHH1 | S-adenosyl-L-homocysteine hydrolase | chr4:8054931-8056676 FORWARD LENGTH=485	871168	639926	612495	780507	610782	795077	1.40533e+06	487684	588929	608373	665121	480424	481522	556122	466218	604636	561979	371504	837013	572314	629092	554977	599100	389492	703577	820834	270929	574625	505541	742569	559978	375664	649945	414092	1.00201e+06	670106	416090	576378	726251	416396	750789
AT2G21330.1	15	5	707.39	0.413459	1.81308	Col-16h	Ox-32h	| Symbols: FBA1 | fructose-bisphosphate aldolase 1 | chr2:9128416-9130152 REVERSE LENGTH=399	1.38881e+06	1.85004e+06	1.85176e+06	1.85312e+06	1.52037e+06	2.40679e+06	1.88288e+06	1.33087e+06	1.30399e+06	2.55234e+06	1.4976e+06	963341	1.09039e+06	1.20166e+06	1.67941e+06	1.66856e+06	1.00984e+06	720326	2.21049e+06	1.66658e+06	2.04492e+06	559489	1.7251e+06	1.36126e+06	2.12061e+06	1.85154e+06	1.12519e+06	862370	1.06554e+06	1.99859e+06	1.4909e+06	433435	1.50952e+06	1.07662e+06	2.79291e+06	1.98408e+06	1.11454e+06	819803	2.33441e+06	1.01008e+06	1.6804e+06
AT5G04140.2	15	15	844.34	0.749651	1.96581	Col-28h	Ox-32h	| Symbols: GLU1, GLS1, GLUS, FD-GOGAT | glutamate synthase 1 | chr5:1130031-1138186 FORWARD LENGTH=1648	126023	422578	264508	358897	149803	494586	645957	91543	161060	260094	200530	300550	123797	296645	311833	204053	232518	221324	847591	283035	612433	716570	262728	170428	512560	311623	456521	120511	184033	202284	378103	184712	367818	407284	886820	526413	109064	101667	519320	264754	386359
AT3G12780.1	15	8	1057.58	0.37555	1.81977	Col-28h	Ox-20h	| Symbols: PGK1 | phosphoglycerate kinase 1 | chr3:4061127-4063140 REVERSE LENGTH=481	654460	3.04545e+06	1.4604e+06	1.68613e+06	776268	1.7623e+06	4.07667e+06	1.43308e+06	1.75183e+06	2.18249e+06	963261	1.41913e+06	1.06469e+06	1.91653e+06	2.52219e+06	903347	1.24885e+06	873959	3.36561e+06	1.86881e+06	2.9772e+06	1.24251e+06	2.78169e+06	2.0249e+06	2.58295e+06	1.53955e+06	1.68436e+06	890377	1.44032e+06	1.20913e+06	1.95832e+06	768342	2.09228e+06	1.35768e+06	4.52127e+06	2.44588e+06	1.62906e+06	1.03347e+06	2.76448e+06	1.92522e+06	1.91956e+06
AT5G08670.1	14	11	821.84	0.381421	2.73189	Ox-12h	Col-12h	| Symbols: | ATP synthase alpha/beta family protein | chr5:2818395-2821149 REVERSE LENGTH=556	145856	263487	173737	167671	119308	245945	293010	77429.7	126345	137345	154562	297907	97886.9	216774	241298	150296	211486	205397	703156	298215	917268	605873	174275	171056	393617	158812	634495	126169	157973	149844	394666	125134	406142	652747	798218	587582	124740	98879	487878	363733	315953
AT4G33010.1	14	9	617.31	0.746553	8.23635	Col-28h	Ox-24h	| Symbols: AtGLDP1, GLDP1 | glycine decarboxylase P-protein 1 | chr4:15926852-15931150 REVERSE LENGTH=1037	26276.1	90072.2	49661.5	138850	24717.1	78057.2	357934	17560.7	28974.5	50139.1	45311.5	35375.8	23877.4	67482.5	73786.3	47474.8	34495.9	32271.5	168882	64450.3	109484	1.70534e+06	56774.4	45464.8	102244	121335	99249.9	17674.4	28372.7	46953.1	94759.9	17142.3	76451.7	74558.1	224152	111052	78863.6	15826.1	122679	41138.5	101763
AT4G28080.1	14	13	720.65	0.312756	2.0326	Col-32h	Ox-12h	| Symbols: | Tetratricopeptide repeat (TPR)-like superfamily protein | chr4:13948993-13957840 REVERSE LENGTH=1819	4.70193e+06	3.22786e+06	3.28303e+06	4.15303e+06	4.41581e+06	4.54329e+06	3.08804e+06	4.5733e+06	4.19865e+06	3.25991e+06	4.47989e+06	3.25132e+06	4.39527e+06	3.66128e+06	3.73438e+06	5.19894e+06	3.68776e+06	2.29331e+06	2.15705e+06	4.44125e+06	2.84821e+06	1.80312e+06	3.93417e+06	4.0911e+06	3.00823e+06	4.64355e+06	1.61216e+06	5.87167e+06	4.58426e+06	5.02111e+06	2.80546e+06	2.73351e+06	2.24146e+06	1.38203e+06	1.52965e+06	2.51865e+06	3.48488e+06	4.28842e+06	2.12678e+06	2.34411e+06	3.36188e+06
AT1G23310.1	14	9	648.92	0.985905	2.15425	Col-16h	Ox-20h	| Symbols: GGT1, AOAT1, GGAT1 | glutamate:glyoxylate aminotransferase | chr1:8268720-8271329 REVERSE LENGTH=481	123863	286687	160161	447691	151062	366633	1.00937e+06	55902	121518	185713	171603	149926	92424.4	243845	319158	137824	133166	112399	634868	213375	439979	56499.5	191103	97246.9	405938	326783	114625	84515.4	91889.1	246477	343035	60039	275212	228777	785196	455794	63444.9	53835.2	503873	151333	361353
AT1G67090.1	14	10	900.34	0.769696	1.95323	Ox-12h	Col-12h	| Symbols: RBCS1A | ribulose bisphosphate carboxylase small chain 1A | chr1:25048465-25049249 REVERSE LENGTH=180	992095	2.30672e+06	1.46557e+06	1.29914e+06	1.2082e+06	1.87257e+06	2.00757e+06	887659	1.30748e+06	1.9993e+06	1.35289e+06	2.142e+06	1.01545e+06	1.97681e+06	2.18861e+06	1.3009e+06	1.49105e+06	1.33561e+06	5.13392e+06	1.94543e+06	2.46605e+06	2.22438e+06	1.7389e+06	1.34629e+06	3.2838e+06	1.38908e+06	2.40734e+06	825111	1.44971e+06	1.87435e+06	1.93934e+06	1.01759e+06	2.32908e+06	3.05639e+06	5.86096e+06	2.60144e+06	862280	594679	3.04521e+06	1.98169e+06	2.07804e+06
AT1G78900.1	14	14	667.97	0.208406	2.73759	Ox-12h	Col-32h	| Symbols: VHA-A | vacuolar ATP synthase subunit A | chr1:29660463-29664575 FORWARD LENGTH=623	107528	279334	177720	179187	98749.5	253013	319490	100013	127715	213516	146065	170197	127311	215799	297770	137595	184863	137451	560507	242899	440006	583628	209502	140834	433512	159612	154282	101112	107742	163303	354762	118085	329086	252968	823224	450445	175530	107691	561395	173689	355776
AT4G31700.1	14	11	479.58	0.00278275	3.66628	Ox-32h	Col-12h	| Symbols: RPS6, RPS6A | ribosomal protein S6 | chr4:15346306-15347714 REVERSE LENGTH=250	1.76823e+06	1.32937e+06	1.07649e+06	3.60522e+06	2.23475e+06	2.6891e+06	4.00202e+06	2.98674e+06	3.55765e+06	3.40625e+06	8.71838e+06	2.2955e+06	2.72414e+06	4.45459e+06	3.12529e+06	7.40031e+06	2.66661e+06	2.37298e+06	2.82224e+06	3.82213e+06	2.11748e+06	1.54448e+06	4.50583e+06	3.13937e+06	4.13494e+06	5.45795e+06	957153	5.58056e+06	3.72846e+06	4.98183e+06	3.62292e+06	3.33037e+06	1.96354e+06	1.55507e+06	1.92647e+06	4.76923e+06	5.71985e+06	7.21153e+06	4.76929e+06	3.65396e+06	7.96571e+06
AT3G18780.2	14	2	779.88	0.445119	2.12209	Col-28h	Ox-32h	| Symbols: ACT2, DER1, LSR2, ENL2 | actin 2 | chr3:6475535-6476832 FORWARD LENGTH=377	31300.2	201001	82930.3	725.818	30087.3	21402.2	559.361	151368	76102.2	153401	37642.4	107162	83994.6	88667.5	148269	45040.3	63710.7	74388.8	96390.5	115178	137607	54363.8	136593	160803	116959	5181.09	135822	60244.5	80412.8	96129	116554	68338	77617.7	48514.3	182085	85018.5	149028	60767.7	121342	118050	49764.9
AT1G49240.1;AT2G42100.1	14	0	781.92			---	---	| Symbols: ACT8 | actin 8 | chr1:18216539-18217947 FORWARD LENGTH=377
AT5G66190.1	13	11	721.28	0.502014	2.11672	Col-28h	Ox-32h	| Symbols: ATLFNR1, FNR1 | ferredoxin-NADP(+)-oxidoreductase 1 | chr5:26451203-26453012 REVERSE LENGTH=360	165247	499757	259704	339086	179502	385302	822716	124588	191467	266443	244766	435618	186370	386386	509083	240021	333095	272635	1.07378e+06	446791	910697	480962	360868	322325	659182	309351	534932	153460	252168	244678	443371	181988	455683	438338	1.12729e+06	704743	197936	125240	580686	358595	415012
AT1G09340.1	13	13	584.57	0.386076	1.87822	Col-28h	Col-32h	| Symbols: CRB, CSP41B, HIP1.3 | chloroplast RNA binding | chr1:3015473-3018035 FORWARD LENGTH=378	410526	1.35717e+06	851055	474231	452504	825843	889618	684343	690228	1.07973e+06	537521	756389	525702	990463	1.18304e+06	566704	718126	570880	1.78748e+06	1.15453e+06	1.94692e+06	749345	1.0804e+06	1.01522e+06	1.43303e+06	496702	939360	519491	697669	661038	830729	407198	1.11247e+06	863475	2.46927e+06	1.3364e+06	750469	446005	1.63546e+06	814640	933113
AT5G38420.1;AT5G38410.3	13	5	725.67	0.0719374	40.985	Col-28h	Col-16h	| Symbols: | Ribulose bisphosphate carboxylase (small chain) family protein | chr5:15381203-15381978 REVERSE LENGTH=181	1079.38	21808.1	5147.47	4336.8	14026.7	2023.83	24246.1	1569.85	4662.53	12684.8	6214.32	345655	4427.03	106178	19500.8	2162.22	81797.6	315277	48526.7	78121.5	55629.3	1.57112e+06	5219.01	196749	23273.7	715.212	944321	5781.4	222674	17222.5	33082.1	270400	60342.9	600932	36553.3	66950.5	26402.4	8637.05	42593.6	487683	16041.8
AT4G20360.1	13	13	769.48	0.0292457	6.81981	Col-28h	Col-16h	| Symbols: ATRAB8D, ATRABE1B, RABE1b | RAB GTPase homolog E1B | chr4:10990036-10991466 FORWARD LENGTH=476	70399.3	274628	129265	49663.7	59929.5	156078	64001.2	43864.5	110842	130659	80957.2	263923	158149	231814	398360	105189	196895	158317	546139	221018	373807	2.29581e+06	186778	139238	451409	115389	368148	113495	185503	125256	422087	155911	278933	316857	674483	448685	116697	92527.3	343637	201681	269460
AT3G48870.1	13	0	558.62			---	---	| Symbols: ATCLPC, ATHSP93-III, HSP93-III | Clp ATPase | chr3:18122363-18126008 REVERSE LENGTH=952
AT1G29930.1;AT1G29910.1;AT2G34420.1	13	8	616.51	0.916315	1.53619	Col-16h	Col-20h	| Symbols: CAB1, AB140, CAB140, LHCB1.3 | chlorophyll A/B binding protein 1 | chr1:10478071-10478874 FORWARD LENGTH=267	4.93653e+06	4.09563e+06	2.15765e+06	2.04311e+06	3.91265e+06	4.26461e+06	3.86286e+06	2.85635e+06	3.22568e+06	3.72194e+06	3.15469e+06	1.69609e+06	1.90549e+06	1.71845e+06	3.19792e+06	2.03781e+06	2.27027e+06	1.52363e+06	3.32005e+06	2.91767e+06	3.41018e+06	989131	2.33149e+06	2.16149e+06	4.32412e+06	2.94071e+06	953597	4.02672e+06	2.52877e+06	4.25537e+06	3.88664e+06	1.48568e+06	2.52434e+06	1.98289e+06	5.40653e+06	3.53505e+06	2.57411e+06	2.04643e+06	2.12905e+06	3.44236e+06	4.40603e+06
AT5G28540.1;AT1G09080.1;AT5G42020.1	12	10	643.93	0.00451327	1.63549	Col-28h	Ox-32h	| Symbols: BIP1 | heat shock protein 70 (Hsp 70) family protein | chr5:10540665-10543274 REVERSE LENGTH=669	136292	157601	125594	171367	93145.2	155692	271122	167379	123938	181034	105539	163661	141867	156036	166221	173288	197256	149440	196226	190498	181611	270232	174576	157953	181886	154443	140727	140154	183193	131413	145823	133466	145914	116142	228220	148062	127463	87190.3	146574	142650	140619
AT4G02770.1	12	12	801.78	0.82779	2.50966	Ox-12h	Col-32h	| Symbols: PSAD-1 | photosystem I subunit D-1 | chr4:1229247-1229873 REVERSE LENGTH=208	532177	1.38661e+06	750040	1.32908e+06	554972	1.34795e+06	3.44538e+06	315182	581530	766726	608252	748481	397615	1.03817e+06	1.28533e+06	466004	669151	578462	2.48369e+06	946162	1.73606e+06	997724	950628	631941	1.88807e+06	1.17553e+06	655765	255076	420464	930532	1.59672e+06	385527	1.51618e+06	1.12557e+06	4.00262e+06	2.04195e+06	446985	305489	2.24175e+06	786621	1.56374e+06
AT2G07698.1	12	10	543.94	0.926049	2.07536	Col-16h	Ox-20h	| Symbols: | ATPase, F1 complex, alpha subunit protein | chr2:3361474-3364028 FORWARD LENGTH=777	96260.8	234449	133451	354583	110066	312643	839228	81969.9	106322	140289	122008	130237	95024	201698	214064	154165	131619	99032.4	461714	168464	359650	210253	164595	102148	298678	305305	115232	75735.2	80893.1	148064	285277	55970.9	246746	196070	642892	324814	85865.6	69442	358779	120404	255876
AT5G38430.1	12	4	546.69	0.260434	205.277	Col-28h	Col-16h	| Symbols: | Ribulose bisphosphate carboxylase (small chain) family protein | chr5:15384350-15385155 REVERSE LENGTH=181	0	662.78	671.23	180.487	260.729	37.3922	153.939	300.68	291.836	431.515	564.414	51582.9	1218	1442.45	147.554	442.479	4896.51	27689.4	1677.31	671.6	114.903	237787	166.773	11225.8	190.892	180.386	45990.1	756.644	9850.76	217.019	634.748	20032.1	2642.88	33622.6	539.74	267.608	3378.24	807.609	1041.03	18357.7	426.851
AT1G06680.1;AT2G30790.1	12	12	1045.74	0.226643	3.12235	Col-28h	Ox-20h	| Symbols: PSBP-1, OEE2, PSII-P, OE23 | photosystem II subunit P-1 | chr1:2047940-2049186 FORWARD LENGTH=263	654736	2.36675e+06	1.4791e+06	1.90615e+06	959312	1.92084e+06	1.92346e+06	691294	909102	1.84349e+06	1.15593e+06	1.23068e+06	834101	1.51237e+06	2.38186e+06	966963	1.1429e+06	1.03945e+06	3.85118e+06	1.5005e+06	3.05746e+06	5.30163e+06	1.69656e+06	1.07234e+06	3.1325e+06	1.26147e+06	1.81398e+06	638376	911514	1.38513e+06	1.59113e+06	525338	1.59092e+06	1.63344e+06	3.98485e+06	2.30289e+06	701902	378420	3.04136e+06	983287	1.30169e+06
ATCG00020.1	12	11	515.64	0.0641094	3.18761	Col-12h	Col-28h	| Symbols: PSBA | photosystem II reaction center protein A | chrC:383-1444 REVERSE LENGTH=353	2.38929e+08	8.71779e+07	1.0952e+08	8.66003e+07	1.69953e+08	1.41279e+08	7.46674e+07	1.43187e+08	1.13729e+08	1.13515e+08	1.43887e+08	7.07095e+07	1.18458e+08	5.85614e+07	5.16438e+07	1.15843e+08	5.84226e+07	2.29607e+07	3.18795e+07	7.28177e+07	4.37779e+07	1.60185e+07	6.00433e+07	4.87475e+07	4.856e+07	9.78715e+07	1.19065e+07	8.29506e+07	5.44351e+07	7.17521e+07	7.64928e+07	6.79186e+07	5.81955e+07	3.136e+07	4.68341e+07	8.29111e+07	8.18412e+07	1.41313e+08	5.77103e+07	4.85494e+07	9.58391e+07
ATCG00680.1	12	12	1022.78	0.57887	5.71848	Col-28h	Col-12h	| Symbols: PSBB | photosystem II reaction center protein B | chrC:72371-73897 FORWARD LENGTH=508	77625.7	327276	162840	360736	110094	297083	910553	64028.5	218583	200431	142878	456330	77027	479424	460707	157330	316476	426408	1.19284e+06	347554	586543	4.17421e+06	265779	341499	571029	272847	1.32242e+06	91581.2	368608	148547	427067	200055	530897	833534	1.0177e+06	703041	127208	70996.5	714501	429725	409696
AT2G36530.1	12	11	835.03	0.0636548	4.61923	Col-28h	Col-12h	| Symbols: LOS2, ENO2 | Enolase | chr2:15321081-15323786 REVERSE LENGTH=444	58103.8	207666	169890	90804.1	55716.9	104608	158914	198930	156126	197398	73798.9	187086	203442	165676	286131	80546.2	150676	189829	277057	153699	243911	1.73951e+06	211294	238980	255527	93135.5	439158	138378	194352	138367	222956	188727	192356	212587	345659	214491	255898	135667	204885	227417	176108
AT1G20620.1	12	8	654.3	0.726263	1.9903	Col-28h	Ox-32h	| Symbols: CAT3, SEN2, ATCAT3 | catalase 3 | chr1:7143142-7146193 FORWARD LENGTH=492	65084.4	249766	101498	196160	116952	195368	318381	58038.1	76579.9	118331	106798	138611	72274.5	172170	194275	99220.3	128358	119265	357918	177281	436805	163809	138174	118648	332261	118543	196126	85257.4	118829	89897.6	199080	73925.9	193647	194097	492416	262798	69268.2	75221.5	218252	160323	207212
AT5G19770.1	11	2	592.12	0.00476766	16.4764	Ox-24h	Col-16h	| Symbols: TUA3 | tubulin alpha-3 | chr5:6682761-6684474 REVERSE LENGTH=450	9421.63	77138.1	21305.4	1023.08	7499.74	9846.02	123.521	25399.3	22009.4	55113.8	9627.39	249158	14383.1	66997.2	70097.6	11156.6	164957	225065	106124	371029	345274	182502	45343.9	143732	76157.8	310.211	185830	54305	252005	20078.5	156847	319538	172967	373850	236693	231935	109117	22395.7	46203.7	649985	85251.4
AT5G26000.1	11	10	702.4	0.444626	3.12557	Col-28h	Ox-32h	| Symbols: TGG1, BGLU38 | thioglucoside glucohydrolase 1 | chr5:9079678-9082347 REVERSE LENGTH=541	105854	387570	192633	270738	117397	293916	722182	64670.8	156677	147854	148102	433202	93836	331356	481778	143662	293848	289581	718930	330894	978692	950396	256004	206110	486038	195795	879202	95486.5	232491	117701	324505	198875	371785	628305	864702	531949	84282.8	57016.8	496477	375975	228084
AT3G11630.1	11	2	617.95	0.685745	4.03502	Col-32h	Col-16h	| Symbols: | Thioredoxin superfamily protein | chr3:3672189-3673937 FORWARD LENGTH=266	20557.6	8250.21	13047.9	13125.3	13316.1	14750	9057.1	14378	14257.8	12493.7	21896.5	11974.1	14937.4	14181.4	7215.9	19190.6	12493.3	58219.2	12960.7	34022	30123.6	78744.2	11850.9	10734.1	4399.54	10733.5	190063	25553	20755.7	14914.9	6375.22	25687.6	6053.94	92404.4	2969.16	30335	14421.6	19613.1	4779.3	96405.3	7354.15
AT1G04820.1	11	1	616.32	0.0195891	79.3298	Col-28h	Col-16h	| Symbols: TUA4, TOR2 | tubulin alpha-4 chain | chr1:1356421-1358266 REVERSE LENGTH=450	0	8567.5	428.743	0	100.163	0	606.61	237.221	1050.88	62.5408	0	34932.5	481.696	22968.3	12254.6	318.931	23058.6	23765.1	23079.7	30266.9	73518.3	37435.6	4708.66	32088.7	7516.76	11.3128	73145	1932.62	21800.6	0	3785.85	8531.82	25643.5	44720.1	36413.8	32389	5310.58	1412.66	11692.2	27522.3	1645.86
AT3G55800.1	11	11	396.71	0.954479	2.3402	Ox-12h	Col-32h	| Symbols: SBPASE | sedoheptulose-bisphosphatase | chr3:20709640-20711421 FORWARD LENGTH=393	190359	620701	404196	717654	230871	605549	1.59733e+06	145608	299578	384571	293520	338256	229401	486486	641606	291614	309001	258739	1.29848e+06	484343	862866	204948	464832	253332	930765	605988	332238	177722	212617	387428	831085	178243	674293	643497	1.68864e+06	1.07426e+06	181191	144483	975983	362389	764848
AT3G13920.2;AT1G54270.1;AT1G72730.1;AT3G19760.1	11	11	531.19	0.067842	2.05495	Col-12h	Ox-24h	| Symbols: EIF4A1, RH4, TIF4A1 | eukaryotic translation initiation factor 4A1 | chr3:4592586-4594128 REVERSE LENGTH=415	1.5145e+06	1.36445e+06	1.39316e+06	2.19124e+06	1.56676e+06	1.58381e+06	2.4073e+06	1.397e+06	1.0357e+06	1.10947e+06	1.22281e+06	645715	1.07635e+06	903121	953959	1.24716e+06	782114	408493	911527	852162	856090	308216	1.04797e+06	784990	1.05833e+06	1.72393e+06	353027	1.07372e+06	888217	1.31336e+06	1.09535e+06	544615	964195	570109	1.18326e+06	903026	1.0133e+06	1.09998e+06	975350	659618	1.11516e+06
AT5G35630.1	11	9	467.57	0.819521	2.71626	Col-16h	Ox-24h	| Symbols: GS2, GLN2, ATGSL1 | glutamine synthetase 2 | chr5:13831220-13833239 FORWARD LENGTH=430	113706	359055	251642	578619	115150	427763	1.40091e+06	98545.3	126403	199781	150765	165388	152562	242707	388472	199915	187314	158507	744465	216239	407351	460225	233515	151652	500254	543203	159408	126474	105972	193500	335319	95833.8	368635	245510	874166	383859	121895	70311.5	509256	149703	413777
AT3G09440.1	11	1	564.76	0.931015	2.20773	Col-16h	Ox-24h	| Symbols: | Heat shock protein 70 (Hsp 70) family protein | chr3:2903434-2905632 REVERSE LENGTH=649	2870.75	9049.36	7929.91	19206.1	7177.6	19309	18395.2	3133.26	4451.27	8041.65	8429.58	3529.72	2398.81	10149.9	10272.1	4396.38	2988.28	5251.9	19111.3	6225.36	18584.3	3976.28	6917.1	3597.6	13744.8	4483.97	7778.01	3699.28	4336.3	7203.53	9968.46	1476.06	7135.67	6538.91	26859	13528.2	3527.33	2846.3	13490.5	3481.23	7836.6
AT2G27710.1;AT3G44590.2	11	2	594.89	0.0141298	10.3876	Col-28h	Col-12h	| Symbols: | 60S acidic ribosomal protein family | chr2:11816929-11817670 FORWARD LENGTH=115	6533.7	27686.1	5207.35	2091.84	2972.39	5278.77	28780	4213.24	17212.1	2968.41	4139.27	24407.1	5752.1	29147.4	32478.7	5556.91	39446.2	33301.5	40703.5	58267.9	43895.7	335905	14081.5	52385.9	15889.9	5893.53	43223.1	54244.8	22082.5	5717.85	35119.1	14437.1	37899.3	27898.5	102489	39008	25648.7	13345.7	49035.4	38531.7	10811.7
AT3G52880.2	10	10	553.54	0.0495606	2.14531	Col-28h	Col-32h	| Symbols: ATMDAR1, MDAR1 | monodehydroascorbate reductase 1 | chr3:19601477-19604366 REVERSE LENGTH=466	103332	154922	141987	189629	91769.6	139984	131440	131335	90170.6	117912	145013	109794	134382	115675	141108	119080	106063	69360.3	198691	102282	204563	321805	142296	93734.7	166049	79567.6	101509	88543.9	78962.7	84197.1	179989	71426.7	133905	102302	298485	171906	123753	84520.9	213691	107038	138706
AT3G52930.1;AT5G03690.1	10	5	418.45	0.723009	2.46908	Ox-12h	Col-12h	| Symbols: | Aldolase superfamily protein | chr3:19627383-19628874 REVERSE LENGTH=358	23639.2	90486.9	42598.2	132843	26782.1	135725	467495	13019.4	43618.4	52093.7	34424.9	90119.5	18562.4	140900	115313	41650.7	86885.9	80267.2	311643	126396	227859	34630.8	82728.7	123748	135288	169765	100329	20834	99525.8	61177.2	112752	43676.8	161401	110264	352998	161044	34992.8	35911.5	180151	104175	101350
AT5G06290.1	10	1	520.25	0.661562	2.31996	Col-16h	Col-12h	| Symbols: 2-Cys Prx B, 2CPB | 2-cysteine peroxiredoxin B | chr5:1919380-1921211 FORWARD LENGTH=273	1271.87	4684.53	2961.39	8681.01	4247.4	4252.64	33038.2	3617.35	5294.73	4479.39	4887.82	2647.79	2437.27	6365.27	5693.83	2898.95	3827.77	2812.15	12963	4460.08	6512.35	2072.1	4866.35	2963.67	9012.46	7167.31	2252.32	2476.34	2369.01	9792.77	3730	3620.19	10458.1	6245.28	21211.3	9290.51	3888.09	7281.13	10606.9	3974.26	14135.1
AT2G42600.2;AT3G14940.1	10	9	537.33	0.337905	2.86064	Ox-32h	Ox-12h	| Symbols: ATPPC2, PPC2 | phosphoenolpyruvate carboxylase 2 | chr2:17734541-17738679 REVERSE LENGTH=963	2.03092e+06	1.25882e+06	1.2434e+06	1.47164e+06	1.32501e+06	1.78224e+06	3.3649e+06	1.63676e+06	1.12603e+06	771959	1.46508e+06	947011	1.80105e+06	961650	629725	2.27257e+06	1.01579e+06	455921	730536	1.05959e+06	1.01879e+06	345633	1.21883e+06	1.4364e+06	796794	3.08772e+06	499759	2.31853e+06	1.66537e+06	2.11797e+06	1.03215e+06	760615	795987	502631	502118	901792	1.40025e+06	2.99585e+06	846350	694734	1.44683e+06
AT1G42550.1	10	9	415.22	0.131048	2.03432	Col-16h	Ox-12h	| Symbols: PMI1 | plastid movement impaired1 | chr1:15977131-15979734 FORWARD LENGTH=843	6.54848e+06	4.40808e+06	4.49493e+06	5.03561e+06	5.41279e+06	5.00229e+06	6.68317e+06	5.47781e+06	5.32892e+06	3.643e+06	5.10597e+06	3.56189e+06	5.28287e+06	3.35754e+06	2.89874e+06	5.71259e+06	3.36647e+06	1.62508e+06	2.02647e+06	3.77089e+06	2.69975e+06	1.11763e+06	3.61219e+06	3.05629e+06	2.74788e+06	4.97281e+06	984860	5.05646e+06	3.13887e+06	3.8633e+06	3.77444e+06	3.16177e+06	2.55604e+06	1.39239e+06	1.96249e+06	3.58584e+06	4.53933e+06	6.54437e+06	2.5244e+06	2.96231e+06	3.77996e+06
AT5G44340.1	10	2	417.67	0.164814	2.28435	Col-12h	Ox-32h	| Symbols: TUB4 | tubulin beta chain 4 | chr5:17859442-17860994 REVERSE LENGTH=444	20924.8	62590.7	22163.4	19321.8	24993.3	23786.4	10068.1	34262.7	14086.1	31577.7	23050.3	10874.9	13104.6	10915.6	17918.5	30473.4	15327.6	8967.61	26160.1	17361.4	35335.7	6624.87	22913.2	16655.2	30758.4	19977.6	18165.3	31702.4	15626.1	25952	15035.6	21887.9	13777.4	13954.6	26353.2	10006.8	18490.6	11774.4	12423	16512.2	17090.2
AT1G56190.1	10	3	711.56	0.538774	1.89445	Col-28h	Ox-32h	| Symbols: | Phosphoglycerate kinase family protein | chr1:21028403-21030454 FORWARD LENGTH=478	37265.8	212285	95724	35306.5	37012.3	56256.2	52498.5	119745	109456	188145	41468.3	100505	111340	100475	174675	43672.6	89581.2	75952.9	147632	120129	157232	54091.9	167337	161856	149507	45425.5	112341	85748.6	113036	74013	99724.1	64196.1	90528.3	75846.5	203026	115142	130279	66323.1	155618	106728	74584
AT4G10340.1	10	10	510.98	0.941404	2.07513	Ox-12h	Ox-20h	| Symbols: LHCB5 | light harvesting complex of photosystem II 5 | chr4:6408200-6409496 FORWARD LENGTH=280	145532	457957	251710	606868	192447	431388	1.31409e+06	103180	196661	319753	251871	215737	130341	344941	568252	204450	221005	222541	853893	416237	761206	373342	323596	218025	727297	690648	440253	160014	180527	314103	511614	119750	366733	521287	1.16102e+06	695321	135563	109456	467265	248908	416173
AT5G09810.1;AT2G42170.1;AT3G46520.1	10	1	639.19	0.107781	195.164	Col-28h	Col-12h	| Symbols: ACT7 | actin 7 | chr5:3052809-3054220 FORWARD LENGTH=377	463.73	339.178	274.116	542.929	0	324.182	381.353	428.968	550.491	106.052	360.427	3458.88	814.595	2524.57	459.817	181.006	2350.24	10831.1	1248.71	1992.78	4178.35	306437	670.36	3232.5	1639.3	161.204	112954	1425.07	2832.67	477.726	1111.36	15146.6	2998.25	31929	1320.24	1782.94	1224.23	925.635	817.438	7177.56	271.072
AT1G19870.1	10	10	457.73	0.0853953	2.07656	Ox-16h	Col-12h	| Symbols: iqd32 | IQ-domain 32 | chr1:6895400-6898539 REVERSE LENGTH=794	1.01168e+06	1.07097e+06	1.1152e+06	626090	725686	729361	374319	1.70189e+06	1.58994e+06	1.1846e+06	848398	1.17055e+06	1.47141e+06	1.68259e+06	1.44295e+06	791235	1.63558e+06	1.05877e+06	984318	1.59148e+06	927472	735393	1.17165e+06	1.58232e+06	938495	580144	639515	1.42855e+06	1.66724e+06	772818	1.26533e+06	2.3017e+06	1.636e+06	1.00213e+06	1.22063e+06	1.40615e+06	2.13699e+06	2.69682e+06	1.3359e+06	1.87173e+06	1.50029e+06
AT2G27720.2	10	1	491.33	0.264842	2.85251	Ox-12h	Col-12h	| Symbols: | 60S acidic ribosomal protein family | chr2:11818696-11819370 FORWARD LENGTH=130	3588.91	43282.5	27586.7	2470.37	1728.83	3472.47	18169	21476.8	24401.4	28139.2	5083.78	18292.6	14390.8	23601.4	49714.2	6645.67	24029.5	16578.4	63655.3	51709.5	44725.4	5243.04	23242.5	46189.8	67536.2	2281.64	33015.6	13046	15074.3	28585.2	30982.5	10420.9	41133.5	30826.5	111007	50314.7	23779.2	18729.7	70614.5	33125.4	28184.3
AT1G32060.1	10	10	494.01	0.335853	2.26376	Col-28h	Col-32h	| Symbols: PRK | phosphoribulokinase | chr1:11532668-11534406 FORWARD LENGTH=395	232040	734394	512211	206966	260379	631502	270156	182185	305760	453693	322585	453387	367366	499614	691736	330099	428414	295538	1.18962e+06	533852	1.07884e+06	869984	513047	359379	1.01228e+06	269433	560081	197501	248690	417730	623549	208871	633853	475260	1.5984e+06	891865	212423	150500	1.0089e+06	346206	535935
AT1G20020.1	9	7	407.2	0.722671	2.09759	Ox-12h	Col-12h	| Symbols: ATLFNR2, FNR2 | ferredoxin-NADP(+)-oxidoreductase 2 | chr1:6942851-6944868 FORWARD LENGTH=369	67272.4	273913	141231	418515	88172.8	282410	1.15754e+06	48668.3	95276.2	126500	157229	267336	57452.3	305148	243443	145613	205597	208893	629856	229460	494095	280791	184924	213900	305999	374999	319207	50495.5	259914	136300	262269	294030	353318	428644	736472	404734	87790.6	73024.7	461179	396082	278325
AT5G12250.1	9	1	365.59	0.393167	2.72249	Ox-12h	Ox-20h	| Symbols: TUB6 | beta-6 tubulin | chr5:3961317-3962971 REVERSE LENGTH=449	3932.1	6792.43	7578.7	7974.28	2594.91	14036.2	13117	2600.69	4446.16	6724.14	3427.19	6393.52	2979.93	7262.36	5963.24	4774.09	7779.21	4435.61	13715.2	8600.56	14782.5	1420.14	5715.31	5760.95	9156.66	9280.17	3318.83	2309.31	4297.19	5894.49	14934.6	2791.48	8904.88	10138.2	24791.8	15182.2	7637.92	4118.7	17072.7	5560.78	5763.6
AT1G65930.1;AT1G54340.1;AT5G14590.1	9	9	337.08	0.335494	2.36032	Col-16h	Ox-24h	| Symbols: cICDH | cytosolic NADP+-dependent isocitrate dehydrogenase | chr1:24539088-24541861 FORWARD LENGTH=410	67392.3	154816	99533.4	186114	70961.6	124982	307300	74305.9	50122	100911	96920.3	47121.4	55233.9	88484.4	109061	65328.8	44223.7	42708.9	178990	66806.7	119601	60450.1	101260	74565.7	118028	129384	42721.3	51041.6	37141.2	94692.1	92077	31603.1	102375	59859.7	215959	121077	119320	47066.7	168809	68073.1	95612.4
AT5G62690.1	9	1	432.58	0.906794	1.74056	Ox-12h	Ox-20h	| Symbols: TUB2 | tubulin beta chain 2 | chr5:25181560-25183501 FORWARD LENGTH=450	40239	66521.1	64157.2	57188.2	44255.9	81387.3	104886	33691.7	39119.1	63447.7	63471.8	36997.4	27677.9	50799.7	52517.3	41824.4	40150	21367.7	105084	50626.7	98488.2	16221.6	47300.3	42374.6	88155.6	85819.3	22208.8	49529	27927.4	60073	84233	17575.6	51979.7	46573.7	132317	82971.4	37451	29541.7	77982	40357.7	61031.6
AT3G46780.1	9	9	411.98	0.220982	1.94141	Ox-16h	Col-16h	| Symbols: PTAC16 | plastid transcriptionally active 16 | chr3:17228766-17231021 FORWARD LENGTH=510	308855	399965	569623	798006	400338	492191	673615	299974	299512	306107	453849	730131	277335	478249	480660	292398	682982	390625	779792	472301	718464	292026	363658	417888	454089	1.04995e+06	334768	249159	800989	276616	448594	879858	698297	722349	791926	706107	404767	1.15744e+06	570413	1.18271e+06	431299
AT2G29550.1;AT5G23860.1	9	1	372.14	0.675397	2.24627	Ox-12h	Col-16h	| Symbols: TUB7 | tubulin beta-7 chain | chr2:12644258-12645932 REVERSE LENGTH=449	3969.34	9374.32	9335.02	2183.94	5266.37	11276.8	1783.09	1364.99	4405.05	8680.06	5312.16	4898.41	2695.38	8082.97	12455.6	5032.99	6143.38	3846.4	19015.8	9307.5	13970.4	1659.9	7852.77	7016.97	15091.9	7124.05	4463.89	2282.69	2860.74	11919.7	15235.2	3104.02	9139.65	10532	23784.1	20071.2	3821.99	2674.27	14159.1	5434.14	10068.2
AT3G13300.1	9	9	357.82	0.355411	1.95538	Ox-24h	Col-12h	| Symbols: VCS | Transducin/WD40 repeat-like superfamily protein | chr3:4304085-4309949 FORWARD LENGTH=1344	819404	914041	808973	66499.2	616538	521547	54761.8	1.20328e+06	1.3967e+06	597983	613689	1.44516e+06	1.12072e+06	1.28255e+06	1.20495e+06	656238	1.67347e+06	906328	682350	1.3647e+06	1.14454e+06	943416	1.19703e+06	1.33259e+06	798717	138918	875409	1.11306e+06	1.4593e+06	568692	1.14283e+06	1.55674e+06	1.02999e+06	747037	670683	851725	1.29614e+06	1.52209e+06	880367	1.45466e+06	585798
AT1G20010.1;AT1G75780.1	9	2	385.81	0.845459	1.60686	Ox-12h	Ox-32h	| Symbols: TUB5 | tubulin beta-5 chain | chr1:6938033-6940481 REVERSE LENGTH=449	78619.4	180699	114028	84097.1	98738.7	155360	46831.5	117828	76688.4	174140	111483	68081.9	60211.9	77946.7	130858	99077.5	62304.6	51949.8	149708	100250	157037	29764.6	114067	105639	136484	75825	63838.6	67099.9	56297.3	123606	135104	37852.5	97119.5	73719.9	237709	120975	120566	49513.3	181931	86777.6	99929.4
AT2G37220.1	9	8	601.87	0.635982	1.90675	Col-28h	Col-12h	| Symbols: | RNA-binding (RRM/RBD/RNP motifs) family protein | chr2:15634980-15636331 REVERSE LENGTH=289	107512	218387	150144	117986	132419	122436	171117	203378	148789	275412	137156	194247	154752	215551	193701	147894	160462	231200	244445	200980	169351	696656	139599	177304	202244	71583.7	248242	140313	209864	250319	107570	188057	209699	269191	351120	201459	248197	132143	225547	300628	148354
AT1G13930.1	9	9	448.88	0.0983276	3.86483	Col-16h	Ox-32h	| Symbols: | Involved in response to salt stress. Knockout mutants are hypersensitive to salt stress. | chr1:4761091-4761558 FORWARD LENGTH=155	185718	669945	364095	691574	209903	567313	1.94724e+06	238111	220764	420382	291665	357879	211879	410444	606502	242085	249862	209685	963553	381675	930548	123618	483561	266340	762829	361683	353898	135823	200697	407961	304846	61269.1	378532	268590	892716	412686	101754	79507.3	463972	172356	358325
AT4G09000.2;AT1G35160.2;AT1G78300.1	9	6	396.35	0.0889012	2.22995	Ox-12h	Col-32h	| Symbols: GRF1, GF14 CHI | general regulatory factor 1 | chr4:5775387-5777157 FORWARD LENGTH=318	89490.8	81644.8	65705.9	64400.3	44194.9	71327.5	76891.3	79594.3	71953.4	61246.1	51152.3	62456.3	76691.4	79832.8	77425	44902.6	81032.1	49697.5	118024	59901.3	108486	35349.5	80895.3	61840.1	95585.2	70590	36442.4	47162.5	49321.2	46862	120822	101384	89499.9	61908.9	184716	133507	74923.8	81107.4	101274	75316.3	100867
AT1G68010.2	9	9	447.72	0.802812	2.15337	Ox-12h	Ox-20h	| Symbols: HPR | hydroxypyruvate reductase | chr1:25493418-25495720 FORWARD LENGTH=387	38956.1	189393	107993	171929	67925.4	185531	360827	36520.1	74118.6	96616.9	82373.8	162662	57157.9	157912	173959	96442.6	104689	96508.9	428775	157566	250931	151771	124661	130800	227055	179678	118808	52146	88984.4	114067	149138	51943.4	246095	229466	481920	263819	65064.2	49565.9	283513	131022	178885
AT5G42270.1;AT1G50250.1	9	9	433.18	0.147113	1.64734	Ox-12h	Ox-32h	| Symbols: VAR1, FTSH5 | FtsH extracellular protease family | chr5:16902659-16905102 FORWARD LENGTH=704	127518	241544	153616	146191	127639	189326	215628	146828	186517	234587	160103	174248	119958	173313	219957	168487	158624	181202	364577	190927	308164	227282	188573	175309	294017	132659	260383	139663	140718	139940	226640	184824	207763	241839	411746	299357	139371	139339	287443	169678	211632
AT5G49910.1	9	4	446.42	0.745505	1.87938	Ox-16h	Ox-20h	| Symbols: CPHSC70-2EAT SHOCK PROTEIN 70-2, HSC70-7, cpHsc70-2 | chloroplast heat shock protein 70-2 | chr5:20303470-20306295 FORWARD LENGTH=718	25355.8	23040.8	54932.7	5889.05	62090.3	20432	2228.91	78460.2	64321.5	24210.8	5984.88	73506.1	57621.4	36136.9	41098.6	46122.4	58424.9	36038.3	55062.2	36293.9	39830.8	32519.4	63916.1	68391.8	27018.6	28776.5	61752.4	51263	49070.7	55328.1	33409.5	43587.2	38553.2	44329.9	22183	46569.6	30383.1	117691	45389.5	28202.9	24834.8
AT3G14210.1	9	9	432.63	0.0381678	2.96215	Ox-12h	Col-16h	| Symbols: ESM1 | epithiospecifier modifier 1 | chr3:4729886-4731562 FORWARD LENGTH=392	257644	557403	294875	145253	199324	384552	183820	153961	224778	327076	228873	479027	232217	486507	560337	282689	460840	338839	1.12929e+06	523300	1.17135e+06	456720	477219	353557	834799	186211	415091	255804	323341	304303	501310	263928	699687	582897	1.72651e+06	852243	266595	191557	919299	485207	472393
AT5G25980.2	9	8	737.41	0.000194708	14.9194	Col-28h	Ox-32h	| Symbols: TGG2, BGLU37 | glucoside glucohydrolase 2 | chr5:9072730-9075477 FORWARD LENGTH=547	20629.8	93997.2	84934.9	91168.7	33668.9	46238.9	185831	37707.3	27374.6	52078.3	57056	41297.2	35557.1	32367.2	73005.8	46201.3	39692.8	33187.1	91322.4	45285.2	109997	994465	69649	39341.9	76905.3	86202.4	111213	42972.4	26096.2	39704.7	41620.9	9093.27	23817.7	21218.5	66687.8	48657.5	50504.2	11888.3	39425.4	14150.6	26193.8
AT4G02510.1	9	9	535.07	0.0351931	7.57154	Ox-24h	Col-12h	| Symbols: TOC159, TOC86, PPI2, TOC160, ATTOC159 | translocon at the outer envelope membrane of chloroplasts 159 | chr4:1104766-1109360 FORWARD LENGTH=1503	201568	1.16226e+06	578918	115596	242018	166866	24818.2	990744	3.16042e+06	347932	309278	3.03025e+06	954664	3.56212e+06	2.14116e+06	370798	3.66774e+06	2.92786e+06	1.51182e+06	2.80671e+06	1.41214e+06	2.11469e+06	1.55218e+06	3.5713e+06	537516	51271.2	2.2271e+06	1.7285e+06	4.29093e+06	203811	1.89431e+06	6.03902e+06	3.21304e+06	2.97699e+06	1.48272e+06	2.18864e+06	2.22578e+06	3.27555e+06	1.96334e+06	4.125e+06	662140
ATCG00280.1	9	9	651.51	0.741605	1.87672	Ox-12h	Ox-20h	| Symbols: PSBC | photosystem II reaction center protein C | chrC:33720-35141 FORWARD LENGTH=473	1.64363e+06	4.13419e+06	2.15132e+06	2.12377e+06	1.82607e+06	3.69052e+06	4.74576e+06	1.42768e+06	2.00214e+06	3.09765e+06	2.09639e+06	2.98838e+06	1.20794e+06	3.1766e+06	4.12264e+06	2.0337e+06	2.72993e+06	2.17517e+06	6.85527e+06	4.23812e+06	6.01903e+06	1.56217e+06	2.94015e+06	3.20245e+06	5.21832e+06	3.399e+06	2.89307e+06	1.54492e+06	2.1756e+06	2.95767e+06	3.7e+06	1.39819e+06	3.64473e+06	3.44658e+06	8.38661e+06	5.2747e+06	1.41981e+06	1.16582e+06	4.98257e+06	3.04018e+06	3.40113e+06
AT4G24280.1	9	4	379.18	0.94842	2.21848	Ox-12h	Ox-20h	| Symbols: cpHsc70-1 | chloroplast heat shock protein 70-1 | chr4:12590094-12593437 FORWARD LENGTH=718	15194.5	30675.2	21731.2	55355.1	20455.9	31917.6	116632	11515.7	15024.4	22525.9	9574.7	22838	10083.2	29236	39318.6	18133.5	19747.9	19935.6	93111.4	24812.8	65526	20125	23228.4	21431.2	47735.5	37607.4	33527.2	14404.8	17056.6	23773.5	49710.8	7713.76	35363.5	48174.6	104378	63595.7	8033.72	5383.98	54705.5	26090.3	39525.5
AT5G20280.1	9	9	374.9	0.870423	2.06644	Ox-20h	Ox-12h	| Symbols: ATSPS1F, SPS1F | sucrose phosphate synthase 1F | chr5:6844994-6849997 REVERSE LENGTH=1043	3.40353e+06	2.31393e+06	1.89996e+06	178213	2.79881e+06	1.86167e+06	116444	3.55866e+06	1.86079e+06	2.86455e+06	3.06961e+06	2.13927e+06	2.36776e+06	1.37796e+06	2.38369e+06	3.08165e+06	1.93205e+06	1.65339e+06	799316	2.40247e+06	1.94486e+06	1.32493e+06	2.03601e+06	1.7842e+06	1.86667e+06	709853	1.04866e+06	2.50706e+06	1.8654e+06	2.26301e+06	2.13156e+06	1.17814e+06	973432	977435	1.05207e+06	1.56618e+06	2.98531e+06	1.92941e+06	643342	1.65008e+06	2.40595e+06
AT1G35580.1	9	9	318.28	0.171925	2.29577	Col-12h	Ox-12h	| Symbols: CINV1 | cytosolic invertase 1 | chr1:13122460-13124808 REVERSE LENGTH=551	3.00431e+06	1.51765e+06	1.83541e+06	1.33627e+06	1.78449e+06	1.98178e+06	1.26806e+06	2.0413e+06	1.78123e+06	1.3544e+06	2.4121e+06	1.48286e+06	2.60712e+06	1.27735e+06	1.10047e+06	2.86041e+06	1.59544e+06	793509	699842	1.38919e+06	1.15209e+06	543120	1.40874e+06	1.20107e+06	975157	1.7291e+06	505770	2.4828e+06	1.27895e+06	1.57952e+06	1.07739e+06	1.15693e+06	950475	482599	461115	850933	1.74644e+06	2.33006e+06	1.01923e+06	817214	1.50712e+06
ATCG00270.1	8	8	530.07	0.0140926	2.88883	Ox-16h	Col-32h	| Symbols: PSBD | photosystem II reaction center protein D | chrC:32711-33772 FORWARD LENGTH=353	1.96679e+07	1.09184e+07	1.15304e+07	2.67451e+06	1.06949e+07	9.23156e+06	2.30683e+06	8.35503e+06	7.87161e+06	9.95911e+06	9.48054e+06	7.57143e+06	9.75395e+06	6.38782e+06	8.66659e+06	5.31353e+06	9.25938e+06	4.38827e+06	8.03195e+06	7.57166e+06	8.2049e+06	1.7616e+06	6.85987e+06	6.49307e+06	1.06533e+07	4.20193e+06	2.68755e+06	6.06327e+06	5.37334e+06	6.01518e+06	1.68285e+07	1.64524e+07	1.16252e+07	6.21588e+06	1.34598e+07	1.23785e+07	1.2344e+07	2.02967e+07	1.13221e+07	1.39766e+07	1.43379e+07
AT5G23060.1	8	8	532.88	0.0361327	3.65911	Col-12h	Col-28h	| Symbols: CaS | calcium sensing receptor | chr5:7736760-7738412 REVERSE LENGTH=387	1.97474e+07	9.26229e+06	1.13896e+07	2.48084e+07	1.74405e+07	1.45268e+07	2.16758e+07	1.18938e+07	9.55841e+06	9.6532e+06	1.93974e+07	6.72316e+06	1.47293e+07	4.23458e+06	8.09673e+06	1.28902e+07	8.22002e+06	4.8547e+06	5.41256e+06	4.59421e+06	5.16514e+06	1.34092e+06	5.77716e+06	5.83105e+06	4.47274e+06	1.5764e+07	1.50029e+06	1.63788e+07	7.99315e+06	6.34025e+06	1.18824e+07	8.02515e+06	7.69922e+06	5.36801e+06	7.15733e+06	8.13204e+06	1.9151e+07	2.83119e+07	8.91278e+06	9.20363e+06	1.4072e+07
AT5G58140.2	8	8	403.02	0.543677	2.25439	Col-20h	Ox-12h	| Symbols: PHOT2, NPL1 | phototropin 2 | chr5:23524771-23529993 FORWARD LENGTH=915	1.04363e+06	1.13742e+06	1.37924e+06	367015	924081	635699	253869	1.34354e+06	983003	881122	1.08149e+06	1.17853e+06	1.90771e+06	783227	1.00882e+06	1.62213e+06	686697	516969	369645	704051	639946	543032	905996	761113	706212	433195	357113	1.45764e+06	834362	909984	716457	684485	563110	322893	356685	608444	999224	1.25637e+06	708627	647564	829469
AT4G20890.1	8	1	315.37	0.98447	2.0894	Ox-12h	Col-32h	| Symbols: TUB9 | tubulin beta-9 chain | chr4:11182218-11183840 FORWARD LENGTH=444	2424.53	10088.5	5678.63	12740	2261.77	15661	29556.7	982.294	4307.81	5818.31	6224.3	5941.59	2521.4	10586.6	8645.96	4266.62	6009.11	4756.06	25057.1	9779.39	19750.2	2417.42	9113.21	2582.27	15978.7	12866.8	5572.6	3043.7	3222.3	5757.01	11762.7	3320.78	13962.5	8636.25	25965.8	16728	3028.34	2754.51	17840.5	4699.46	11331
AT3G05900.1	8	8	311.1	0.472216	2.21065	Ox-16h	Col-12h	| Symbols: | neurofilament protein-related | chr3:1761408-1763854 REVERSE LENGTH=673	886309	1.29804e+06	1.53453e+06	195606	770540	573210	168806	2.78843e+06	2.55326e+06	1.47293e+06	840147	1.27739e+06	2.1882e+06	1.66473e+06	2.5223e+06	716782	1.24411e+06	854677	732863	1.39875e+06	1.00396e+06	617418	1.42431e+06	1.71552e+06	1.08332e+06	162333	587894	1.56391e+06	1.65016e+06	868113	1.55823e+06	1.65205e+06	1.45392e+06	772670	1.07623e+06	1.52367e+06	2.62396e+06	3.16777e+06	1.73427e+06	1.30728e+06	1.46843e+06
AT3G08580.1;AT4G28390.1	8	8	270.77	0.943813	2.28456	Ox-12h	Col-32h	| Symbols: AAC1 | ADP/ATP carrier 1 | chr3:2605706-2607030 REVERSE LENGTH=381	98633	251622	177299	261264	120078	334775	602150	60829.3	135659	187223	150296	169285	94962.2	222964	236111	136900	145820	120173	578725	202691	388097	63416.5	227901	142578	374048	281788	110746	95126.6	102156	185696	374283	76757.8	350910	231079	738674	421972	106633	90220.2	524013	159381	357830
ATCG00540.1	8	8	463.64	0.903913	1.82949	Ox-12h	Col-12h	| Symbols: PETA | photosynthetic electron transfer A | chrC:61657-62619 FORWARD LENGTH=320	475614	744848	549137	472094	600602	779600	860556	286354	588377	827416	422970	560885	350111	809929	1.23195e+06	492789	602658	461998	1.64751e+06	818573	1.17937e+06	387585	672003	543446	1.38501e+06	598118	481706	368562	553564	852897	1.11662e+06	330009	891140	771168	2.09102e+06	1.33522e+06	371867	290149	1.25574e+06	486284	1.14348e+06
AT3G63140.1	8	8	395.76	0.645591	3.12323	Col-16h	Ox-20h	| Symbols: CSP41A | chloroplast stem-loop binding protein of 41 kDa | chr3:23327006-23328620 REVERSE LENGTH=406	109112	256336	133564	395692	110130	324858	1.10483e+06	70362.2	100019	163838	127738	124199	58886.8	177828	212528	143273	105727	108269	521755	165972	341541	216777	176377	90677.5	325438	349310	196263	55770.7	105508	172800	174151	62208.7	183636	183883	540262	253468	57140.7	33303.1	252033	115609	213109
AT1G72150.1	8	6	408.43	0.918881	2.92546	Col-16h	Ox-32h	| Symbols: PATL1 | PATELLIN 1 | chr1:27148558-27150652 FORWARD LENGTH=573	37318.4	109820	59235.7	194965	43424.8	118662	467828	23179.9	34420.2	58573.7	101515	69703.5	32091.8	83639.5	105078	49071.3	38948.7	46544.8	219783	48912.2	159584	36824.2	64306.6	34615.3	108463	92153.6	53398.9	34533.4	34457.6	38464.7	93958.6	16459.4	115342	83814.3	317875	128440	19653.3	13538.2	207162	47015.2	119542
AT5G01530.1;AT2G40100.1	8	6	449.93	0.0686796	2.42935	Col-12h	Col-32h	| Symbols: LHCB4.1 | light harvesting complex photosystem II | chr5:209084-210243 FORWARD LENGTH=290	1.07317e+07	5.06712e+06	7.52204e+06	2.86974e+06	9.07941e+06	5.37576e+06	1.83628e+06	6.20637e+06	6.40165e+06	7.56027e+06	5.81725e+06	3.90005e+06	5.6431e+06	3.19694e+06	5.63261e+06	4.50777e+06	3.52085e+06	1.98691e+06	2.91332e+06	4.38795e+06	3.15513e+06	971479	3.48189e+06	3.40541e+06	3.66947e+06	2.73258e+06	1.22166e+06	3.66423e+06	3.35614e+06	3.54368e+06	6.48462e+06	4.51663e+06	4.37759e+06	2.67749e+06	4.34274e+06	4.11021e+06	4.63852e+06	6.11082e+06	4.14297e+06	3.89704e+06	5.0202e+06
AT2G26080.1	8	3	308.72	0.0439279	3.24713	Col-16h	Ox-24h	| Symbols: AtGLDP2, GLDP2 | glycine decarboxylase P-protein 2 | chr2:11109330-11113786 REVERSE LENGTH=1044	130348	172036	139197	399058	156792	189696	538444	173360	124627	118933	225691	76712.6	149588	117915	100729	229232	68899.1	45613.6	137363	111232	105346	30196.9	125290	72133	134593	314904	32828.1	131169	64808.6	154498	81639.4	36543.3	78155.6	47510.2	171052	82659.6	98490.1	92024.1	112852	57498.5	123615
AT1G16860.1	8	8	399.74	0.462806	1.75352	Col-12h	Col-28h	| Symbols: | Ubiquitin-specific protease family C19-related protein | chr1:5768280-5770183 FORWARD LENGTH=474	2.8391e+06	1.82278e+06	2.00089e+06	1.4984e+06	1.91122e+06	1.56366e+06	1.10757e+06	2.37981e+06	2.28119e+06	1.57011e+06	2.06293e+06	1.47038e+06	2.69088e+06	1.53775e+06	1.49071e+06	2.15367e+06	1.62933e+06	883472	1.02289e+06	1.5207e+06	995763	412475	1.55662e+06	1.61179e+06	1.16744e+06	1.35412e+06	466679	2.15765e+06	1.64309e+06	1.57907e+06	1.80861e+06	1.65124e+06	1.57413e+06	830297	968202	1.52127e+06	2.62308e+06	2.72115e+06	1.55614e+06	1.53474e+06	1.99634e+06
AT1G15690.1	8	8	398.54	0.868455	1.90831	Col-16h	Ox-20h	| Symbols: AVP1, ATAVP3, AVP-3, AtVHP1;1 | Inorganic H pyrophosphatase family protein | chr1:5399115-5402185 FORWARD LENGTH=770	106737	224853	130756	212871	120604	188639	346580	105917	115799	156283	125877	89303.4	104964	149096	164568	141030	111300	66210.5	325657	128489	215818	27702.3	159092	112469	239914	192393	80788.6	107257	87082.3	195356	141116	35173.2	173501	106995	398563	170852	124487	69352.3	218285	97052.9	151721
AT5G20720.1	8	8	439.06	0.00690023	1.88018	Col-16h	Ox-24h	| Symbols: CPN20, CPN10, CHCPN10, ATCPN21, CPN21 | chaperonin 20 | chr5:7015015-7016354 FORWARD LENGTH=253	611289	526373	639379	534115	522342	763507	698917	466067	394948	669756	640740	411240	491317	474784	474689	685756	359057	278747	653283	587093	597544	422217	613939	476959	648439	475990	327731	420947	376096	561034	500339	206406	386262	275229	756276	485481	326832	343172	576447	216579	550010
AT1G31330.1	7	7	313.42	0.829615	2.31737	Ox-12h	Col-12h	| Symbols: PSAF | photosystem I subunit F | chr1:11215011-11215939 REVERSE LENGTH=221	113534	259336	163274	126338	126648	244403	238149	68381.6	114119	184989	128796	236626	71156.7	191791	296396	155713	175502	128869	619481	303112	478962	157336	235726	130920	472860	281401	369642	75920.2	151468	188904	345750	92763.1	310814	429300	650080	438189	47414.5	84159.9	408372	182475	281703
AT4G21280.2	7	6	251.53	0.137384	3.66427	Col-28h	Col-16h	| Symbols: PSBQ, PSBQA, PSBQ-1 | photosystem II subunit QA | chr4:11334446-11335587 FORWARD LENGTH=224	67076.5	575371	171298	50954.5	64990.9	123875	255150	64633.8	155104	196528	114511	491401	111183	368051	565819	109037	282397	235321	869476	342619	1.02947e+06	305892	403780	261242	913777	72290.3	445964	92264.2	204498	129000	490421	118108	455042	457985	990236	582338	74717.5	55326.7	599592	316340	306183
AT4G09650.1	7	6	292.38	0.386423	2.91252	Col-16h	Ox-24h	| Symbols: ATPD | ATP synthase delta-subunit gene | chr4:6100799-6101503 FORWARD LENGTH=234	109915	261581	157098	324481	118095	340667	757236	65536.4	109649	177784	157072	172402	106483	179663	263915	179150	109477	82946.2	471260	221739	434452	254129	217439	99772.1	349160	295730	151833	75181.1	110096	177015	203273	43344.2	168519	153394	454559	286368	43049.9	41970.6	299682	88512.4	253371
AT3G59970.3;AT2G44160.1	7	7	259.57	0.33877	3.73471	Col-28h	Col-12h	| Symbols: MTHFR1 | methylenetetrahydrofolate reductase 1 | chr3:22151303-22154323 FORWARD LENGTH=592	14260	48743	15477.2	19634.1	6156.92	19493	88776	4987.11	9802.47	12479.1	8396.51	34991.3	9795.39	33706.3	55114.9	7329.6	32598.3	30921.9	156271	46386.8	175501	38141.8	29356.6	28648.4	117775	17494.5	69420	14645.9	19728.3	14708.5	67780.2	12726.3	41186.7	57168	170993	83761	8682.6	8261.09	50916.7	33643.1	29443.5
AT5G14720.1	7	7	286.58	0.207431	1.72148	Col-16h	Col-28h	| Symbols: | Protein kinase superfamily protein | chr5:4748212-4752642 REVERSE LENGTH=674	1.95069e+06	1.29139e+06	1.35227e+06	1.39257e+06	1.67651e+06	1.67054e+06	1.31179e+06	1.73686e+06	1.81579e+06	1.39149e+06	1.71415e+06	1.11342e+06	1.54876e+06	1.27812e+06	1.00261e+06	1.72781e+06	1.37404e+06	703309	723391	1.37938e+06	946327	550776	1.05507e+06	1.17032e+06	881977	1.28323e+06	465956	1.51473e+06	1.35756e+06	1.25091e+06	1.14344e+06	1.30026e+06	1.00291e+06	588102	570759	1.02836e+06	1.36905e+06	1.78993e+06	901219	1.0308e+06	1.16038e+06
AT1G43170.1;AT1G61580.1	7	7	217.34	0.930785	3.34048	Col-16h	Col-20h	| Symbols: ARP1, emb2207, RPL3A, RP1 | ribosomal protein 1 | chr1:16266992-16268631 FORWARD LENGTH=389	26378.7	46510.9	32046.5	104506	31754	82481.2	440764	11018.3	25701	40076.6	31624.3	24873.4	25319.2	47083.3	50727.2	38871.5	24163.9	20046.8	106743	42347.4	65464.7	101254	41065.8	20316.7	70301.5	103858	30297.1	20228.3	25208	45132.8	72076.5	13401.1	65536.2	51467.8	172849	85465.8	18220.8	14301.9	78886.7	19358	109782
ATCG00130.1	7	7	347.76	0.0681587	3.78415	Ox-12h	Col-12h	| Symbols: ATPF | ATPase, F0 complex, subunit B/B', bacterial/chloroplast | chrC:11529-12798 REVERSE LENGTH=184	49977.3	146017	56149.8	49686.9	40399.4	92184.9	65509.7	50338	97707.9	83352.3	75741.7	104288	55524.7	188850	218210	40862.1	114833	75263	341678	178058	228508	85007.5	121566	138105	241703	44369	119605	64862	97465.5	57031.9	191228	73445.6	237579	156090	636712	312927	79305	47875.6	301539	170520	139630
AT5G38640.1	7	6	353.29	0.632253	1.55812	Ox-16h	Ox-12h	| Symbols: | NagB/RpiA/CoA transferase-like superfamily protein | chr5:15468020-15470674 REVERSE LENGTH=642	453069	308357	367796	173939	328536	243031	168800	706323	505860	297165	448893	403780	661871	437600	396206	439984	446323	252743	218818	384113	313452	203063	452201	410980	297483	213061	176502	533396	395728	367283	417930	447518	322952	205302	224925	381959	591228	768418	328475	451938	387374
AT3G09200.1;AT2G40010.1	7	4	515.48	0.0159781	146.735	Ox-12h	Col-12h	| Symbols: | Ribosomal protein L10 family protein | chr3:2823364-2825020 REVERSE LENGTH=320	14196.2	79700.1	62353.7	34844.9	8557.97	57836.2	76610.2	96495.1	118065	13186.7	96535.3	9.93268e+06	115284	2.15168e+06	152745	12644.9	2.66988e+06	7.3881e+06	86419.3	1.03783e+06	3.68211e+06	8.29099e+06	130673	4.72386e+06	40375.4	33231.1	9.72074e+06	197933	8.6621e+06	16399.4	635444	1.32802e+07	5.31442e+06	9.92165e+06	144318	3.7424e+06	588051	861490	520537	9.80885e+06	379274
AT5G21160.3	7	7	268.18	0.410288	2.60807	Ox-24h	Col-12h	| Symbols: | LA RNA-binding protein | chr5:7198817-7203879 REVERSE LENGTH=833	273696	380211	369047	11756.1	189471	103539	4433.42	792061	841635	366809	146880	551215	691263	673419	753965	156804	623993	413750	228819	869608	552956	476989	750997	822140	486041	13815.6	412984	667495	814467	341168	494224	654426	422339	304784	225797	421340	754909	923608	375026	645474	361043
AT1G37130.1	7	7	333.35	0.0873523	2.85275	Ox-32h	Ox-12h	| Symbols: NIA2, B29, NIA2-1, CHL3, NR, NR2, ATNR2 | nitrate reductase 2 | chr1:14158617-14161652 FORWARD LENGTH=917	1.21895e+07	6.31223e+06	6.56365e+06	8.65894e+06	8.179e+06	6.9962e+06	7.60266e+06	7.79779e+06	5.7029e+06	4.351e+06	7.89793e+06	3.57414e+06	7.56654e+06	4.26751e+06	4.13918e+06	9.78368e+06	5.33807e+06	2.6806e+06	3.51308e+06	5.28539e+06	4.83462e+06	3.52066e+06	7.6568e+06	6.21683e+06	5.45726e+06	1.22273e+07	2.00666e+06	1.05612e+07	6.01691e+06	9.24307e+06	4.3941e+06	3.63848e+06	3.65613e+06	1.66412e+06	2.35384e+06	4.2165e+06	7.46198e+06	5.32793e+06	3.98097e+06	3.55504e+06	6.66788e+06
AT4G23670.1;AT1G14950.1;AT2G01520.1	7	6	288.68	0.763001	1.78611	Col-28h	Ox-20h	| Symbols: | Polyketide cyclase/dehydrase and lipid transport superfamily protein | chr4:12332846-12333656 REVERSE LENGTH=151	327120	610220	413746	424920	359582	538856	301753	348643	232416	506491	481636	299634	393203	316351	572638	364015	225016	260502	724448	350710	839165	121137	448782	339953	629550	390040	263078	291901	233662	452974	346517	119629	390649	234657	1.04764e+06	521250	466391	226948	609066	263157	426263
AT1G29670.1	7	7	314.82	0.0765508	1.67479	Col-16h	Ox-32h	| Symbols: | GDSL-like Lipase/Acylhydrolase superfamily protein | chr1:10375843-10377717 FORWARD LENGTH=363	106866	139040	109803	129108	102750	98539.5	118531	118638	114487	161869	110230	84647.7	133585	79480.8	114005	105474	85671.2	67766.9	134145	88870.8	152528	50102.7	92514.1	92030.3	96452.1	85196.3	74213	111723	81167.9	95596.6	117389	53370.6	100882	82853.9	162330	121711	113894	71153.6	125817	101004	83011.5
AT4G32260.1	7	7	382.33	0.928268	2.56628	Col-16h	Col-20h	| Symbols: | ATPase, F0 complex, subunit B/B', bacterial/chloroplast | chr4:15573859-15574586 REVERSE LENGTH=219	99998.1	275336	177222	410754	134512	327935	1.55519e+06	77987.8	130206	179151	142582	161798	84907.9	266270	229173	119056	162043	132921	597368	259433	371904	103878	246072	188853	398109	343669	182391	97464.3	163296	243117	274059	98256	354157	317630	801952	383296	137288	85861.6	399724	230357	306794
AT5G03280.1	7	7	357.51	0.476283	1.75356	Ox-16h	Ox-12h	| Symbols: EIN2, PIR2, CKR1, ERA3, ORE3, ORE2, ATEIN2 | NRAMP metal ion transporter family protein | chr5:788589-793066 FORWARD LENGTH=1294	860622	732506	615634	243647	412192	495882	239396	1.10291e+06	1.09632e+06	589981	669488	755530	1.0543e+06	783476	698345	595943	858840	441601	451510	655367	699411	345661	851512	767281	582790	337611	303941	848311	726274	581662	563692	800852	614351	343873	457794	762375	1.25757e+06	1.2575e+06	673108	925324	755291
AT1G20760.1	7	7	297.03	0.447306	1.80882	Col-12h	Ox-12h	| Symbols: | Calcium-binding EF hand family protein | chr1:7209515-7214773 FORWARD LENGTH=1019	1.08658e+06	718572	747997	911883	831998	916566	761772	1.03836e+06	835824	640919	1.22846e+06	677326	963820	712521	511072	1.18279e+06	701054	359595	413515	505639	525538	313808	695461	632500	522639	996589	256314	1.09078e+06	682330	735785	676845	636893	507931	292940	260996	516520	1.00049e+06	1.03133e+06	595286	639786	790808
AT1G11860.1	7	7	302.34	0.0685931	3.23338	Col-16h	Ox-24h	| Symbols: | Glycine cleavage T-protein family | chr1:4001801-4003245 FORWARD LENGTH=408	187641	449241	279821	611316	213430	429638	1.1417e+06	281646	168882	297934	310178	162779	164586	220163	295253	239449	130309	106554	478015	214744	393626	579599	319734	183428	353708	536793	141798	158574	143875	349738	191964	55055.1	228954	139633	594610	275037	205980	85554.6	363036	143079	280694
AT3G52960.1	7	7	413.95	0.959483	2.17417	Ox-12h	Col-12h	| Symbols: | Thioredoxin superfamily protein | chr3:19639699-19640403 FORWARD LENGTH=234	48319.8	114957	77383.2	110738	47582.7	148476	272558	20833.3	59237.2	89425.8	70223.1	86796.5	34651.4	108567	134047	59283.3	81678.2	70693.2	313220	94107.7	170662	75450.3	103462	44656.5	217576	114982	132333	34174.4	49817.6	80194	138995	48234.5	168647	146771	364803	208772	29346.4	52189.9	208360	89499.4	190548
AT3G55440.1	7	7	361.78	0.930274	2.16693	Col-16h	Ox-24h	| Symbols: ATCTIMC, TPI, CYTOTPI | triosephosphate isomerase | chr3:20553794-20556078 FORWARD LENGTH=254	77843.1	236988	127100	286127	74546.1	231417	771535	63002.5	80829.3	118308	135383	107177	79163.5	176111	175113	148198	108230	82958.5	404179	159901	309430	162691	161936	103541	269875	254971	93432.7	76347.1	83269.1	161660	194819	54124	210960	146421	505809	219114	87185.4	54741.8	272459	86219.4	227214
AT2G36460.1	7	1	273.74	0.778013	4.05918	Ox-12h	Ox-20h	| Symbols: | Aldolase superfamily protein | chr2:15296929-15298387 REVERSE LENGTH=358	435.869	9061.93	3627.17	7011.36	1395.58	10237.7	15168.7	0.653935	3379.28	5485.39	3030.11	5365.43	578.756	9270.4	11435.4	4148.04	2772.25	4869.93	32380.3	7826.57	27123	3204.73	6736.12	2865.27	23233.4	8215.9	7334.32	2590.68	2115.15	4559.28	6880.04	1039.07	9935.03	10198.5	36303.5	11152.8	556.444	503.222	19861	4218.42	6784.58
AT1G48030.1	7	4	305.9	0.887504	5.38077	Col-28h	Col-20h	| Symbols: mtLPD1 | mitochondrial lipoamide dehydrogenase 1 | chr1:17717432-17719141 REVERSE LENGTH=507	9216.56	38927.5	29149.9	64067.9	13470.9	51355.4	158885	10534.3	15357	24954.8	16984.8	35105.5	7810.53	37533.2	38734.2	25543.6	20171.8	31050.2	93773.8	23494.6	70777.1	559053	28175.6	14900.1	59784.5	76630	124360	6309.79	15976.1	23879.9	33000.4	12111.8	40733.6	72286.5	119444	48560.4	16705.4	6208.8	58207.3	32304.6	43473.1
AT3G11130.1;AT3G08530.1	7	7	255.96	0.731887	2.23328	Ox-12h	Col-32h	| Symbols: | Clathrin, heavy chain | chr3:3482575-3491667 REVERSE LENGTH=1705	33010.4	59391.1	44176.2	49304.5	21679.6	55044.9	82416.9	24729.3	29324.2	38674.7	29159.9	30986.2	21221.6	48748.3	49660.6	25191.3	36285.1	33352.8	123846	41395.2	99864.7	19886.1	52902.9	35752.5	84757.7	57980.6	34685	26453.4	24340.4	31979.7	72278.4	25531.1	71335.1	49899.2	172761	88258.5	22774.2	21246.6	92740.3	35353.1	62587.6
AT2G33830.2	7	7	269.09	8.60268e-07	8.82132	Col-12h	Ox-32h	| Symbols: | Dormancy/auxin associated family protein | chr2:14309768-14310286 REVERSE LENGTH=108	2.87735e+06	2.1672e+06	2.44626e+06	1.92126e+06	2.30608e+06	1.63962e+06	257178	2.40561e+06	1.03078e+06	1.09661e+06	1.69477e+06	1.21581e+06	2.00308e+06	629286	777004	1.47271e+06	415750	172718	277309	290724	559589	320407	702907	273532	408753	220829	328013	655500	274589	346441	664152	471987	451849	230640	323003	356258	697309	767373	561248	605088	530026
AT2G34430.1	7	2	396.91	0.356856	3.58593	Ox-12h	Ox-20h	| Symbols: LHB1B1, LHCB1.4 | light-harvesting chlorophyll-protein complex II subunit B1 | chr2:14524818-14525618 FORWARD LENGTH=266	50330.6	28196.1	23090.1	4275.91	41108.8	24230	14028.3	28981.1	21334.4	28242.5	23641.2	14446.6	18003.9	15759.6	34901.3	14975	17388.3	13528.7	75866.5	17913.4	19229.6	12337	12836.1	13094.9	58445.8	22371.7	8933.21	19011.5	13948.8	24472.2	33264.3	9850.72	31865.6	19357	123561	36625.6	9482.33	5650.03	30138.5	8883.23	23891.5
AT3G15730.1	7	7	294.43	0.192781	3.44144	Col-28h	Col-12h	| Symbols: PLDALPHA1, PLD | phospholipase D alpha 1 | chr3:5330835-5333474 FORWARD LENGTH=810	9336.78	35422.7	27061.5	14140.6	12591.5	26118.7	23085.7	10535.7	25172.6	36145.3	22003.8	32930.4	18996.6	25169.2	39134.1	19719.3	37295.3	36776.4	59580.6	44581.7	56768	180757	31667.8	23909.5	46061.8	16053.3	73805.8	20372.8	27035.7	21260.6	34851.8	29478.6	30822.6	71687.5	76895.1	46523.2	19965.6	16144.9	52859.9	37557.8	31955.3
AT1G07110.1	7	7	329.01	0.859838	1.64826	Col-20h	Ox-28h	| Symbols: F2KP, ATF2KP, FKFBP | fructose-2,6-bisphosphatase | chr1:2178363-2183980 REVERSE LENGTH=744	3.55773e+06	2.82715e+06	3.20395e+06	1.0828e+06	2.31679e+06	1.88054e+06	371267	3.91262e+06	3.30701e+06	2.66493e+06	2.64808e+06	3.34656e+06	3.97032e+06	2.88649e+06	2.84867e+06	3.89552e+06	3.15177e+06	1.5366e+06	1.42336e+06	3.11857e+06	2.44344e+06	1.18224e+06	3.1335e+06	3.24533e+06	2.26929e+06	1.61881e+06	1.24867e+06	2.94512e+06	3.06662e+06	2.01714e+06	2.91486e+06	2.73897e+06	2.10875e+06	1.09157e+06	1.19743e+06	2.07459e+06	2.43726e+06	3.82565e+06	1.87866e+06	2.0834e+06	2.54035e+06
AT2G24270.4	7	7	522.08	0.0683103	7.84979	Col-28h	Col-16h	| Symbols: ALDH11A3 | aldehyde dehydrogenase 11A3 | chr2:10327109-10329601 REVERSE LENGTH=503	12322	50527.1	25416.3	7597.53	11902.1	6882.84	6281.51	26277.2	22847.6	42540.9	17878.8	28571.5	29555.5	20189.9	30307.4	14994.6	28261.8	29717.2	39899.3	40504.7	42895.1	640016	39113.6	56703.7	44165.5	4737.1	120352	26633.3	29851.4	22803.3	42975.3	26858.5	20606.7	37315.4	48762.7	32988.2	41896.9	20111.3	30075	35388.5	24653
AT5G10360.1	7	4	235.8	0.00203393	3.61211	Ox-32h	Col-12h	| Symbols: EMB3010, RPS6B | Ribosomal protein S6e | chr5:3258734-3260142 REVERSE LENGTH=249	2.14881e+06	1.99385e+06	1.87871e+06	6.09335e+06	3.07976e+06	4.05463e+06	5.91223e+06	4.58112e+06	5.46667e+06	5.04983e+06	1.00582e+07	4.21761e+06	6.45979e+06	6.81297e+06	6.46485e+06	1.13968e+07	4.23869e+06	4.05193e+06	6.2163e+06	8.25203e+06	3.48339e+06	2.79371e+06	9.88741e+06	5.91084e+06	7.58919e+06	7.84974e+06	1.75624e+06	8.37155e+06	8.47489e+06	1.2363e+07	4.54657e+06	3.56443e+06	3.29517e+06	2.32686e+06	3.15603e+06	6.89925e+06	7.55466e+06	1.0385e+07	4.85302e+06	5.09635e+06	1.16121e+07
AT5G54770.1	7	7	523.06	0.838841	3.76455	Col-28h	Col-12h	| Symbols: THI1, TZ, THI4 | thiazole biosynthetic enzyme, chloroplast (ARA6) (THI1) (THI4) | chr5:22246634-22247891 FORWARD LENGTH=349	87270.4	117306	95209.6	113250	87097.9	223832	201146	47079.7	112752	100707	111960	127368	44483.2	196918	165793	101284	102448	113945	443410	131177	205496	1.32588e+06	87413.2	77204.3	186788	112364	320100	57905.5	76151.4	116818	199226	93506.8	232310	195109	498488	337784	80191	54668.9	291563	157516	183160
AT3G45780.1	7	7	181.83	0.0939423	2.52052	Col-12h	Col-28h	| Symbols: PHOT1, NPH1, JK224, RPT1 | phototropin 1 | chr3:16818557-16823960 FORWARD LENGTH=996	2.26584e+06	1.33221e+06	1.72144e+06	1.39215e+06	1.87315e+06	1.83049e+06	644219	1.70164e+06	1.57454e+06	1.43002e+06	1.99285e+06	956360	2.46634e+06	900629	973385	1.38231e+06	924884	692017	735280	857851	542011	290040	946682	921000	706221	875614	218608	1.22762e+06	851312	1.35191e+06	1.50885e+06	1.13901e+06	1.22007e+06	602450	744956	1.27693e+06	2.08998e+06	2.37231e+06	1.20141e+06	979039	1.57223e+06
AT2G30930.1	7	7	316.42	0.0769348	2.67611	Ox-24h	Col-12h	| Symbols: | unknown protein; FUNCTIONS IN: molecular_function unknown; INVOLVED IN: biological_process unknown; LOCATED IN: chloroplast, plasma membrane, membrane; EXPRESSED IN: 24 plant structures; EXPRESSED DURING: 14 growth stages; BEST Arabido	162946	82897.5	99421.4	35891.7	112924	95995.1	22244.1	123681	170201	109310	116980	214957	124461	205709	148811	136153	205699	160878	76544.4	178550	162689	240766	102695	217958	76858.6	6698.66	164026	151953	249310	85019.8	131484	377548	218931	166536	90699.9	187275	182772	271443	173188	303900	129375
AT1G01320.1	7	7	240.48	0.985824	1.51618	Ox-24h	Ox-12h	| Symbols: | Tetratricopeptide repeat (TPR)-like superfamily protein | chr1:121582-130099 REVERSE LENGTH=1797	1.43919e+06	784277	832069	85347	1.01239e+06	902583	26927.3	1.73303e+06	1.92879e+06	994674	808204	846917	964652	1.33797e+06	987396	555343	1.40068e+06	704485	591793	1.25796e+06	643850	482794	989800	1.06603e+06	969775	296968	506892	1.0269e+06	1.51659e+06	787628	817532	1.00014e+06	842553	542913	540741	595142	997202	1.13719e+06	645686	961442	643207
AT3G12110.1	7	0	398.72			---	---	| Symbols: ACT11 | actin-11 | chr3:3858116-3859609 FORWARD LENGTH=377
AT3G08940.2	7	5	265.89	0.0274484	2.82383	Ox-12h	Col-12h	| Symbols: LHCB4.2 | light harvesting complex photosystem II | chr3:2717717-2718665 FORWARD LENGTH=287	322992	716177	504839	53121	192341	269917	65782.4	561754	987117	532497	286441	970625	529486	839100	1.03326e+06	230023	932667	485890	660544	1.16001e+06	713709	300652	607500	800302	588949	121163	329987	534812	859624	144908	820121	1.23309e+06	1.03458e+06	712330	1.25304e+06	865836	735607	1.06303e+06	1.04534e+06	1.16445e+06	625469
AT5G08280.1	7	7	283	0.830394	2.12336	Col-28h	Ox-20h	| Symbols: HEMC | hydroxymethylbilane synthase | chr5:2663763-2665596 REVERSE LENGTH=382	53692.3	177640	89937.2	150687	51998.3	113716	282169	56664.2	65632.6	105276	112363	74176	57306.2	100216	156905	82740.4	78487.5	63472.5	249004	127143	217506	25790.8	118612	77910.1	223949	189389	66212.4	55331.3	49185.1	85149.8	114944	20129.8	100204	84119.1	246370	153607	43324.1	28237.6	153605	55160.8	95482
AT4G11740.1	7	7	456.8	0.00946302	6.03415	Ox-24h	Col-12h	| Symbols: SAY1 | Ubiquitin-like superfamily protein | chr4:7071955-7075256 FORWARD LENGTH=564	158731	264764	152098	126003	116139	134244	97503.2	344003	451152	99066.8	124696	1.23245e+06	320769	1.06244e+06	604931	147229	1.2905e+06	680590	392694	1.08489e+06	1.061e+06	723305	544185	1.02644e+06	219057	163499	657916	428649	1.44176e+06	106447	667067	1.62151e+06	916902	686537	429195	741420	761790	1.38188e+06	577301	1.186e+06	194288
AT2G38230.1;AT2G38210.1	6	5	263.53	0.873421	1.28845	Col-20h	Ox-20h	| Symbols: ATPDX1.1, PDX1.1 | pyridoxine biosynthesis 1.1 | chr2:16011475-16012404 FORWARD LENGTH=309	156135	140312	127579	182536	140216	143002	112105	159902	170856	155000	115021	106567	165545	194423	184499	123374	146286	103786	187597	180665	163889	55488.4	157344	145438	167224	106659	72076.4	128171	148572	189807	148137	110415	150816	89575.6	230518	170135	139810	121106	202494	110569	139761
AT3G62030.2	6	6	209.77	0.27177	2.58566	Col-28h	Ox-32h	| Symbols: ROC4 | rotamase CYP 4 | chr3:22973004-22975139 FORWARD LENGTH=313	144240	437157	312417	283494	194201	436166	712161	110672	157003	348178	261610	300957	159820	274843	475872	301435	211753	163493	710747	325740	716339	181707	325339	290924	637546	375377	267254	131223	186420	275487	331541	70472.6	266278	198900	628388	431139	118273	75198.6	484126	139161	281097
AT2G37620.1	6	0	316.24			---	---	| Symbols: ACT1, AAc1 | actin 1 | chr2:15779761-15781241 FORWARD LENGTH=377
AT3G17240.1	6	3	228.59	0.964105	481.292	Col-28h	Col-12h	| Symbols: mtLPD2 | lipoamide dehydrogenase 2 | chr3:5890278-5892166 REVERSE LENGTH=507	0	145.967	66.1381	140.695	64.4863	3.31506	630.377	515.782	69.299	0	0	421.572	80.7119	178.563	38.8423	0	91.248	655.94	34.3374	35.7105	1.51435	200326	0	255.772	253.273	210.858	18733.4	64.628	386.063	146.65	38.7336	197.005	130.964	379.613	0	9.60969	1331.61	120.62	11.5196	178.048	125.923
AT5G05170.1	6	6	260.45	0.49952	1.89238	Col-20h	Ox-12h	| Symbols: CESA3, IXR1, ATCESA3, ATH-B, CEV1 | Cellulose synthase family protein | chr5:1530401-1535090 REVERSE LENGTH=1065	311230	196303	203155	260197	264754	284438	158307	334220	275280	216217	464405	179312	289142	262539	181573	411211	211930	156029	154638	193614	157427	105545	276386	190215	218766	330428	88915.4	311098	184618	279523	184236	195889	152414	90009.4	105092	151724	357761	318226	214448	164137	270897
AT2G42320.1;AT3G57780.1	6	6	339.86	0.712257	3.19817	Col-32h	Col-20h	| Symbols: | nucleolar protein gar2-related | chr2:17628102-17630657 FORWARD LENGTH=669	43205.8	34320.6	53753.4	105782	33360	54254.5	87549.6	54624.1	32165.4	21284.5	37394.9	43600.2	39624.5	26688.9	18265.6	62792	29589.1	81821.2	12878.3	18975.2	24766.6	283496	30248.7	18690.7	18185.7	118295	256972	48846.8	73111.5	32309	17683.8	112549	15878.8	183475	3684.32	8979.41	24296.1	46565.5	3289.97	91912.8	17668.8
AT3G04790.1	6	6	451.8	0.00195126	31.7421	Col-28h	Col-16h	| Symbols: | Ribose 5-phosphate isomerase, type A protein | chr3:1313365-1314195 FORWARD LENGTH=276	1682.71	29316.9	3350.12	528.641	565.275	617.459	803.607	6782.34	10963.9	3934.43	5827.78	192977	6312.23	208256	45701.8	1932.25	109869	145448	136896	74297.4	101792	510905	15208.9	78247.1	27145.2	2638.9	217115	11254.3	230159	2492.69	44063.9	155248	119017	176050	110847	101373	19622.9	6410.41	55504	237209	16616.8
AT2G41900.1	6	6	281.57	0.326998	1.75829	Col-20h	Ox-12h	| Symbols: | CCCH-type zinc finger protein with ARM repeat domain | chr2:17491352-17493502 FORWARD LENGTH=716	783919	403971	334338	269303	305392	573753	257093	509160	478235	273905	547403	569632	584260	462234	293907	615516	688063	320602	223365	377662	377201	341490	352381	481076	173930	330912	279505	544049	427843	354242	305572	457553	296510	183217	154774	277967	528463	556147	301368	294036	304837
AT1G79550.1	6	5	463.9	0.0119438	4.13607	Col-28h	Col-12h	| Symbols: PGK | phosphoglycerate kinase | chr1:29924347-29926295 REVERSE LENGTH=401	20374.7	92556.7	39055.2	80390.9	26171.5	70931.1	191870	35582.5	88209.9	49783.9	58202.7	101928	42676.7	110222	117117	51315.3	104210	96523.9	168357	114829	219540	473382	98230.8	198991	79233.3	98980.3	177612	53549	127592	35572.2	148987	109201	142209	121093	255797	168072	91013.3	67903.6	160326	150555	82131.9
AT5G10470.2	6	6	333.1	0.931194	1.35165	Ox-20h	Col-28h	| Symbols: KAC1 | kinesin like protein for actin based chloroplast movement 1 | chr5:3290121-3297248 REVERSE LENGTH=1274	656919	483944	577945	375716	571969	563061	175527	641824	740338	575946	488666	618569	645265	626275	446771	611666	706062	480087	402156	616076	386381	363223	463067	648820	342217	278274	324898	523760	718423	508193	459077	889297	608384	392334	398340	466393	729509	720093	497827	528235	562094
AT1G23190.1;AT1G70730.3	6	6	306.62	0.451492	6.12724	Col-28h	Col-12h	| Symbols: PGM3 | Phosphoglucomutase/phosphomannomutase family protein | chr1:8219946-8224186 FORWARD LENGTH=583	55255.1	72160.7	39725.7	87438.8	24528.9	117181	219622	17538.4	24147.3	41205.1	119890	536353	32940.3	101472	60506.3	93246.6	80220.2	364558	174634	80994.6	144791	1.34259e+06	47050.5	91949.8	83787.2	135056	900593	35203.7	381856	53449.8	78675.5	521481	139942	521860	194125	116920	35045.9	28600.6	90883	350125	100267
AT5G09660.4;AT2G22780.1	6	6	337.23	0.612863	3.02831	Col-28h	Ox-20h	| Symbols: PMDH2 | peroxisomal NAD-malate dehydrogenase 2 | chr5:2993691-2995551 REVERSE LENGTH=363	116619	290647	189691	458175	154418	363806	1.0245e+06	111628	155720	199303	161729	176331	110464	252267	294598	131411	132885	120080	653019	229101	357391	1.36731e+06	198866	114847	410451	319012	114530	86676.1	109595	186865	325523	90070.2	294737	231753	871554	427862	118354	74110.9	425754	156842	328434
AT2G37660.1	6	5	306.15	0.374987	3.50735	Col-28h	Ox-20h	| Symbols: | NAD(P)-binding Rossmann-fold superfamily protein | chr2:15795481-15796977 REVERSE LENGTH=325	4839.66	49134.3	13782.8	46893.1	9273.68	20755.8	129588	7281.64	17889.5	12368	12681.6	55645.5	7378.89	62480.1	43573.6	10556.7	35690.1	32724	126457	53711.2	100643	188152	37636.9	47512.4	40734.9	34486.1	89513	6285.51	36598	13780.6	27039.5	23298.7	61716.8	76700.8	168597	75577.4	10199.8	7267.03	69663.9	57883.3	21430.4
AT4G13350.1	6	6	293.46	0.89296	1.57907	Ox-16h	Col-28h	| Symbols: NIG | NSP (nuclear shuttle protein)-interacting GTPase | chr4:7770170-7773321 REVERSE LENGTH=602	851602	945928	841568	420529	715416	459780	274594	1.20194e+06	1.1264e+06	874854	611497	740975	1.08788e+06	770480	799285	561556	926959	431661	359701	710384	535116	329866	685447	758451	527410	320019	319136	980578	770569	722683	694253	866460	676347	367052	472109	596256	1.22539e+06	1.22e+06	628074	808989	638153
AT4G38550.1	6	6	275.92	0.513315	2.95219	Col-20h	Ox-32h	| Symbols: | Arabidopsis phospholipase-like protein (PEARLI 4) family | chr4:18025886-18028546 FORWARD LENGTH=612	145729	413644	376738	14355.7	206036	115585	1145.37	530727	333574	238841	173391	1.04658e+06	615444	692607	410718	368615	732640	394856	185872	523305	527256	471273	309507	804426	154175	23740.7	374097	497854	902250	163474	187704	522370	331618	207239	97910.8	315288	445820	296064	248052	426498	87104.7
AT1G15820.1	6	5	374.99	0.692441	2.06431	Ox-12h	Col-32h	| Symbols: LHCB6, CP24 | light harvesting complex photosystem II subunit 6 | chr1:5446685-5447676 REVERSE LENGTH=258	729031	2.51335e+06	1.44825e+06	128611	806473	800453	252343	986606	1.18063e+06	1.9342e+06	956290	855016	735985	1.15411e+06	2.07643e+06	537973	949614	781486	2.40089e+06	1.85112e+06	2.61824e+06	496896	1.95801e+06	1.76215e+06	3.23475e+06	550895	1.23965e+06	723843	1.00208e+06	1.4674e+06	2.02014e+06	557268	1.74774e+06	1.30925e+06	4.65385e+06	2.2006e+06	1.07035e+06	619366	2.49938e+06	1.51527e+06	1.51252e+06
AT1G72370.1;AT3G04770.1	6	6	307.29	0.987736	1.68164	Ox-12h	Col-12h	| Symbols: P40, AP40, RP40, RPSAA | 40s ribosomal protein SA | chr1:27243148-27244842 REVERSE LENGTH=298	72522.9	166590	104696	109596	88606.4	143270	174608	73084.9	94641.8	174563	150904	92768.8	71417.3	127121	169651	94230.2	98214.3	84650.5	321004	165224	233403	52346.9	132264	106689	302828	123966	98249.1	102199	76814.3	168116	198047	45861.2	139392	143852	384318	249428	85530.5	66435.7	230668	98238.1	191379
AT1G32470.1	6	2	441.2	0.0527102	9.30309	Col-28h	Col-16h	| Symbols: | Single hybrid motif superfamily protein | chr1:11739479-11740246 REVERSE LENGTH=166	2107.56	12699.8	2443.72	143.488	1143.59	1214.01	944.05	2031.38	4677.61	1860.37	274.234	11336	3211.27	9474.81	21246.1	1317.8	15789.7	7495.01	42799.2	14728.4	46558.5	4953.45	7609.24	8946.02	31730.9	1671.78	20685.7	2886.44	10298.1	1153.46	11762.1	3975.59	7865.37	14228.3	29449.1	12742.3	3214.85	10160	3936.23	9091.95	1983.4
AT2G35880.1	6	6	224.26	0.578723	1.84833	Col-20h	Col-28h	| Symbols: | TPX2 (targeting protein for Xklp2) protein family | chr2:15063204-15065259 REVERSE LENGTH=432	930483	646312	817741	217396	597293	533862	155558	776264	564675	625834	792408	736252	1.00995e+06	455926	552277	850458	585397	296658	199731	585139	348385	223166	438051	457720	451602	206309	164687	703017	496879	414329	399555	751878	427192	245274	238114	483518	842206	1.09413e+06	440714	465866	673126
AT5G62810.1	6	6	181.11	0.00665141	3.02153	Col-12h	Ox-12h	| Symbols: PEX14, ATPEX14, PED2 | peroxin 14 | chr5:25220323-25223571 FORWARD LENGTH=507	1.38503e+06	1.46806e+06	1.35727e+06	1.81818e+06	1.43087e+06	1.16525e+06	519217	1.6865e+06	1.19466e+06	1.19083e+06	1.25421e+06	902701	1.49778e+06	1.04904e+06	847390	1.92098e+06	1.22789e+06	746936	690960	943192	660804	609205	1.33931e+06	974407	1.04601e+06	1.38989e+06	553069	1.59201e+06	1.28957e+06	1.74262e+06	402125	576114	676891	420386	393237	495205	1.12291e+06	945837	718414	681372	749466
AT1G57720.1	6	2	373.93	0.789539	2.9201	Ox-12h	Col-12h	| Symbols: | Translation elongation factor EF1B, gamma chain | chr1:21377873-21380114 FORWARD LENGTH=413	4381.87	25027.8	10590.8	41775.8	6609.23	30581.6	83076.5	1623.95	6780.83	10888.6	10114.4	17630.2	4512.96	34570.5	22928	8292.87	18921.8	18431.8	85215.6	20240.6	48811.4	10800.6	18217.5	11404.9	35265.4	39073.1	24044.2	2616.48	11127.4	15370.7	33507.3	10598.4	47640.3	59790.1	106559	57047.4	2788.24	1992.9	61444.6	36278.2	35213.8
AT4G35090.1;AT1G20630.1	6	3	427.93	0.73655	2.84612	Col-28h	Ox-24h	| Symbols: CAT2 | catalase 2 | chr4:16700937-16703215 REVERSE LENGTH=492	30153.8	58451.3	36446.7	75722.5	32543.6	100584	147798	11281.8	27025.1	37269	38296.8	43902.8	15964.5	70965.6	65434.8	43338.8	38466.8	23890.3	146744	41670.4	127472	13680.2	66024.3	22085	121448	104880	31269.4	15112	28919	42530.2	49777.3	6436.73	50303.1	38753.7	129333	85493.9	8207.06	9700.37	83309.4	19051.5	62299.4
AT3G19170.1;AT1G49630.1	6	6	231.61	0.207153	2.00466	Ox-16h	Col-12h	| Symbols: ATPREP1, ATZNMP, PREP1 | presequence protease 1 | chr3:6625578-6631874 REVERSE LENGTH=1080	42714.1	61585.8	54543.5	67664.6	62683.8	67741.9	81235.6	62260.8	46248.3	40325.3	65301.7	107179	49301.9	94853.7	41935.8	59437.5	76921.4	68287.7	122398	67652.4	116525	82802	58338.3	73070.5	65082.7	81657	118379	51579.6	95805.5	46608.8	52755.1	102368	110155	113910	113951	109339	44502.3	230955	111085	83849.7	71410.8
AT2G05070.1	6	3	284.14	0.570327	3.17959	Ox-12h	Col-12h	| Symbols: LHCB2.2, LHCB2 | photosystem II light harvesting complex gene 2.2 | chr2:1799436-1800329 REVERSE LENGTH=265	69594.6	198258	95637.1	52027	115917	230226	113555	33982.1	63814.8	180134	88838.7	76636.3	35968.6	127706	260917	55156.7	106018	104085	429096	166203	401476	397076	155027	99421.7	395750	161952	282693	57691.1	75451.2	170275	344024	42444.3	226598	202555	874119	440473	59776.5	55939.9	191078	160334	331265
AT2G30950.1	6	2	318.86	0.961027	350.472	Col-28h	Col-16h	| Symbols: VAR2, FTSH2 | FtsH extracellular protease family | chr2:13174692-13177064 FORWARD LENGTH=695	0	598.069	70.2132	161.941	159.218	48.1956	246.034	234.395	60.0389	86.6408	417.355	657.861	123.961	249.159	0	0	701.44	4272.03	3681.12	79.6838	198.001	235463	65.1603	949.565	0	74.3898	10268.5	434.027	427.703	56.0579	0	2450.08	325.478	16586.8	65.6646	335.043	5166.15	237.247	127.697	2692.28	0
AT3G53420.1;AT2G37170.1;AT2G37180.1	6	6	332.06	0.961203	1.97715	Col-24h	Col-28h	| Symbols: PIP2A, PIP2, PIP2;1 | plasma membrane intrinsic protein 2A | chr3:19803906-19805454 REVERSE LENGTH=287	4.37648e+06	1.6367e+06	1.4871e+06	464480	1.32804e+06	2.21174e+06	569306	2.31252e+06	1.67411e+06	1.12244e+06	2.0099e+06	1.22529e+06	1.83883e+06	1.32849e+06	770986	2.32292e+06	5.13012e+06	955683	854626	3.08112e+06	1.28963e+06	548978	1.57006e+06	1.24506e+06	1.58985e+06	1.67433e+06	544265	3.71678e+06	1.27053e+06	1.36168e+06	1.72732e+06	2.31288e+06	1.39456e+06	669487	1.68084e+06	1.28439e+06	2.19259e+06	3.42725e+06	1.40842e+06	1.53855e+06	3.11895e+06
AT1G70940.1	6	5	232.33	0.669863	2.24714	Ox-20h	Col-28h	| Symbols: PIN3, ATPIN3 | Auxin efflux carrier family protein | chr1:26743170-26745871 FORWARD LENGTH=640	293285	167608	226819	183487	302083	181286	11379.4	325861	255562	254296	327293	122293	235925	253494	176564	260398	220273	217920	106789	182845	107680	71818.5	205854	160529	131211	141501	62531.6	232336	168295	243371	262061	241447	225951	92317.4	120262	165926	346559	389142	270541	198796	329086
AT5G36700.1;AT5G47760.1	6	6	323.87	0.928196	1.26591	Col-16h	Ox-16h	| Symbols: ATPGLP1, PGLP1 | 2-phosphoglycolate phosphatase 1 | chr5:14421929-14424430 REVERSE LENGTH=362	180335	157554	152399	181711	152556	194009	222303	133384	156276	161956	180049	130515	149399	131353	169347	179491	128114	98922.3	217838	170333	191897	93365	147670	123768	223692	125593	121354	181997	125794	161687	177713	72534.8	138874	152811	224057	214953	96904.6	106341	176490	90925.8	183498
AT4G05180.1	6	5	296.39	0.131979	3.14197	Col-28h	Ox-32h	| Symbols: PSBQ, PSBQ-2, PSII-Q | photosystem II subunit Q-2 | chr4:2672093-2673170 REVERSE LENGTH=230	530024	1.85694e+06	1.21585e+06	123162	793055	774503	138282	836925	716246	1.57488e+06	811002	941948	789716	702324	977552	682019	514089	425839	1.41002e+06	760884	1.65643e+06	351627	1.23867e+06	747811	1.43255e+06	285616	776721	434598	437611	782926	562300	264247	578361	488318	1.50561e+06	951410	413251	254408	868030	556124	526471
AT3G51800.2	6	6	257.54	0.546865	2.1012	Ox-16h	Col-12h	| Symbols: ATG2, EBP1, ATEBP1 | metallopeptidase M24 family protein | chr3:19211261-19213568 REVERSE LENGTH=401	7.51141e+06	8.52775e+06	6.72447e+06	379288	3.64034e+06	3.86431e+06	210936	1.3488e+07	1.35153e+07	7.41471e+06	4.01027e+06	6.33033e+06	9.44026e+06	9.84684e+06	8.94983e+06	3.38341e+06	1.028e+07	4.86746e+06	4.46124e+06	9.82017e+06	6.0314e+06	3.39273e+06	9.06546e+06	8.83536e+06	7.80327e+06	909103	2.94001e+06	9.5422e+06	9.56361e+06	4.10162e+06	9.8476e+06	1.08734e+07	7.67284e+06	4.83119e+06	5.76144e+06	8.75394e+06	1.25916e+07	1.96906e+07	6.42087e+06	8.81994e+06	8.31677e+06
AT3G05420.2	6	6	517.27	0.00577738	15.3807	Ox-24h	Col-12h	| Symbols: ACBP4 | acyl-CoA binding protein 4 | chr3:1561880-1567047 FORWARD LENGTH=669	19141.6	107517	31790.7	2516.67	16113.7	13429.7	2040.25	74246.3	321840	34816.2	16433.2	599776	90937.3	630487	281523	17227.7	723251	455152	218760	710840	600826	577286	181835	716680	74462	20843.7	466684	176034	785046	16819.9	329604	822080	475522	362652	242717	418571	253810	420543	340102	894787	56339
AT3G58610.1	6	5	257.62	0.426818	2.19953	Ox-12h	Col-32h	| Symbols: | ketol-acid reductoisomerase | chr3:21671561-21674639 FORWARD LENGTH=591	23776.3	98783.9	45123.2	54142.7	20824.4	60034	139539	23638.2	36364.5	55552.8	35774.2	72833.5	32929.9	72683.7	97233.4	26279	57530.4	64670.8	180405	75320.8	158914	91929.8	82066.8	54164.9	136203	45315.9	84479.8	27705.1	37026.5	45280.1	95238.8	35049.5	78204.5	108271	210699	126273	32569.1	21534.8	123229	64970.4	71622.7
AT1G06950.1	6	6	368.34	0.44737	1.57626	Col-12h	Ox-24h	| Symbols: ATTIC110, TIC110 | translocon at the inner envelope membrane of chloroplasts 110 | chr1:2130303-2135563 REVERSE LENGTH=1016	57519.1	98769.4	72761.4	79985.2	69483.4	70277.5	63220	69724	59211.7	97928.6	68891.3	48687.3	45677.1	55247.7	63485.3	42769.7	41014.5	29939.4	89519.3	53862.2	74013.7	24059.8	72822	65821.3	93575.1	74834.9	45834.9	54408.1	38642	83771	73364.1	30243	57730.4	44204.6	130250	81706.1	65801.1	42809.3	83183.8	45432.3	65893
AT1G74910.1;AT2G04650.1	6	5	274.82	0.322493	2.32913	Col-12h	Ox-12h	| Symbols: | ADP-glucose pyrophosphorylase family protein | chr1:28135770-28138456 REVERSE LENGTH=415	1.26649e+07	6.60305e+06	1.05465e+07	6.11647e+06	1.08933e+07	8.83843e+06	2.17191e+06	8.52184e+06	8.65257e+06	8.99518e+06	9.24052e+06	5.64121e+06	9.09671e+06	4.85254e+06	5.29831e+06	1.15358e+07	4.78426e+06	2.8477e+06	2.65988e+06	4.61867e+06	3.66016e+06	1.81377e+06	5.99535e+06	4.90581e+06	4.6485e+06	4.77682e+06	1.66021e+06	8.67812e+06	5.33993e+06	8.09493e+06	5.68234e+06	5.47896e+06	4.09428e+06	2.3392e+06	2.509e+06	4.2261e+06	7.52367e+06	8.32616e+06	4.39528e+06	3.6934e+06	6.49835e+06
AT1G35720.1	5	5	198.07	0.237689	2.33677	Ox-12h	Col-32h	| Symbols: ANNAT1, OXY5, ATOXY5 | annexin 1 | chr1:13225304-13226939 FORWARD LENGTH=317	33457.1	118006	72741.8	65039.6	35098.3	106738	124460	48408	41660.3	110946	70971.5	53792.5	44752.8	55261.4	90161.9	61561.9	42944.1	45544.6	155248	73635.6	167556	22430.9	94466.9	73399.8	144059	64085.3	56745.4	49410.9	48014.1	93619.7	108691	35236.6	122542	101101	361211	139479	107285	44081	197560	99381	138386
AT5G20010.1;AT5G20020.1	5	5	213.6	0.790077	2.79268	Col-16h	Ox-20h	| Symbols: RAN-1, RAN1, ATRAN1 | RAS-related nuclear protein-1 | chr5:6760364-6761747 FORWARD LENGTH=221	24917.8	93100.1	56225	110803	29093.4	118207	471797	20001.7	31135	41925.3	45298.8	51544.4	26637.6	56615.2	68701	65403.5	34828.4	46250.5	175681	67379.5	140316	109111	60683	37997.5	116411	141730	144885	34024	47992.6	63417.4	80528.4	28039.6	86457.9	95656.6	183325	98116.1	18321.7	12085.5	90058.8	43881.3	97732.4
AT3G25920.1	5	4	241.12	0.978719	1.95563	Ox-12h	Col-20h	| Symbols: RPL15 | ribosomal protein L15 | chr3:9491268-9492558 REVERSE LENGTH=277	23278.6	61837.5	37492.9	75617.2	25496.9	80655	187764	17527.3	24664.6	38111.3	28936.8	29753.9	20546.3	55603.1	55349.1	26615.7	34470.6	36843	151326	40728.4	73333.7	66526.8	40661.2	23527.5	92441.8	55511.6	70775.5	30056.4	23421.1	40804.5	62413.1	17228.7	56487.2	62924.8	172886	97514.4	23503.3	14830.3	88832.1	25626.3	67889.2
AT5G11420.1;AT4G32460.1;AT5G25460.1	5	5	225.58	0.068135	3.21347	Ox-12h	Col-32h	| Symbols: | Protein of unknown function, DUF642 | chr5:3644655-3646991 FORWARD LENGTH=366	25382.1	179162	68179.4	129780	27840.2	81164.8	350470	38739.8	62380.9	58319.8	39957.2	107345	43503.1	125627	182842	36717.4	111247	103043	255805	156880	304664	117458	107529	128325	184740	122187	118424	46482.2	91708.9	44788.8	255660	102586	261066	174628	567255	267237	99346.6	58640.4	286094	184305	137311
AT1G74470.1	5	5	257.42	0.0363659	2.04674	Col-28h	Col-32h	| Symbols: | Pyridine nucleotide-disulphide oxidoreductase family protein | chr1:27991248-27992845 FORWARD LENGTH=467	84851.9	126398	101656	47122.2	71110.9	73530.8	108939	99476.8	58866.7	95126.4	85246.4	90802	79295	90831.3	115176	68386.2	56928.8	69546.5	149154	96548.3	137255	234576	101131	96890.9	124699	63318.7	95904.8	55260.5	52275.4	72585.9	122628	68274	115468	79184.6	204224	139111	162815	72363.6	161063	89970.7	115503
AT1G54780.1	5	5	318.82	0.445556	6.10747	Col-28h	Col-16h	| Symbols: TLP18.3 | thylakoid lumen 18.3 kDa protein | chr1:20439533-20440953 FORWARD LENGTH=285	22622.7	83519.6	50874.6	41252.2	29378.5	78654.7	27349.8	3840.36	32467.6	56634.3	39644.2	45918.3	10417.5	63035.8	87040.7	35014.4	36724.5	31271.7	198640	60466.2	149510	822665	66609.4	36598.1	139677	45996	71078.2	10950.8	21428.9	58271.6	94163.5	10798.7	100872	74316.3	227444	112230	19721.3	8199.29	168227	42569.4	102264
ATCG00340.1	5	4	217.68	0.711572	1.64834	Ox-12h	Col-32h	| Symbols: PSAB | Photosystem I, PsaA/PsaB protein | chrC:37375-39579 REVERSE LENGTH=734	1.13633e+06	2.06796e+06	1.27587e+06	452906	1.3119e+06	982501	227635	1.55059e+06	1.02356e+06	1.97182e+06	1.23788e+06	885106	890037	739461	1.44751e+06	848532	822219	611137	1.55807e+06	1.35039e+06	1.64229e+06	394347	1.46149e+06	1.51658e+06	1.87165e+06	647722	835363	932924	751215	1.76429e+06	1.83543e+06	781119	1.34566e+06	917185	3.2494e+06	1.96552e+06	1.71913e+06	917841	2.01035e+06	1.41309e+06	1.48218e+06
AT2G31610.1;AT3G53870.1;AT5G35530.1	5	5	320.67	0.0152971	16.5962	Ox-24h	Col-16h	| Symbols: | Ribosomal protein S3 family protein | chr2:13450384-13451669 FORWARD LENGTH=250	788.964	16909.4	7868.14	1951.32	2164.87	5624.09	1123.02	2328.28	8633.63	7247.97	3671.27	61885.1	2592.5	45145.5	18268.4	3387.69	35902.6	122163	61540.3	32044.3	37234.7	266823	9295.52	44375.3	31428.3	837.846	71057.8	5858.31	113824	2891.86	26013.4	153045	44041.8	140083	42670.1	39920.5	12304.1	5079.43	26055.4	118810	13302.4
AT1G33120.1;AT4G10450.1	5	5	178.33	0.985743	2.56818	Col-16h	Ox-24h	| Symbols: | Ribosomal protein L6 family | chr1:12010986-12012223 FORWARD LENGTH=194	22761.3	85225	43829.7	156639	26411	100534	439254	13215.2	35192.6	37110	60531.9	37246.9	19317.8	72919	67841.5	45334.4	42012.5	34165.4	214161	61263.9	135483	27296.2	61624.8	24006.3	142535	178004	40211.1	21291.1	22590.4	52528.1	79805.4	15771.2	97202.6	71831.9	268121	118186	15216.5	14748.5	123252	42112.5	108193
AT4G31990.3	5	5	248.07	0.225539	4.70183	Ox-12h	Col-12h	| Symbols: ASP5, AAT3, ATAAT1 | aspartate aminotransferase 5 | chr4:15470876-15473521 REVERSE LENGTH=462	1696.19	17400.7	5396.79	11510.4	3622.5	5488.36	29732.9	569.025	6637.97	4401.43	3518.05	17616.1	1748.57	18791.1	24319.3	4784.68	14905.9	9865.93	60966.9	23854.3	59587.2	42310.9	14123.5	11930	29832.1	9408.2	28304.5	2309.96	8044.45	5408.18	28410.4	5922.65	31637.1	30993.6	89353.4	45039.8	1546.26	4940.02	38209.8	14745	18306.7
AT3G09630.1	5	2	170.41	0.179868	5.03848	Ox-12h	Col-12h	| Symbols: | Ribosomal protein L4/L1 family | chr3:2953813-2955444 FORWARD LENGTH=406	2345.87	11530.2	4636.17	16643.3	2624.72	17331.2	64168.1	1023.05	6403.45	6637.13	2600.79	4325.45	2255.1	18089.8	15648.7	2197.89	13858.4	11537.1	47231	16248.6	19647.2	5810.41	7698.83	3914.18	20690.2	18452	9153.05	4391.87	4854.83	9002.49	34285.3	8164.09	31878.9	23374	92652.7	36930.7	5460.08	6263.56	41740.3	10119.6	35652.3
AT1G17210.1	5	5	206.93	0.549287	1.95037	Col-12h	Ox-12h	| Symbols: ATILP1, ILP1 | IAP-like protein 1 | chr1:5880502-5884657 REVERSE LENGTH=958	445428	299555	364651	296153	374891	338223	89996.4	373727	357010	329903	388665	228395	412256	245937	255681	409325	247441	130019	135111	219601	178728	92056.8	297214	233365	224946	217145	94689.3	370548	284009	282347	224161	246158	201306	110559	130809	188939	317364	350197	221943	198432	269178
AT1G06430.1	5	1	259.12	0.559476	401.564	Col-28h	Col-16h	| Symbols: FTSH8 | FTSH protease 8 | chr1:1960214-1962525 REVERSE LENGTH=685	0	186.337	294.786	0	0	183.284	0	56.823	129.374	0	0	103.278	1262.39	67.3694	70.2889	0	73.6575	343.204	0	203.304	30.5555	147707	0	426.964	205.513	217.82	4072.27	1072.29	64.2403	64.0039	58.2028	56.1106	19.6904	311.109	0	76.7895	1649.88	107.671	494.741	63.6151	0
AT1G01100.1;AT5G47700.1	5	3	303.23	0.00311181	11.808	Ox-28h	Col-12h	| Symbols: | 60S acidic ribosomal protein family | chr1:50284-50954 REVERSE LENGTH=112	515736	7.34572e+06	1.77898e+06	158962	98788.5	515633	224272	4.65973e+06	6.10672e+06	693237	760603	3.4112e+07	6.75474e+06	1.95191e+07	7.30138e+06	1.36228e+06	1.52579e+07	1.20508e+07	7.40297e+06	1.51402e+07	2.07532e+07	1.96999e+07	8.60415e+06	3.32516e+07	2.7801e+06	238560	1.62988e+07	8.12248e+06	3.77591e+07	306042	1.17063e+07	3.09188e+07	2.32514e+07	2.14778e+07	9.89165e+06	2.19466e+07	1.05431e+07	1.76655e+07	1.11747e+07	2.952e+07	5.85439e+06
AT1G21630.2	5	5	365.1	0.365469	1.91842	Ox-16h	Col-12h	| Symbols: | Calcium-binding EF hand family protein | chr1:7581457-7587796 FORWARD LENGTH=1247	234230	192396	222514	128493	237784	122649	149135	541487	257104	226636	238209	421914	332418	277820	281770	220816	270577	240575	113783	243468	279592	194772	317905	389702	214091	249984	213795	337241	412559	244572	239624	490303	300899	209046	131281	278716	442143	636945	215175	375012	276413
AT4G28750.1	5	3	324.13	0.664173	5.46005	Col-28h	Col-16h	| Symbols: PSAE-1 | Photosystem I reaction centre subunit IV / PsaE protein | chr4:14202951-14203888 REVERSE LENGTH=143	17781.4	277367	175545	127030	228740	58185.3	70187.5	85191.3	178679	303160	34479.3	155821	137349	278540	581748	14839.3	142754	332398	751354	260878	202466	2.59208e+06	200920	223632	577837	29473.9	2.77034e+06	117652	170766	360884	205594	160194	385615	711443	1.01912e+06	209154	179896	67761.4	816197	328254	133116
AT5G30510.1	5	5	198.88	0.896307	2.356	Ox-12h	Ox-20h	| Symbols: RPS1, ARRPS1 | ribosomal protein S1 | chr5:11619262-11621223 REVERSE LENGTH=416	28772.3	114647	54432	81954.5	37034.8	95330.1	190635	22684.7	45858.4	58293.2	30385.8	65411.9	22228.2	89575.8	115941	41011.2	68099.5	42661.8	230023	81711.3	189475	32765.3	82782.6	52080.3	176621	82625.9	68273.2	35200.6	43268	56158.7	102429	19793	103352	90443.4	258490	147230	18132.9	14551.8	131763	47048.4	83855.4
AT1G20260.1;AT4G38510.5	5	5	216	0.962739	2.12227	Ox-12h	Ox-20h	| Symbols: | ATPase, V1 complex, subunit B protein | chr1:7016971-7020290 FORWARD LENGTH=487	32247.4	129529	89697.4	108092	31990.9	131703	257241	37307.4	46755.6	109631	65731.8	66884.9	31455.5	93557.8	115832	59183.2	59008.2	39319.2	225331	96426.3	157959	35423.4	97381.6	69262.9	157636	103597	77299.4	29710.2	57638.9	65094.9	98082.4	22214.5	123793	97245.5	316229	159919	40397.7	18391.2	189802	56662.3	121457
AT5G43830.1	5	5	315.95	3.84725e-05	3.09031	Col-12h	Ox-12h	| Symbols: | Aluminium induced protein with YGL and LRDR motifs | chr5:17622593-17624239 REVERSE LENGTH=251	5.52256e+06	4.88116e+06	5.52436e+06	2.59245e+06	5.18651e+06	4.77077e+06	2.26156e+06	4.77314e+06	2.82462e+06	3.65938e+06	4.83082e+06	4.40391e+06	6.77423e+06	2.78102e+06	3.21847e+06	9.56575e+06	3.51922e+06	2.47606e+06	1.73704e+06	3.04764e+06	3.46099e+06	1.84148e+06	3.91362e+06	3.58678e+06	2.96158e+06	4.09804e+06	1.85174e+06	7.31852e+06	4.33742e+06	4.17256e+06	1.83118e+06	2.18597e+06	1.50454e+06	1.13514e+06	1.01459e+06	1.57171e+06	2.2695e+06	2.2218e+06	1.15621e+06	1.75164e+06	2.01148e+06
AT1G23740.1	5	5	219.93	0.927824	2.83228	Ox-12h	Ox-20h	| Symbols: | Oxidoreductase, zinc-binding dehydrogenase family protein | chr1:8398245-8399656 REVERSE LENGTH=386	14686.8	79853.4	48079.7	75273.8	25399.8	94177.7	191520	7522.21	32761	46424.3	31263.6	54228.6	16808	79407.9	80102	38466.2	47266.9	33560.2	240236	67094.8	160173	17647.6	62196	34044.7	121017	83543.4	55511.4	15196.1	24099.3	49322.5	96599.7	17473.2	101068	90334.6	268466	151414	12448.7	11236	135993	49843.5	78896.9
AT4G01150.1	5	4	195.31	0.813521	2.75231	Col-28h	Ox-20h	| Symbols: | unknown protein; FUNCTIONS IN: molecular_function unknown; INVOLVED IN: biological_process unknown; LOCATED IN: thylakoid, chloroplast thylakoid membrane, chloroplast, plastoglobule, chloroplast envelope; EXPRESSED IN: 23 plant structu	65436	292478	167824	121462	90874.7	312535	133931	42849.4	114534	270113	107632	171137	59402	237135	338626	101424	139163	120288	678608	239281	647911	80687.4	241846	157043	515527	191799	183634	63617.4	115020	182264	274683	44220.8	246881	213597	744516	406173	62421.9	32928.9	423387	132814	231694
ATCG00720.1	5	5	233.77	0.481316	3.7414	Ox-12h	Col-12h	| Symbols: PETB | photosynthetic electron transfer B | chrC:74841-76292 FORWARD LENGTH=215	22501.2	77197.9	36140.4	79014.2	24029.6	61750.5	629275	11660.3	35943.8	46748.8	46290.7	52548.2	15801.3	81173.6	79146.1	34054.6	63534	50622.8	256001	90911.4	117063	80757.3	44063.9	37765.9	182681	77414.3	106924	36073.9	50339.3	55537.8	66038.1	63372.7	155582	142797	465967	196252	39958.3	38963.5	166639	77815.7	163987
AT4G26530.1	5	3	245.21	0.39656	3.15998	Ox-12h	Col-32h	| Symbols: | Aldolase superfamily protein | chr4:13391566-13392937 FORWARD LENGTH=358	20794.8	121198	82566.3	40137.2	30573.3	65484	36846.8	19607.4	36619.2	80902.8	36312.3	48453.2	35372.4	70906.4	91105.7	35206.1	36690	52177.1	236299	72413.6	115474	72769.3	79044.2	68901.2	135502	66279.4	66531.9	13575.6	30972.3	54062.2	126773	27199.7	131359	115860	330095	150381	44794.2	18336.9	237445	83178.5	136203
AT3G58730.1	5	5	150.37	0.0505786	2.58735	Col-16h	Col-28h	| Symbols: | vacuolar ATP synthase subunit D (VATD) / V-ATPase D subunit / vacuolar proton pump D subunit (VATPD) | chr3:21718495-21719280 REVERSE LENGTH=261	266029	121730	265705	390365	358432	278635	534410	237858	275317	173403	254888	84515.2	202415	167485	114337	202200	111312	61893	96355.2	148452	121391	64803.8	151777	101781	139845	364899	39761.7	239753	142198	216565	187529	97021.4	124358	69352.3	116978	111145	138795	272583	147725	145719	148465
AT3G60450.1	5	5	212.38	0.00766946	8.29831	Ox-16h	Col-12h	| Symbols: | Phosphoglycerate mutase family protein | chr3:22340982-22342187 FORWARD LENGTH=274	34626.9	264428	94983	4212.97	10312	26678	1325.99	379843	428167	28673.9	18048.9	631968	302682	548762	383402	46889.6	1.10409e+06	490187	216581	726514	466162	360572	426223	713600	139384	15628.3	286548	341472	684666	8221.76	552477	840758	606089	304018	253108	455126	802571	1.08667e+06	428719	617299	204667
AT1G70580.1	5	0	322.08			---	---	| Symbols: AOAT2, GGT2 | alanine-2-oxoglutarate aminotransferase 2 | chr1:26613222-26615845 FORWARD LENGTH=481
AT3G11250.1	5	2	401.55	0.0172519	298.12	Ox-12h	Col-12h	| Symbols: | Ribosomal protein L10 family protein | chr3:3521453-3522826 FORWARD LENGTH=323	651.413	6128.84	3184.65	1619.79	448.222	1916.7	1443.82	4017.74	9120.27	802.519	3410.88	1.10418e+06	8342.19	258390	8873.52	1181.64	348813	848767	24049.1	137266	406481	946924	9246.05	518819	1105.85	37.9715	1.19067e+06	17576.8	831616	243.412	52364.4	1.65176e+06	639579	1.22663e+06	16911.9	442841	64329	81104.9	47128.8	1.24428e+06	35769.3
AT5G02870.1	5	2	169.44	0.568383	2.92096	Ox-12h	Col-32h	| Symbols: | Ribosomal protein L4/L1 family | chr5:657830-659526 FORWARD LENGTH=407	4875.71	8734.04	6156.98	32325	7133.37	13476.5	52709.6	3124.38	9684.97	14394.2	10007.6	7430.9	4928.86	15066.5	16543.2	12211	14965.4	14728.7	49101.3	15346.2	16941.6	3124.19	9993.66	5753.67	31158.4	20060.4	5071.29	13486.8	4811.54	10125.2	29631.6	7824.9	28638.5	21284.6	69053.1	42082.4	4376.23	6318.21	39327.1	7104.1	25620.1
AT2G18020.1;AT3G51190.1;AT4G36130.1	5	4	277.81	0.518819	2.97511	Ox-12h	Col-12h	| Symbols: EMB2296 | Ribosomal protein L2 family | chr2:7837151-7838160 FORWARD LENGTH=258	14922.3	46139.9	39614.2	21440	15185.1	38047.1	79524	15532	23407.7	61770.5	24577.3	33480.4	14345.3	51560.2	85619.2	34951	31601.5	38175.1	150268	48678	106785	92153.9	53498.3	31510.7	93747.2	38605.6	85044	15442.8	32824.5	32805.2	52444.5	15770	63748	60861.7	215663	94524.4	21188	15305.8	67529	14522.6	65275.2
AT2G18960.1;AT1G17260.1	5	3	201.09	0.0997054	4.04752	Col-24h	Col-12h	| Symbols: AHA1, PMA, OST2, HA1 | H(+)-ATPase 1 | chr2:8221858-8227268 FORWARD LENGTH=949	102201	273501	175148	10430.9	94812.8	89353.8	3089.58	271911	618643	253004	93734.8	440616	252779	704081	601994	195316	609885	471320	427598	951429	544684	446917	424452	841158	309884	65817.9	272817	340085	961266	91994	313695	367787	337750	284503	248328	267888	276412	298034	275235	481629	132072
AT1G44575.1	5	5	215.5	0.963226	2.43174	Ox-12h	Col-20h	| Symbols: NPQ4, PSBS | Chlorophyll A-B binding family protein | chr1:16871768-16873194 FORWARD LENGTH=265	278473	718184	469388	868927	358904	1.00921e+06	1.79768e+06	129504	321106	510010	419500	410115	171476	551324	710471	376706	338998	290435	1.70514e+06	606428	1.34361e+06	87946.6	568600	326638	1.34018e+06	898118	314326	195936	234225	631561	1.14109e+06	184030	901925	763972	2.51175e+06	1.57531e+06	255407	183618	1.68623e+06	423404	1.26354e+06
ATCG01060.1	5	5	412.1	0.882535	2.40269	Ox-12h	Col-32h	| Symbols: PSAC | iron-sulfur cluster binding;electron carriers;4 iron, 4 sulfur cluster binding | chrC:117318-117563 REVERSE LENGTH=81	568632	1.45797e+06	723353	482231	651908	1.53865e+06	630582	299229	643953	1.07166e+06	755768	906227	397491	985486	1.91841e+06	600305	908939	791651	3.73412e+06	1.21067e+06	2.55506e+06	323278	1.02988e+06	636337	2.6199e+06	902147	840406	393427	608484	1.00708e+06	1.71971e+06	396733	1.409e+06	1.29382e+06	4.19453e+06	2.37581e+06	450746	340170	2.35198e+06	898359	1.56442e+06
AT3G63490.1	5	5	226.39	0.507033	2.87279	Ox-12h	Col-16h	| Symbols: | Ribosomal protein L1p/L10e family | chr3:23444269-23446020 FORWARD LENGTH=346	24430.4	51870.1	49078.4	73881.6	39798.4	65210.9	59608.1	13487.3	25064.1	34076.4	27338.2	103250	21271.5	72183.3	46730.7	21544.5	38692.6	75360.3	123485	50560.9	69834.2	202555	40253.1	36144.8	57119.1	47156	121955	17601	88482.7	36212.6	50579	153357	74836.1	150660	137791	77913.7	32980.8	20972.8	97164.5	192145	44077.8
AT1G11360.1	5	5	277.95	0.32828	1.68734	Col-20h	Col-28h	| Symbols: | Adenine nucleotide alpha hydrolases-like superfamily protein | chr1:3822171-3822899 REVERSE LENGTH=242	815811	963392	886996	926592	651050	679988	501244	953132	1.01407e+06	535889	1.11842e+06	759109	982672	826163	665377	1.17822e+06	719480	338460	406346	723473	501252	320110	557730	721496	478476	439635	231794	898090	691853	361793	582144	802148	562193	334247	388478	573004	946389	993943	634872	838483	651319
AT5G03040.1	5	5	211.84	0.358279	1.72367	Col-12h	Col-28h	| Symbols: iqd2 | IQ-domain 2 | chr5:710380-712406 REVERSE LENGTH=461	1.9483e+06	1.33948e+06	1.36354e+06	1.41435e+06	1.48348e+06	1.40218e+06	1.46261e+06	1.60882e+06	1.5894e+06	1.3148e+06	2.02109e+06	1.02052e+06	1.67346e+06	1.30595e+06	1.13657e+06	1.94138e+06	1.12107e+06	729820	641959	1.19736e+06	797576	440108	1.05216e+06	1.21895e+06	870908	1.33784e+06	383970	1.38804e+06	1.18438e+06	1.34165e+06	1.35515e+06	1.18109e+06	956233	543062	612950	1.05591e+06	1.62606e+06	1.81662e+06	1.0856e+06	1.12538e+06	1.36781e+06
AT2G04030.1	5	5	216.01	0.0840718	5.82089	Col-28h	Col-16h	| Symbols: CR88, EMB1956, HSP90.5, Hsp88.1, AtHsp90.5 | Chaperone protein htpG family protein | chr2:1281983-1285909 FORWARD LENGTH=780	14269.8	64094.6	29273.6	6093.46	4735.06	16218.5	5402.02	13669.4	20286.5	43234	9933.2	32809.4	10015	44976.1	57701.7	9561.51	37843.2	32058.3	113262	55672.2	112230	275437	57081	49704.7	80711.4	17623.7	79238.2	9335.27	20162.7	16234.4	63467.3	9242.2	77014.3	55780.1	164864	91648.7	24176.1	12392.3	92799.1	51014	33397.2
AT1G70770.1;AT3G11880.1	5	3	262.36	0.0115278	2.78405	Col-32h	Ox-12h	| Symbols: | Protein of unknown function DUF2359, transmembrane | chr1:26688622-26691185 REVERSE LENGTH=610	391743	371989	514175	777299	717367	512848	958224	697652	435355	307212	566829	635325	443686	473291	223098	643332	641930	433873	240122	496698	573029	328541	483358	444751	273833	1.71651e+06	513257	671901	694132	419866	213465	456462	267900	396521	108037	264361	174901	550553	158388	458964	248666
AT4G09320.1	5	5	323.65	0.681678	3.64422	Ox-12h	Col-32h	| Symbols: NDPK1 | Nucleoside diphosphate kinase family protein | chr4:5923424-5924366 FORWARD LENGTH=169	15111.7	85505.3	39931	40764.7	17052.9	66059.5	45938.6	8083.47	32731.3	47381.7	28032.2	53074.2	14570.1	67204.7	127155	28833.8	58758.4	44852.9	248430	66921.9	165983	17599.1	58099.1	38833.6	198889	46530.4	48182.5	14226.5	27649.8	54164.3	137142	17387.4	110951	105235	324432	164718	12644.1	12478.2	201529	56003.7	128365
AT4G12800.1	5	4	225.49	0.68836	3.39616	Ox-12h	Col-32h	| Symbols: PSAL | photosystem I subunit l | chr4:7521469-7522493 FORWARD LENGTH=219	166080	570126	279016	319392	151377	399036	1.08385e+06	89510.5	234689	303444	227297	299627	131196	357793	601633	196274	314914	196500	1.17289e+06	478689	865291	170875	389585	241493	1.00381e+06	293318	270188	116361	175735	266034	902063	159231	596140	589595	1.56223e+06	1.03925e+06	143244	141019	1.00262e+06	345135	715829
ATCG00350.1	5	5	201.54	0.738526	2.19407	Col-16h	Col-32h	| Symbols: PSAA | Photosystem I, PsaA/PsaB protein | chrC:39605-41857 REVERSE LENGTH=750	358788	902975	441220	856115	378338	642566	2.55879e+06	431482	456473	585535	410616	396669	319143	455916	636089	341898	428720	254882	989803	584620	846658	122708	608097	452723	868807	816382	266428	278122	304714	465022	771527	280801	688378	486836	1.59045e+06	985510	466798	313033	893584	540380	765231
AT4G01310.1	5	5	180	0.342988	2.82811	Col-16h	Ox-20h	| Symbols: | Ribosomal L5P family protein | chr4:544166-545480 REVERSE LENGTH=262	56176.2	89874.9	63648.4	87784.1	53805.5	103445	160865	47222	27631.6	65350.5	87635.9	41467.7	34386.3	44367.5	71325.8	70805.4	24647.3	23362.6	102931	35644.7	116969	12925	64159.7	28545.3	99408.9	74868.4	32147.9	27758.5	16195.2	63962	60542.4	9130.51	48538.9	37572.6	123125	81073.9	20346.6	18534.1	78054	25631.3	52394.5
AT4G15545.1	5	5	241.77	0.972506	1.73848	Col-20h	Ox-12h	| Symbols: | unknown protein; BEST Arabidopsis thaliana protein match is: unknown protein (TAIR:AT1G16520.1); Has 30201 Blast hits to 17322 proteins in 780 species: Archae - 12; Bacteria - 1396; Metazoa - 17338; Fungi - 3422; Plants - 5037; Viruses	3.66531e+06	2.42946e+06	2.83825e+06	314450	3.64554e+06	2.00193e+06	74161.6	3.44284e+06	3.44355e+06	3.03052e+06	2.95609e+06	2.3902e+06	3.48651e+06	2.49465e+06	2.66432e+06	2.44646e+06	2.50245e+06	1.36437e+06	1.11759e+06	2.8254e+06	2.00413e+06	893358	2.33567e+06	2.39074e+06	2.38579e+06	691962	790119	2.9359e+06	2.16227e+06	2.48868e+06	2.11699e+06	2.20642e+06	1.60047e+06	934005	1.19038e+06	1.63614e+06	2.52653e+06	3.35563e+06	1.69123e+06	2.27097e+06	1.83859e+06
AT4G11860.1	5	5	187.12	0.958048	1.64883	Col-20h	Col-28h	| Symbols: | Protein of unknown function (DUF544) | chr4:7134237-7138361 REVERSE LENGTH=682	716970	505925	630900	119580	633370	401107	40262.6	590487	653133	586729	658021	469891	795092	352172	360509	699992	419965	250146	204544	371462	294682	175191	431074	358325	339246	288579	138040	652044	382524	434179	431226	457266	347071	181502	223356	322804	598791	779169	325039	347203	497192
AT3G12280.1	5	5	155.34	0.876138	1.483	Col-12h	Ox-12h	| Symbols: RBR1, RBR, RB, ATRBR1, RB1 | retinoblastoma-related 1 | chr3:3913671-3918433 REVERSE LENGTH=1013	796906	487842	631469	353968	546278	497415	353365	584160	496994	382616	617101	390917	705591	367992	293220	657022	462814	260349	250207	383422	428199	204900	494477	443398	400674	588236	191075	737362	462428	697167	530891	513196	362935	200625	291525	381424	560771	812157	316513	422930	494345
AT1G80180.1	5	4	160.86	0.0691797	2.57577	Col-12h	Ox-12h	| Symbols: | unknown protein; FUNCTIONS IN: molecular_function unknown; INVOLVED IN: biological_process unknown; LOCATED IN: plasma membrane; EXPRESSED IN: 21 plant structures; EXPRESSED DURING: 10 growth stages; BEST Arabidopsis thaliana protein m	861371	639282	701088	571050	607498	486481	446319	673892	482569	526188	424334	360896	670751	220873	333353	640747	367636	217472	186027	215664	243894	136958	405701	296543	290262	383686	122402	691698	357947	414405	387702	284425	297810	176804	165600	290303	599893	534284	226094	248985	494508
AT4G32410.1	5	5	377.24	0.841898	1.41214	Ox-24h	Col-28h	| Symbols: CESA1, RSW1, AtCESA1 | cellulose synthase 1 | chr4:15641009-15646388 REVERSE LENGTH=1081	369554	221570	256032	298668	336549	331143	337783	415089	316789	375868	483873	386123	410339	274603	251624	551452	283520	443810	159678	279956	248395	354400	336076	265600	250934	334538	393349	379671	351107	396482	198047	714182	217909	466731	127356	195401	423096	365271	207153	396447	276651
AT4G05150.1	5	5	219.22	0.0432786	3.18796	Ox-16h	Col-16h	| Symbols: | Octicosapeptide/Phox/Bem1p family protein | chr4:2660339-2662675 FORWARD LENGTH=477	604062	424485	436549	417832	497438	368715	185893	568097	616715	344142	504211	2.59193e+06	633086	1.44391e+06	544048	406621	2.07158e+06	1.06244e+06	582487	1.4185e+06	1.29028e+06	854831	379033	1.75634e+06	220696	219424	730674	512491	1.81006e+06	330745	846066	2.08533e+06	1.50057e+06	1.07213e+06	587767	1.33903e+06	976429	1.33682e+06	1.11608e+06	1.87395e+06	448198
AT2G16600.1	5	5	224.91	0.918828	1.78078	Col-16h	Ox-20h	| Symbols: ROC3 | rotamase CYP 3 | chr2:7200862-7201383 FORWARD LENGTH=173	65136.2	272778	166766	248876	111204	213705	468852	88872.3	111775	204375	113513	184601	97771.8	183976	196713	101314	152218	101095	404761	211533	343827	94969.5	182413	177621	254630	177518	172658	94346.1	119367	149400	175559	66395.1	224154	159250	438763	281487	119748	40088.1	349191	132174	210271
AT5G47210.1	5	3	198.59	0.165466	2.44581	Col-28h	Col-16h	| Symbols: | Hyaluronan / mRNA binding family | chr5:19169222-19171012 REVERSE LENGTH=357	101356	242099	106109	96578.8	90831	80804.2	38418	134742	144009	132946	73533.5	213339	118870	278273	345763	85014.2	270632	187968	227925	347256	359754	166696	193226	362677	216175	69063.6	234710	211433	326431	93213.4	219728	178595	171760	163970	301897	224168	226736	149889	157774	223841	122067
AT4G24770.1	5	5	332.96	0.79511	1.91364	Ox-12h	Col-12h	| Symbols: RBP31, ATRBP31, CP31, ATRBP33 | 31-kDa RNA binding protein | chr4:12766223-12767952 REVERSE LENGTH=329	74793	139511	107829	250612	126268	203634	541941	86608	88558.9	120872	169334	344180	79975.2	161037	123187	124309	137663	240348	342338	166367	300348	311579	153408	129242	191071	323669	245894	74596.7	281669	149170	153724	292291	198256	322848	370541	233883	104109	85542.6	227388	284738	177490
AT5G57610.1	5	5	218.6	0.494122	1.71759	Col-12h	Col-28h	| Symbols: | Protein kinase superfamily protein with octicosapeptide/Phox/Bem1p domain | chr5:23325307-23329099 FORWARD LENGTH=1054	568489	347018	453565	421672	465079	489316	487025	486559	393294	343306	455521	306183	518790	326726	283724	620596	326538	177327	227411	298422	250783	111491	380526	306637	263929	463364	104282	482302	296991	459243	387275	304951	297484	144451	221586	277042	519792	625946	282512	268349	419522
AT5G43310.1	5	5	263.07	0.615802	1.74702	Col-20h	Ox-12h	| Symbols: | COP1-interacting protein-related | chr5:17379735-17385387 REVERSE LENGTH=1237	340929	174733	182173	108581	153813	245790	79184.6	218774	226964	179007	315271	238621	320174	170827	154151	338019	255726	117486	122537	175903	173184	87186.6	170962	188890	118669	157245	80751.9	226635	199140	169474	172780	191644	143526	75515.4	102870	148612	263634	303430	152493	149917	162199
AT1G22780.1	5	5	303.29	0.972343	1.87588	Col-16h	Ox-20h	| Symbols: PFL, RPS18A, PFL1 | Ribosomal protein S13/S18 family | chr1:8067990-8069163 FORWARD LENGTH=152	38169.6	67268.3	44555.4	106501	33138.9	95542.6	254829	24897.8	42903.4	46722.2	47545.2	47970.4	29317.9	53120.2	70852.3	97186.4	34995.6	46080.5	123041	42800.3	83216.6	68062.6	52856.6	32321.5	82778.7	64785.9	64491.9	39255.2	29060	67441.4	64231.3	31086.7	61687.1	107683	141892	94040.5	29429.1	26272.4	79138.9	41634	70820.4
AT5G04430.2	5	5	278.65	0.921314	1.74353	Col-20h	Ox-12h	| Symbols: BTR1, BTR1L | binding to TOMV RNA 1L (long form) | chr5:1250602-1253523 REVERSE LENGTH=334	1.83583e+06	1.30205e+06	1.36948e+06	87804.7	1.58721e+06	570606	28920.6	2.77131e+06	1.72302e+06	1.0973e+06	1.0469e+06	1.48389e+06	2.1605e+06	1.25622e+06	1.36172e+06	1.05998e+06	1.042e+06	689643	644892	1.13545e+06	1.28175e+06	570343	1.44896e+06	1.25584e+06	936108	284565	558979	1.46158e+06	1.05921e+06	984593	1.07657e+06	1.20466e+06	799780	527951	583223	1.05861e+06	2.00398e+06	1.94298e+06	966636	812756	1.20419e+06
AT4G35890.1	5	5	301.18	0.407985	2.36074	Col-32h	Ox-12h	| Symbols: | winged-helix DNA-binding transcription factor family protein | chr4:16997433-17000410 FORWARD LENGTH=523	327957	284012	275434	175194	290745	229834	189834	479225	298868	284509	343331	239821	489499	273152	241284	586563	333045	167117	141623	300961	202860	132787	427763	328225	266063	231310	119909	462298	351851	545468	197194	188990	168669	83241.2	86608.6	149398	364241	359760	179430	162666	290336
AT5G58950.1	5	5	194.02	0.612732	1.75236	Col-20h	Col-32h	| Symbols: | Protein kinase superfamily protein | chr5:23801136-23803025 REVERSE LENGTH=525	368792	494462	492447	37931.9	226604	150836	19294.9	685991	624920	303378	326457	514422	846748	463935	539022	344675	563204	317685	244180	474668	389873	248243	566905	564255	346087	74908.8	188625	553967	461268	256634	522771	534279	362575	201340	245234	355104	567009	625682	327327	411206	339142
AT2G45710.1;AT3G61111.1;AT5G47930.1	5	5	165.52	0.303309	1.70585	Col-20h	Col-12h	| Symbols: | Zinc-binding ribosomal protein family protein | chr2:18831243-18831999 FORWARD LENGTH=84	41567.1	67291.7	49031.5	85548.4	35366	52405.3	203811	74188.7	71054.9	30757.3	102494	94845.1	92741.2	95751.9	89767.1	99077.1	95249.7	62801.8	82005.6	100311	110521	68792.5	94296.2	106158	72266.1	134159	59679.9	102054	98149.3	49208	83060.4	88075.4	75453.2	57792.9	74174.2	74207.5	97485.6	100162	79560.2	73981.4	64790.3
AT2G13360.1	5	5	185.48	0.821743	2.56336	Col-16h	Ox-24h	| Symbols: AGT, AGT1, SGAT | alanine:glyoxylate aminotransferase | chr2:5539417-5540902 REVERSE LENGTH=401	110026	133490	91278	170233	118952	150009	492130	53185.3	77088.9	104559	89191.5	66244.7	81014.4	101491	114738	92721	63187.2	39556.6	207318	118867	151103	21671.3	89903.3	62515.3	148792	172644	34771.8	46074.9	61562	123953	132728	25572	111237	86786.9	283960	158629	53476.6	42293.8	178424	59230.2	148632
AT2G39010.1	5	5	130	0.729752	2.05296	Col-16h	Col-28h	| Symbols: PIP2E, PIP2;6 | plasma membrane intrinsic protein 2E | chr2:16291564-16293746 FORWARD LENGTH=289	1.36919e+06	846359	978924	2.67087e+06	1.4655e+06	1.77498e+06	3.49935e+06	1.56383e+06	1.16762e+06	687071	1.80684e+06	1.20665e+06	938855	1.76388e+06	509462	1.41624e+06	1.11165e+06	1.10234e+06	549139	762485	1.0592e+06	721016	943482	879916	630675	3.52176e+06	927325	1.28677e+06	1.70222e+06	777736	463789	2.40655e+06	1.21144e+06	1.31682e+06	311545	703681	860224	1.32878e+06	558481	2.10031e+06	738241
AT1G04480.1	5	5	231.27	0.333083	3.5229	Col-28h	Col-12h	| Symbols: | Ribosomal protein L14p/L23e family protein | chr1:1216110-1217257 FORWARD LENGTH=140	7339.91	45693.7	13843.7	37656.8	11678.3	17451.9	122577	9970.01	24565.7	27635.7	13852.2	32119.4	13496	40794	62504.7	9783.35	50911.5	29083.7	88045.9	54153.2	71811.8	192821	30379.6	56425	57967.1	28515.9	101601	15476.2	19174.5	17396.1	61804.7	21416.7	50379.9	59295.6	127542	80378.9	38718.1	7804.27	74871.3	41480	40105.6
AT2G42740.1	5	5	184.16	0.8819	1.73742	Col-16h	Col-32h	| Symbols: RPL16A | ribosomal protein large subunit 16A | chr2:17791794-17792946 FORWARD LENGTH=182	63256.1	89109.5	67689.8	115751	50998.4	111682	329133	50813.9	74065.2	74482.2	71276.7	68834.9	73803.4	93038.6	110975	67868.5	71347.3	51478.1	186174	86237.1	133285	33435	83643.8	62129.2	141629	106599	41855.1	69327.5	62701.7	87980.9	132323	58930.3	106058	75838.3	260606	169631	57392	55396.9	155424	58436.9	157581
AT1G07890.3	5	4	150.61	0.685268	2.69545	Col-28h	Ox-20h	| Symbols: APX1, MEE6, CS1, ATAPX1, ATAPX01 | ascorbate peroxidase 1 | chr1:2438005-2439435 FORWARD LENGTH=250	1385.42	27327.4	9764.53	35761	2930.23	15826.5	54692.7	1900.95	6540.17	8333.03	2796.01	36654.9	4048.58	31861.9	22993.5	10479.8	21754.3	17723.9	73160.8	25454.1	73565.4	13876.6	16558.3	26464.5	28537.2	35836.3	33600	3739.56	14821.2	10785.9	18746	4751.31	28274.8	35684	56455.5	35430.9	3850.28	2635.77	23391.3	20114.8	13159.9
AT1G59870.1;AT1G15210.1	5	5	217.36	0.659474	2.08684	Col-20h	Col-12h	| Symbols: PEN3, PDR8, ATPDR8, ABCG36, ATABCG36 | ABC-2 and Plant PDR ABC-type transporter family protein | chr1:22034661-22039844 FORWARD LENGTH=1469	119584	131316	149947	13355.8	59221.7	86439	24679.7	274574	251856	74606.2	58091.8	206939	258296	265483	199150	112048	319728	155798	73910.6	211166	270050	105947	173607	180065	115029	34661.3	85176.4	342758	153955	55186.3	81305.5	152005	143905	69920.1	83510.7	110710	195681	192528	134288	153550	100723
AT1G64740.1	5	0	211.4			---	---	| Symbols: TUA1 | alpha-1 tubulin | chr1:24050114-24052296 FORWARD LENGTH=450
AT1G08420.1	5	2	248.48	0.320916	2.56466	Col-20h	Ox-32h	| Symbols: BSL2 | BRI1 suppressor 1 (BSU1)-like 2 | chr1:2649959-2656564 FORWARD LENGTH=1018	92933.4	335268	342296	38526.2	65875.7	41631	30549.3	354461	344444	229584	117044	359857	478366	276084	290770	186990	341817	152315	152561	283621	297281	247839	319651	378269	216577	33228.8	204833	333291	412167	74462	164790	133596	127413	104061	106794	88134.3	163936	148456	148470	162976	76477.1
AT1G09640.1	5	1	354.98	0.899022	1.65791	Col-28h	Col-12h	| Symbols: | Translation elongation factor EF1B, gamma chain | chr1:3120162-3122152 FORWARD LENGTH=414	6478.1	9441.87	7460.98	6273.26	5931.53	13010.4	13564.5	6306.68	5826.73	15259.7	5112.35	8384.27	12604	7053.29	14474.9	7495.72	6316.54	7607.63	18968.5	13267.9	18311.4	1898.92	12935.6	7204.63	18647.5	13210.9	5604.93	7018.62	7828.92	12572.7	10205.1	4788.88	9007.9	6876.68	18210.7	15510.4	1360.02	3319.36	14954.6	3267.33	11167.6
AT5G42870.1	5	5	142.92	0.773425	1.82214	Ox-16h	Col-28h	| Symbols: ATPAH2, PAH2 | phosphatidic acid phosphohydrolase 2 | chr5:17185719-17189681 REVERSE LENGTH=930	330186	231410	241625	119358	245521	239010	115454	332758	296516	201025	324273	268149	406127	249801	216783	319564	284087	153946	131202	286018	174952	94830.1	229408	253927	149586	168758	67143.2	345113	249562	226544	191536	289752	235232	119578	117865	213050	424920	590748	230409	185727	283721
AT1G19570.1;AT1G19550.1	4	4	213.36	0.310064	2.72422	Col-28h	Ox-24h	| Symbols: DHAR1, ATDHAR1, DHAR5 | dehydroascorbate reductase | chr1:6773462-6774413 REVERSE LENGTH=213	42540.2	47726	49929.5	41311	53183.9	110630	109287	35167.2	37535.2	60228.1	31458.7	45729.9	42706.8	39088.7	79179.3	57632.5	39690.5	29059.7	124476	49805.1	133779	92949.3	46654.7	28088.2	116023	74066.5	35844.7	23297.6	35321.5	62821	43593.4	18348.7	49514.1	33994.7	114476	77108	14733.8	21612.7	77583.8	24822.9	64548.3
AT5G42650.1	4	4	152.83	0.511138	2.86703	Col-28h	Ox-24h	| Symbols: AOS, CYP74A, DDE2 | allene oxide synthase | chr5:17097803-17099359 REVERSE LENGTH=518	12836.9	50429.5	24524.2	41882	12936.2	65675.7	143105	8559.22	20699.4	14462.5	17391.9	29120.2	20098.6	39312.1	42927.4	23430.3	34228.4	24856.5	91677.1	31754.2	96710.4	77293.4	27831.9	22069.9	57345.1	57535.4	24906.6	17725.8	18749.8	24804.6	42019.1	7541.38	32896.5	27677.5	89042.3	50867.6	14812.4	9601.19	48041.5	16196.3	41874.7
AT4G02520.1;AT2G02930.1	4	3	212.59	0.0658649	10.0317	Col-28h	Col-16h	| Symbols: ATGSTF2, ATPM24.1, ATPM24, GST2, GSTF2 | glutathione S-transferase PHI 2 | chr4:1110673-1111531 REVERSE LENGTH=212	2414.22	41543.6	9704.49	570.847	3587.2	8440.32	3043.64	7967.19	16332	6073.27	6278.22	69896.9	8436.66	35854.7	56243.4	1524.68	33531.2	58742.6	80359.1	46877.2	196643	95117.6	31589.9	51606.5	44935.4	294.207	133349	20062.7	41018.8	3246.53	32214	39777.3	45191.7	86887.5	84365.2	57430.5	13099.3	12847.1	52715.8	64641.9	14934.7
AT2G20960.1	4	4	230.76	0.557867	2.16089	Col-12h	Ox-12h	| Symbols: pEARLI4 | Arabidopsis phospholipase-like protein (PEARLI 4) family | chr2:9007089-9009611 FORWARD LENGTH=748	317065	219823	285331	159775	210609	244334	17734.6	234136	243807	204174	259386	196059	326272	138171	129748	323321	190049	86304.8	105625	141042	99361.5	198374	153322	128823	106040	50112.4	159895	255665	161256	164381	112000	139780	114908	98264.5	86952.2	97351.7	195818	159284	116503	121004	131032
AT3G13530.1	4	4	164.19	0.879872	1.33284	Col-20h	Col-12h	| Symbols: MAPKKK7, MAP3KE1 | mitogen-activated protein kinase kinase kinase 7 | chr3:4411934-4419320 REVERSE LENGTH=1368	85406	114850	101228	62500.6	90768.6	86128.7	106368	133813	143858	103808	124108	136295	132571	108126	105012	132547	123797	113120	64482.9	118156	103104	72553.8	120565	114306	104203	93020.2	55047.5	150577	143315	71504.3	97362.3	197501	83783	98131.1	51823.8	82633.9	135624	142488	81973.6	130953	91545.2
AT3G16640.1	4	4	201.62	0.986673	2.09559	Ox-12h	Ox-20h	| Symbols: TCTP | translationally controlled tumor protein | chr3:5669709-5670729 REVERSE LENGTH=168	27788.3	75155.1	44283.5	114324	36767.8	94807.5	272998	13839.7	26212.6	42112.8	33519.2	47056	29574.3	63359.1	81869.7	39034.8	37475.7	37051.2	163239	59205.8	122651	28216.1	50917	39898.4	124546	95304.6	47782.1	20649.4	22360.4	63390.4	96395.1	18441.8	75875.2	64022.3	224734	112185	24051.5	11142.7	119693	43806.4	87988.7
AT3G16400.1;AT2G33070.3;AT3G16390.1	4	4	146.94	0.828248	3.03895	Ox-12h	Col-32h	| Symbols: ATMLP-470, NSP1, ATNSP1 | nitrile specifier protein 1 | chr3:5566516-5568330 FORWARD LENGTH=470	34266.2	42327.3	26200.9	83162.4	18760.4	65812.5	97227	10684.8	16458.5	29203.5	31655.7	27863.7	23265.3	38375	57230.6	31846.3	43331	33041.4	127740	39049	126281	15188.3	35442.1	19347.5	66335.2	72753.7	33081.8	12442	22464	27200	96525.7	17054.6	101399	59603.3	235783	99253.7	14549.6	6762.81	158627	44217.8	95289.3
AT5G23120.1	4	4	286.96	0.0782368	4.0707	Ox-12h	Col-16h	| Symbols: HCF136 | photosystem II stability/assembly factor, chloroplast (HCF136) | chr5:7778154-7780463 FORWARD LENGTH=403	24002.2	118545	65436.2	1363.57	20604.2	28325.7	1936.92	41940.9	41395.4	60728	24711.8	165486	30477.8	74240.5	87116.3	16218.3	85335.6	102896	109957	90652.1	170908	122581	73709	87465.7	106530	9161.5	161124	26685.1	114768	33975.5	107626	172219	109675	139022	181091	129059	45972.2	35904	82706.1	218349	50372.5
AT1G12840.1	4	3	132.1	0.757495	2.89583	Col-16h	Ox-24h	| Symbols: DET3, ATVHA-C | vacuolar ATP synthase subunit C (VATC) / V-ATPase C subunit / vacuolar proton pump C subunit (DET3) | chr1:4375584-4378220 FORWARD LENGTH=375	22065.6	53567.3	33240.6	94767.7	24064.3	51100.4	188769	19737	21111.4	20302.5	35061	19060.3	23155.4	31819.2	29159.5	22611.9	17074.5	14383.2	71249.9	27445.3	45523.1	80202.9	37398.7	18655.7	47822	67394.4	12136.6	21544.4	16325.7	33984.8	41234.2	8700.19	40440.8	25903.4	107734	46443.2	16017.8	22158	51376	20697.7	53166.7
AT3G48730.1	4	3	208.72	0.175428	5.7951	Col-28h	Col-32h	| Symbols: GSA2 | glutamate-1-semialdehyde 2,1-aminomutase 2 | chr3:18049697-18051550 FORWARD LENGTH=472	4016.08	53897.7	14253.6	47574.8	5855.83	23124.6	144721	1907.91	13929.4	8609.64	11474.7	32590.2	6208.22	58684.2	59320.6	8180	28079.5	24944.2	142079	60509.9	126254	323793	42871.5	33225.1	67246.4	25399.5	44649	3393.03	15501.8	13451.9	74876.8	15391.4	76379	45747.8	230636	78573.7	11896.5	6544.83	89275.1	37929.5	25899.1
AT1G04410.1;AT5G43330.1	4	4	184.58	0.750631	4.03371	Col-16h	Col-20h	| Symbols: | Lactate/malate dehydrogenase family protein | chr1:1189418-1191267 REVERSE LENGTH=332	269823	213870	156660	701715	170399	336816	1.60453e+06	75994.2	85713.9	389554	118168	112910	71832.6	155642	159392	175231	99488.4	70900.3	463462	146634	327930	52195.9	307367	78248.4	384976	347716	108341	113072	369258	302649	325982	78195.5	266614	167781	552602	333366	418630	54372	307874	115002	291746
AT2G38280.1	4	4	133.55	0.694054	1.60729	Col-16h	Ox-12h	| Symbols: FAC1, ATAMPD | AMP deaminase, putative / myoadenylate deaminase, putative | chr2:16033767-16038793 REVERSE LENGTH=839	925497	768784	664125	752996	856486	821244	887196	1.00143e+06	782919	817760	965628	671166	1.09483e+06	725121	708415	1.11393e+06	797555	469977	463401	762334	590180	358478	747375	810618	562545	710784	292896	1.28841e+06	906234	1.03319e+06	618133	762516	550205	361486	389541	601515	1.26194e+06	1.06686e+06	687466	668691	886423
AT5G10450.4;AT5G65430.3	4	3	280.76	0.822455	2.83823	Ox-12h	Col-20h	| Symbols: GRF6 | G-box regulating factor 6 | chr5:3284476-3286261 REVERSE LENGTH=273	8107.11	38083.6	19817.1	40503.7	9080.46	34421.8	44383.1	5928.37	13420.5	21544.4	9435.72	13209.1	7162.98	27047.3	27801.5	8059.05	11834.6	16634.5	90015	18606.9	27425.4	71385.8	21521	16996.6	54171.4	28517.2	25823.2	5896.36	10510.8	27553.6	30780.9	6613.19	40185.8	29830.2	132865	43730.6	13993.1	4942.54	49510.9	16487.4	30207.8
ATCG00470.1	4	4	424.33	0.692196	8.93628	Col-28h	Col-12h	| Symbols: ATPE | ATP synthase epsilon chain | chrC:52265-52663 REVERSE LENGTH=132	34858.5	66451.5	33729.5	28149.4	25640.5	84125.4	112388	9640.25	12321.8	30270.2	37989.2	98848.9	18981.8	36072.6	37942.9	34129.6	19754.4	92298	126646	37893.3	101235	1.45536e+06	37524.3	26030.7	67285.4	73033.3	385905	12793	73532.1	34213	39349.8	38497.1	44876.3	154187	96312.3	71713.3	11686.3	11902.3	33703.6	81089.5	41563.5
AT1G68830.1	4	3	228.84	0.0484783	13.816	Ox-12h	Col-12h	| Symbols: STN7 | STT7 homolog STN7 | chr1:25872654-25875473 REVERSE LENGTH=562	7694	31945.5	15990.9	3235.92	4794.86	6852.46	2307	30932.9	72565	12597.4	13941.4	349771	21828.3	222630	74054.9	7719.87	239033	164622	108237	185078	127939	300390	46761	191338	20757.3	2193.38	332297	43186.9	435105	3313.93	26471.8	422311	176279	175777	78702	101474	49167	68860.4	153908	305948	18423.1
AT1G72410.2	4	4	178.87	0.561444	2.07668	Col-12h	Ox-12h	| Symbols: | COP1-interacting protein-related | chr1:27251535-27256246 REVERSE LENGTH=1270	266385	139368	213183	116740	224515	213091	51483.2	215481	217376	151203	233595	146338	241025	148934	138815	254455	140732	86314.3	88344.9	117639	132806	52821.6	156677	127557	125182	123058	44782.6	252327	136661	175550	113990	114464	102284	62802.3	68828.2	127103	172994	256753	126582	114273	142311
AT3G01480.1	4	4	167.43	0.464478	3.47589	Col-28h	Ox-20h	| Symbols: CYP38, ATCYP38 | cyclophilin 38 | chr3:188569-190674 FORWARD LENGTH=437	6385.08	30664.4	17033.3	26318.8	7127.6	21333.4	66717.5	4825.43	8041.84	16352.5	13093.7	19939.5	4858.39	29355.6	24644.1	13193.9	16657.2	14119.7	72311.9	25764.5	69261.1	70464.3	21694.9	19171.9	35684.7	25860.9	23798.5	9727.31	10117.7	12784.8	22910.1	5047.2	34560.3	24365.9	91430.5	38460	7623.54	4577.92	44455.9	18217.5	17920.7
AT1G53240.1;AT3G15020.1	4	3	188.97	0.0146716	3.39804	Col-28h	Ox-32h	| Symbols: mMDH1 | Lactate/malate dehydrogenase family protein | chr1:19854966-19856802 REVERSE LENGTH=341	29464.9	84924.9	58177.7	17864.1	37478.5	76900.6	10807	41599.3	32054.4	78345.7	38925.9	38102.2	31475.7	46025.3	56764.8	39031.5	34995.5	29466.8	71167.1	65296	131698	57606.7	68882.6	46944.2	97817.3	28306.5	75549.5	33975	42794.7	62249.2	38237	13245.8	25698.7	25826.5	90330.2	34345.6	16060	19546.1	26475.8	30297.2	30838
AT1G52230.1	4	4	197.04	0.628198	4.85113	Ox-12h	Col-12h	| Symbols: PSAH2, PSAH-2, PSI-H | photosystem I subunit H2 | chr1:19454902-19455508 FORWARD LENGTH=145	10621.5	66078.9	20928.1	76115.3	13281.5	55476.4	458279	4654.79	31763.4	42138.7	10868.5	21462.8	9138.56	95849.7	115796	9314.03	39340.5	53265	343284	69400.6	86594.6	322099	50041.7	37610.5	207776	153006	30210.3	9973.63	37918.3	86137.1	157454	14351.8	142732	89775.1	502972	168097	50442.6	9471.91	186715	68244	155639
AT5G63570.1	4	3	208.22	0.757139	2.87347	Col-28h	Ox-20h	| Symbols: GSA1 | glutamate-1-semialdehyde-2,1-aminomutase | chr5:25451957-25453620 FORWARD LENGTH=474	11277.1	50867	23344.6	39873.8	20857.9	75009.2	59387.9	3485.73	18810.1	24150.9	21097.2	38791.2	8331.26	60052.7	55058.2	17239.5	35359.6	22738.5	151126	49784.3	142106	49131.9	35587.6	34408.9	80360.6	41412.5	43693.7	8394.69	21913.7	24646.3	56541.7	7446.7	64696.5	47288.9	155999	99582.7	12301.3	6402.08	91506.1	40651	41967.6
AT3G27830.1	4	4	141.14	0.18779	5.63019	Col-28h	Ox-24h	| Symbols: RPL12-A, RPL12 | ribosomal protein L12-A | chr3:10318576-10319151 FORWARD LENGTH=191	76698	206319	135857	159501	91458.3	307117	390905	44842.2	83735	166703	112038	133352	61915.2	181374	257241	148456	97611.9	83368.8	356375	137355	413877	1.37039e+06	181803	95104	345767	230017	75293	59009.7	71351.4	136363	177900	43788.9	146528	126167	383088	243370	211906	22569.2	271820	72833.8	177463
AT3G11940.1	4	2	314.72	0.988972	154.016	Col-28h	Col-20h	| Symbols: ATRPS5A, AML1, RPS5A | ribosomal protein 5A | chr3:3778175-3779354 REVERSE LENGTH=207	498.822	748.409	933.973	2056.37	490.824	421.676	1981.55	1005.71	1037.33	417.799	1007.17	508.231	632.116	196.342	198.075	894.126	506.948	2675.63	257.794	343.219	115.631	388911	747.292	1378.76	345.292	607.957	93827	1470.22	284.891	356.81	252.391	471.214	244.029	24593.9	154.753	152.726	22685.8	511.887	621.046	1410.91	547.271
AT4G09010.1	4	4	313	0.934145	5.54105	Col-28h	Col-20h	| Symbols: APX4, TL29 | ascorbate peroxidase 4 | chr4:5777502-5779338 REVERSE LENGTH=349	9118.09	27484.3	17116.7	55008.4	13688.2	30251.4	210055	6307.1	9308.51	10370.9	14631.8	24985.6	7859.46	18432.4	17272	10682.3	11723.2	30313.4	64877.8	14640.4	39927.8	365036	20030	10366.9	25551	32325.3	150489	9421.48	17076	16755.4	22355.1	13783.2	24878.7	70594.6	52828	26692.5	7771.43	4440.83	24672	28855	20267
AT3G20390.1	4	4	165.74	0.651187	2.67973	Ox-12h	Col-32h	| Symbols: | endoribonuclease L-PSP family protein | chr3:7110227-7111695 REVERSE LENGTH=187	19362.6	72569.8	34396.4	44834.2	16818.8	56472.2	64796.4	15039.3	26522	28927.2	24527.1	49323	18144.5	66832.5	70318.9	20323.4	43058.1	42287.5	160724	54731.8	174514	36895.1	63375.7	32811.6	100609	35250.4	58710.4	17198	28337.8	25831.9	47715.4	20864.7	77297.7	66292	230866	98325.3	13906.4	10992.9	118397	44253.6	68926.4
AT4G03280.1	4	4	246.71	0.0546283	3.32564	Col-28h	Ox-32h	| Symbols: PETC, PGR1 | photosynthetic electron transfer C | chr4:1440314-1441717 FORWARD LENGTH=229	51168.2	52896.1	68586.2	67819.7	75758.5	98339.5	28294.3	44281.1	36431.2	84543.1	86286	42880.1	30098.1	37499	57444.1	53904.4	25025.1	51607.3	113714	64151.2	162693	57717.7	43989.6	39274.3	74254.4	26573.1	194052	52531.3	40192.3	46056.2	29852.4	10842.4	34561.3	83582.8	96541.3	80065.1	27342.9	7860.23	50660.6	48231.9	23775.3
AT3G22960.1	4	4	123.83	0.134986	2.24311	Ox-12h	Col-32h	| Symbols: PKP1, PKP-ALPHA | Pyruvate kinase family protein | chr3:8139369-8141771 FORWARD LENGTH=596	22917.4	56632.8	36923.6	24969.5	23434.4	42985.9	24144.1	21712.2	32344.8	30400.6	25754	28897.6	20706	27739.5	36965.7	25665.9	33713.3	19507.5	74459.6	31869.7	49749.9	18228.9	34880.7	29748.9	56862.1	26670.9	22893.4	23040.8	26618.4	23796	55911.2	23406	46360.1	38633.7	111635	50973.1	37353.8	23468.4	58981.1	39790.6	32756.6
AT2G44650.1;AT3G60210.1	4	4	163.37	0.858161	3.12117	Col-16h	Col-20h	| Symbols: CHL-CPN10, CPN10 | chloroplast chaperonin 10 | chr2:18419521-18420510 REVERSE LENGTH=139	9543.86	15428.1	9955.79	45763.5	14969.5	17618.6	110219	15731	10258.6	13326.5	11766.2	11096.3	6440	12711.8	11540.7	17500.5	8377.73	21972.3	23321.8	9395.81	16078.4	94431.7	8555.43	7130.84	15529.3	33087.6	34051.4	3287.24	16336.1	12441.5	13220.6	16404.1	11926	36848.1	27034.8	12347.6	5701.92	3255.91	14718.2	21763.8	14781.4
AT2G21660.1	4	3	289.41	0.683288	2.15108	Ox-12h	Col-20h	| Symbols: ATGRP7, CCR2, GR-RBP7, GRP7 | cold, circadian rhythm, and rna binding 2 | chr2:9265477-9266316 REVERSE LENGTH=176	55468.7	307321	144453	468791	73577.9	204043	836427	97290	83231	128479	95509.5	273898	69050.4	288025	213519	88049.5	211417	202279	571788	251373	437717	300106	145183	178110	226984	239278	327609	49158.7	184144	143037	229152	178226	453062	457960	703621	391027	179275	69746.6	441432	304132	253819
AT3G09820.1;AT5G03300.1	4	4	175.34	0.92392	2.11139	Ox-12h	Ox-20h	| Symbols: ADK1, ATADK1 | adenosine kinase 1 | chr3:3012122-3014624 FORWARD LENGTH=344	58161.2	214644	117140	144519	72389.5	202502	218749	64436.8	68548.3	151492	112387	82132.4	53246	119323	158214	114045	68644.5	69194.4	289381	133118	194921	47768.5	127856	102167	218393	181704	88016.7	69057	58319.2	142539	151333	33339.5	158610	105419	394606	214706	69941	16678.9	210359	85517.6	153314
AT5G20290.1;AT5G59240.1	4	4	219.86	0.111242	3.83024	Ox-12h	Col-12h	| Symbols: | Ribosomal protein S8e family protein | chr5:6851695-6853012 REVERSE LENGTH=222	11647.4	42347.7	19785.9	7060.1	8680.87	33780.1	3952.24	12154	18997.6	27037.8	16780.7	39150.4	9876.25	45918.7	59697.7	12908.6	22590.9	36953.8	100591	40653.7	92578.5	39654.9	38528.5	24534.9	67127.2	14006.1	63087	19089	30585.5	14498.4	60498.9	20656.8	37068.2	64269.3	160398	73378.4	14533.5	17108.4	39956.4	29992	33318.6
AT5G42950.1	4	4	177.48	0.011646	19.8468	Ox-24h	Col-16h	| Symbols: | GYF domain-containing protein | chr5:17224436-17231044 FORWARD LENGTH=1714	1905.92	16396.6	9949.35	16.8096	1447.08	368.065	1413.1	6018.61	6386.54	2269.88	1754.77	47998.8	16582.2	23801.7	15589.9	10875.5	51631.5	74129.6	16774.1	75218.9	77577.1	153135	11043.4	41415.9	9759.66	328.209	123422	25926.1	57266.3	3077.69	25451.6	44907.3	22340.7	59618.1	16410.8	26221.1	18450.2	12946.8	6614.99	102073	8566.98
AT2G21230.3	4	4	118.8	0.845338	1.69042	Ox-32h	Ox-12h	| Symbols: | Basic-leucine zipper (bZIP) transcription factor family protein | chr2:9093920-9096059 REVERSE LENGTH=525	88290.4	119073	93593.5	132259	90473.4	78098.8	148225	132708	75156.5	52141.7	92358.7	122542	128173	87265.9	68788.5	122078	97440.1	69159.6	63141.5	91846.2	83693.5	57487.2	89616.3	97568.3	82501	111812	36639.6	138823	117575	110471	92801.8	90350	72189	51468.8	46568.9	69602	117381	115772	46809.1	107555	75581.6
AT2G27210.1	4	1	185.43	0.292574	3.01147	Col-20h	Ox-12h	| Symbols: BSL3 | BRI1 suppressor 1 (BSU1)-like 3 | chr2:11630188-11636182 FORWARD LENGTH=1006	43092.4	131955	143364	8702.28	35288.9	13891.3	27003.7	146392	171750	131681	45074.8	106730	186562	113732	91994.3	73301.7	118954	49136.6	63057.9	105554	92459.2	69782.2	131526	130906	90807	17975.7	51720.6	132228	130410	37500.9	47406.4	34451.6	37368.8	27769.5	33677	22901.5	69824.9	70966.3	45936.5	63708.4	31935.2
AT4G25080.3	4	4	93.31	0.889698	1.90192	Col-16h	Ox-24h	| Symbols: CHLM | magnesium-protoporphyrin IX methyltransferase | chr4:12877015-12878128 FORWARD LENGTH=312	16030.5	41136.7	20858.1	44410.3	23033.8	40835.1	61203.2	20987.6	16476.7	30756.2	28249.5	19499.4	24820.3	27724	31046.7	20948.8	16566.3	12915.8	73894.9	31405.6	54075.9	7739.04	34457.4	17248.4	52776.2	43811.3	17933.3	19942.8	15227.2	38332.1	27936.4	11514.5	27173.6	19810	71873.3	52417.3	19622.9	16559.7	37351.9	17375.7	34486.5
AT1G66410.2;AT2G41110.2	4	1	257.69	0.00964756	5.14125	Ox-12h	Col-16h	| Symbols: CAM4 | calmodulin 4 | chr1:24774431-24775785 REVERSE LENGTH=159	0	15896.3	7610.84	0	8392	445.681	847.482	6788.56	5350.4	11082.2	2062.78	11552.8	7344.71	13263.5	26513.8	2491.91	12590.6	13172.6	18126.2	21493.3	40690	12217.9	20279.8	19733.2	26524.3	116.157	17943.9	8445.48	8413.16	7751.06	19856.6	11821.8	24080.9	16599	53676.1	21241	23931.9	10905	31724.1	17776.6	11569.5
AT2G27030.3	4	1	233.38	0.799308	359.858	Col-28h	Ox-28h	| Symbols: CAM5 | calmodulin 5 | chr2:11532069-11534176 FORWARD LENGTH=181	142.244	508.659	254.505	0	0.292084	175.874	999.944	17.5707	274.875	147.44	421.993	285.025	88.983	232.065	125.181	0	232.448	181.077	823.115	80.4587	38.9447	168863	56.702	511.971	702.311	0	37736.3	963.684	127.48	0	0	290.924	130.201	161.55	34.0649	53.7205	1729.82	78.9685	75.7919	5.90159	688.478
AT4G34450.1	4	3	188.76	0.803469	2.22147	Ox-12h	Col-20h	| Symbols: | coatomer gamma-2 subunit, putative / gamma-2 coat protein, putative / gamma-2 COP, putative | chr4:16471956-16476795 FORWARD LENGTH=886	13778.8	40551	22215.6	24991.7	15160.1	25931	70341.1	9380.36	19672.4	18008.2	17830	20942.8	14762.1	31389	31187.3	15165.1	24827	18808.7	75510.8	26502.7	67353.5	9457.81	29461.4	26118.3	56432.2	44620.4	23548	14253.8	20927.1	18725.1	51710.2	12309.5	48442.8	31417	114058	62260.7	17667.1	21737.3	70057.3	22175.8	41583.5
AT3G25520.1;AT5G39740.1	4	4	221.32	0.0152889	2.33391	Col-12h	Col-32h	| Symbols: ATL5, PGY3, OLI5, RPL5A | ribosomal protein L5 | chr3:9269573-9271327 REVERSE LENGTH=301	37206	29506.1	24333.5	77581.7	30168.1	46645.3	24997	38728	27804.9	15287.4	39732.9	25862.3	20206.7	28653.2	24675	23184.4	20835.3	20027.3	38862.9	21960	49960.9	50766.7	43452.9	20663.8	33221.9	5978.83	26512.2	22560	15134.4	14991.6	39829.6	20436.4	22141.1	23505.2	49810.5	32290.2	17841.9	16737.4	33231.4	17825.3	19075.1
AT5G15970.1	4	4	174.63	0.00321951	9.47727	Col-16h	Ox-32h	| Symbols: KIN2, COR6.6 | stress-responsive protein (KIN2) / stress-induced protein (KIN2) / cold-responsive protein (COR6.6) / cold-regulated protein (COR6.6) | chr5:5211966-5212441 FORWARD LENGTH=66	45425.7	222454	115502	232274	2949.65	126306	384579	104944	46331	99786.6	89452.7	53461.7	86050.3	21370.3	60972.4	109026	29277.7	40545.7	133592	12763.8	175473	18855.9	123735	56155.2	114802	71447	59439.5	59406.6	37398.8	81729	42217.5	3861.09	35801.3	25348.2	50776.2	39458.7	38006.8	12579.9	35856.6	6428.7	38997
AT2G47470.1	4	3	115	0.394145	14.8021	Ox-12h	Col-20h	| Symbols: ATPDIL2-1, UNE5, MEE30, PDI11, ATPDI11 | thioredoxin family protein | chr2:19481503-19483683 FORWARD LENGTH=361	170.996	2573.83	766.135	647.753	61.4727	2359.69	2246.67	211.814	204.032	157.76	25.0034	1513.65	636.367	601.66	635.069	0	1727.06	11399.9	10425.3	388.717	2666.81	33912.5	1586.95	733.702	3345.62	1033.24	17450.4	273.914	3865.81	639.306	177.678	8763.45	4724.03	21240.8	15595	4951.25	1363.83	257.856	3609.17	11542	561.056
AT4G14880.1;AT3G04940.1;AT3G22460.1	4	4	147.62	0.493809	2.75007	Ox-12h	Ox-20h	| Symbols: OASA1, OLD3, CYTACS1 | O-acetylserine (thiol) lyase (OAS-TL) isoform A1 | chr4:8518209-8520050 REVERSE LENGTH=322	14970.4	18449.4	13440.6	28273.3	12473.6	19069.7	59166	10865.3	14695.2	10938.4	15648.4	13693.9	17369.6	30075	20780.8	14456.2	15291.6	20141.2	62507.2	21379.2	44199.7	27232.5	19906.3	11003.9	32348.4	16879	20792.6	14318.3	8785.8	20919.6	18593.4	4976.31	32054.6	20189.5	84860.3	34947.9	6998.92	4300.08	36873.9	12863.5	20403.2
AT5G42980.1	4	4	158.58	0.420582	129.655	Col-28h	Col-16h	| Symbols: ATTRX3, ATH3, ATTRXH3, TRXH3, TRX3 | thioredoxin 3 | chr5:17242772-17243718 FORWARD LENGTH=118	963.231	627.948	259.889	876.945	162.89	424.877	515.18	593.562	292.138	214.049	1576.99	9255.49	1305.71	1146.85	300.383	204.187	1105.93	24517	3051.29	1369.84	15358.2	246336	301.062	1982.1	493.259	251.466	124206	694.113	4321.17	189.985	763.15	4561.53	1539.49	41890.6	964.469	2488.89	1922.16	1374.61	1771.47	26669.1	137.329
AT1G34220.1	4	3	203.24	0.143981	3.2305	Ox-24h	Col-12h	| Symbols: | Regulator of Vps4 activity in the MVB pathway protein | chr1:12463102-12465911 REVERSE LENGTH=649	22985.5	78726	80358.6	3449.44	13414.2	6968.4	4244.6	111717	142290	48118.7	25290.3	111037	171664	96521	135535	26922.9	102851	91968.1	40853.6	87747.3	95291.3	214388	123172	132778	58608.8	1658	189358	118536	117439	39083.4	88486.4	138711	74437.3	165422	49119.9	79675.5	115112	121492	94423.3	106501	41764
AT2G35370.1	4	1	376.95	0.090587	6.57577	Col-28h	Col-16h	| Symbols: GDCH | glycine decarboxylase complex H | chr2:14891239-14892050 FORWARD LENGTH=165	384.124	1737.67	102.618	0	0	346.397	639.08	535.509	123.903	0	1193.18	337.54	2102.44	108.797	921.261	742.446	1282.6	496.934	3139.02	1114.23	5460.37	1031.91	1726.79	175.104	2422.23	0.0991097	3215.66	1432.85	599.84	109.796	1538.96	481.983	369.864	614.675	1125.03	628.566	658.892	72.0037	647.007	139.49	3696.63
AT2G30870.1	4	3	153.43	0.0412322	4.23599	Col-28h	Ox-24h	| Symbols: ATGSTF10, ERD13, ATGSTF4, GSTF10 | glutathione S-transferase PHI 10 | chr2:13141490-13142392 FORWARD LENGTH=215	7869.78	37396.6	33469.5	7345.66	10386.6	15249.3	15855.8	5649.51	7995.04	9733.6	11369.7	27650.1	14284.3	12337.2	28305.4	26600.3	9586.99	16941.9	35144.9	10455.5	46316.7	43672.7	17920.5	6575.03	36302.7	11603	32331.2	26922.9	5344.31	11722.5	5959.63	2518.76	10270.6	9484.88	31078.8	19537.5	3939.14	3430.73	19841.1	6092.05	19926.4
AT1G62750.1	4	3	153.86	0.521899	2.73992	Col-28h	Col-32h	| Symbols: ATSCO1, ATSCO1/CPEF-G, SCO1 | Translation elongation factor EFG/EF2 protein | chr1:23233622-23236321 REVERSE LENGTH=783	19501.3	61636.7	39412.7	18850	17909	34546.8	34875.3	10148.9	19148.9	32526.7	25179.9	40046.9	19492.7	47693.6	72265.8	23698.7	32640.1	28181.4	136672	41642	126010	19371.9	57932.3	31163.2	106974	17723.3	34129.1	17723.6	17633.9	37411.1	45081.1	13419	55084.8	38242.8	133495	86780.6	20820.1	15847.1	84894.6	28210.5	46038.1
AT4G20260.4	4	4	191.15	0.566262	1.84225	Ox-12h	Col-32h	| Symbols: ATPCAP1, PCAP1 | plasma-membrane associated cation-binding protein 1 | chr4:10941593-10943227 FORWARD LENGTH=226	215374	305958	193768	349758	196171	333908	431456	224648	176193	236398	318300	216055	200162	299753	321582	218176	177051	145817	488439	193717	390053	541607	246624	151642	327432	255294	189318	159028	151740	200558	312621	150136	315877	228653	753793	407700	228681	181022	497379	158457	333105
AT1G63940.2	4	4	212.12	0.757698	1.72277	Ox-12h	Ox-20h	| Symbols: MDAR6 | monodehydroascorbate reductase 6 | chr1:23730095-23733534 FORWARD LENGTH=493	39847.2	98459.9	55208.8	81921.9	36720.1	57643.2	105649	43564.4	31075.7	62231.8	53689.3	63470.6	42719.6	66900	64363.1	50107.8	58138.8	56516.7	129033	68599.8	131768	53409.8	49326.9	61571.5	60503	59781.2	74138.6	35249.8	58430.3	45385.2	52078	40678.2	84925.1	83967	137740	100451	45292.2	28166.1	90987.6	77580.3	55919.8
AT4G16340.1	4	3	147.41	0.718802	1.62454	Col-32h	Ox-12h	| Symbols: SPK1 | guanyl-nucleotide exchange factors;GTPase binding;GTP binding | chr4:9228773-9241060 REVERSE LENGTH=1830	264608	162313	111060	11141	177209	105945	8908.99	154124	98573.6	163181	206175	178340	132281	122519	126541	176288	188057	146931	77760.9	160486	144229	117858	172852	167001	146612	76132.1	85709.3	228911	200174	203879	136192	121707	95648.9	85368	50334.5	94622.7	108595	106671	35223.3	144263	106033
AT1G71500.1	4	4	276.79	0.160037	3.99467	Ox-12h	Col-32h	| Symbols: | Rieske (2Fe-2S) domain-containing protein | chr1:26936084-26937331 FORWARD LENGTH=287	24224.1	94523.1	81645.6	6512	28216.2	87079.3	3959.13	13009.3	33242.9	58780.1	41041.8	63098	29674.4	75761.4	81789.7	37365.9	61427.7	45162.6	175843	88390.2	140065	49615.1	70861.9	53729.7	159443	33662.5	51315.4	22253.9	26262	45499.1	223051	22505.3	101152	81745.7	286562	146942	27871.3	17674.8	159437	49696.7	94597.6
AT4G39260.1	4	3	249.17	0.933782	2.97729	Ox-12h	Col-32h	| Symbols: CCR1, ATGRP8, GR-RBP8, GRP8 | cold, circadian rhythm, and RNA binding 1 | chr4:18274166-18274958 REVERSE LENGTH=169	63581	227943	137352	227671	68351.5	205258	548185	40627.9	76962.1	124223	95972.2	109884	57164.8	154743	213687	81496.5	107034	91681.9	441151	137152	268294	63146.9	151148	81231.7	321576	179254	100311	49746	62273.8	130559	283229	51568	270031	182066	767681	291697	63310	58797.1	353774	128971	307309
AT1G70890.1	4	4	252.93	0.0542864	4.82919	Col-28h	Col-20h	| Symbols: MLP43 | MLP-like protein 43 | chr1:26725912-26726489 REVERSE LENGTH=158	15413.3	17562.1	16811.1	22422.9	16886.4	23715	36347.3	6355.49	10335.8	15316.4	12770.9	17178.3	9500.19	19569.8	24988.1	13423	7270.33	18745.5	63062.6	14542.2	40928.5	302345	18366	13273.2	30774.8	20699.9	42567	9636.1	7973.91	18686.6	62414.5	15715.8	68942.8	53838	170914	83319.1	22553.9	12131.8	143920	30003.1	72068.3
AT3G19420.1	4	4	217.72	0.144566	11.2575	Ox-16h	Col-12h	| Symbols: ATPEN2, PEN2 | PTEN 2 | chr3:6731824-6735354 FORWARD LENGTH=611	13666.9	450614	46544.8	51012.5	958.256	46930	6962.28	780824	1.30357e+06	17064	4696.07	1.3958e+06	297322	2.02797e+06	1.65074e+06	27352.8	1.16703e+06	675177	772376	1.35125e+06	1.05405e+06	924086	1.00102e+06	1.6298e+06	88602.8	2174.82	1.10071e+06	817313	1.74425e+06	11032.3	553187	687214	807377	563550	403531	684435	1.3202e+06	2.05666e+06	1.05035e+06	1.22401e+06	287239
AT4G12780.1	4	1	215	0.0416735	516.977	Ox-24h	Col-12h	| Symbols: | Chaperone DnaJ-domain superfamily protein | chr4:7512200-7516655 FORWARD LENGTH=904	0	219.285	50.6533	2.11646	0	186.043	155.878	0	315.739	0	0	66830.5	554.243	33973	507.145	0	28271.6	36124.7	11250.6	17803.5	25956.2	65776.9	193.863	34393.2	0	0	45784	351.043	58152.3	108.991	194.121	49892.6	33051	35596.2	3196.1	18350.9	3373.96	1535.88	6206.18	48610.9	120.034
AT4G12770.1	4	1	226.36	0.00853352	123.316	Ox-24h	Col-12h	| Symbols: | Chaperone DnaJ-domain superfamily protein | chr4:7506736-7511408 REVERSE LENGTH=891	0	269.099	70.124	1220.35	19.1832	514.229	291.512	630.788	2019.45	0	433.835	80606	21.616	45149.1	2382.06	21.7501	45608.4	45859.2	22291.4	34314.5	33948.6	55689	1553.03	62493.1	138.059	33.2586	44648.6	2705.59	81773	342.484	8801.1	79005.1	49054.9	43956.3	5264.78	28034.8	9525.46	9862.07	11199.7	66214	425.187
AT1G45688.1	4	4	349.26	0.585937	1.96305	Col-20h	Ox-12h	| Symbols: | unknown protein; FUNCTIONS IN: molecular_function unknown; INVOLVED IN: biological_process unknown; LOCATED IN: plasma membrane; EXPRESSED IN: 22 plant structures; EXPRESSED DURING: 13 growth stages; BEST Arabidopsis thaliana protein m	1.18945e+06	683821	669270	604453	954853	969331	246710	1.13732e+06	983565	873590	1.14492e+06	587213	1.1592e+06	809562	680358	1.28386e+06	698498	479024	441796	648419	505933	285928	809100	662362	661978	652587	331161	1.11349e+06	722284	1.09016e+06	620547	586888	438682	290506	295233	408072	1.12792e+06	899751	563515	379273	761545
AT5G51820.1	4	4	158.7	0.0623571	2.91189	Ox-24h	Col-16h	| Symbols: PGM, ATPGMP, PGM1, STF1 | phosphoglucomutase | chr5:21063531-21067933 REVERSE LENGTH=623	117871	149772	94526.7	16767.9	83776.8	55652.2	23486.9	162170	108790	106518	117185	365309	127581	228151	136051	75703.7	250907	283285	174443	305673	207553	403461	85520.3	263087	76793.2	29827.1	224365	122969	351035	70448.4	217636	264848	169897	174943	143687	204848	274532	179436	113177	310304	124144
AT1G72160.1	4	4	210.78	0.589544	2.08289	Col-12h	Col-32h	| Symbols: | Sec14p-like phosphatidylinositol transfer family protein | chr1:27153823-27155609 REVERSE LENGTH=490	1.99331e+06	1.56161e+06	2.18642e+06	478234	1.66604e+06	1.33714e+06	156342	2.14664e+06	1.4453e+06	1.41626e+06	1.89274e+06	1.1301e+06	2.41526e+06	924128	1.46549e+06	1.65509e+06	922998	514796	623269	873134	944956	597781	1.18982e+06	911179	871722	252386	471809	1.1495e+06	979630	932577	950844	1.03182e+06	896972	541650	936514	947162	1.81202e+06	1.49536e+06	1.12797e+06	777648	1.22614e+06
AT2G19520.1	4	4	272.35	0.821301	1.92069	Ox-20h	Ox-12h	| Symbols: FVE, ACG1, MSI4, NFC4, NFC04, ATMSI4 | Transducin family protein / WD-40 repeat family protein | chr2:8456006-8459235 FORWARD LENGTH=507	1.48853e+06	1.21057e+06	1.19671e+06	218923	1.15526e+06	607419	13065.5	1.88924e+06	921618	694447	941585	823159	1.53423e+06	676599	512949	1.03988e+06	1.14896e+06	700802	441712	471527	448893	241608	863655	729550	813610	194513	318001	1.3844e+06	522801	929969	684753	983648	731895	309744	301211	460068	1.61616e+06	2.09651e+06	793565	569264	1.1727e+06
AT2G45140.1	4	4	146.17	0.62098	1.98598	Ox-16h	Col-12h	| Symbols: PVA12 | plant VAP homolog 12 | chr2:18611029-18612971 FORWARD LENGTH=239	2.01161e+06	2.08217e+06	2.42934e+06	74758.4	1.3876e+06	520409	72313.7	4.28072e+06	4.3073e+06	2.63478e+06	1.58476e+06	1.97754e+06	3.11501e+06	2.8941e+06	2.64652e+06	1.25553e+06	3.22973e+06	1.32287e+06	1.18521e+06	3.13353e+06	1.50164e+06	956025	2.62137e+06	2.82452e+06	1.89829e+06	181687	982966	3.01748e+06	2.76106e+06	1.60549e+06	2.89422e+06	3.18161e+06	2.33587e+06	1.23652e+06	1.4497e+06	2.02925e+06	3.87023e+06	5.54714e+06	1.73383e+06	2.67859e+06	2.50274e+06
AT3G05090.1	4	4	183.35	0.89869	1.49103	Col-16h	Ox-28h	| Symbols: LRS1 | Transducin/WD40 repeat-like superfamily protein | chr3:1418573-1422723 REVERSE LENGTH=753	276996	297920	331690	8274.26	289964	154412	3841	544175	595092	386057	237476	226015	300957	315402	344059	247709	378962	206463	215766	451565	304595	266870	333148	387509	331614	61374.8	303753	349580	445824	298986	244099	310160	210453	187778	199790	170699	357829	351014	220593	248519	233859
AT3G55460.1	4	4	152.58	0.278691	2.27704	Ox-16h	Col-28h	| Symbols: SCL30, At-SCL30 | SC35-like splicing factor 30 | chr3:20561024-20563502 FORWARD LENGTH=262	595837	388983	390784	91884.8	518883	300032	4088.02	704872	392870	422465	561017	389066	556001	295196	403361	512873	390059	245529	219708	403175	290904	157498	333705	322513	330723	168828	169416	509420	403063	436052	581545	658348	428786	317791	402646	580490	783192	732645	539988	632025	831188
AT1G79090.1	4	4	286.85	0.324408	2.17194	Ox-24h	Col-12h	| Symbols: | FUNCTIONS IN: molecular_function unknown; INVOLVED IN: biological_process unknown; LOCATED IN: cellular_component unknown; EXPRESSED IN: 25 plant structures; EXPRESSED DURING: 15 growth stages; CONTAINS InterPro DOMAIN/s: Topoisomerase	424583	445679	445656	1461.18	261732	132986	1430.59	660876	642552	360507	292806	543201	770546	553483	514030	269389	693872	400726	240747	593344	466414	309365	589732	635410	411223	16566.4	231990	535297	581412	310609	621304	799256	513793	278774	280864	490855	713709	959479	385803	632444	427528
AT4G30190.2	4	2	132.92	0.22374	2.58805	Ox-24h	Col-12h	| Symbols: HA2 | H(+)-ATPase 2 | chr4:14770820-14775920 REVERSE LENGTH=981	389599	499127	484335	11139.3	283423	172723	1305.03	649840	804104	540390	271051	679570	925481	694905	765009	505369	797139	513482	311871	888732	664228	409977	1.00957e+06	1.02996e+06	545962	105865	338661	835232	1.0397e+06	336286	823950	830373	625560	461647	366752	652979	803526	1.14951e+06	647328	670753	502906
AT3G01540.2	4	4	144.91	0.654526	2.03836	Col-32h	Ox-12h	| Symbols: DRH1, ATDRH1 | DEAD box RNA helicase 1 | chr3:213077-216142 REVERSE LENGTH=619	131458	262431	194066	175078	125797	137392	221096	269171	270556	164890	135899	218282	354839	189657	220512	240656	255716	111257	110513	220749	142494	119310	239773	244113	189739	214848	79218.7	367675	278873	218371	91621.4	169690	134056	78350.7	94869.8	124777	272491	282016	162262	154420	174848
AT1G78020.1	4	4	113.92	0.0166159	4.07663	Col-20h	Ox-12h	| Symbols: | Protein of unknown function (DUF581) | chr1:29338787-29339491 FORWARD LENGTH=162	166066	109711	214997	84514.9	132629	133404	48104.1	346350	329787	425785	347424	249333	533210	256734	412448	314687	261206	237012	171064	370785	160538	116213	311596	277765	285730	94091.4	62974.1	289922	303156	227087	81994.4	140974	92232.8	63684	62447.2	99409.4	257034	183715	131246	113749	176550
AT4G37870.1	4	4	298.13	0.0548401	127.999	Col-32h	Col-12h	| Symbols: PCK1, PEPCK | phosphoenolpyruvate carboxykinase 1 | chr4:17802974-17806332 REVERSE LENGTH=671	279.942	4072.33	3146.66	2374.35	868.993	548.981	1246.69	2885.58	13540.9	535.496	2560.73	316350	2143.84	257780	18248.8	765.936	364561	242682	116907	200888	284915	406247	12937.7	492008	1827.93	0	368204	26539.5	980067	190.362	28728	261051	257151	184549	76022.8	128656	33853.6	28854.9	58752.2	265874	7346.52
AT4G30890.1	4	4	186.15	0.100485	8.56418	Ox-16h	Col-12h	| Symbols: UBP24 | ubiquitin-specific protease 24 | chr4:15036383-15038825 REVERSE LENGTH=551	15487.2	137263	74375	760.8	3149.74	13759.9	4549.32	248384	308225	31622.8	15002.6	378217	207124	393911	311249	18143.2	486109	210166	150315	330588	285692	239770	305581	494052	114114	0.573775	189610	230850	432376	25348.7	373805	476822	295043	204497	177521	284821	488954	600271	273021	331565	98530
AT2G41740.1	4	4	219.31	0.0652758	2.99923	Ox-24h	Col-16h	| Symbols: VLN2, ATVLN2 | villin 2 | chr2:17410962-17416878 REVERSE LENGTH=976	112221	188641	238287	50395.8	205345	107381	3173.15	304710	216593	137049	283056	929634	387587	398525	235594	273866	409446	375510	151493	285257	282264	452988	201682	486552	108535	84935.6	494762	329172	952847	145030	144474	813996	433447	421021	103088	284991	302714	321014	270771	661649	160298
AT1G26630.1	4	4	127.4	0.568157	2.49208	Col-24h	Col-20h	| Symbols: FBR12, ATELF5A-2, ELF5A-2 | Eukaryotic translation initiation factor 5A-1 (eIF-5A 1) protein | chr1:9205968-9207098 FORWARD LENGTH=159	437436	1.28029e+06	381227	462923	571010	386319	315279	830764	1.01232e+06	383803	439312	470349	500381	899094	386036	426536	1.99062e+06	2.54212e+06	426548	1.33075e+06	521752	539459	941894	750344	698206	1.07357e+06	515517	2.44359e+06	916969	668829	913271	1.00537e+06	642606	312327	400799	439528	714826	1.22034e+06	420781	891247	393815
AT3G29360.1;AT1G26570.1;AT5G15490.1	4	1	145.84	0.0294356	13.5797	Col-28h	Col-16h	| Symbols: | UDP-glucose 6-dehydrogenase family protein | chr3:11267375-11268817 REVERSE LENGTH=480	0.0323926	10009.8	1301.75	187.164	0.167004	298.319	0	50.7306	1982.25	1957.59	0	4600.69	1252.14	5199.66	7771.7	297.273	5190.58	3574.2	19697.2	11239.9	24313.2	3052.35	7912.51	11767.6	11196.3	0	11359	673.513	2041.64	142.174	4092.03	2120.18	10496.3	8640.02	28270.1	9543.49	3791.68	765.618	11652	11531.7	1785.63
AT2G01140.1	4	1	196.66	0.0444572	2.10597	Col-12h	Ox-24h	| Symbols: | Aldolase superfamily protein | chr2:95006-96491 REVERSE LENGTH=391	261455	186641	202726	219384	249985	257031	135299	230596	206821	202231	258363	125356	223463	133064	98200	230878	122284	67002.6	122798	102911	112610	45584.4	186298	136306	116197	154842	55242	241181	131731	177508	154364	107530	123172	58752.4	137264	110118	192132	204560	111643	97966.7	135959
AT1G15400.3	4	3	189.48	0.413484	1.99508	Col-12h	Col-28h	| Symbols: | unknown protein; FUNCTIONS IN: molecular_function unknown; INVOLVED IN: biological_process unknown; LOCATED IN: plasma membrane; EXPRESSED IN: 23 plant structures; EXPRESSED DURING: 13 growth stages; BEST Arabidopsis thaliana protein m	716560	560042	588656	714010	485836	519539	657855	634573	523416	473108	422363	350646	746961	270861	331294	607412	510082	248056	260382	259836	244863	131693	398437	398984	362355	487273	128525	864070	386543	517765	369966	393012	399267	189136	222184	358756	919494	774816	416040	294722	586639
AT5G41950.1	4	4	174.43	0.405282	2.02146	Col-12h	Col-28h	| Symbols: | Tetratricopeptide repeat (TPR)-like superfamily protein | chr5:16785825-16789360 FORWARD LENGTH=565	892438	590345	681936	852535	668160	600350	580973	953402	594865	546977	645427	373907	665595	553057	395653	639668	630652	309731	387467	430106	233756	127884	523804	449346	488358	567619	122521	620455	462280	712920	471863	597183	676140	272411	321995	405832	862340	860763	545398	430178	731302
AT3G04840.1;AT4G34670.1	4	4	200.16	0.0994276	3.50231	Col-28h	Col-12h	| Symbols: | Ribosomal protein S3Ae | chr3:1329751-1331418 FORWARD LENGTH=262	1156.83	37962	13152.6	631.239	840.565	3862.17	142282	14824.2	9924.45	10559.6	2210.39	19462.4	7010.41	17403	41949.5	1960.98	13494.5	24141.4	31230.2	19296.1	47694.2	57417.3	25318.7	34582.2	23213.1	40740.6	84196.8	7795.54	27209.6	5596.6	17045.6	16751	25320	43291.6	54707.1	25036.9	23495.1	4290.59	24269.4	37278.2	10189.7
AT1G10960.1	4	4	218.79	0.943046	281.912	Col-28h	Ox-28h	| Symbols: ATFD1, FD1 | ferredoxin 1 | chr1:3664445-3664891 FORWARD LENGTH=148	1073.52	2200.38	5264.01	5760.73	2050.88	1506.99	6137.77	5179.69	1549.2	1688.03	3929.52	1861.74	2688.96	2582.67	1696.11	2205.6	2250.64	2036.29	910.726	1188.29	1108.84	2.13637e+06	1138.69	3449.4	587.044	782.845	164922	2562.87	1909.02	326.474	660.667	2907.88	672.682	5135.08	873.294	641.215	70049.9	3028.95	2279.48	2195.76	812.111
AT1G61520.1	4	4	177.98	0.289515	1.7601	Col-28h	Col-32h	| Symbols: LHCA3 | photosystem I light harvesting complex gene 3 | chr1:22700152-22701149 FORWARD LENGTH=273	119680	176744	119346	30730.8	88894.5	197126	77470.5	63415.2	80815.5	120791	115792	142396	79353	126136	145373	110290	119032	132068	275126	155901	231252	172612	122461	148709	224922	66250.7	140006	78358.8	104755	121940	178743	103671	121940	167876	286647	234643	78095.4	73933.3	110993	183255	171297
AT1G20200.1	4	4	140.53	0.0397219	4.27794	Ox-16h	Col-32h	| Symbols: EMB2719, HAP15 | PAM domain (PCI/PINT associated module) protein | chr1:7001409-7004154 REVERSE LENGTH=488	230562	216102	233292	8865.04	120723	98565.7	2899.25	544930	352973	129913	131916	189290	334053	288512	248422	88627	188160	176140	139954	206439	108890	49884.3	242599	266630	142769	9637.5	56454.1	236193	132332	124965	387081	554120	342949	188844	210571	360730	667930	728192	328570	308432	294686
AT5G64430.1	4	4	176.05	0.884029	1.98595	Col-20h	Ox-12h	| Symbols: | Octicosapeptide/Phox/Bem1p family protein | chr5:25762540-25764081 REVERSE LENGTH=513	613181	574801	646120	67633	461740	326947	1529.2	859363	594749	520095	516178	608810	882200	418361	476488	662671	463253	257545	200754	429490	367382	224341	450644	385245	315479	83558.6	168694	558277	394614	263123	358886	455119	287519	176176	183582	281927	622491	673555	294631	369006	403897
AT1G03680.1	4	4	148.48	0.779477	2.55563	Col-28h	Col-32h	| Symbols: ATHM1, TRX-M1, ATM1, THM1 | thioredoxin M-type 1 | chr1:916990-917865 REVERSE LENGTH=179	21139.5	113808	59460.2	66147.8	25235.6	90779	129610	16254.9	30584.3	55961.9	51057.7	78665.5	28449.6	67133.4	133601	49351.5	36957.6	38836.5	192185	52298	239562	29017.2	80250.6	59194	139841	40341.9	76637.8	21647.4	29821.2	45927.3	82424.5	27395.9	82808.6	66752.5	260019	135699	21641.4	12984.3	156286	48352.1	93124.3
AT2G43750.1	4	4	306.74	0.125375	4.36602	Col-28h	Col-32h	| Symbols: OASB, ACS1, CPACS1, ATCS-B | O-acetylserine (thiol) lyase B | chr2:18129604-18132322 REVERSE LENGTH=392	25893.1	68859.2	53256.9	42258.4	31588.8	70616.6	31781	22472.6	35987.7	56406.2	35681	42460.6	24122.8	47641.6	72420.5	35751.2	29446.7	29039.6	120918	42196.5	98294.1	393922	49420.2	30627.2	93676.5	30274.3	33903.4	26707.4	26406.9	35236.3	62069.8	18029.6	62724.4	46723.5	169113	84537.9	53306.8	28913.9	110661	35960.2	67888.5
AT2G20260.1	4	2	330.49	0.810667	1.84467	Ox-12h	Col-16h	| Symbols: PSAE-2 | photosystem I subunit E-2 | chr2:8736780-8737644 FORWARD LENGTH=145	73176.5	526522	280460	281698	101277	267389	282886	160727	147183	265065	150683	351969	161984	242263	353218	125133	352484	404565	653626	122316	381380	332601	253627	333297	517452	127607	512664	148893	317995	253865	204322	196948	497250	485247	688262	262659	190402	85922	577375	369900	339048
AT3G52150.1	4	4	129.51	0.961784	3.86682	Col-16h	Ox-20h	| Symbols: | RNA-binding (RRM/RBD/RNP motifs) family protein | chr3:19342074-19343090 FORWARD LENGTH=253	12900	53867	33151.8	92793.3	19857.1	34390.5	346352	10901.1	23676.1	26783.4	24609.8	27729.9	17628.3	47779.7	54756.4	19345.6	22746.6	21294.6	106143	44669.7	64424.7	9455.43	39882.2	21496.3	61436.7	74216.8	21940.7	17770.6	21728	36376.5	55063.8	13730.6	63631.1	40753.6	187310	65737.3	18632.9	12725	92971.8	29684.6	22646.5
AT3G18740.1;AT1G36240.1	4	4	175.62	0.336818	2.61667	Col-28h	Col-16h	| Symbols: | Ribosomal protein L7Ae/L30e/S12e/Gadd45 family protein | chr3:6453437-6453870 FORWARD LENGTH=112	30935.5	104841	43507.1	60430.6	34734	47737.5	31564.9	35592.2	44527.3	60563.4	49587.4	95478	34873.5	107904	111414	40335.8	86678.3	76465.7	205316	113817	233335	50505.9	81387.4	98301.5	112100	45357.6	111140	39832.2	71271.7	37508.4	92525	30647.1	108318	110415	219436	163535	35128.2	27477.6	150262	62939.3	61333.6
AT1G08680.4	4	4	145.59	0.389529	1.93412	Col-20h	Ox-12h	| Symbols: ZIGA4 | ARF GAP-like zinc finger-containing protein ZIGA4 | chr1:2762820-2768387 FORWARD LENGTH=651	202975	162860	209006	133075	202707	176752	145563	242758	191593	157159	226359	164542	292048	140664	143865	283397	138621	83120.3	72250.3	156109	121900	63889.1	153932	141688	112798	126874	48819.7	241736	155317	149592	150874	123141	103623	63998.8	58579	120250	227037	263024	101202	130623	165328
AT4G31880.1	4	4	169.43	0.442052	1.85974	Ox-28h	Col-28h	| Symbols: | LOCATED IN: cytosol, chloroplast; EXPRESSED IN: 24 plant structures; EXPRESSED DURING: 14 growth stages; BEST Arabidopsis thaliana protein match is: Tudor/PWWP/MBT superfamily protein (TAIR:AT1G15940.1); Has 137162 Blast hits to 70781	209785	136189	225678	249066	294443	158629	9454.3	424789	229796	167574	320050	223296	201161	335322	155546	327001	363891	241835	133969	234410	122159	102936	246031	310081	136879	203732	88142.1	256642	296568	202351	237183	611912	380304	195837	90818.5	255858	303376	418848	275778	407831	231549
AT4G27450.1	4	4	147.48	0.24012	3.0801	Col-12h	Col-28h	| Symbols: | Aluminium induced protein with YGL and LRDR motifs | chr4:13727665-13728683 REVERSE LENGTH=250	982707	1.05137e+06	1.59204e+06	276638	882078	513998	181114	654140	406826	514496	673775	1.03439e+06	1.74326e+06	233810	352269	1.63807e+06	408497	172845	138630	280805	311040	201812	412393	330195	298026	213327	158154	1.01513e+06	280689	341456	614102	747716	490102	280223	347956	530369	769730	937410	538822	493434	590409
AT3G49590.3	4	4	199.15	0.857127	1.87741	Col-12h	Col-32h	| Symbols: | Autophagy-related protein 13 | chr3:18377892-18380104 FORWARD LENGTH=618	387100	176583	246733	52089	257754	173468	14042.9	299596	200392	161501	244438	161802	294179	139180	133487	180468	155366	92853.8	71067.5	136443	108298	63780.7	173770	156301	118572	55100.2	55351.5	205554	123491	157208	211067	205809	154730	75080.3	95944.5	124717	273849	261821	131612	150649	175974
AT5G01410.1	4	3	150.28	0.646189	1.59235	Ox-32h	Col-32h	| Symbols: PDX1, ATPDX1.3, RSR4, PDX1.3, ATPDX1 | Aldolase-type TIM barrel family protein | chr5:172576-173505 REVERSE LENGTH=309	59421.6	43841.7	42665.4	79558.6	45172.2	47668.1	31784.2	48743	50630.3	56848.3	44473.4	29079.6	63894.3	42470.6	35124.9	46519.9	33788	24506	38152.9	39027.1	36904.6	11034.6	49717.5	50038.6	53368.5	20927.2	16054	40448.2	34384.6	59617.1	45733.1	50767.2	45856.2	22324	39207.2	43583.4	77323.7	57734.4	55717.2	28593.4	54533.3
AT5G19510.1;AT5G12110.1	4	4	214.02	0.785423	2.12222	Col-28h	Ox-20h	| Symbols: | Translation elongation factor EF1B/ribosomal protein S6 family protein | chr5:6581854-6583137 REVERSE LENGTH=224	48834.3	91874.3	80596.7	66314.3	48122.6	137204	156647	51410.3	56408.1	102953	82616.6	61119.9	45350.9	92875.7	142199	77401.6	62698.7	59851.7	244017	85217.3	227513	40700.5	107125	68852	195316	106091	75074.2	43255.1	47250	77932.3	93637.5	24912.6	106587	75479.2	319111	152963	52138.9	39377.6	168488	43689.4	105213
AT5G39320.1	4	1	123.09	0.111123	23.8167	Col-24h	Col-16h	| Symbols: | UDP-glucose 6-dehydrogenase family protein | chr5:15743254-15744696 FORWARD LENGTH=480	0	19680.7	5744.69	0	1388.59	180.023	0	5251.6	7905.1	373.037	704.37	66086	4955.89	32073.1	13355.3	0	55631.7	84607.5	57519.4	128763	43079	55783.3	23125.2	60319.5	26656.7	0	31102.6	7043.84	98627.2	425.849	24541.7	33365.8	27183	35276.5	36931.4	22954.8	11803.7	5570.51	13219.3	62498.9	1652.95
AT3G45190.1	4	4	141.72	0.974343	2.47922	Ox-24h	Col-16h	| Symbols: | SIT4 phosphatase-associated family protein | chr3:16541994-16548161 REVERSE LENGTH=789	111831	84993.5	89751.2	138675	141080	111355	78408.6	171793	86876.2	62115.4	128607	308712	110796	140063	66947.9	124652	117207	382540	78012.6	80922.4	92657	400260	126367	101810	70963	145043	311384	105881	414390	101504	56622.2	575557	121140	466728	34170	77853.1	79176.3	129524	43247.5	406744	70575.3
AT1G67230.1	4	4	344.12	0.233304	2.55647	Ox-16h	Col-12h	| Symbols: LINC1 | little nuclei1 | chr1:25151561-25156032 REVERSE LENGTH=1132	262202	278427	223157	1773.92	189650	122727	827.173	428513	402734	240387	178940	413528	397572	362222	345649	195658	480181	273799	188235	401727	372166	219483	435771	433602	260769	29398.2	218868	386446	473316	170313	404772	571633	399920	252380	207968	369536	463560	809237	280020	519616	303358
AT1G78880.1	4	4	156.93	0.0399271	1.79451	Col-12h	Ox-12h	| Symbols: | Ubiquitin-specific protease family C19-related protein | chr1:29653068-29654819 REVERSE LENGTH=468	343955	309275	235119	445257	280968	262562	407710	308967	267770	216116	355797	143816	356938	193146	163002	320039	186125	146942	130913	174578	120841	307475	194516	190290	157444	260370	167640	340293	176864	276309	227234	190077	175702	174190	132525	170043	421244	344625	212453	187468	292338
AT4G27090.1;AT2G20450.1	4	4	203.31	0.616716	3.43085	Col-28h	Ox-24h	| Symbols: | Ribosomal protein L14 | chr4:13594104-13595187 REVERSE LENGTH=134	31667.8	99681	69074.3	155432	40788	119677	357289	23008	29335.6	62770.9	41520.5	41496.9	22023.1	85165.7	93050.3	66415.4	42071.7	39101.2	179132	56285.4	160839	339959	84993.2	47580.5	103155	152022	81864.6	25671.2	36015.9	69232.5	91044.8	17024.1	76606.8	53223.6	196524	111193	32979	25448.9	141803	40451.4	106370
AT1G22530.1	4	2	207.35	0.356079	41.6838	Col-28h	Ox-32h	| Symbols: PATL2 | PATELLIN 2 | chr1:7955773-7958326 REVERSE LENGTH=683	18105.7	12652.1	9823.19	478.084	15274.6	6556.72	2712	1971.16	5807.91	7452.98	1531.36	14428.5	1121.03	4102.15	11462	10799.7	11942.4	4777.27	17445.7	3561.27	20842.4	703700	5425.95	8697.11	11108.2	1063.5	12133	1822.45	4876.94	16503.3	12880.2	2366.57	10999.7	9611.01	34910.7	11876.8	7331.25	1894.51	16212.8	3634.84	5775.06
AT5G47910.1	4	4	114.43	0.0289233	3.62017	Col-16h	Ox-12h	| Symbols: RBOHD, ATRBOHD | respiratory burst oxidase homologue D | chr5:19397585-19401768 FORWARD LENGTH=921	437533	184636	223875	311171	262546	529187	330884	390058	321671	199756	461945	161228	308433	302592	191435	572609	281382	118240	148123	234696	279506	80719.4	253252	183071	197607	590048	60667.4	476767	218885	279895	137713	101259	96929.4	53958.9	99496.5	125099	246908	235415	153839	110486	241992
AT4G14040.1;AT4G14030.1	4	4	171.18	0.950061	1.69939	Col-12h	Ox-12h	| Symbols: EDA38, SBP2 | selenium-binding protein 2 | chr4:8100691-8102828 REVERSE LENGTH=487	313062	147419	292763	82369.8	462334	216819	78211.9	344723	246963	269507	269269	150905	220627	183136	204438	226889	416302	173228	145150	312944	318180	98460.7	261604	207485	249809	141906	130520	311027	233908	370264	167861	175217	160439	86271.6	173984	155014	159926	362567	137752	158040	139782
AT1G19350.3	4	4	126.63	0.879421	1.91725	Col-20h	Ox-12h	| Symbols: BES1, BZR2 | Brassinosteroid signalling positive regulator (BZR1) family protein | chr1:6688680-6690165 FORWARD LENGTH=357	235896	233893	244904	72122.7	211627	138021	11230.6	342861	303362	263123	231246	272067	416735	195485	291966	284464	253508	171396	109982	189878	172877	113815	308991	277227	194076	49874.6	85931.3	276289	215276	212788	176211	218735	152477	99858.3	86843.2	148400	380582	318743	201878	173936	184938
AT1G20340.1	3	3	345.84	0.0157798	22.2777	Col-24h	Col-12h	| Symbols: DRT112, PETE2 | Cupredoxin superfamily protein | chr1:7042770-7043273 REVERSE LENGTH=167	1337.98	579294	30647.8	8205.74	944.274	3775.4	7971.56	197216	697065	12528.8	15120.5	2.92874e+06	129453	3.45814e+06	2.44439e+06	2704.52	3.42245e+06	2.54238e+06	3.6404e+06	4.21379e+06	4.91429e+06	2.2598e+06	835509	5.17696e+06	246062	586.522	3.76306e+06	420345	3.68829e+06	931.045	1.11558e+06	1.03694e+06	3.149e+06	2.19687e+06	4.05386e+06	2.35838e+06	1.29207e+06	488739	3.44306e+06	2.59935e+06	180230
AT5G57350.1	3	2	132.9	0.760676	2.15035	Ox-32h	Ox-12h	| Symbols: AHA3, ATAHA3, HA3 | H(+)-ATPase 3 | chr5:23231208-23236381 REVERSE LENGTH=949	144200	89540.8	166154	14284.8	186803	99729.5	8183.25	214866	262856	212898	101450	109402	189086	203544	186491	191921	112354	93776.4	154660	214304	113090	98142.4	325684	206728	307673	71731.9	82475.2	200400	236450	227217	130156	96053.4	98882.9	92795.8	81930	118117	132829	222233	69191	129330	135620
AT4G00810.1	3	1	193.75	9.39248e-05	129.102	Ox-28h	Col-12h	| Symbols: | 60S acidic ribosomal protein family | chr4:346179-346957 REVERSE LENGTH=113	0	113.479	0	440.005	4.04199	0	12.5698	0	1757.19	0	53.4165	7371.89	103.419	11065.5	2116.81	250.617	6904.02	5811.16	2740.81	5842.96	10151.3	10264.6	2011.32	20492.5	261.239	0.740122	9535.29	1148.28	28852.6	0	5376.57	20485.6	14926.6	17854.7	4618.72	17576	5345.98	6330.67	5765.74	19711.1	388.303
AT3G50370.1	3	3	243.03	0.124706	2.30483	Col-32h	Col-16h	| Symbols: | unknown protein; FUNCTIONS IN: molecular_function unknown; INVOLVED IN: biological_process unknown; LOCATED IN: cellular_component unknown; EXPRESSED IN: 26 plant structures; EXPRESSED DURING: 15 growth stages; Has 27734 Blast hits to	257190	153148	219663	335385	213186	221116	28394.4	223508	308189	232578	390337	665747	232920	517908	201896	392270	532718	427540	191323	360603	501824	941755	188427	498000	172538	306424	706081	214702	842451	266948	326830	743060	419161	481475	144616	382845	349315	437823	297257	674289	311324
AT1G75100.1	3	3	118.45	0.0506616	2.43421	Col-12h	Ox-12h	| Symbols: JAC1 | J-domain protein required for chloroplast accumulation response 1 | chr1:28191108-28193769 REVERSE LENGTH=651	422470	452974	495475	370005	401684	281118	263637	658799	436587	342212	389120	359064	622590	353272	369021	410590	341848	143352	233480	357114	317935	180346	472573	346920	333209	294211	160935	412286	396400	381047	221362	147302	219809	120098	171634	213347	343647	432631	234945	227694	266232
AT2G02070.1	3	3	205.28	0.401887	2.17271	Col-12h	Col-28h	| Symbols: AtIDD5, IDD5 | indeterminate(ID)-domain 5 | chr2:505523-509154 FORWARD LENGTH=602	3.45797e+06	1.52151e+06	1.90929e+06	1.38723e+06	2.85741e+06	2.38748e+06	436524	2.38093e+06	1.93326e+06	1.99181e+06	2.24616e+06	1.50213e+06	2.12434e+06	1.33857e+06	1.24567e+06	2.01651e+06	1.26615e+06	685671	670629	1.15127e+06	942848	485646	1.5006e+06	1.16321e+06	1.03189e+06	1.15732e+06	404135	1.76399e+06	1.29277e+06	1.88393e+06	1.44958e+06	1.62514e+06	898630	589690	615695	1.042e+06	1.63881e+06	2.19968e+06	1.11511e+06	1.01243e+06	1.44452e+06
AT3G11510.1	3	1	138.79	0.994535	1.86556	Ox-12h	Ox-24h	| Symbols: | Ribosomal protein S11 family protein | chr3:3623757-3624866 REVERSE LENGTH=150	11068.7	50906.3	28229.4	54443.6	17911.2	55483.9	120926	2745.88	18767.7	26843.4	21430.2	33777.5	10629.9	45436.4	55007.8	25906.4	26580.3	20134.8	108321	41401	79594.5	6061.28	41344.9	17216.4	78170.6	82575.2	20134.4	7965.11	19097.5	37469.7	50921	6223.89	53099.1	41849.4	121359	77811.6	6411.2	5510.18	87102	17808.8	74920.5
AT5G62670.1;AT3G47950.1	3	3	132.05	0.223432	12.993	Ox-24h	Col-16h	| Symbols: AHA11, HA11 | H(+)-ATPase 11 | chr5:25159495-25164957 FORWARD LENGTH=956	24599	27263.2	43773.9	65619	50031.8	28146.3	43219	41452.1	49800.5	33507	31276.5	403129	60816.7	136043	41676.9	43696.9	132422	689384	84811.8	102148	145063	805033	47387.9	170430	38580.7	46110.4	795578	67637.5	621805	37247.8	37862.4	1.0323e+06	222699	923369	59649.2	116596	51717.1	102834	71047.7	819327	46429.9
AT5G64330.1	3	3	161.57	0.19656	2.19888	Col-12h	Ox-12h	| Symbols: NPH3, RPT3, JK218 | Phototropic-responsive NPH3 family protein | chr5:25727568-25730225 FORWARD LENGTH=746	381846	298132	312386	372208	315170	254287	288937	339646	281142	236567	421151	197153	399192	265400	234400	491652	245359	170321	106967	206663	166845	90661.2	257270	204664	155509	378501	80233	380034	242222	232702	251786	164357	169434	82662.1	95667.5	163198	289287	362091	199881	199157	286224
AT5G04550.1	3	3	141.85	0.598539	1.6537	Col-12h	Col-28h	| Symbols: | Protein of unknown function (DUF668) | chr5:1303757-1305556 REVERSE LENGTH=599	157138	99018.3	106865	84617.2	91689.4	93732.6	123151	134685	114566	63327.1	80150.6	88761	129671	82719	54050.4	114500	95724.8	49451.9	47469.6	74200.6	76949.4	34011.6	73978.1	97124.5	44070.3	102590	34795.7	122459	82958.4	79065.2	86804.8	121091	80648.4	37870.8	36396.3	72382.9	109221	148475	61338.1	75966.5	76740.7
ATCG00780.1	3	3	170.24	0.834433	2.25442	Ox-12h	Col-32h	| Symbols: RPL14 | ribosomal protein L14 | chrC:80696-81064 REVERSE LENGTH=122	39194.4	127150	65500.3	98914.7	39504.7	95650.6	163431	39587.8	61831.8	74229.1	41600	64878.1	37671.7	77972.8	121503	43756.2	50171.5	34754	218020	81444.4	171212	22623.6	90064.3	78204.2	149565	82017.3	51189.4	21856	39930	58465	94839.2	30234.8	103673	86185	256467	181041	47983.3	20866.8	196675	65062.6	93051.1
AT4G25500.1	3	3	126.13	0.127846	3.10687	Ox-32h	Col-28h	| Symbols: ATRSP35, ATRSP40, AT-SRP40, RSP35, RS40, At-RS40 | arginine/serine-rich splicing factor 35 | chr4:13025168-13027243 FORWARD LENGTH=350	271987	178482	204311	448123	301702	205386	469826	278460	173464	141267	300194	122294	334616	132676	149794	281387	168733	100251	127811	167593	127879	50958.3	216616	139158	148255	470750	49040.5	350233	170257	294460	225900	232562	213539	137975	132789	262532	415442	673075	223840	198884	320052
AT5G45930.1;AT4G18480.1	3	3	100.16	0.716623	2.2918	Col-16h	Col-32h	| Symbols: CHLI2, CHL I2, CHLI-2 | magnesium chelatase i2 | chr5:18628095-18629565 FORWARD LENGTH=418	35859.8	44018.5	36327.8	41859.6	32805.8	67841.4	112350	18539.4	24088.1	43131.6	36602.2	27181.8	23033.2	43902.7	42596	40753.9	27969.8	19010.9	100371	41613.6	57486.3	7063.19	38818.2	20150.6	80418	13435.8	15002	28719.8	20094.6	38792.4	29740.3	7910.6	40273.9	30123.1	104596	56640.3	12262.5	10563.6	64879.4	14565.2	55931.1
AT5G24890.1	3	3	177.3	0.387978	1.7877	Ox-24h	Col-28h	| Symbols: | unknown protein; FUNCTIONS IN: molecular_function unknown; INVOLVED IN: biological_process unknown; LOCATED IN: cellular_component unknown; EXPRESSED IN: 24 plant structures; EXPRESSED DURING: 13 growth stages; BEST Arabidopsis thalian	263335	170760	222330	49932.4	177729	166681	14136.1	196759	206614	193278	195319	156307	237589	112847	158113	215810	176949	124572	84063	141401	143159	85916.3	172660	149383	138883	63465.2	81230.4	228271	183708	150562	149198	281771	194207	122190	110454	176559	296427	276211	171828	243053	222696
AT2G17360.1	3	3	89.71	0.859221	2.35473	Ox-12h	Col-12h	| Symbols: | Ribosomal protein S4 (RPS4A) family protein | chr2:7546598-7548138 FORWARD LENGTH=261	8318.88	21672.3	22702.4	14166.4	9439.48	33958.1	58724.1	3773.04	9944.12	17887.7	17096	21466.8	8952.05	18745.2	29521.7	15016.1	13871.3	19018.4	65161.1	20207.6	19957.9	6320.24	25246	13565.6	46512.5	20683.2	11963.5	6165.18	16780.7	23658.5	31845.8	9299.25	37072.1	40940.6	60506.7	43211.4	9148.4	5804.59	40740.3	10456.8	60537.2
AT5G57110.1	3	3	97.87	0.0972772	2.45722	Col-12h	Ox-12h	| Symbols: ACA8, AT-ACA8 | autoinhibited Ca2+ -ATPase, isoform 8 | chr5:23109729-23116857 REVERSE LENGTH=1074	2.19314e+06	1.02881e+06	1.32903e+06	932958	1.60879e+06	1.23063e+06	1.10024e+06	1.37653e+06	1.52234e+06	1.23228e+06	1.46557e+06	732290	1.52575e+06	892468	673258	1.75015e+06	876603	431829	443544	1.07754e+06	546326	241473	992612	790685	684692	1.05205e+06	199706	1.22516e+06	898380	1.18328e+06	835128	699409	727155	299781	325019	603088	1.00647e+06	1.38656e+06	610424	580165	994868
AT4G27440.1	3	2	99.1	0.818611	3.02204	Col-16h	Ox-20h	| Symbols: PORB | protochlorophyllide oxidoreductase B | chr4:13725648-13727107 FORWARD LENGTH=401	50559.3	118787	75266	203196	54902	163956	340283	12534.7	42322.8	60387.7	57181.1	54610.5	18437.4	86084.1	85264.1	39893.7	42598.6	32708.4	278393	66553.2	167907	11289.6	62934.8	29467.7	141761	148293	38662.8	13848	25197.4	57872.2	111377	13594.6	94158	75367	265622	181493	10269.8	8739.64	143193	35344.4	101623
AT1G03630.1	3	2	77.39	0.9522	2.13319	Col-16h	Ox-24h	| Symbols: POR C, PORC | protochlorophyllide oxidoreductase C | chr1:907699-909245 FORWARD LENGTH=401	25738.4	56821.1	32851.4	62921.6	25035.3	74487.9	151717	13585.6	25307	34387.7	35162.5	28971.3	14685.2	40840.4	39787.4	45680.1	20750.5	16465.2	138070	31729.3	76250.5	6118.57	32583.2	20326.8	77057.1	65316.8	17911	11944.3	22886.4	31367.1	52875.3	10175.5	52016.8	37682.3	134571	79306.5	17710.9	13411	84684.4	22936.9	71914.1
AT5G16590.1	3	2	87.12	0.167901	3.74771	Ox-16h	Col-28h	| Symbols: LRR1 | Leucine-rich repeat protein kinase family protein | chr5:5431862-5433921 FORWARD LENGTH=625	182044	103518	109011	250736	173452	115018	395609	222397	94873.8	59036.8	140607	62443.7	129131	91891.4	45863	122568	91218.8	117894	41492.6	67290.2	51845.3	18596.5	102715	49087.5	47918.8	528365	25634	155997	41154.3	103394	134254	132016	83934.5	50212.2	48362.7	101993	165789	605628	57474.7	81608.3	143495
AT3G15360.1	3	3	140.53	0.726011	3.10737	Col-16h	Ox-24h	| Symbols: ATHM4, TRX-M4, ATM4 | thioredoxin M-type 4 | chr3:5188448-5189457 FORWARD LENGTH=193	32794.6	78550.8	65505.7	160413	27230.4	106175	278431	44977.9	33358.4	54815.3	52882.3	42340.1	36777.6	35027.6	52346.3	80245.5	34229.2	38395.6	126340	29040.8	98921.3	12000.5	64424.5	41860.5	90973.7	145193	29957.9	39863.2	31030.8	75739	80225	7959.78	67716.6	48816.9	100203	89103.5	42022.5	29406.1	69871.4	20595.1	71548.7
AT3G17850.1	3	3	90.63	0.197609	1.8212	Col-12h	Col-28h	| Symbols: | Protein kinase superfamily protein | chr3:6109854-6116245 REVERSE LENGTH=1296	522305	344603	370043	357318	418016	497121	389215	390630	342190	324010	450120	206400	417995	233028	245514	471583	225236	143541	259383	243654	252144	89961.9	281020	237217	244578	369447	89761.3	421632	232919	334029	306409	212783	251091	136590	262932	253818	332730	386897	300277	207957	329725
AT1G06190.1	3	3	183.97	0.0252779	3.4977	Ox-24h	Col-16h	| Symbols: | Rho termination factor | chr1:1892467-1894078 REVERSE LENGTH=401	103733	81634.1	97727	7125.34	50389.6	33447.1	116.505	115300	115244	67058.3	45702.4	144323	119248	85822.6	72362.1	82036.2	192403	140089	52536.8	161880	93684.8	63046.4	75873.9	119419	48358.7	22850.1	71157.8	125204	130701	26080.6	194474	392510	195970	107056	87436.5	176449	125381	422349	105821	182200	182986
AT3G06450.1	3	3	97.56	0.328797	2.25982	Ox-32h	Col-28h	| Symbols: | HCO3- transporter family | chr3:1976085-1979303 REVERSE LENGTH=732	153233	95938.5	84198.6	129581	109654	140262	166692	127352	132146	91941.9	117288	73008.5	154596	106562	76288.6	131428	117985	66017.8	57613	100283	58258.9	24427.3	97860.9	87711.3	60454.4	141680	20307.8	151913	93846.7	124267	122260	122643	95072.6	44583.6	48032.6	102311	189343	233445	86208.1	90943.7	124542
AT5G16050.1	3	1	107.45	0.357515	2.04609	Ox-28h	Ox-20h	| Symbols: GRF5, GF14 UPSILON | general regulatory factor 5 | chr5:5244008-5245402 REVERSE LENGTH=268	4849.36	15005.9	6681	14892.6	7752.91	8576.33	11062.3	14729.8	6041.62	18689.5	7884.84	4038.46	6884.09	5306.98	8888.22	11134.1	2373.53	3338.72	11483.6	5201.44	9767.98	1919.86	14162.8	12015.2	11246.4	12579.9	7032.82	7634.34	6528.73	18511.1	9577.47	2470.44	9248.4	4680.81	21950.5	9439.89	14934.2	5333.56	12749	12568.6	9577.01
AT3G02520.1	3	0	156.72			---	---	| Symbols: GRF7, GF14 NU | general regulatory factor 7 | chr3:526800-527915 REVERSE LENGTH=265
AT2G39800.1	3	2	134.17	0.00602786	27.5601	Ox-28h	Col-12h	| Symbols: P5CS1, ATP5CS | delta1-pyrroline-5-carboxylate synthase 1 | chr2:16598516-16602939 REVERSE LENGTH=717	10239.1	56893.6	13069.7	5101.52	3904.93	13058.5	22598.6	17496.8	87506.4	8778.27	9017.67	404592	29171	272574	92006.1	7938.42	713682	211420	143047	339679	291800	310646	75468.3	463327	22457.2	16101.4	240144	72053.1	642627	8328.38	133961	574980	431577	229666	161654	329500	137461	164133	263630	505130	24763.2
AT5G38480.1	3	1	165.16	0.0612198	148.312	Col-32h	Col-12h	| Symbols: GRF3, RCI1 | general regulatory factor 3 | chr5:15410277-15411285 FORWARD LENGTH=255	215.211	42.1698	43.9662	0	0	124.47	99.183	0	325.797	0	214.264	178.126	11.3204	0	0	239.189	218.708	730.482	0	30.3753	2112.6	27076	0	1107.98	0	0	44017.7	0	656.963	18.5196	354.562	1871.64	700.284	5122.76	142.807	647.597	275.435	425.296	188.801	2357.98	270.575
AT2G20890.1	3	3	135.81	0.625346	1.98317	Col-28h	Ox-20h	| Symbols: PSB29, THF1 | photosystem II reaction center PSB29 protein | chr2:8987783-8989185 FORWARD LENGTH=300	46708.4	101785	75162.9	123241	60830.8	149380	137673	33197.1	53457.5	84955.8	87212.1	65874.6	48230.3	75712.9	98138.4	61011	41127	35145.6	211714	68652.3	161056	27826.3	89117	54553.8	126588	63071.7	54793.2	42353.5	55823.2	72512.5	69828	20311.8	78317.3	62515.4	199387	120072	28416	33636.7	124503	38818.2	86055.9
AT4G01050.1	3	3	79.98	0.824001	2.69885	Col-16h	Ox-24h	| Symbols: TROL | thylakoid rhodanese-like | chr4:455874-458175 FORWARD LENGTH=466	36187	71454.4	45417.7	110953	39167.5	109651	241879	14423.5	33725	60197	54902.3	39903.3	23380.3	57107.1	63030.1	71570.5	38263.1	36994.7	146846	53833.6	109490	15784.5	57738	34603.2	92122.8	92456.6	32245.4	38690.8	30963.1	49745.1	78917.1	12032	79939.9	44657.2	184337	95657.6	20182.2	12381.8	104105	31697.8	69231.5
AT3G54760.1	3	3	153.89	0.0127818	1.86451	Col-12h	Ox-12h	| Symbols: | dentin sialophosphoprotein-related | chr3:20269659-20272037 REVERSE LENGTH=792	354735	320290	337890	593144	525800	351892	457591	487314	287450	236022	449225	340618	450895	314513	268224	421924	229646	217554	183707	235404	244110	216517	369950	225456	240294	418331	285954	514140	376402	472200	207364	316686	245039	242894	131404	234976	412730	342800	254269	300789	267743
AT4G30160.2	3	3	257.85	0.169798	2.07568	Ox-16h	Col-28h	| Symbols: VLN4 | villin 4 | chr4:14754528-14759511 FORWARD LENGTH=983	1.27505e+06	784902	697535	753461	984812	906394	834830	1.00266e+06	874491	721416	1.07929e+06	752412	1.05529e+06	649809	594195	1.04611e+06	779271	403243	438505	648852	597333	315147	607899	725186	456319	894678	249220	1.08777e+06	832628	727220	1.03956e+06	1.07311e+06	842387	515931	543674	903031	1.2914e+06	1.70142e+06	690524	1.02187e+06	978770
AT4G10730.1	3	3	161.52	0.392324	1.77657	Col-16h	Ox-12h	| Symbols: | Protein kinase superfamily protein | chr4:6609793-6614786 REVERSE LENGTH=711	350146	238037	251006	299666	286262	255824	437728	284068	269023	248837	385015	190531	326676	176500	193825	325475	205682	135739	133505	230051	216470	103611	193816	194867	195069	342218	84970.9	315721	208972	226716	244375	211459	150855	105385	129706	201990	290429	354613	159226	200869	238046
AT2G29190.1	3	2	116.98	0.856041	1.51015	Col-32h	Ox-12h	| Symbols: APUM2, PUM2 | pumilio 2 | chr2:12544260-12548071 REVERSE LENGTH=972	92066.8	85405.3	72302.1	119693	97891.8	92926.6	113821	92381.1	87194.2	60932.6	113387	93155	99507.7	98552.4	60853.7	108993	92433	51110.8	44578.9	101528	84367.6	49283.1	88884.9	106233	53232.2	146427	41372.8	125784	92834.1	64514.4	79949.8	86241.7	64945.9	45609.1	35098	63733.9	101962	115566	68093.7	83684.2	73552.4
AT4G04210.1	3	3	86.5	0.114612	2.65603	Col-16h	Ox-12h	| Symbols: PUX4 | plant UBX domain containing protein 4 | chr4:2030391-2031670 FORWARD LENGTH=303	1.20159e+06	748931	799803	1.44171e+06	995518	1.26815e+06	1.98368e+06	989618	935168	753452	1.24963e+06	466551	950410	842503	503689	1.17002e+06	666286	355843	361726	606836	465803	152831	690000	457368	498978	1.61017e+06	134760	1.01845e+06	535342	817685	649325	529575	492641	251421	309719	502486	828699	1.07427e+06	543385	516042	848977
AT3G53460.4	3	2	125.72	0.897298	2.44676	Col-16h	Ox-20h	| Symbols: CP29 | chloroplast RNA-binding protein 29 | chr3:19819738-19821423 REVERSE LENGTH=363	66024.3	87965.1	82454	165626	57046.4	176525	314367	37097.8	67977.4	94354.2	75340.4	58684.9	49908.3	102280	91293.8	106314	60512.3	38031.9	214036	100132	142145	15653.9	70558.1	51808.6	146145	171188	47037	44223.6	44888.7	100910	137815	24775.1	90683.1	73728.9	268021	150083	59795.7	42288.1	156669	56481	90109.4
AT5G54270.1	3	3	98.25	0.967336	3.19807	Col-16h	Ox-24h	| Symbols: LHCB3, LHCB3*1 | light-harvesting chlorophyll B-binding protein 3 | chr5:22038424-22039383 FORWARD LENGTH=265	22519.2	55201.5	18718.6	115477	41216.4	57601.7	437328	9319.47	24197.7	25752.7	53833.6	22292.8	17560.9	43055.6	78791.1	18044.7	20707.8	14920	128548	29974.9	75512.2	157838	29507.5	17782.3	90373.5	112933	13091.9	16590.3	13105.7	55321.2	95864.7	10049.4	53013.6	52883.8	191024	85695	18203.7	18245.1	105953	38724.8	91578.5
AT2G36160.1	3	1	134.27	0.953727	2.30638	Ox-12h	Col-32h	| Symbols: | Ribosomal protein S11 family protein | chr2:15169925-15171159 FORWARD LENGTH=150	11327.5	26983.4	11535.4	15165.6	13716.6	25964.1	23352.7	4894.61	8632.33	12513.3	8001.09	17167	4180	12075.4	23703.6	11970.5	13000.9	6579.4	42973.3	17798.9	36049.6	2821.72	16323.3	5566.71	40072.6	15258.8	10801.9	2501.48	6728.49	16668.4	28738.9	3134.16	14847.1	24767.1	48350.3	42106.3	1972.42	1622.77	28126.5	6920.43	25121.1
AT3G52580.1	3	1	124.69	0.903236	4.23546	Ox-12h	Ox-20h	| Symbols: | Ribosomal protein S11 family protein | chr3:19503324-19504701 FORWARD LENGTH=150	437.868	3472.1	913.186	5952.37	923.041	7217.28	10153.4	27.2728	1508.2	851.1	1223.61	1660.65	140.038	4394.29	4129.56	693.551	1439.17	1250.38	17396.9	1921.52	9339.61	651.581	3701.52	505.767	7129.67	6001.5	1983.75	406.277	509.732	3244.25	5071.74	292.9	5071.84	5986.05	19558.9	8427.75	5.93008	121.55	10151.4	1959.68	4217.06
AT5G53440.1	3	3	195.71	0.319557	2.63294	Ox-16h	Col-12h	| Symbols: | unknown protein; FUNCTIONS IN: molecular_function unknown; INVOLVED IN: biological_process unknown; LOCATED IN: cytosol; EXPRESSED IN: 25 plant structures; EXPRESSED DURING: 15 growth stages; Has 1807 Blast hits to 1807 proteins in 277	58867.4	173600	118662	29408	37135.4	42566.9	55837.8	241561	263252	76865.9	37250.6	248335	224441	208972	234125	70562.9	268505	160156	104084	257174	183884	134835	231007	239202	145657	18481.5	98613.6	276319	288676	62195.6	176354	242702	177984	98425.5	92431.4	185389	285850	270309	136681	221481	109513
AT3G50500.2	3	2	93.58	0.0941763	7.07124	Ox-28h	Col-12h	| Symbols: SNRK2.2 | SNF1-related protein kinase 2.2 | chr3:18741805-18743904 REVERSE LENGTH=369	17209.5	13526.8	5422.13	8889.72	12011.2	10989.5	6781.03	15673.2	18964.7	8750.12	23894.8	100076	17304.4	48028.9	12224.2	8626.9	80446.1	59998.1	14583.5	57235.1	51239.2	59851.1	14501.1	70797.2	6199.48	12346.2	62700.5	24755.4	100484	8786.85	28742.4	92867.6	108227	81052.7	33183.9	55688.4	27946.2	60356.8	29412	152478	11185.3
AT1G07660.1	3	3	179.79	0.0027041	4.04425	Col-24h	Ox-28h	| Symbols: | Histone superfamily protein | chr1:2369212-2369523 FORWARD LENGTH=103	134823	50446.6	111748	343884	193238	209535	222299	119645	154388	196487	178922	67100.4	83845.4	77173.2	115402	297499	128464	419935	196973	86405	81721.9	39982.5	86028.9	43072.9	115964	193696	54097.8	327496	86534.8	149120	89848.7	31424.4	101245	48061.1	130459	103391	44132.7	50124.8	66710.3	29506.9	71524.5
AT2G29140.1	3	2	109.87	0.923953	1.4979	Ox-16h	Col-28h	| Symbols: APUM3, PUM3 | pumilio 3 | chr2:12531392-12535060 FORWARD LENGTH=964	22296	33516.3	28833.1	50521.5	33206.3	29475	107104	39125.3	40020.6	17213.1	41368.9	37833.9	39027.1	56520.8	25612.6	42083.5	39944.8	23315.8	26602	41861.7	38740.5	21083.7	32317	48029	20608.9	47140.3	18843.1	47266.3	39073.5	28620.7	37111.6	55042.6	41508.1	22488	20357.9	34964	42949.1	59462.9	42444.8	61010.7	25189.3
AT5G46750.1	3	3	175.01	0.480413	1.90994	Col-12h	Ox-12h	| Symbols: AGD9 | ARF-GAP domain 9 | chr5:18969950-18971817 REVERSE LENGTH=402	1.68964e+06	909576	1.10026e+06	869377	1.2988e+06	1.25577e+06	356245	1.426e+06	1.2271e+06	1.23221e+06	1.31999e+06	1.03755e+06	1.36176e+06	989573	1.01871e+06	1.28592e+06	915444	559793	492241	906533	842667	490637	1.1111e+06	828367	781857	565180	394272	1.25669e+06	1.11427e+06	1.07651e+06	539184	932366	738790	427470	434348	705813	1.24557e+06	1.30939e+06	757366	866399	1.01466e+06
AT3G05590.1	3	3	141.34	0.867882	2.19985	Col-16h	Col-32h	| Symbols: RPL18 | ribosomal protein L18 | chr3:1621511-1622775 FORWARD LENGTH=187	16304.9	21142.6	13169.6	36944.5	14524.2	30356.1	154261	11755.6	12166.8	13831.4	17112.5	28591.2	29964	16132.3	19542.7	18299.9	14485.9	13461.6	38446.6	17623.9	27815.6	51609.3	15676.6	18759	24866.8	32787.4	10816.7	18534	15136.7	23809.9	22240.6	17806.6	18015	28686	37431.2	42279.7	18622.1	33340.1	23178.3	9146.78	44578.4
AT5G60600.1	3	3	78.66	0.128677	2.35752	Col-16h	Ox-24h	| Symbols: GCPE, ISPG, CSB3, CLB4, HDS | 4-hydroxy-3-methylbut-2-enyl diphosphate synthase | chr5:24359447-24363274 FORWARD LENGTH=741	76018	59710.9	54931.3	114765	64428	82570.7	158018	49478.3	52186.7	45696.7	67544.2	26155.5	59042.9	48913.1	35328	67132	34639.2	19024.4	60203.8	34900.8	50369.5	15499.6	47860.1	27903.7	46621.1	111328	17268	56047.4	35014	61940.9	51454.6	30663.8	41009.4	22684.2	44763.9	44366.5	45824.7	60067.6	41451.5	32697.1	43522.1
AT3G48420.1	3	3	104.37	0.931482	2.22043	Col-16h	Ox-24h	| Symbols: | Haloacid dehalogenase-like hydrolase (HAD) superfamily protein | chr3:17929743-17931551 FORWARD LENGTH=319	35652.1	66983.4	38857.8	85207.4	37200.1	99673.9	192971	20918.9	32255.8	49792.7	37405	40496.8	28088.6	50443.3	54676.1	45797.5	32925.4	20087.3	139421	47266	96438.8	8312.34	46999.9	26730.4	82236	79923.2	21974.4	21162.4	25670.3	42564.7	87517.7	14362.9	58872.4	53451.9	142834	91804.6	18099.1	18873.5	91134.8	25311.2	90149.9
AT5G15200.1;AT5G39850.1	3	3	125.02	0.983123	2.03729	Col-16h	Ox-24h	| Symbols: | Ribosomal protein S4 | chr5:4935124-4936334 REVERSE LENGTH=198	19843.4	40359.9	35357.2	44005	27908.4	64544.3	128744	15647.6	17197.9	28060	32252.7	21302.6	13153.5	25499.1	35220.4	33528.8	14970.5	13765.7	80817.9	22849.1	62646.9	5964.49	37627.2	17431	67894.2	44089.4	15966.6	16284.5	16769.5	39807.8	51242	7420.35	31014.6	33612.5	79373	68358.6	12212.1	12772.5	62635	10873.9	59917.4
AT5G50850.1	3	3	104.72	0.889612	2.28189	Col-28h	Col-20h	| Symbols: MAB1 | Transketolase family protein | chr5:20689671-20692976 FORWARD LENGTH=363	10787.1	34017.3	17688.7	33979.9	16862.5	47479.4	74058.2	4720.7	11252.5	18855.7	20425.1	21905.6	6712.88	21796.4	25204.5	14816.6	18856.9	19740.4	80231.2	25028.2	73595	66848.5	21203.8	13547.9	43967.4	40474.2	37654.8	11641	10680.2	24860.7	34867.2	8062.86	37078.8	37384.6	96442.9	45361.5	7901.5	7595.73	60937.4	20614.9	37606.3
AT2G46020.2	3	3	95.07	0.350335	1.95882	Col-12h	Ox-12h	| Symbols: CHR2, ATBRM, BRM, CHA2 | transcription regulatory protein SNF2, putative | chr2:18923304-18931769 FORWARD LENGTH=2193	167823	114315	142670	162717	193259	146627	120128	216167	131308	136699	173545	97281.5	171540	101611	93180.5	189182	117835	67964.3	85638	88304.6	81176.9	30373.5	148699	95356	97261.7	177354	40622.6	187302	109002	164291	55609.2	114088	106804	56658.9	65438.9	105426	181210	215804	95191.1	93861.9	141813
AT1G23080.1	3	2	115.87	0.407389	2.27047	Col-12h	Col-28h	| Symbols: PIN7, ATPIN7 | Auxin efflux carrier family protein | chr1:8180768-8183406 REVERSE LENGTH=619	183097	112717	107594	79926.8	160881	107597	11184.8	195457	128024	122671	160387	78761.2	126716	107712	79895	100238	103087	87563	48953.1	83704.1	34342.9	25233.3	87775.3	68466	67919.9	50355.5	25892.3	90993.3	54068.2	103021	120686	129392	104378	53165.8	51941.2	71626.5	185400	161219	109766	82780.1	140107
AT5G63310.1	3	3	112.57	0.148342	2.59995	Col-16h	Ox-20h	| Symbols: NDPK2, NDPK1A, NDPK IA IA, NDPK IA, ATNDPK2 | nucleoside diphosphate kinase 2 | chr5:25372122-25373838 REVERSE LENGTH=231	36914.8	55757.6	62387	59739	100040	59056.9	152283	31894.8	46258.1	65638.9	26857.7	46445.7	36902.9	36235.6	92773	53544.6	41093.2	29461.8	85008.6	45755.2	66775.9	10769.5	54114.2	47324.5	74939.6	68460.7	19805.4	22474.6	51369.5	103890	50116.5	14990.2	39304.1	28940.2	76060	61421.1	18925.3	20147.4	47940	16276.1	52004.1
AT5G13450.1	3	3	100.6	0.277214	2.90902	Col-28h	Col-12h	| Symbols: ATP5 | delta subunit of Mt ATP synthase | chr5:4310558-4311941 REVERSE LENGTH=238	11255	30694.4	11247.8	41832.7	4691.13	16143.7	139846	21651.5	39313.5	18254.3	6834.6	79741.5	20061.7	53500.4	35482.2	14490.2	71513.1	51232.9	41452.3	69698.2	55719.3	78219	31352.5	103943	20857	10453.4	57390.5	30536.2	87225	10692.6	36656.4	79208.8	58145.6	39894.2	40087.1	52911	27957	37313.5	40888.7	88875.5	20101.5
AT2G24940.1	3	3	161.92	0.804752	2.94677	Ox-12h	Col-12h	| Symbols: AtMAPR2, MAPR2 | membrane-associated progesterone binding protein 2 | chr2:10609447-10609749 FORWARD LENGTH=100	3748.76	13607.4	8113.92	32773.5	5477.06	20173	113467	2557.87	7020.99	6170.88	7901.94	19132.9	5060.9	17781.2	21260.6	8800.99	9960.02	19822.9	44525.7	13506.8	34152	33999.3	11395.1	7079.7	23356.3	27562.2	44009.4	3286.35	15568.4	6940.63	20514	15601.8	34197.9	45258.1	72198.5	30314.3	5867.35	4271.55	49946.1	24248.7	22890.8
AT1G66200.3	3	0	64.19			---	---	| Symbols: GSR2, GLN1;2 | glutamine synthase clone F11 | chr1:24655520-24657520 REVERSE LENGTH=365
AT3G17820.1	3	0	64.35			---	---	| Symbols: ATGSKB6, GLN1.3, GLN1;3 | glutamine synthetase 1.3 | chr3:6097503-6099408 FORWARD LENGTH=354
AT3G54400.1	3	3	78.08	0.834479	4.04961	Ox-12h	Col-32h	| Symbols: | Eukaryotic aspartyl protease family protein | chr3:20140291-20142599 REVERSE LENGTH=425	10559.6	30699.4	17685.4	51870.6	10261.4	45312.6	102975	3925.17	8709.65	18724.7	16475.1	17755.9	13364.5	27064.3	45729.1	15994.2	15219.8	13079.2	82090.9	21761.2	62721.7	2904.38	18496.3	9125.57	47856	39323.7	12596.8	6962.47	6248.22	17537.5	58546.4	6614.99	62018.9	38554.6	169041	77634.2	9283.95	6613.87	120095	23730.8	75255.5
AT2G15620.1	3	2	80.79	0.970743	1.87857	Ox-12h	Ox-20h	| Symbols: NIR1, NIR, ATHNIR | nitrite reductase 1 | chr2:6810552-6812666 FORWARD LENGTH=586	8332.26	7980.39	4539.02	6097.01	5567.96	5206.35	21495.8	1201.13	2733.66	3727.7	3213.36	4939.45	7362.55	4229.09	7956.88	2496.08	4160.82	4638.75	13819.2	6622.57	10898.3	1765.35	5165.72	2600.79	10477.1	6484.24	3882.12	7370.06	3226.09	7589.88	8902.62	3144.23	5013.71	6030.17	16290	10932	2573.74	3420.39	9960.59	3423.76	7443.93
AT3G13290.1	3	3	97.13	0.435359	1.88952	Ox-16h	Col-32h	| Symbols: VCR | varicose-related | chr3:4297529-4303113 FORWARD LENGTH=1340	114442	136036	103179	5526.47	74278.3	51407.2	1490.17	171467	190049	85355.7	84358.1	145647	150099	147097	117489	70153	146692	89658.7	85229.7	149956	129636	69695.4	151545	154996	112488	13327.5	51115.4	122066	125539	85692.8	112700	165936	136001	77727.2	124865	107820	156919	197913	135698	153186	83159.1
AT3G22380.2	3	3	108.3	0.219144	2.2775	Ox-16h	Col-12h	| Symbols: TIC | time for coffee | chr3:7913181-7918967 FORWARD LENGTH=1555	49453	104031	87981	4063.66	30273.8	24493.8	3560.47	145867	139828	68502.3	45764.6	134970	137074	130510	89525.1	56136	154037	86996	57387	128458	115036	110786	99477.7	139044	67745.5	7430.9	58968.1	112626	127716	28579.3	112576	166335	108788	73362.4	53190.2	91933.9	127266	200049	80446	128445	74119.6
AT5G24490.1	3	3	211.21	0.790616	7.81145	Col-28h	Ox-28h	| Symbols: | 30S ribosomal protein, putative | chr5:8365690-8367178 FORWARD LENGTH=308	20935.5	29868	27329.9	12353.3	32158.2	35621.1	18388.4	12537.5	14090.7	27474.4	13509.7	20852.4	29092.8	18594.5	55253.8	18663.5	14070.8	8413.11	38684	25441	29443.3	588815	21283.4	13165.2	38505.5	23192.6	103587	7860.56	13084.7	36371.9	53710.3	19997.3	21620.8	25868.6	50064.6	33421.3	35111.5	11532.5	34248.7	17849.4	33367.3
AT1G52400.1;AT1G66270.1	3	2	108.89	0.0294777	33.0318	Col-28h	Col-16h	| Symbols: BGL1, BGLU18, ATBG1 | beta glucosidase 18 | chr1:19515250-19517930 FORWARD LENGTH=528	47.8082	1525.78	127.971	505.369	11.589	626.272	315.464	530.269	395.526	181.495	455.139	11640.6	329.017	7360.45	1180.98	388.517	12709.7	14573.3	22149.5	10410.7	39228.3	17014.1	554.158	7987.42	2899.15	0	24189.8	2083.82	7874.44	0.0602621	1653.95	8579.06	10861.6	16988.2	17756	13340.3	592.268	1244.45	2118.18	18084.6	421.609
AT1G76180.1	3	3	110.8	0.0686515	2.73708	Ox-12h	Col-12h	| Symbols: ERD14 | Dehydrin family protein | chr1:28587013-28587657 REVERSE LENGTH=185	22484.4	74292.2	33499.6	45051.3	22315.6	38226.4	67580.6	48588.3	52137.3	45890.1	31874.3	37816.7	29113	45561.7	74713.9	26680.4	46802.9	34689.8	143106	78048.7	93752.3	16618.9	51771.7	59535.4	96111.4	43160.3	49255.6	27407.7	40014.3	38112.1	90089	36054.3	86985.3	65570.2	262267	92051.6	72688.9	45706	102285	79450.7	65462
AT3G49910.1	3	3	99.52	6.96909e-06	4.6502	Col-16h	Ox-16h	| Symbols: | Translation protein SH3-like family protein | chr3:18504311-18504751 FORWARD LENGTH=146	26169.9	41138.9	41673.9	24595.7	41115.8	44314.1	94036.2	69599.2	25896.4	61836.6	44587.5	28443.7	21762.7	23200.7	46682.9	57667.3	16698.5	19719.8	37408.9	29655.4	59050.9	22573.3	50510.2	31810	55011.6	37741.8	39136	52364.5	38988.9	56653.5	15665.5	3054.46	6961.32	22050.9	38408.3	29334.8	8375.67	5210.6	15295.5	5368.34	14171.6
AT5G14780.1	3	3	163.22	9.72063e-06	3.43971	Ox-16h	Col-32h	| Symbols: FDH | formate dehydrogenase | chr5:4777043-4779190 FORWARD LENGTH=384	53329.4	71213.8	43243	67834.5	34086.4	48733.1	41004.1	70230.8	22709.7	27206.5	48612.7	38704.1	59741.4	31831.6	33586.9	44691.3	36043.9	27344.2	38775	24726.8	43116.3	27168.7	39293.2	19197.1	36510.4	14228.2	17984.6	41557.6	18511.6	19519.5	84848.6	50032.6	62824.5	41860.6	93452.8	67872.4	84529	91664.8	90056.4	50442.1	94667.8
AT3G04910.1	3	3	105.75	0.375822	2.50233	Col-12h	Col-28h	| Symbols: WNK1, ZIK4, ATWNK1 | with no lysine (K) kinase 1 | chr3:1355084-1358057 FORWARD LENGTH=700	256789	104285	142153	76143.4	234918	166646	35213.3	228278	135807	132979	215833	122808	191627	90256.9	102182	194911	90882.2	51671	47263.1	81306.6	77063.2	25941.2	91709.9	66453.9	64243.7	103617	26530.3	163807	81233.2	117235	113305	106551	81841.3	53988.1	48133.6	113706	178683	285018	90128	73740.8	153433
AT5G43940.2	3	3	168.48	0.230677	4.32324	Col-28h	Ox-24h	| Symbols: HOT5 | GroES-like zinc-binding dehydrogenase family protein | chr5:17684265-17686379 FORWARD LENGTH=391	30601.3	42470.1	26958.4	42023.8	11367	37055.7	123066	7599.2	13774.9	13967.3	54218	16588.8	13229.2	12554.3	20563.7	22739.7	19359.8	14816.4	59788	10062.6	47283.7	149356	22833.7	28251.2	48737	36895.6	12436.3	16612.1	6310.21	20447.5	34002.4	4849.53	24810.5	15014.7	47022.6	39434.4	15359	11199.4	25461.8	5668.2	29200.8
AT3G17390.1	3	3	160.47	0.444808	4.09354	Col-28h	Col-12h	| Symbols: MTO3, SAMS3, MAT4 | S-adenosylmethionine synthetase family protein | chr3:5952484-5953665 REVERSE LENGTH=393	7196.93	13445.6	4870.17	19287.2	9267.13	7125.96	67648.4	7941.48	10262.5	9777.27	22590.5	13065.8	4628.6	13155.8	18697.1	4574.74	15314.7	16689.5	42689.8	21174.2	25877.3	148287	10524.5	12434	24202.6	22118.8	76484.8	5006.04	12788.1	11053.7	42281.3	17257.1	16508.3	35141	47034.9	43705.8	11056.4	13955.7	25470.9	20015.3	30067.7
AT5G61790.1;AT5G07340.2	3	2	133.79	0.106467	5.8099	Ox-12h	Col-16h	| Symbols: CNX1, ATCNX1 | calnexin 1 | chr5:24827394-24829642 REVERSE LENGTH=530	6150.91	11815.9	4297.79	980.946	4930.98	5785.31	1523.65	4937.22	4904.13	5492.06	2837.47	16611.1	2604.41	13852.3	11703	7930.59	15782.6	12862.4	48358.1	16860.1	64592.9	11633.2	7356.08	10678.4	22391.6	2841.86	29887.3	2240.98	8283.35	6214.41	12574.6	6992.01	26184.8	32498.3	53300.2	33207.6	5080.08	4612.45	22847.4	18133.9	8135.82
AT2G37270.1	3	1	141.15	0.957948	110.355	Col-28h	Col-12h	| Symbols: ATRPS5B, RPS5B | ribosomal protein 5B | chr2:15647883-15649042 REVERSE LENGTH=207	0	47.5435	142.296	0	142.712	0	765.066	46.9268	49.2927	0	149.048	70.4803	344	0	29.7271	0	364.165	1359.5	14.7718	0	0	36414	70.956	213.703	0	0	29844.5	139.682	0	0	0	654.511	91.5852	2050.67	38.5103	55.0078	2953.13	481.33	410.084	238.43	0
AT2G43030.1	3	3	163.28	0.946924	2.65089	Col-16h	Ox-24h	| Symbols: | Ribosomal protein L3 family protein | chr2:17894898-17895713 FORWARD LENGTH=271	29026	38050.6	17288.1	69817.3	17332	48827.9	191939	6509.02	19828.1	22303.9	36640.7	12437.2	8955.29	38284.1	40703.6	23875.4	18394.6	17790.1	86953.2	31809.5	48075.6	88303.7	26195.5	10560.4	51767.1	70053.3	17709.5	13604.4	10473	19791.5	51231.7	6697.47	31686.2	33221.3	92726.7	55092.1	12677.4	4968.98	55425	19024.4	50757.2
AT5G04990.1	3	3	159.12	0.0917544	2.21536	Col-16h	Col-28h	| Symbols: SUN1, ATSUN1 | SAD1/UNC-84 domain protein 1 | chr5:1471698-1473770 REVERSE LENGTH=471	110952	97110.6	104846	164586	110744	114872	178052	127621	99389.6	78332.7	130012	70138.4	122509	78540.1	68170.1	151966	67532.2	43208.8	38355.6	67445.5	60497.9	24091.6	71122	63430.9	50912	119208	30491.1	143273	77527.3	100835	88661.9	87134.5	80812	38716.8	43302.3	68777.7	128322	175198	75151.3	90093.3	112108
AT3G23310.1;AT1G03920.1;AT2G20470.1	3	3	111.26	0.133343	5.01592	Ox-24h	Col-16h	| Symbols: | AGC (cAMP-dependent, cGMP-dependent and protein kinase C) kinase family protein | chr3:8339799-8343355 FORWARD LENGTH=568	53316.8	32004.8	28250	10622	36180.5	29858.9	6343.74	33964.8	19578.5	24075.9	38704.5	128981	35654.2	46583.2	26712.5	38747.2	54100.2	82248.2	15101.3	26125.5	39248.6	92254.1	17917.4	49434.4	16398.2	11534.9	81182.6	27947.3	142037	22293	33822.6	204132	96237.7	158003	15770.2	45745.5	38395.4	49345.9	17121.2	206014	29482.2
AT3G18890.1	3	3	134.94	0.723298	2.58115	Col-28h	Col-24h	| Symbols: | NAD(P)-binding Rossmann-fold superfamily protein | chr3:6511169-6514729 FORWARD LENGTH=641	48599.4	85422.4	71665	28616.9	50650	25909.9	46761.1	95819.9	82606.8	118893	38929.6	44070.1	69978.8	61533.9	89959.6	44196.5	51286.2	43032.4	74611.1	62367.7	54666.3	408439	80060.3	96706.8	71218.3	27294.8	427688	50820.2	63410.4	68621.9	59977.5	74720.6	59845.6	82004	110639	68685.4	113599	82756	80736.1	67042.6	54848.2
AT3G14310.1	3	3	96.41	0.796234	2.77966	Col-16h	Ox-24h	| Symbols: ATPME3, PME3 | pectin methylesterase 3 | chr3:4772214-4775095 REVERSE LENGTH=592	33163.5	111339	71211.2	225611	58242.6	115145	368137	33243.5	46152	82124.4	67071.2	60148.3	45254.3	86714.3	104478	63929.6	55275.1	49001.5	203701	68775.1	167171	21216.7	75113.3	44823.6	117472	134447	50487.2	32240	36295	72097.7	81262.4	21004.4	114065	77511	250665	129319	32296.4	26187.8	167021	42648.2	103127
AT5G48300.1	3	3	185.79	0.335462	3.04564	Col-28h	Ox-20h	| Symbols: ADG1, APS1 | ADP glucose pyrophosphorylase 1 | chr5:19570326-19572557 FORWARD LENGTH=520	15364.6	81771.4	32575	47461.1	10318.6	71312.4	121624	21024.5	23086.3	39747.4	26024.1	22866.7	24316.8	34176.9	39755.5	23033.9	24249.8	21740	93215.4	29418	88828.6	90484.1	47928.9	32672.6	104379	46985.5	31031.2	37051.6	16122.1	36721.3	34439.1	4437.15	28189	24006.4	97015.7	47495.2	24776.2	5467.31	67093.2	18748	41206.3
AT4G13930.1	3	3	149.53	0.781435	2.48188	Col-28h	Col-16h	| Symbols: SHM4 | serine hydroxymethyltransferase 4 | chr4:8048013-8050021 REVERSE LENGTH=471	10144.2	35487.4	15140.2	7512.21	10730.2	15060	23572.6	4812.19	13667.4	15190.2	8985.5	17437.8	5014.89	12900.8	36928.1	6343.96	20566.9	11855.5	68685.2	21363.1	54964.7	23061.9	22403.3	11246.5	67769.3	6297.94	36357.1	6031.53	7773.15	17899.7	15350	5188.41	24813.3	41929.2	64276.7	49302.6	6609.64	2428.26	35819.3	18792.3	30343.8
AT3G54050.1	3	3	259.31	0.00617766	19.1326	Ox-12h	Col-16h	| Symbols: HCEF1 | high cyclic electron flow 1 | chr3:20016951-20018527 FORWARD LENGTH=417	654.019	19949.6	3333.02	410.664	729.701	1378.66	273.452	2222.63	14453.5	3572.17	1811.75	55516.7	3521.44	83700.5	46843.5	2170.29	54307.2	56617.5	191746	67379.5	92566	84778.6	23674	46255.2	38529.5	95.3196	155878	5295.95	53855.4	1152.52	37182.5	22971.5	86461.5	112178	160217	78603.6	6501.5	5130.17	73519.1	72283.7	9099.09
AT5G66530.1	3	3	112.72	0.973579	2.51141	Ox-12h	Col-20h	| Symbols: | Galactose mutarotase-like superfamily protein | chr5:26553821-26555575 REVERSE LENGTH=307	7462.93	31808.3	17198	37811.7	7233.92	26234.2	109999	5388.83	9504.14	15581.9	15502.7	12730.3	6447.14	17580.7	18655.5	12809.7	8028.34	9385.03	58909.5	17722.8	40237.6	8137.43	18380	12827.5	27693.1	44551.1	17408.4	5497.69	7266.8	16822.8	35943	6022.14	32325.7	27835.7	75973.4	39236.9	9070.04	5106.37	48755.3	18691	30176.4
AT5G14910.1	3	3	286.09	0.739422	3.55602	Col-28h	Col-12h	| Symbols: | Heavy metal transport/detoxification superfamily protein | chr5:4823815-4825196 FORWARD LENGTH=178	5951.14	48184.3	26764	33736.2	13512.1	60114.2	35971.6	4993.14	13978	46848.6	29221.1	27089.6	11221.1	32276.9	61449.9	33407.8	22169.5	15857.1	100975	47094.8	83530.4	224063	39170.7	25710.2	83221.6	39742.1	73564.7	8206.44	15801.9	39660.8	34260.7	4540.19	37610.9	37736.5	123268	60612.1	18168.4	2348.81	103377	13921.7	54913.8
AT2G28800.1	3	3	117.07	0.104152	12.154	Ox-12h	Col-12h	| Symbols: ALB3 | 63 kDa inner membrane family protein | chr2:12356669-12359158 REVERSE LENGTH=462	1483.95	8714.12	5243.42	19296.7	4319.23	7159.21	51512.2	4013.97	10673.9	3764.24	4620.38	92777.5	4213.12	101516	12773.7	3159	72749.1	59379.7	44972.7	57818.3	41808.4	16488.9	6251.03	97655.6	16361.6	10865.5	52025.9	5006.15	140824	6042.47	14084.5	243047	108850	74765.2	33956.4	73010.5	7206.36	19157.7	16214.2	144369	12428.7
AT1G16610.3	3	3	77.4	0.116238	3.18035	Ox-32h	Col-28h	| Symbols: SR45 | arginine/serine-rich 45 | chr1:5675925-5678686 REVERSE LENGTH=425	504716	426607	601930	1.13086e+06	581647	505107	857373	582061	986614	663428	420450	220863	568296	694713	451409	525127	689150	386334	446074	792244	210747	83667.9	446600	472704	559159	905863	81622.9	701774	675075	925719	694268	735971	963370	372508	593473	616803	1.17692e+06	1.53231e+06	532916	550639	1.26962e+06
AT2G24200.1;AT4G30910.1	3	3	138.87	0.960098	2.91177	Ox-12h	Col-32h	| Symbols: | Cytosol aminopeptidase family protein | chr2:10287017-10289450 REVERSE LENGTH=520	12421.1	29199.4	23043.3	34140.4	15305.2	36793.9	52915.3	7356.55	14768.1	22492.7	22643.7	14336	7354.82	32607	30555.8	10838.5	15622.2	14612.3	55700.7	27114.1	64499.4	5291.05	29833.1	11245.6	50872.9	18849.1	15171.4	7424.21	8670.7	22552.4	35187.9	4650.19	42080.9	23214.7	106458	52063.2	7229.34	8924.98	64950.9	24842.3	24473
AT5G08660.1	3	2	75.61	0.83154	2.13931	Col-12h	Ox-28h	| Symbols: | Protein of unknown function (DUF668) | chr5:2814526-2817845 FORWARD LENGTH=649	110425	55802.1	69396.1	27039.9	104619	76028.9	4307.88	75851.3	78453.4	90558.1	89523.7	48730.6	85684.4	51721.9	56152.6	67021.2	48249.9	28804.8	26090.3	41845.7	44644.9	25426.2	58672.3	38398.2	57335.2	12476.3	28558.6	71073.2	56312.4	93327.7	46279.5	45554.8	33552.3	21336.8	26779.6	30979.3	65047.6	57765	37494.8	46536.4	44566.7
AT3G47520.1	3	3	240.14	0.278194	2.64651	Col-28h	Col-32h	| Symbols: MDH | malate dehydrogenase | chr3:17513657-17514868 FORWARD LENGTH=403	8945.57	23094.8	18559.3	3428.41	15847.7	15175.9	1726.85	8889.48	18275.2	17422	7893.03	15016.8	14779.8	14337.3	23312.2	6251.59	21913.7	13977.5	37451.2	21684.1	26719.5	65469.4	13735.7	14190.2	27758.8	1701.21	15452.2	12385.7	10422.2	15913.6	27362.6	9469.7	23814	20565.6	62491.3	37691.8	12014.9	7635.78	30316	17287.2	17453.2
AT4G24190.1	3	3	171.41	0.500603	1.62233	Col-16h	Ox-24h	| Symbols: SHD, HSP90.7, AtHsp90.7, AtHsp90-7 | Chaperone protein htpG family protein | chr4:12551902-12555851 REVERSE LENGTH=823	40476	46659.4	37146.4	111001	47208.4	50354.5	109100	54094.6	36365.9	42133.4	46551.5	24735.5	51393.7	35920.2	44660.3	49176.1	32281.6	27432.1	66366.8	43806.6	54860.1	12706	42225.5	39848.7	38139.1	56989.3	25570.9	31069.9	29359.1	59946.4	53127.4	23261.3	55293.3	33069.1	81636.5	42964.1	53778.4	55289.8	64035.7	34915.7	43637.7
AT2G35050.1	3	3	104.68	0.33609	1.80141	Col-16h	Ox-12h	| Symbols: | Protein kinase superfamily protein with octicosapeptide/Phox/Bem1p domain | chr2:14769708-14774796 FORWARD LENGTH=1257	264418	174471	143330	329190	181803	220748	296945	239915	194796	180033	247640	151003	187574	216446	151665	195996	242780	111525	113035	123223	119338	72661.8	143777	217154	135371	235392	61391.1	250380	189689	207392	109487	184832	187873	87977.9	58470.1	138582	214592	172520	130312	131395	154076
AT2G36620.1	3	3	107.19	0.0013335	2.35191	Ox-12h	Col-20h	| Symbols: RPL24A | ribosomal protein L24 | chr2:15350548-15351819 REVERSE LENGTH=164	8457.84	9857.35	7774.43	23284.6	11706.4	17686.8	27055.5	5761.24	12037	11390.6	9215.53	11281.4	4707.49	17231.2	17538.8	8915.48	10744.4	11314.9	26566	15786.4	10717.8	21026.9	11879	11099.7	18608.5	26680.7	13251.1	6103.52	15988.1	16677.5	26908	24538.1	24339.5	15193.6	50075.4	30651.5	19076.5	30414.4	20999.2	14201.4	30405.5
AT5G19220.1	3	3	143.18	0.720439	2.00021	Col-32h	Ox-20h	| Symbols: ADG2, APL1 | ADP glucose pyrophosphorylase large subunit 1 | chr5:6463931-6466775 REVERSE LENGTH=522	8140.64	24325.7	16555.1	22325.6	11788.9	11808	9235.2	25387.2	13211.7	16525.9	29409.7	20636.5	7256.86	16442.2	18330.3	14355	8463.95	9537.79	24280	15451.1	30648.4	5770.41	20213	20960	15298.3	35472.9	24741.2	12989.1	20791.2	5712.35	14210.6	5848.55	16301.2	16343.8	29615.9	21146.7	13856.9	8430.72	24914.9	16536.8	9973.77
AT4G16720.1	3	3	96.47	0.737017	2.41497	Ox-20h	Col-32h	| Symbols: | Ribosomal protein L23/L15e family protein | chr4:9400156-9401315 REVERSE LENGTH=204	17914	7928.02	7403.56	50089.1	20005.2	22971.6	78567.8	24328.5	15402.4	20505.3	40550.7	6265.85	14487.1	12852.1	13535.5	37919.2	11388.8	5038.76	18531.9	17496.6	4229.96	68776.8	10028.4	5502.04	14761.6	35414.3	18592.7	9213.97	8472.22	7219.9	22779.2	9383.82	19506.8	17330.6	76424.5	35768.3	11427.3	7245.15	25170.4	7459.92	49205.4
AT3G20820.1	3	3	97.85	0.542864	3.63772	Col-16h	Ox-32h	| Symbols: | Leucine-rich repeat (LRR) family protein | chr3:7280930-7282027 FORWARD LENGTH=365	10127.3	27320	16114.8	22749	20256.8	15879.8	76720.5	7793.53	12865.8	20430.8	8410.28	15001.8	5088.49	14445	26358.1	11001.2	10242.2	7123.22	31548.8	16755.2	29012.6	3715.57	13367.4	6465.56	26153.4	40695.4	7617.73	3772.71	8678.18	24136.6	21128.9	1271.03	13752.2	12546	48206.1	24818.8	2668.61	1513.8	29888	7079.42	19206.3
AT2G33210.1	3	2	83.27	0.617428	2.10839	Col-16h	Ox-16h	| Symbols: HSP60-2 | heat shock protein 60-2 | chr2:14075093-14078568 REVERSE LENGTH=585	11943.6	21533	22487.4	29129.5	19751.8	34506.4	61429	10492.3	13994.2	16585.6	7925.39	14767.7	26470.6	17090.7	13710.4	20634.5	12393.2	7097.67	36153.8	15322.3	30890.4	4004.53	19085.2	9572	24737.4	21474.8	6528.81	9312.64	9495.23	23569.1	16124.7	17106.7	16764.7	11773.4	36745.9	19155.5	4596.97	7342.19	28906.6	4980.91	37071.8
AT1G16080.1	3	3	112.58	0.628985	1.83041	Col-28h	Ox-20h	| Symbols: | unknown protein; LOCATED IN: apoplast, chloroplast stroma, chloroplast, chloroplast envelope; EXPRESSED IN: 23 plant structures; EXPRESSED DURING: 14 growth stages; Has 81 Blast hits to 81 proteins in 28 species: Archae - 0; Bacteria -	88748.1	146656	106000	11996.6	52796.1	72493	23595	147468	115788	107921	60604.6	108031	151017	94139.1	125232	81942	83168.4	86614.6	114475	95822.3	120005	66583	156452	154412	130907	36245.2	96181.2	152409	111914	63010.1	110220	70482.8	74075.7	52414.1	141165	94737.8	69777.5	151937	89097.8	74412.7	65566.5
AT1G74970.1	3	3	204	0.856919	4.66511	Col-28h	Col-20h	| Symbols: RPS9, TWN3 | ribosomal protein S9 | chr1:28157761-28159202 REVERSE LENGTH=208	8877.56	22735	15624.7	59325.1	21411	31849	164689	9856.08	11532.7	12872.5	14783.8	8466.91	7513.21	23995	17823.6	15725.2	8660.5	8159.43	52611.6	18309.2	25898.9	255816	18519.3	8985.15	29385.8	49335.6	23873.2	6937.66	6957.28	21962.4	26170.9	4864.89	28132.6	20188.8	78389.9	25436.9	8307.61	7083.66	32816.7	13130.6	32088
AT2G01250.1;AT2G44120.2	3	3	124.49	0.87648	4.05792	Col-16h	Ox-20h	| Symbols: | Ribosomal protein L30/L7 family protein | chr2:132943-134264 REVERSE LENGTH=242	5800.03	8199.23	6445.63	18366.6	6724.11	17821.6	70114.8	1173.1	4161.21	4322.89	13995.5	4294.25	813.421	9812.36	12280.1	13706.3	4302.04	7071.79	23928.4	7056.37	19095.6	12765.8	7494.17	6095.85	12726.2	24977.5	16015.9	1324.41	4770.74	9038.55	12482.4	1632.66	9811.87	10162.5	29037.3	20510.7	1603.22	753.014	14752.9	5182.36	10135.3
AT5G10540.1	3	3	137.18	0.959555	2.41195	Col-16h	Ox-20h	| Symbols: | Zincin-like metalloproteases family protein | chr5:3328119-3332462 FORWARD LENGTH=701	4263.97	14161.1	10086.3	20655	7143.27	20958.8	59180.2	2461.87	6302.51	11700.2	10785	9585.4	2886.27	12045.4	14193.8	8022.22	7708.35	7960.88	36689.2	9939.27	27757.2	15514.1	10155.8	8031.14	17987.3	25318.3	27634.7	3714.45	7297.78	8210.97	15749.8	3430.4	15486.3	21664.8	28698.4	20561.8	3767.11	2319.82	22517.4	10199.3	13386.8
AT1G14810.1	3	3	157.76	0.0217294	7.49678	Col-28h	Col-32h	| Symbols: | semialdehyde dehydrogenase family protein | chr1:5102684-5104633 REVERSE LENGTH=375	1278.96	7419.05	4976.71	4407.58	1888.29	5898.06	7357.59	2633.69	2639.18	4564.37	3197.22	8902.44	2475.24	6326.32	5917.16	3046.82	7776.18	5884.88	27103.3	6580.93	10083.3	89899.4	7527.17	9398.8	9140.5	3473.65	5522.41	3003.5	3725.84	1088.37	8801.98	3646.29	20226.3	16690.7	26467.9	11127.3	6916.73	3956.42	22840	3755.65	5601.2
AT5G61410.1	3	3	135.78	0.511641	8.084	Col-28h	Col-16h	| Symbols: RPE, EMB2728 | D-ribulose-5-phosphate-3-epimerase | chr5:24684085-24685836 REVERSE LENGTH=281	8094.02	9758.01	7545.26	542.653	10498.4	3395.77	2196.79	1972	7224.45	7171.07	1080.93	68203.8	2031.45	30451	7801.02	3646.71	35395.9	38959.8	8818.31	21188.9	20548.8	115337	6263.5	31344.9	4031.41	1674.44	70886.9	2291.22	59770.9	11506.7	7439.08	57297.4	20431.8	37394.7	5805.84	14341.5	4102.07	4445.72	10128.1	52411.8	5469.29
AT5G03630.1	3	3	163.95	0.493254	3.57777	Col-28h	Ox-32h	| Symbols: ATMDAR2 | Pyridine nucleotide-disulphide oxidoreductase family protein | chr5:922378-924616 REVERSE LENGTH=435	3228.35	15290.4	5916.99	8804.64	6237.21	16229.4	16322.5	4042.13	9780.05	19583.4	6096.46	7521.53	2620.32	15974.8	20333.1	6277.37	9506.05	9338.26	42842	20702.4	33812.9	53481.9	8360.13	8794.89	25877.3	15711.7	19845.6	7066.08	7167.46	10395.6	19351.3	3747.11	14877.2	18080.2	66428.7	22732.3	5521.16	2343.07	28815.3	9639.03	13185.5
AT3G06650.1	3	2	175.28	0.0341528	12.8823	Ox-12h	Col-16h	| Symbols: ACLB-1 | ATP-citrate lyase B-1 | chr3:2079247-2082633 REVERSE LENGTH=608	213.556	16873.4	1713.38	642.817	104.199	565.601	952.067	1741.83	8001.01	681.198	1772.69	20764.6	1406.32	18373.4	25454.3	10.7086	17626.3	11641	55403.4	25024.7	67427.9	8498.46	14597.2	23871.2	20168.7	123.938	26496.3	3087.82	10595	0	20700.4	8642.35	29123.2	22975.9	72395.1	41123.5	8379.12	8687.9	38991.9	22683.6	5769.93
AT1G23170.2	3	1	119.59	0.0705113	219.96	Ox-28h	Col-12h	| Symbols: | Protein of unknown function DUF2359, transmembrane | chr1:8212724-8215516 FORWARD LENGTH=615	0	432.468	191.57	63.6485	0	0	86.2092	1232.61	448.34	15.4207	8.98817	36897.5	255.971	46169.7	251.35	12.379	41581.5	35568.3	6496.84	17065.1	26574.6	15100.9	776.449	50276	34.91	0	24729.5	782.091	68985	0	11892	65998.2	37110.4	30436.8	628.259	15014.6	4135.7	940.74	2252.75	45239.9	173.611
AT4G23100.1	3	3	127.4	0.373231	2.6208	Col-16h	Ox-24h	| Symbols: RML1, PAD2, GSH1, CAD2, ATECS1, GSHA | glutamate-cysteine ligase | chr4:12103458-12106751 REVERSE LENGTH=522	10735.2	14429.4	10958.1	31732.4	14692.7	18044.5	65046.4	4476.94	6084.57	10892.5	7071.25	8302.51	8906.39	9975.41	9440.05	8846.32	7973.61	4412.33	29825.2	8285.51	19018.5	22836.2	13362.6	6133.17	19970.6	21800	10798.1	7923.48	9321.17	13236.3	10597.6	3086.42	10843.7	8652.5	26920.6	10381.7	6986.47	4811.26	11420.4	6596.39	12912.2
AT5G66880.1	3	2	87.89	0.015096	21.2032	Ox-28h	Col-12h	| Symbols: SNRK2-3, SNRK2.3, SRK2I | sucrose nonfermenting 1(SNF1)-related protein kinase 2.3 | chr5:26710697-26712732 FORWARD LENGTH=361	0	10117.6	4156.58	60.2439	87.2971	0	298.049	8472.62	16929.1	1023.5	215.852	55073.3	9245.78	30856.3	12073.2	300.487	47071.8	37087.9	11234.9	46978.9	33577.9	39862.8	8183.81	38250.5	3879.61	0	36414.7	14072.1	62511.5	103.183	28421.9	70057.4	90114	54948.9	39176.6	49765.6	17554.8	50181.4	22605.9	135175	5882.64
AT2G20190.1	3	3	89.81	0.369728	2.24037	Ox-24h	Col-16h	| Symbols: ATCLASP, CLASP | CLIP-associated protein | chr2:8711862-8718813 REVERSE LENGTH=1439	34691.4	13964	23751.5	5836.52	24364.9	19441.8	0	18562.4	32672	21274.1	29887	49685.7	25981	59453	33046.1	31155.5	38201.6	47076.5	16294.8	40172.7	28486.1	61377	19143.5	56767.8	20073.4	4834.23	30992.3	24251.2	79345.1	24939	17215.9	74466.8	33866.8	38663.5	12541.2	28366.4	16712.9	31856.2	13588.6	59763.2	10605.1
AT2G20420.1	3	3	153.24	0.444374	4.98892	Ox-12h	Col-12h	| Symbols: | ATP citrate lyase (ACL) family protein | chr2:8805574-8807858 FORWARD LENGTH=421	1211.39	12877.7	6618.89	11263.3	2867.04	17699	12152	717.566	3396.69	4396.24	4375.99	13535.3	2893.06	18615	18617.4	5110.12	12645.2	11461.8	55506.7	13319	61122	14113.8	8517.1	8618.01	20267	10973.1	17702.3	2433.05	5556.32	3885.51	25510.4	2624.55	39389.8	29166.1	77114.7	36084	1517.56	1296.98	44489.3	13768.8	18982.8
AT5G13650.2	3	3	105.04	0.990652	2.4293	Col-16h	Col-20h	| Symbols: | elongation factor family protein | chr5:4397821-4402364 FORWARD LENGTH=676	7229.57	5901.75	6447.14	12302.6	9576.57	19656.3	46204.5	4637.66	4644.91	9981.94	7405.97	4805.25	3214.65	9104.39	10510.8	7935.35	6029.29	6266.59	24521.3	7203.12	13534.5	3918.26	8789.86	3233.14	16975.7	22347.3	2886.59	3602.62	5056.68	13990.3	17760.1	2509.31	11579.3	8031.35	30502.5	24051.3	8261.32	3220.81	22353.1	4270.6	22259.4
AT5G54600.1	3	3	88.18	0.364102	2.5109	Ox-12h	Col-32h	| Symbols: | Translation protein SH3-like family protein | chr5:22183046-22184403 FORWARD LENGTH=198	11637.9	22936.7	12715.6	23859	10833.5	19322	40601.9	12808.3	6603.47	15019.9	17473.3	7873.65	7338.24	8557.62	13650.3	6547.74	5078.94	6024.61	28305.4	8551.93	19359.9	2127.88	15598.5	7105.05	15411.5	15952.4	5101.24	8371.94	5095.94	14429.2	48184.7	6174.88	14397.9	11567.6	42585.1	21256.8	14859.8	10987.7	18691.5	7770.8	21217.9
AT2G21170.1	3	3	327.9	0.368172	28.3072	Col-28h	Col-12h	| Symbols: TIM, PDTPI | triosephosphate isomerase | chr2:9071047-9073106 REVERSE LENGTH=315	234.913	6410.01	1487.54	1626.66	581.525	5523.8	1800.23	405.949	1253.47	7835.62	303.846	3163.5	566.344	9084.79	17851.6	549.26	3358.62	4322.34	50266.1	9824.03	13778.8	247413	6027.93	3679.04	21815.4	1170.49	24989.8	443.801	2816.6	5585.11	10261.3	1220.18	10373	13106.4	59815.2	16076.1	3225.64	100.223	22410.9	5644.14	10448.2
AT3G46970.1	3	3	80.66	0.610019	5.20256	Col-28h	Ox-32h	| Symbols: ATPHS2, PHS2 | alpha-glucan phosphorylase 2 | chr3:17301625-17306111 REVERSE LENGTH=841	2038.57	4934.82	2811.65	6077.49	3011.02	4819.66	20488.6	1700.98	1454.92	2601.54	1503.14	3411.86	1621.17	4659.52	4743.62	2509.64	2454.77	2166.15	17227.3	2604.98	11412.3	39232.7	4610.23	2246.61	6689.59	6057.46	17922.8	1045.01	1913.45	2922.19	2630.64	908.008	4280.96	5504.73	16602.1	7045.62	2713.95	1056.61	8442.25	1385.19	4453.88
AT3G03250.1	3	3	97.67	0.680447	3.16339	Col-28h	Ox-20h	| Symbols: UGP, UGP1, AtUGP1 | UDP-GLUCOSE PYROPHOSPHORYLASE 1 | chr3:749761-754014 REVERSE LENGTH=469	2839.5	9861.1	6676.15	8362.7	4018.58	14216.5	5493.47	1455.39	2531.55	4232.5	4973.37	3085.4	1936.29	7862.58	6814.34	3431.81	4253.46	5217.75	18372.1	4953.62	18776.5	23314.5	7031.31	2362.61	20535	45830.1	7533.27	3623.52	2629.04	5829.81	7288.56	1711.69	7835.71	8507.31	27085.3	10676.5	2775.08	10351.8	13220.3	2919.77	6507.7
AT1G09310.1	3	3	248	0.904434	74.179	Col-28h	Col-12h	| Symbols: | Protein of unknown function, DUF538 | chr1:3009109-3009648 FORWARD LENGTH=179	1461.83	2340.79	1385.34	2131.69	2087.06	1313.18	4570.59	2475.98	2340.94	1288.77	3794.41	2229.12	2275.97	2044.66	1800.7	2811.87	2359.25	4226.18	2306.43	1731.14	2829.61	689310	1890.81	2723.52	1025.94	2275.88	73141.4	2107.78	2878.88	1003.53	1351.21	2413.99	1814.97	5394.43	1765.81	1576.26	3136.53	3508.3	2335.48	2012.6	1202.77
AT2G21390.1;AT1G62020.1	3	3	75.9	0.507748	4.05598	Ox-12h	Col-16h	| Symbols: | Coatomer, alpha subunit | chr2:9152428-9156577 FORWARD LENGTH=1218	3596.89	7379.44	1591.27	3292.07	1804.51	6377.68	2049.65	2310.06	1707.04	1392.93	2431.95	2938.89	1366.67	2877.46	4899.7	2695.55	3084.6	2618.6	19719.6	3984.62	16473.6	1636.22	4013.43	1304.34	11902.5	3284.96	4795.21	1484.3	1054.38	3411.76	9554.94	1332.56	6881.18	7020.49	31334.9	11761.9	2683.83	3390.8	13457.3	3824.58	5316.6
AT4G22670.1	3	3	297.39	0.345952	2.34612	Ox-16h	Col-12h	| Symbols: AtHip1, HIP1, TPR11 | HSP70-interacting protein 1 | chr4:11918236-11920671 FORWARD LENGTH=441	1.98448e+06	3.43168e+06	2.53529e+06	165967	2.05293e+06	978738	300809	8.03685e+06	5.15675e+06	1.55374e+06	1.30984e+06	5.78258e+06	4.46009e+06	5.47198e+06	5.58146e+06	1.85402e+06	6.47405e+06	3.76909e+06	2.80846e+06	6.84258e+06	3.7608e+06	2.02775e+06	4.7403e+06	5.89805e+06	2.80651e+06	736558	1.99772e+06	4.72288e+06	4.58499e+06	1.52143e+06	3.61662e+06	5.88615e+06	3.6015e+06	2.68954e+06	2.56323e+06	5.40702e+06	6.41644e+06	5.11525e+06	3.61028e+06	3.31186e+06	2.70243e+06
AT3G25070.1	3	3	137.55	0.0442782	2.68367	Col-12h	Ox-12h	| Symbols: RIN4 | RPM1 interacting protein 4 | chr3:9132458-9133747 FORWARD LENGTH=211	3.82901e+06	2.11222e+06	2.35796e+06	4.91811e+06	3.04045e+06	3.10917e+06	4.85533e+06	3.56559e+06	2.61553e+06	1.99436e+06	2.93474e+06	1.44845e+06	3.82311e+06	1.78265e+06	1.37154e+06	3.06725e+06	1.58032e+06	885376	1.13339e+06	1.39367e+06	1.24163e+06	507064	1.93566e+06	1.51277e+06	1.38401e+06	3.19427e+06	616595	3.20702e+06	1.53132e+06	2.40363e+06	1.7049e+06	1.51482e+06	1.26358e+06	724245	850482	1.37596e+06	2.75849e+06	2.33131e+06	1.37033e+06	1.07072e+06	2.09975e+06
AT5G49890.1	3	3	138.59	0.962544	1.58966	Ox-16h	Ox-12h	| Symbols: CLC-C, ATCLC-C | chloride channel C | chr5:20288489-20292143 REVERSE LENGTH=779	482285	243762	317347	81838.3	352896	316503	70714.5	357265	315569	380758	415401	294170	451150	195574	250875	568422	363140	211681	125536	347957	266507	139631	390590	303139	302393	318434	97768.1	506000	359204	478805	331298	374268	269035	129919	120966	263122	400649	737239	249760	297341	364377
AT4G35100.1	3	3	154	0.391855	2.16025	Col-12h	Col-28h	| Symbols: PIP3, PIP3A, PIP2;7, SIMIP | plasma membrane intrinsic protein 3 | chr4:16708672-16709958 FORWARD LENGTH=280	4.08927e+06	2.34475e+06	1.74502e+06	2.78671e+06	2.57197e+06	2.4669e+06	3.8059e+06	2.71508e+06	2.11386e+06	1.32042e+06	2.65675e+06	1.16315e+06	2.01211e+06	1.57121e+06	837788	2.926e+06	1.88584e+06	714554	1.16558e+06	1.65839e+06	1.286e+06	416416	1.87924e+06	1.29181e+06	1.39326e+06	3.52395e+06	430587	2.65522e+06	1.13732e+06	1.8497e+06	2.12763e+06	1.69249e+06	1.34618e+06	778988	1.03077e+06	1.294e+06	2.33691e+06	4.0471e+06	1.19496e+06	1.65286e+06	2.54863e+06
AT4G17890.1	3	3	134.12	0.430184	1.75965	Col-20h	Ox-12h	| Symbols: AGD8 | ARF-GAP domain 8 | chr4:9937121-9939146 FORWARD LENGTH=413	530611	386420	453735	434469	600444	488966	282265	587678	489912	421052	596367	364610	609061	431766	411220	601465	332078	215022	218506	280601	364132	167050	479662	351226	317412	310962	141626	701933	410166	468991	349338	301831	329865	155948	234326	291723	627262	613722	345525	289233	418400
AT2G46820.1	3	3	195.41	0.0205235	10.3785	Ox-16h	Col-12h	| Symbols: PTAC8, TMP14, PSAP, PSI-P | photosystem I P subunit | chr2:19243729-19244870 FORWARD LENGTH=174	108812	1.18712e+06	358922	270132	122043	317441	551731	991654	4.62053e+06	339556	193903	4.91469e+06	771526	5.86959e+06	2.70756e+06	167849	5.5427e+06	2.87103e+06	3.3255e+06	5.82646e+06	4.8597e+06	2.3444e+06	2.35351e+06	6.56166e+06	617283	219092	2.52785e+06	1.64266e+06	7.56165e+06	202959	3.34617e+06	5.55871e+06	5.06791e+06	2.70949e+06	2.83904e+06	3.94032e+06	2.57144e+06	6.05877e+06	3.61795e+06	5.05667e+06	644693
AT4G13510.1	3	3	166.91	0.219751	2.71428	Col-16h	Ox-12h	| Symbols: AMT1;1, ATAMT1, ATAMT1;1 | ammonium transporter 1;1 | chr4:7858220-7859725 FORWARD LENGTH=501	1.74404e+06	1.43593e+06	973762	1.1996e+06	1.72789e+06	1.64227e+06	2.26694e+06	1.98124e+06	1.44499e+06	1.26667e+06	2.74982e+06	858892	1.49672e+06	1.469e+06	908663	2.1723e+06	1.32184e+06	549124	677002	1.09711e+06	819803	309145	1.13831e+06	960704	908122	1.91652e+06	282606	2.49387e+06	913170	1.19822e+06	897548	838612	643104	347802	442143	704460	1.41783e+06	1.58489e+06	1.08512e+06	997572	1.6446e+06
AT4G26130.1;AT5G59960.1	3	3	143.77	0.309938	1.84794	Ox-24h	Col-12h	| Symbols: | unknown protein; FUNCTIONS IN: molecular_function unknown; INVOLVED IN: biological_process unknown; LOCATED IN: endomembrane system; EXPRESSED IN: 23 plant structures; EXPRESSED DURING: 13 growth stages; BEST Arabidopsis thaliana prote	282820	190697	274102	148562	225470	216753	193507	454895	395227	281043	254999	304349	382085	327811	304942	266958	318240	410147	157114	309260	189177	159408	255091	355797	199420	193662	139909	383660	442627	208408	299315	703390	327549	249366	157466	282798	438574	556406	222157	376567	256481
AT1G57990.1	3	3	224.55	0.8131	1.81	Ox-20h	Col-28h	| Symbols: ATPUP18, PUP18 | purine permease 18 | chr1:21441700-21442872 REVERSE LENGTH=390	2.79115e+06	1.8985e+06	2.0058e+06	333834	2.9091e+06	831309	27022.4	3.02715e+06	2.95761e+06	2.28459e+06	2.19954e+06	1.63219e+06	3.08034e+06	1.7161e+06	2.24355e+06	2.17579e+06	1.82466e+06	951841	797459	1.88657e+06	1.25095e+06	627552	1.7835e+06	1.9649e+06	1.49305e+06	762518	588231	2.17465e+06	1.76795e+06	1.9504e+06	2.17417e+06	2.05256e+06	1.92417e+06	851069	1.02083e+06	1.71769e+06	3.29011e+06	3.45921e+06	1.89732e+06	1.65857e+06	2.80069e+06
AT2G30520.1	3	3	114.61	0.115165	2.0673	Ox-16h	Col-32h	| Symbols: RPT2 | Phototropic-responsive NPH3 family protein | chr2:13002920-13005573 REVERSE LENGTH=593	345941	129554	182024	118421	256440	180157	18037.3	190222	141793	88557.9	176663	92360.8	168999	120920	75114.7	134300	125738	123948	60479.9	91270.3	69829.8	60598.8	144068	131405	105508	49310.6	51360	146737	79247.7	183748	176560	190987	169816	80199.9	75578.9	136107	307554	301629	175890	133976	206938
AT3G47470.1	3	3	171.81	0.300622	1.7797	Col-28h	Col-20h	| Symbols: LHCA4, CAB4 | light-harvesting chlorophyll-protein complex I subunit A4 | chr3:17493622-17494773 REVERSE LENGTH=251	312200	425584	331562	469587	287166	534479	655801	161762	253759	394737	417455	280607	210966	391520	419600	581038	343529	268994	693742	437086	809790	367137	619502	523076	741847	622566	327992	562347	466742	765897	430965	266388	377654	412946	788942	594459	278723	339612	560788	304436	514633
AT5G07120.1	3	3	103.36	0.273746	1.90459	Col-12h	Ox-12h	| Symbols: SNX2b | sorting nexin 2B | chr5:2207065-2209355 REVERSE LENGTH=572	531462	309844	439401	276344	496033	299057	296524	383259	351557	332214	451164	341622	421547	326966	275930	507139	301265	182446	151633	292973	250743	167858	290721	298139	234237	340153	126521	397701	363312	357574	233699	270907	266327	163971	143064	190797	354375	435514	270082	212868	391844
AT3G08710.1	3	3	139.76	0.940916	1.48926	Ox-24h	Col-32h	| Symbols: ATH9, TRX H9, TH9 | thioredoxin H-type 9 | chr3:2645590-2646304 FORWARD LENGTH=140	1.27955e+06	898231	811377	51482.2	966988	573628	29369	1.30394e+06	1.47433e+06	1.03766e+06	973138	789059	1.21439e+06	796671	910727	735272	1.15374e+06	601472	434236	978629	756826	408144	856942	991566	817733	253928	339605	1.233e+06	939572	814868	909679	1.05317e+06	739310	395550	534159	778239	1.16239e+06	1.66445e+06	682284	852488	893361
AT5G20490.1	3	3	132.17	0.885934	1.54777	Col-20h	Ox-12h	| Symbols: XIK, ATXIK, XI-17 | Myosin family protein with Dil domain | chr5:6927064-6936825 REVERSE LENGTH=1545	575718	557756	549414	106173	405765	384826	110473	636904	630634	508917	498489	658085	797673	452672	549507	631459	609793	312748	278385	563976	584730	245094	621661	535687	469266	183544	248556	590135	582998	437532	494839	504728	437000	209292	264255	433118	610676	731788	357830	584726	391263
AT5G40390.1	3	3	178.83	0.899785	1.62892	Ox-16h	Ox-12h	| Symbols: SIP1 | Raffinose synthase family protein | chr5:16161720-16165085 FORWARD LENGTH=783	551525	327372	476170	424431	788037	430000	227308	775923	651718	476117	756411	519133	648129	522763	483839	784244	578591	321393	297652	472229	498660	217222	536468	539009	300246	463258	190838	763831	531932	565893	603837	536400	357245	268893	222797	537684	904386	1.02912e+06	401620	367384	557957
AT1G51690.3	3	3	163.79	0.127701	2.53026	Col-16h	Col-28h	| Symbols: B ALPHA | protein phosphatase 2A 55 kDa regulatory subunit B alpha isoform | chr1:19164124-19169974 FORWARD LENGTH=603	564882	333254	355896	418377	421473	456116	584003	512364	461296	318716	508218	201640	401045	258122	182470	484357	225151	146690	151112	247626	169096	79636.1	260514	206715	205880	575778	58416.5	438964	216557	351906	266607	269131	225950	100839	131696	190847	456154	411042	193972	230168	340445
AT5G19450.1;AT3G57530.1	3	2	108.95	0.0229537	7.45116	Ox-24h	Col-12h	| Symbols: CDPK19, CPK8 | calcium-dependent protein kinase 19 | chr5:6558672-6561471 REVERSE LENGTH=533	10194.3	51175.5	31855.4	1258.14	4549.07	5224.28	151.576	90938.9	131125	23784.5	15370.6	118839	85266.3	126584	112086	15147.6	142741	86900.5	45242.9	138000	113676	87171.5	92028.9	159093	63602.5	14495.8	70489.8	108770	149757	4130.85	120940	151252	101390	65772.5	59477.8	122142	167890	162779	100381	125410	53223.4
AT2G35410.1	3	3	118.73	0.634728	2.2634	Col-16h	Ox-24h	| Symbols: | RNA-binding (RRM/RBD/RNP motifs) family protein | chr2:14898341-14899590 FORWARD LENGTH=308	21271.4	78997.7	50880	68453.2	28504.8	57749.7	127483	25389.5	23330.9	40787.7	36856.3	25266.6	19405.9	33804.2	35714.2	32924.8	24567.3	26019	90027.7	43831.4	74712	11658.4	44923.9	24990.6	61105.3	58329.8	27965.3	30673.4	12958.9	40117.3	50442.9	8553.37	40217.9	40222.1	109470	59357.2	20049.4	14258.2	65431.1	24287.2	43198.5
AT4G27430.1	3	3	164.24	0.413683	2.06179	Col-20h	Ox-12h	| Symbols: CIP7 | COP1-interacting protein 7 | chr4:13718817-13722736 FORWARD LENGTH=1058	258491	207767	282379	172873	279799	182209	4780.6	310280	220539	218239	414002	157072	192600	260401	177488	346415	143340	106274	129104	157616	145507	315688	205163	197101	202217	188047	174839	223130	197340	192975	163766	120680	114946	77869.4	105515	101699	186564	160693	202924	134311	168000
AT3G23920.1	3	3	144.29	0.796048	2.2415	Col-20h	Ox-12h	| Symbols: BAM1, BMY7, TR-BAMY | beta-amylase 1 | chr3:8641722-8644199 FORWARD LENGTH=575	663670	941342	689541	88835.3	412287	369525	11626.6	846821	589029	537298	519130	758265	1.20844e+06	515523	710951	894903	728283	363908	254252	566357	629404	368760	597379	684876	464393	154326	297491	750054	652465	478024	395620	502755	321748	237048	198997	344086	731742	486345	304050	371344	393263
AT3G26450.1	3	1	99.81	0.17613	6.1676	Ox-12h	Col-12h	| Symbols: | Polyketide cyclase/dehydrase and lipid transport superfamily protein | chr3:9681593-9683299 REVERSE LENGTH=152	2634.72	30545.7	13722.8	533.438	3203.25	23400.2	0	3962.34	19482.5	25244.9	8222.09	16393.6	4703	40899.7	57651.3	4510.99	35361	23539.8	90254.4	34611.6	99917.4	10737.8	27959.3	20750	83545.7	7768.92	24615	4622.07	16271.1	17759.3	44962.2	6275.91	47526.3	32623.7	180938	62275.7	10712.9	5861.35	69602.5	28450.8	39792.8
AT3G06868.1;AT5G49100.1	3	3	144.06	0.910873	1.65359	Ox-16h	Col-28h	| Symbols: | unknown protein; FUNCTIONS IN: molecular_function unknown; INVOLVED IN: biological_process unknown; LOCATED IN: cellular_component unknown; BEST Arabidopsis thaliana protein match is: unknown protein (TAIR:AT5G49100.1); Has 30201 Blast	75366.5	50481.6	66687.4	37725.6	76216.2	52687.7	6156.13	84908	71920.7	83442.3	58279.1	45370.4	70169.7	43361	51631.9	72802.2	51468.6	38689.5	26170.2	52995.5	34591.6	19496.5	53218.4	48762.6	46131.4	27076.8	18856.4	68534.1	59436.2	56313.1	76705.1	88209.6	56983.9	31603	35734.6	56767.3	72800.9	115776	43630.1	45382.8	64848.3
AT2G26570.1	3	3	161.03	0.199614	2.35286	Col-16h	Ox-12h	| Symbols: WEB1 | Plant protein of unknown function (DUF827) | chr2:11299565-11302076 FORWARD LENGTH=807	707432	671935	621167	949296	741354	656024	1.09266e+06	914029	622924	525660	881809	457630	998995	537334	419364	904163	518925	261417	313273	482791	355585	136757	685506	415237	392280	908649	137756	823679	444562	654258	450652	338891	390977	188193	251143	370604	747352	999149	368382	376101	595121
AT5G61210.1	3	3	192.67	0.489547	1.84703	Ox-32h	Col-16h	| Symbols: SNAP33, ATSNAP33, SNP33, ATSNAP33B | soluble N-ethylmaleimide-sensitive factor adaptor protein 33 | chr5:24624027-24625366 FORWARD LENGTH=300	308646	300142	374351	41448.4	165414	83154.7	8877.41	346919	269546	124109	132912	375523	489250	192998	215660	141559	365805	161397	92557.2	221599	259027	167620	259985	294101	167219	11746.3	153992	386924	317885	165962	115425	265365	217308	129182	132829	174960	304739	247371	155057	284405	181460
AT1G52380.1	3	3	172.06	0.79675	1.81935	Ox-16h	Col-28h	| Symbols: | NUP50 (Nucleoporin 50 kDa) protein | chr1:19509979-19511301 FORWARD LENGTH=440	2.16198e+06	1.24955e+06	1.65239e+06	524985	1.92149e+06	1.29168e+06	95409.4	1.95921e+06	1.77687e+06	1.46466e+06	1.57725e+06	1.0883e+06	1.89277e+06	1.12401e+06	1.21366e+06	1.7484e+06	1.24346e+06	647426	592024	1.10047e+06	916874	380366	1.16176e+06	1.11145e+06	931755	591450	416713	1.50337e+06	1.09121e+06	1.3691e+06	1.41454e+06	1.66078e+06	1.03095e+06	624112	714674	1.05088e+06	1.98129e+06	2.7783e+06	1.08284e+06	1.29779e+06	1.52819e+06
AT1G11310.1	3	3	125.49	0.0747678	2.65969	Col-12h	Ox-12h	| Symbols: MLO2, ATMLO2, PMR2 | Seven transmembrane MLO family protein | chr1:3800899-3803870 REVERSE LENGTH=573	955356	905701	807207	937748	1.0365e+06	790023	997166	1.14984e+06	782219	654208	925523	509263	975854	650095	483253	919918	691029	353390	388371	657185	417079	186522	799100	492673	569090	1.28023e+06	200427	1.22038e+06	631881	901102	246498	466222	510836	229868	292089	421925	806390	1.04365e+06	460044	475416	638686
AT3G60600.1	3	3	75.26	0.979137	1.6604	Col-16h	Ox-12h	| Symbols: VAP27-1, VAP, (AT)VAP, VAP27 | vesicle associated protein | chr3:22400537-22402408 FORWARD LENGTH=256	3.01012e+06	3.08497e+06	3.41934e+06	251027	2.79961e+06	1.16215e+06	155768	6.11797e+06	4.88849e+06	4.0228e+06	2.82112e+06	2.16395e+06	4.19622e+06	3.23329e+06	3.4858e+06	2.21266e+06	3.18257e+06	2.03548e+06	1.42711e+06	3.47053e+06	2.17523e+06	1.18856e+06	3.22789e+06	3.14995e+06	2.7214e+06	525410	1.1618e+06	4.16455e+06	3.15877e+06	3.43949e+06	2.3324e+06	2.83417e+06	1.94598e+06	1.28288e+06	1.4499e+06	1.63455e+06	4.38901e+06	4.25337e+06	2.14034e+06	2.29471e+06	2.87166e+06
AT1G51500.1	3	3	114.22	0.646855	1.86956	Col-20h	Ox-12h	| Symbols: CER5, D3, ABCG12, WBC12, ATWBC12 | ABC-2 type transporter family protein | chr1:19097967-19100972 REVERSE LENGTH=687	359185	282528	320568	182301	346072	248251	84219.5	282505	350074	495995	347583	244632	465438	216080	282382	485329	275025	176525	146655	304909	194043	102800	264856	284645	223278	182848	98484.8	442936	287147	297749	202366	234325	182923	92461.4	120268	197446	413396	340873	214681	144034	282012
AT1G24180.1	3	3	110.45	0.115094	4.20286	Col-32h	Ox-12h	| Symbols: IAR4 | Thiamin diphosphate-binding fold (THDP-binding) superfamily protein | chr1:8560777-8563382 REVERSE LENGTH=393	56849.1	154582	154008	123761	71075.2	200705	344031	159401	45844.2	69683.9	41850.2	41900	407463	47000.5	42713.3	235626	86501.9	34679.1	41654.5	54128	36483.3	114573	114794	116206	142714	378763	41718.3	328197	110682	75794.3	95628.2	5141.96	99116.9	12987.1	9629.94	2862.31	278996	78654	4932.32	7707.55	229821
AT1G52780.1	3	3	116.93	1.55328e-06	10.1041	Col-12h	Ox-12h	| Symbols: | Protein of unknown function (DUF2921) | chr1:19658846-19662025 FORWARD LENGTH=1059	132088	109827	112679	141564	75285.2	129059	137045	158999	61449.2	53261.1	64818.8	57881	121066	38569.7	44173.5	140814	86871.6	33238.4	29000.9	31113.7	78601.9	27667.5	88973.1	52178	55589.1	122842	30813.1	196216	72586.8	93960.6	15941.5	5520.19	17366.1	10636.6	7091.21	3729.64	22363.1	25850.9	8515.51	6517.04	28022
AT5G16880.1	3	3	127.85	0.297355	2.04185	Col-12h	Ox-12h	| Symbols: | Target of Myb protein 1 | chr5:5549658-5551274 FORWARD LENGTH=407	827451	464775	626405	592985	635190	605048	526169	769042	517801	468699	672681	468883	842479	409623	447504	773507	422307	215093	200811	509321	345994	154457	391632	395728	292032	285995	129839	574049	444692	482299	392084	422714	351948	186476	187930	351785	608606	799881	378927	294941	580113
AT1G16520.1	3	2	124.59	0.676607	2.70238	Ox-32h	Ox-12h	| Symbols: | unknown protein; FUNCTIONS IN: molecular_function unknown; INVOLVED IN: biological_process unknown; LOCATED IN: plasma membrane; EXPRESSED IN: 22 plant structures; EXPRESSED DURING: 13 growth stages; BEST Arabidopsis thaliana protein m	43790.2	39812.1	30075.6	37412.8	34641.4	48333.8	9799.31	65211.5	29230.4	17703.8	55936.6	25982.9	53749.3	24232.7	12865.6	67258.9	43094	16372.5	15711.4	19481.4	20190.2	11194.9	34139.6	27829.2	30596.3	56572.3	7769.08	87925.1	21528.5	27065.7	23519.8	27695.3	18312	10601.1	9494.11	13928.8	53777.3	69972.4	26370.6	25568.5	51721.7
AT5G12080.1	3	3	102.37	0.364623	2.34805	Ox-32h	Col-24h	| Symbols: MSL10, ATMSL10 | mechanosensitive channel of small conductance-like 10 | chr5:3898182-3900923 REVERSE LENGTH=734	29868.2	25371.8	26019.5	54689.3	30982.8	31712.6	53088.8	42362.7	21635.1	14531	40709	15123.5	38045.6	20645.6	16360.8	46850.8	23450.8	13308.6	18083.4	20067.5	25456.6	9329.73	38702.4	25167.4	24159.3	72435	8127.09	59839.7	32349.7	48796.6	34821	21446.2	32038.1	15233.4	18480.4	29465.4	61577.1	79187.9	28036.6	26886.7	46606.2
AT2G40980.1	3	3	95.1	0.390182	2.36065	Ox-16h	Col-28h	| Symbols: | Protein kinase superfamily protein | chr2:17102090-17104443 FORWARD LENGTH=617	959137	484393	581466	272695	627097	501810	39035.9	684754	600866	501211	668649	431533	773778	374402	425629	601718	422130	274964	235547	355974	261423	101709	352899	397593	291651	216138	107512	615493	365651	422789	590160	588231	436489	231063	285936	467371	989872	967247	453725	439144	657875
AT3G49010.1	3	3	236.76	0.0191423	24.9964	Ox-28h	Col-12h	| Symbols: ATBBC1, BBC1, RSU2 | breast basic conserved 1 | chr3:18166971-18168047 REVERSE LENGTH=206	3778.98	24967.2	12118	43845	5235.57	35939.3	106617	3636.86	13350.6	23870.4	18362.3	634999	3231.92	167156	28847.2	8311.99	83171.5	338130	96124.3	69292.6	119014	413897	22443.7	160385	50816.9	31263.9	271857	23864.5	536064	24576.6	54625.9	824669	345405	581991	112308	220320	24889.4	29477	89660.7	576301	54429.4
AT1G20110.1	3	3	102.98	0.0666103	2.54204	Col-16h	Ox-12h	| Symbols: | RING/FYVE/PHD zinc finger superfamily protein | chr1:6971554-6974578 FORWARD LENGTH=601	690206	403280	541907	799545	604464	623593	895248	616343	540265	400247	555487	280315	643840	337899	290234	609020	358111	213264	183859	354883	240652	107498	397896	289494	255536	547033	82586	635377	300575	485733	341133	283087	300755	133977	150979	256618	517086	644724	281704	251140	378997
AT3G02830.1	3	3	193.94	0.702897	2.26716	Col-20h	Col-12h	| Symbols: ZFN1 | zinc finger protein 1 | chr3:614075-615916 FORWARD LENGTH=397	258666	411944	335334	387111	229588	323569	556492	427307	360162	188864	346101	1.17531e+06	577782	1.21437e+06	365223	499533	1.07908e+06	550183	411291	1.05929e+06	1.1405e+06	439304	348416	1.22519e+06	187685	337777	584132	525195	1.41482e+06	197405	308713	1.07569e+06	785681	428581	268697	495551	581065	609958	205857	799518	202622
AT1G06410.1	3	3	237.97	0.385001	425.802	Ox-24h	Col-12h	| Symbols: ATTPS7, TPS7, ATTPSA | trehalose-phosphatase/synthase 7 | chr1:1955413-1958153 FORWARD LENGTH=851	131.961	1036.57	901.561	535.873	72.8734	18.038	3625.06	389.989	292.649	560.312	461.091	199304	1198.45	24347.3	11.2064	1003.01	24167.8	190124	1135.86	5521.65	11202.7	655434	303.087	27759.9	187.279	246.23	461538	1917.17	167741	0.0843703	314.608	487316	60496.9	404788	116.031	9902.09	3184.6	1150.36	2265.64	288312	719.912
AT1G08820.1	3	3	119.56	0.00172508	14.6209	Ox-24h	Col-12h	| Symbols: VAP27-2 | vamp/synaptobrevin-associated protein 27-2 | chr1:2821810-2824412 REVERSE LENGTH=386	13275.7	172009	47209.5	3935.95	6056.44	4328.15	4890.02	144491	439651	26933.3	16182.7	649155	181853	630882	324452	13568.8	881977	457797	261623	907865	697443	453699	336657	865329	124764	17751.8	415515	379910	835606	13698.7	598793	946438	589799	374550	327199	522683	456569	830656	411316	1.00136e+06	90943.4
AT5G40450.1	3	3	159.67	9.67012e-05	4.18611	Col-12h	Ox-12h	| Symbols: | unknown protein; FUNCTIONS IN: molecular_function unknown; INVOLVED IN: biological_process unknown; LOCATED IN: chloroplast, plasma membrane; EXPRESSED IN: 24 plant structures; EXPRESSED DURING: 13 growth stages; Has 30201 Blast hits t	587920	768722	723932	1.11408e+06	555741	510555	1.02981e+06	732001	533812	502026	648762	505556	954144	367340	510031	935592	398033	236492	256253	347919	436078	221680	515098	433051	367528	861546	204022	639805	482183	502735	169611	141332	257302	145482	182187	242330	527080	292738	297243	247595	334110
AT1G29400.1	3	3	123.59	0.0224791	4.24041	Col-20h	Ox-12h	| Symbols: AML5, ML5 | MEI2-like protein 5 | chr1:10290393-10293696 REVERSE LENGTH=800	216884	220012	254567	43013.3	148736	133757	31227.1	195302	115899	135376	161846	313792	383685	84418	157319	418190	106818	55577.3	34738.7	123674	154177	61336.4	103512	99558.8	73186.5	41964	44618.2	175327	83252.3	81721.5	58605.8	79991.5	50341	36311.3	34409.2	65248.7	99089.2	121666	65939.4	57232.6	97722.7
AT2G32080.1	3	3	132.75	0.000578414	4.45737	Col-12h	Ox-12h	| Symbols: PUR ALPHA-1 | purin-rich alpha 1 | chr2:13642716-13644036 REVERSE LENGTH=296	141400	125551	136839	108462	162124	120795	44447.5	164228	87162.8	82569.9	113593	72930.9	145216	70847.5	79061.2	178055	79732.6	37935.7	47008.5	68936.6	82437.9	33585.6	116378	65414.8	85759.6	73926.7	45892.7	152571	87376.4	114681	27690.7	32582.2	41165.8	22727.3	27129	29520.1	49712.8	78795.7	36494.2	29939.3	58961.5
AT1G73600.2	3	3	159.65	9.5719e-07	9.20045	Col-32h	Ox-12h	| Symbols: | S-adenosyl-L-methionine-dependent methyltransferases superfamily protein | chr1:27669224-27673400 FORWARD LENGTH=504	26168.8	24935.1	41466.6	55788.3	34205.5	34234.8	16240.3	51331.4	37453.1	36891	42682.4	32398.4	72221	41835.6	39872.3	92202.3	30774.8	33527	25924	45185.9	38253.5	48182.4	66932.4	51359.4	57375.5	55576.5	26946.2	114757	79742.1	100241	9005.68	11105.2	7779.9	6844.16	6269.77	7075.37	40207.1	18704.6	15341.8	7530.05	13131.3
AT4G35230.1	3	3	124.24	0.211784	2.61827	Ox-24h	Col-12h	| Symbols: BSK1 | BR-signaling kinase 1 | chr4:16755325-16758041 REVERSE LENGTH=512	146471	209088	164143	20055.3	224020	126381	4505.49	292927	356609	193908	142668	516910	203942	357352	268465	121732	485745	332271	216100	400672	321230	272741	260929	565572	184656	37631	218247	270126	621183	184106	284144	526372	450712	261947	156829	321511	412474	398818	255738	511446	197378
AT4G16830.1	3	3	97.58	0.781354	1.57261	Col-12h	Ox-32h	| Symbols: | Hyaluronan / mRNA binding family | chr4:9470621-9472308 FORWARD LENGTH=355	19260.2	41094	31703.8	37022.8	21232.7	18582.3	4352.34	45662.3	34715.5	29363.4	22602.8	26762.1	42882.2	30187.4	26230.5	27824.9	31143.5	18378.1	24807.1	31959.7	32164.6	16706.6	35376.7	28044.9	36410.5	7609.01	19281.9	45762.3	27472.1	18146.4	18068.1	23407.5	26538.2	15546.7	35817.8	18279.1	35209.4	35892	31329.5	24956.7	16213.2
AT5G09620.1	3	3	181.96	0.298176	2.98084	Ox-16h	Col-32h	| Symbols: | Octicosapeptide/Phox/Bem1p family protein | chr5:2983757-2985352 REVERSE LENGTH=531	257956	223934	223586	1041.79	172771	30344.3	406.537	463393	328432	187681	175731	329303	461286	282999	279532	99069.5	298925	196865	115305	288243	154441	126760	312633	306188	172469	9625.7	106167	180056	186675	139145	273375	416222	238993	143079	128179	230271	527048	589744	255325	250707	251568
AT1G74690.1	3	3	205.5	0.00751227	87.9693	Ox-28h	Col-12h	| Symbols: IQD31 | IQ-domain 31 | chr1:28061498-28063924 REVERSE LENGTH=587	10579.1	15179.4	12902.7	2205.55	5396.84	8975.15	1209.76	42305.9	198065	11492.4	12004.1	879950	29530.9	1.39505e+06	132968	5759.59	957965	711967	271546	526362	494364	587488	78942.5	1.12365e+06	20412.9	5670.06	429794	96111.5	1.42689e+06	5574.36	228054	1.30168e+06	907232	653153	141559	527624	244858	581849	513118	911942	47038.5
AT2G30620.1;AT1G06760.1	3	3	174.62	0.177277	4.32802	Col-20h	Col-12h	| Symbols: | winged-helix DNA-binding transcription factor family protein | chr2:13045360-13046267 FORWARD LENGTH=273	51457.3	101082	77165.5	1565.73	47007.1	14530.4	641.607	352330	307020	66655	50919.8	308244	279843	273321	292066	68866.6	210960	149298	105198	268664	279530	124836	267809	301617	100328	2205.39	141315	253474	258625	46803.8	191778	228027	151675	101904	98038.1	203753	270357	349621	149182	184583	108826
AT3G52400.1	3	3	85.98	0.585495	2.15164	Col-12h	Ox-12h	| Symbols: SYP122, ATSYP122 | syntaxin of plants 122 | chr3:19425835-19427032 REVERSE LENGTH=341	168508	106933	163755	175238	145832	106527	43270.9	214876	97854.5	115244	130875	123031	290536	78248.1	136057	207786	136517	66068.7	43319.2	73741.2	95807.7	41541.3	133590	140678	82099.6	68808.1	43948.7	326572	118767	138619	74634	128699	74667.8	43218.6	32123.3	87634.1	178079	191334	122134	61205.8	157048
AT2G22300.1;AT5G09410.3	3	3	120.66	0.0507603	2.48946	Col-12h	Col-28h	| Symbols: CAMTA3, SR1 | signal responsive 1 | chr2:9471599-9476472 FORWARD LENGTH=1032	244145	173639	167821	210381	168118	186831	202106	195184	118211	100677	161514	99517.4	181425	92582.7	85795.5	160589	119464	63034.7	67166.4	87339.8	75055.6	36937.9	113621	78028.2	83631.3	115822	37485	153510	82099.5	144436	42751.5	114394	114705	50752.3	65764.2	98783.3	206765	153930	104299	103197	167246
AT3G17900.1	3	3	126.5	0.266733	2.47912	Ox-16h	Col-12h	| Symbols: | unknown protein; FUNCTIONS IN: molecular_function unknown; INVOLVED IN: biological_process unknown; LOCATED IN: cellular_component unknown; EXPRESSED IN: 23 plant structures; EXPRESSED DURING: 13 growth stages; Has 45 Blast hits to 44	123208	111557	120213	2359.57	94734.8	30474.2	568.621	268639	211234	129941	97831.1	106876	317829	139381	225627	51664.6	154482	82569.8	79404.3	124359	92429.5	54447.4	168254	160649	116945	14243.1	42640.1	163266	122402	133730	141775	176403	158267	71987.3	134145	147362	370953	253525	189637	159264	144643
AT2G23140.1	3	3	125.16	0.218078	2.8879	Ox-16h	Col-12h	| Symbols: | RING/U-box superfamily protein with ARM repeat domain | chr2:9845696-9849105 REVERSE LENGTH=829	89646.7	187132	94791.7	68907.8	60867.7	70941.3	60407	269611	268325	67522.4	81157.3	218537	208672	267063	201889	86488.9	293662	153848	108691	280967	197856	124998	212645	289249	103047	56408.7	109404	254027	297786	61652.2	201576	276068	229404	141470	121743	215667	308065	472899	197772	253433	113854
AT1G18210.1	3	3	161.22	0.653241	1.98045	Ox-32h	Ox-12h	| Symbols: | Calcium-binding EF-hand family protein | chr1:6268273-6268785 REVERSE LENGTH=170	76183.3	33323.3	58080	39698.4	93041.9	50592.1	22190.9	77331.2	57086.6	62046.1	64419.1	42666.8	95925	46066.9	64096.8	69488.2	52239.2	38166.5	31060.5	44483.8	41562.1	23204.4	49308.2	48062.1	46984.6	32060.4	25596.6	96194.7	52793.4	83387.2	46383.3	37779.9	36424.6	27094.9	39481.9	46634.9	66603.5	84422.1	41481.9	31888	52998.1
AT3G02880.1	3	2	153.13	0.963839	1.8205	Col-12h	Ox-12h	| Symbols: | Leucine-rich repeat protein kinase family protein | chr3:634819-636982 FORWARD LENGTH=627	2.72889e+06	1.33094e+06	1.45736e+06	592708	2.48374e+06	1.74385e+06	131908	2.32754e+06	1.78121e+06	2.23375e+06	2.00061e+06	1.13439e+06	2.00259e+06	1.2144e+06	1.46978e+06	2.01547e+06	1.45435e+06	977607	633043	1.48551e+06	1.0967e+06	564615	1.67381e+06	1.33303e+06	1.18182e+06	825075	625510	1.89105e+06	1.37092e+06	1.81718e+06	1.27875e+06	1.29561e+06	963392	584180	598539	836102	1.50746e+06	2.0168e+06	954064	908942	1.62202e+06
AT5G13510.1	3	3	129.07	0.448561	2.70383	Ox-12h	Col-32h	| Symbols: | Ribosomal protein L10 family protein | chr5:4341294-4341956 FORWARD LENGTH=220	7704.36	42357.2	18570.1	19562.1	6010.32	20316.4	67513.8	7417.13	12862.7	18305.1	9604.39	16059.2	11783.3	17532.8	28480.5	8262.64	16537.4	17364.5	60004.1	20302.2	52942.9	11725.1	26647.7	20331.4	51740.2	9731.65	20795.5	9489.78	10072.2	11883.1	37601.7	10272.2	32687.6	25123.7	61877.2	40276.1	7754.06	4463.24	24971	18678.7	24564.8
AT1G65960.2	3	3	106.94	0.31767	2.46335	Ox-12h	Col-32h	| Symbols: GAD2 | glutamate decarboxylase 2 | chr1:24552094-24557253 FORWARD LENGTH=494	8971.12	23809.1	10433.9	5371.43	4101.04	10894.6	10336.5	8991.11	7163.91	8464.35	13369.4	11392.6	9886.7	9310.83	13922.2	5842.28	7611.42	9835.92	22590.3	7631.05	18279.2	2721.04	13950	10819.2	13338.1	10125.7	5028.11	12161.5	4758.44	10622.2	22934.5	7146.54	20971.8	11590.3	42532.3	20611.5	19664.5	8682.63	40098.9	8761.57	21740
AT4G17950.1	3	3	172.01	0.24017	3.14152	Ox-16h	Col-12h	| Symbols: | AT hook motif DNA-binding family protein | chr4:9967295-9969007 REVERSE LENGTH=439	57511.3	209115	170070	669.128	36896.5	25126.9	445.452	370311	304683	70340.8	35886.7	215617	361341	286507	215628	34286.2	275346	165714	145135	314994	156707	123506	308525	286181	140578	8.96703	96888.3	245711	281067	61759.9	207056	367975	256580	142778	106748	186383	336200	487100	198659	281562	146559
AT2G37340.1	3	3	121.35	0.338078	2.23518	Ox-32h	Col-28h	| Symbols: RSZ33, ATRSZ33, RS2Z33, AT-RS2Z33 | arginine/serine-rich zinc knuckle-containing protein 33 | chr2:15670372-15672331 REVERSE LENGTH=290	3.76753e+06	2.81071e+06	3.4169e+06	4.42028e+06	4.72759e+06	3.13525e+06	6.35324e+06	4.88955e+06	2.68862e+06	2.13969e+06	4.6786e+06	2.54322e+06	5.40797e+06	2.32359e+06	2.28319e+06	5.10873e+06	2.60434e+06	1.44633e+06	1.68656e+06	2.57528e+06	2.24407e+06	826272	3.44876e+06	2.72518e+06	2.09586e+06	4.18425e+06	940902	5.20396e+06	2.98379e+06	3.87424e+06	2.67894e+06	2.94224e+06	3.25077e+06	1.61655e+06	1.95728e+06	2.96373e+06	5.85601e+06	7.84779e+06	2.82554e+06	3.45862e+06	4.55787e+06
AT1G09780.1;AT3G08590.1	3	3	182.85	0.950906	1.67599	Col-16h	Ox-12h	| Symbols: | Phosphoglycerate mutase, 2,3-bisphosphoglycerate-independent | chr1:3165550-3167812 REVERSE LENGTH=557	349136	628356	630327	39331.9	271604	181338	69879.3	1.064e+06	738798	444536	223868	374078	673458	477019	585621	283530	585396	274184	319171	595969	426528	303785	597164	599493	435978	77023.1	301705	656972	674081	418624	352921	333124	316551	214282	273916	257716	567039	497368	301336	280026	315539
AT2G41840.1	3	2	149.97	0.113682	2.50157	Col-12h	Ox-12h	| Symbols: | Ribosomal protein S5 family protein | chr2:17460016-17461398 REVERSE LENGTH=285	1.77537e+06	777707	976353	1.1384e+06	1.75219e+06	1.51636e+06	744644	1.52133e+06	1.19247e+06	1.10309e+06	1.75278e+06	782972	1.07161e+06	852397	762402	1.45543e+06	690538	387942	621112	784726	775146	261509	1.00261e+06	668385	788375	1.31744e+06	325244	1.48767e+06	682040	1.32311e+06	736076	559578	445521	331698	493526	644919	946907	1.34653e+06	691126	502013	815535
AT1G36310.1	3	3	137.4	0.760589	1.78321	Col-28h	Ox-12h	| Symbols: | S-adenosyl-L-methionine-dependent methyltransferases superfamily protein | chr1:13669644-13670934 FORWARD LENGTH=404	510375	325651	259414	1299.04	256067	110605	127.909	531817	209724	323029	235255	380584	374605	219222	396698	291758	415036	241330	74928.5	468344	413543	377597	366752	272568	262532	31780.6	244060	300935	371655	219917	269576	304885	133538	124219	117189	194958	345782	262113	64281	229045	249850
AT3G26460.1	3	0	82.92			---	---	| Symbols: | Polyketide cyclase/dehydrase and lipid transport superfamily protein | chr3:9684053-9684607 REVERSE LENGTH=152
AT4G02450.1	3	3	172.06	0.00330919	681.07	Ox-28h	Col-16h	| Symbols: | HSP20-like chaperones superfamily protein | chr4:1073987-1075765 REVERSE LENGTH=241	677.91	602.128	2226.48	6538.71	235.047	397.209	1009.64	1153.42	276.252	1640.66	1200.66	325137	2951.18	209405	1177.23	622.08	298194	277934	27850.8	57921.4	11975.7	27622.6	673.292	356464	747.716	885.493	49346.1	3455.97	150235	2128.12	104541	1.4244e+06	772331	345539	6152.97	443728	231048	206862	60950	343851	14569.3
AT5G19050.1	3	3	144.61	0.142916	2.97583	Col-12h	Col-28h	| Symbols: | alpha/beta-Hydrolases superfamily protein | chr5:6369307-6371726 FORWARD LENGTH=361	155905	137262	90711.1	171849	67223.1	94886.2	109728	133699	44214.3	43541.4	69480.4	61872.7	138071	56596.1	50488.9	111444	72303.1	44331.3	35125.5	30925.2	38962.3	19201.3	59869.4	46475.3	44828.6	47475.7	15537.7	114307	43297.1	86311.7	54609	56793.3	79534.8	26226.8	36176.1	54368.8	156636	88899.5	68277.9	58021.8	86726.1
AT3G15040.1	3	3	110.62	0.053057	111.323	Ox-24h	Col-16h	| Symbols: | Protein of unknown function, DUF584 | chr3:5065445-5066176 REVERSE LENGTH=243	72.7639	429.518	1095.07	260.6	203.12	141.013	0	398.721	865.967	46.3038	441.338	48321.9	416.62	25862.6	1172.54	0	40557.6	60982.1	7742.93	23211.8	31301.9	53168.6	454.654	33243.5	910.855	0	41945	1005.27	74608.5	170.988	2383.13	78843.3	31470.9	31966.5	5575.01	15160.1	1955.93	3092.74	9403.23	49504.9	318.838
AT3G63160.1	2	2	106.12	0.247264	1.99523	Col-16h	Col-28h	| Symbols: | FUNCTIONS IN: molecular_function unknown; INVOLVED IN: biological_process unknown; LOCATED IN: chloroplast outer membrane, thylakoid, chloroplast thylakoid membrane, chloroplast, chloroplast envelope; EXPRESSED IN: 21 plant structures;	499569	421882	391074	840635	526558	504508	1.00782e+06	706612	386920	372108	549441	256764	437029	350606	268916	446395	295530	185777	332316	277127	260455	82438.3	468255	303917	377480	555609	112976	523728	340232	593748	210130	301153	471783	228536	346957	437165	575062	752610	509056	400248	564356
AT1G31870.1	2	2	71.57	0.682627	1.65633	Ox-32h	Col-28h	| Symbols: | unknown protein; FUNCTIONS IN: molecular_function unknown; INVOLVED IN: biological_process unknown; LOCATED IN: cytosol, nucleus; EXPRESSED IN: 25 plant structures; EXPRESSED DURING: 15 growth stages; CONTAINS InterPro DOMAIN/s: Protei	409483	200656	269908	99037.2	362276	219435	27649.4	256521	219397	207333	327565	213088	323100	136909	166007	307184	199651	131483	135299	218200	186589	71223.2	191141	214846	195149	149685	68761	392415	198514	292093	244478	288810	181664	121095	118188	245904	343715	403127	211943	190363	316063
AT3G05200.1	2	2	88.81	0.686579	2.06022	Col-12h	Ox-12h	| Symbols: ATL6 | RING/U-box superfamily protein | chr3:1477377-1478573 FORWARD LENGTH=398	273348	131858	150983	44212.1	184332	171216	33985.9	192854	150070	179366	190609	125189	152693	101294	126877	239412	170718	76324.6	59569.7	126370	124377	37847.3	144558	96816.5	119931	129837	30141.1	210908	133257	181056	102067	114953	79972.3	35548.9	48356.3	79853.2	133831	191847	73590.8	96753	114770
AT2G38410.1	2	2	93.25	0.105912	2.35747	Col-12h	Col-28h	| Symbols: | ENTH/VHS/GAT family protein | chr2:16086912-16090047 REVERSE LENGTH=671	985118	657866	734564	765090	777089	794440	550401	881076	611513	524583	896922	462073	798818	443129	395482	958328	431840	236942	253896	378264	356421	168819	474462	322476	340505	568229	148854	698436	343789	517197	496522	397807	351622	203299	257758	394185	659293	684314	398237	388790	633117
AT4G36500.1	2	2	63.73	0.125912	2.59593	Col-12h	Ox-12h	| Symbols: | unknown protein; FUNCTIONS IN: molecular_function unknown; INVOLVED IN: biological_process unknown; LOCATED IN: mitochondrion; EXPRESSED IN: 22 plant structures; EXPRESSED DURING: 13 growth stages; BEST Arabidopsis thaliana protein mat	382488	190517	246188	138740	260311	352764	53774.8	251337	258724	173920	267435	169970	270592	133614	161049	218923	120868	92826.3	76267.1	107114	130210	66880.3	136939	119899	111971	130665	59029.7	260030	125138	162459	112803	118780	103625	56489.3	77592.4	133462	195866	269976	144175	91459.9	189822
AT2G45820.1	2	2	98.33	0.0159119	2.72226	Col-12h	Ox-12h	| Symbols: | Remorin family protein | chr2:18863147-18864576 REVERSE LENGTH=190	497511	277946	320746	413368	393546	476338	128373	370796	350571	381507	547064	248904	338783	202575	295631	420934	220167	112414	176709	200238	164124	102484	262987	229626	240075	189317	83659.9	285615	209843	254626	180240	144711	141898	86960.1	145284	128524	285417	71826.9	207075	122835	245538
AT1G72390.1	2	2	70.25	0.170255	3.97986	Col-16h	Ox-12h	| Symbols: | CONTAINS InterPro DOMAIN/s: Spt20 family (InterPro:IPR021950); Has 8778 Blast hits to 7244 proteins in 477 species: Archae - 6; Bacteria - 326; Metazoa - 4198; Fungi - 1506; Plants - 923; Viruses - 22; Other Eukaryotes - 1797 (source:	354095	494029	298082	294014	294028	617684	1.10434e+06	611874	315201	272936	224567	161447	394899	127644	146053	839589	206805	163266	76435.7	121504	127722	136084	545528	197542	109777	211282	96993.1	688335	389987	221011	253171	161679	159873	83506.3	75975.7	114238	286989	485983	141545	129990	610597
AT4G38710.2	2	2	75.83	0.00107069	2.86103	Col-12h	Ox-12h	| Symbols: | glycine-rich protein | chr4:18078141-18080002 REVERSE LENGTH=465	211412	152826	148321	224225	140066	166055	273753	163272	144056	82127.1	135112	79996	174496	104478	60897.7	166624	109374	54629.5	45421	92246.3	68687.9	156386	112877	76145.3	75496.6	218480	104006	186143	100640	143219	87807.2	72387.2	58566.2	48679.1	39041.4	64659.4	109503	142948	61867.6	57881.6	95361.4
AT2G33800.1	2	2	81.74	0.559693	1.86403	Col-16h	Ox-24h	| Symbols: | Ribosomal protein S5 family protein | chr2:14300925-14302352 REVERSE LENGTH=303	89611.7	163911	111090	178148	91736.1	136196	364239	105584	96669	119872	102604	73187.4	120058	86441.8	76879.5	102567	77445.4	80873.8	180630	106453	99296.5	25634	112861	82189.4	142891	143467	44317.3	100310	61047.9	153258	119666	55323.8	120940	81508.7	241909	121969	115672	135892	114531	87053.4	121258
AT5G41970.1	2	2	87.1	0.81551	1.8936	Col-12h	Ox-12h	| Symbols: | Metal-dependent protein hydrolase | chr5:16791198-16792961 FORWARD LENGTH=373	627897	371879	404505	222721	563203	442222	39856.2	525149	446915	469969	530766	287993	517063	272025	304394	515303	283121	188157	189159	264344	206635	111940	316542	275736	298560	221721	97601.8	471003	276320	429389	316775	315577	211623	131220	181442	248423	502320	560870	239306	250452	362865
AT3G14180.1	2	1	105.96	0.814936	1.98283	Ox-32h	Col-28h	| Symbols: | sequence-specific DNA binding transcription factors | chr3:4707290-4708621 REVERSE LENGTH=443	147142	112531	84416.4	47520.4	114008	104138	11310.1	118965	158015	142871	118691	84719	117795	80622.9	72359.8	131633	106528	77158.9	58966.1	87289.6	55106.7	28581.6	72796.9	87778.9	73569.9	75403.6	26702.3	128385	107453	108643	96185.4	133352	80465.8	45531.8	55333.4	79023	179378	165084	93036.8	107911	135446
AT2G30860.1	2	1	81.77	0.159745	13.1717	Col-28h	Col-16h	| Symbols: ATGSTF9, GLUTTR, ATGSTF7, GSTF9 | glutathione S-transferase PHI 9 | chr2:13139132-13140057 FORWARD LENGTH=215	1775.84	3482.64	1376.72	112.363	1518.12	1028.58	9.84594	613.895	2830.13	1295.69	179.594	18834.2	373	9564.77	11054.3	962.678	9909.95	12604.8	25959.3	10304.4	13244.7	47958.7	3626.21	6460.76	4817.7	287.656	32716.3	583.415	15226.2	1588.91	2438.1	4184.74	4122.99	13586.4	9773.99	8300.32	778.274	1154.28	4395.05	6779.51	527.846
AT4G35470.1	2	2	86.95	0.184546	2.76526	Col-16h	Ox-12h	| Symbols: PIRL4 | plant intracellular ras group-related LRR 4 | chr4:16846531-16848448 FORWARD LENGTH=549	339287	185510	240035	223991	413137	308301	240081	406546	269703	253811	391006	172055	282609	196159	176351	385299	178966	83207.3	100536	147667	185620	74089	218437	139291	150085	233806	64792.2	397071	187558	257986	156498	103200	116053	80683	78214.3	131824	282571	308828	104376	124942	237471
AT1G32400.1	2	2	179.87	0.264724	2.8341	Ox-16h	Col-24h	| Symbols: TOM2A | tobamovirus multiplication 2A | chr1:11689393-11690873 REVERSE LENGTH=280	488133	302513	338469	14355.6	455819	157880	9095.79	689529	540659	469549	425419	383450	623840	354279	444288	270573	328989	232786	193036	392191	259770	145646	404679	525062	318348	60304.2	129850	546391	361473	474072	539776	674138	424517	234359	287214	690401	1.10102e+06	1.19756e+06	568656	459920	721747
AT3G51850.1	2	1	58.56	0.70295	7.18745	Col-12h	Ox-12h	| Symbols: CPK13 | calcium-dependent protein kinase 13 | chr3:19232667-19235526 FORWARD LENGTH=528	3621.93	2162.99	1150.03	192.55	1953.03	3818.31	0	423.384	857.374	2037.08	1960.13	79.0264	267.849	780.82	444.803	1680.81	987.829	559.411	0	1225.46	3775.05	557.867	833.027	293.82	1577.78	931.208	837.351	1355.54	891.257	1884.93	615.313	199.518	182.2	93.3694	172.985	463.36	333.299	49.5092	33.3226	583.27	967.404
AT2G09990.1;AT3G04230.1	2	2	99.58	0.892911	1.85414	Col-16h	Ox-20h	| Symbols: | Ribosomal protein S5 domain 2-like superfamily protein | chr2:3781442-3781882 FORWARD LENGTH=146	82408.3	150615	137988	116300	100287	212469	373263	68236.5	121742	163429	113280	97841.5	87181.4	135917	165753	144847	85755.5	74399.4	268672	165417	229365	42669.1	167198	117382	264054	140598	99514.1	86832	82391.6	171881	170205	46145.1	102987	109031	314114	204988	76449.9	75889.9	184523	55625	167692
AT2G02080.1	2	2	97.59	0.937623	1.99161	Col-12h	Col-24h	| Symbols: AtIDD4, IDD4 | indeterminate(ID)-domain 4 | chr2:518328-521170 REVERSE LENGTH=516	823776	464162	469533	136579	707227	487859	31637.9	485355	522023	517103	445938	256387	589665	242064	332719	445529	284182	149358	160166	266886	262074	126263	347689	288279	319303	184958	159216	438636	306606	486230	391578	390878	285165	186258	202513	255535	446098	526807	275760	304296	340065
AT5G11670.1	2	2	115.27	0.935176	1.89656	Col-20h	Ox-12h	| Symbols: ATNADP-ME2, NADP-ME2 | NADP-malic enzyme 2 | chr5:3754456-3758040 FORWARD LENGTH=588	336725	191874	260707	59822.4	331422	173089	13032.3	384354	244947	219870	291313	156874	470226	171772	172712	301594	144992	130012	129506	183709	202948	69859.1	270823	226895	161721	309053	80343.1	337153	173447	234253	174052	98065.7	163895	76067.1	153809	131980	293138	328915	216481	137971	284956
AT1G59610.1	2	2	139.28	0.132808	2.66652	Col-12h	Ox-12h	| Symbols: ADL3, CF1, DRP2B, DL3 | dynamin-like 3 | chr1:21893413-21900780 FORWARD LENGTH=920	1.94974e+06	2.07467e+06	1.69227e+06	2.31815e+06	2.01864e+06	1.51039e+06	2.49305e+06	2.2807e+06	1.33926e+06	1.12929e+06	1.90278e+06	953700	1.9693e+06	985732	852007	2.23106e+06	1.00564e+06	472420	630464	929711	618748	351873	1.31306e+06	902658	850545	1.42117e+06	290174	1.68695e+06	947961	1.76974e+06	870435	841407	990067	476111	592239	706094	1.92652e+06	1.77041e+06	916322	921546	1.25625e+06
AT5G57330.1	2	2	105.42	0.0733665	4.01798	Ox-16h	Col-12h	| Symbols: | Galactose mutarotase-like superfamily protein | chr5:23218392-23220664 FORWARD LENGTH=312	77800.6	208803	113423	35179.6	34425.2	38973.9	49904	211654	308105	47950.1	51535.7	352038	217845	310601	220579	53380.8	444852	218984	172462	331006	357519	252174	279800	471217	114419	36805.4	242428	303235	544496	32054.7	215794	481029	350067	185508	154721	281281	352806	506459	253386	493037	152533
AT3G25690.1	2	2	42.79	0.0890899	2.52543	Col-12h	Ox-12h	| Symbols: CHUP1 | Hydroxyproline-rich glycoprotein family protein | chr3:9354061-9357757 FORWARD LENGTH=1004	261844	290318	316397	380555	262789	230417	479803	361198	199808	180116	354565	230032	439252	182339	179142	391845	166712	92216.2	98221.9	163113	113000	54390.4	220027	206251	106514	335629	43726.1	344599	203240	191268	164098	128131	145812	66342.4	94288	137977	239962	290519	173254	138510	202337
AT5G55230.2	2	2	110.72	0.441844	3.3107	Col-24h	Col-16h	| Symbols: MAP65-1 | microtubule-associated proteins 65-1 | chr5:22402716-22405182 FORWARD LENGTH=616	701993	530228	446810	351804	561230	506025	22148.6	741706	342825	498578	444812	2.12879e+06	820419	2.96511e+06	427093	648785	2.13907e+06	1.50696e+06	881970	1.81305e+06	1.33223e+06	1.42291e+06	394395	2.63551e+06	283912	162439	889428	376726	2.97e+06	384335	299176	1.64687e+06	1.44836e+06	1.15447e+06	228665	891029	391626	324876	513489	2.13925e+06	231605
AT3G53430.1;AT2G37190.1	2	1	140.49	0.250013	25.4121	Ox-12h	Col-12h	| Symbols: | Ribosomal protein L11 family protein | chr3:19809895-19810395 REVERSE LENGTH=166	11457.6	24079.7	19736.8	1531.19	2795.41	2133.33	19.5234	23280	34317.9	8190.08	3774.21	507616	27717.3	153392	25465.7	3335.15	122608	432951	37436	75346.6	175699	530691	17391.2	178651	10238.5	0	570756	25690.1	687790	3541.97	26704.2	683084	209677	572332	22780.1	84675.2	29327.1	52651.1	50182.3	462735	14108.5
AT2G45540.2	2	2	86	0.198931	3.49582	Ox-24h	Col-12h	| Symbols: | WD-40 repeat family protein / beige-related | chr2:18757881-18772229 REVERSE LENGTH=3001	79255.3	256902	171785	50689.5	47191.2	60260.2	37042.8	362068	646136	112167	63616.9	343364	303275	452690	347307	75528.8	488322	257534	242518	449313	214502	356231	311970	409703	209811	39217.3	234883	244221	493022	54822.2	90345.6	402490	324863	229595	194912	242289	500916	463394	283961	423206	181890
AT5G60670.1	2	1	79.62	0.0779943	32.8999	Ox-12h	Col-12h	| Symbols: | Ribosomal protein L11 family protein | chr5:24381066-24381566 REVERSE LENGTH=166	238.562	1589.92	361.334	161.299	28.1418	0	849.323	1703.19	2478.07	106.291	158.363	12705.7	1208.74	5228.14	1617.18	0	9203.61	16326.3	6995.5	5112.77	9671.75	33907.4	1611.89	10859.3	1366.98	3.29244	33646.4	1948.17	23090.6	29.5008	6208.5	31899.2	11557.9	21354	7257.73	11965.7	4509.67	10769.5	4197.92	17638	799.985
AT5G09650.1	2	2	64.57	0.896456	1.93647	Col-28h	Ox-32h	| Symbols: AtPPa6, PPa6 | pyrophosphorylase 6 | chr5:2991331-2993117 REVERSE LENGTH=300	26605.1	101154	69626.3	49100.1	44436.7	92956.3	54393.4	30944.8	87741	79211.2	49635.9	44839.4	19610.7	57043.8	100164	33712.6	71676.8	72447.3	211036	83252	166565	15680.7	79980	69075.3	179083	71216.3	48227.2	166814	34392.2	98056.6	90210.9	29334.7	74333	68364.7	233011	151599	39112.6	24639.4	118840	43097	136507
AT1G63640.1	2	2	50.25	0.235073	3.01335	Col-16h	Col-28h	| Symbols: | P-loop nucleoside triphosphate hydrolases superfamily protein with CH (Calponin Homology) domain | chr1:23589234-23595139 REVERSE LENGTH=1071	116216	82535.7	91518	206086	119882	118227	337641	117436	90573.8	59535.4	130336	40231.3	114345	72480.5	41293	130277	65605.6	28274.9	47976	66092.6	44071.2	19625.7	76516.6	47311.6	52544.2	208904	13322.2	116417	52466.9	114049	67746.9	55887.7	59259	28711.3	66997.4	53844.3	102067	196946	52823	61238.6	81074.8
AT4G01290.1	2	2	62.92	0.135557	2.16657	Col-12h	Ox-12h	| Symbols: | unknown protein; FUNCTIONS IN: molecular_function unknown; INVOLVED IN: biological_process unknown; LOCATED IN: cellular_component unknown; EXPRESSED IN: 24 plant structures; EXPRESSED DURING: 15 growth stages; Has 1744 Blast hits to 1	188595	119141	156632	214619	206134	160524	109308	220942	174595	150477	212442	89024.5	158708	137303	92774.1	154511	133058	68535	90608.5	119246	57567.8	36947.7	137573	94447.9	95903	194861	36427.5	133221	99378.6	137207	113624	96581.7	75648.3	52936.7	69744.6	88146.4	136166	273759	96431.9	92238	122461
AT1G76850.1	2	2	79.63	0.68834	1.89053	Ox-24h	Col-12h	| Symbols: SEC5A | exocyst complex component sec5 | chr1:28848013-28854282 FORWARD LENGTH=1090	363351	393762	412985	137039	315817	230054	147074	574172	799906	533671	365197	525231	669662	581483	601203	498261	635085	368577	239964	715312	494668	254252	540265	557997	503048	170899	216338	770200	657817	363293	537626	510668	410558	200761	281762	402078	534734	918146	408707	560617	426778
AT2G43160.3	2	2	222.53	0.022525	11.9494	Ox-28h	Col-12h	| Symbols: | ENTH/VHS family protein | chr2:17948884-17953267 FORWARD LENGTH=895	22780.7	153686	67042.7	2892.52	12015.4	28429.2	1747.1	473465	550040	24143.4	18118.8	667304	240684	876078	530178	50772.5	834278	282456	325937	755732	684344	581448	445602	843011	145144	6942.42	294934	273179	985320	14254.6	270519	555187	539546	304902	328447	520963	666339	554667	423364	526146	149117
AT1G30380.1	2	2	72.27	0.894955	2.83654	Col-16h	Col-32h	| Symbols: PSAK | photosystem I subunit K | chr1:10722325-10723013 FORWARD LENGTH=130	38572.1	107439	41015.8	149175	43909.8	84134.5	432958	18846.1	54526.3	55533.8	51511.9	44931.3	27612.3	51765.4	90234.6	38383.8	53710.9	26847.7	192615	87199.8	86915.8	102557	47367	32002.6	119066	88466.9	24405.2	29376.3	27545.7	57947.3	145650	19456.2	87143.9	100091	222691	167629	37344.5	31225.1	118043	52652.2	129885
AT1G80380.2	2	2	111.08	0.880665	2.3641	Col-28h	Ox-20h	| Symbols: | P-loop containing nucleoside triphosphate hydrolases superfamily protein | chr1:30217332-30219784 FORWARD LENGTH=456	6070.64	37942.7	13501.1	26231.9	12685.3	34802.6	28306.2	3249.57	7408.81	14989.8	10450.2	17768.1	5333.26	17934.3	19290	5706.74	9381.54	4188.43	22086.5	18799.1	42148.6	4717.97	11836.5	5663.33	35971.4	15844.7	8880.85	2505.84	2363.03	18282.1	7089.53	3032.07	12455.4	9515.95	61536.1	27386.5	3894.72	2474.08	13484.8	11625.6	16564.9
AT2G38170.3;AT3G51860.1	2	2	52.06	0.0687416	4.44476	Col-32h	Col-20h	| Symbols: CAX1, ATCAX1, RCI4 | cation exchanger 1 | chr2:15990113-15993178 REVERSE LENGTH=475	45754.4	55364.4	50198.6	101570	61111.9	82433.3	86592.6	86537.3	76082	59820.8	71035.7	33853	58480.1	80025.6	61631.8	148202	55646	232242	47870.8	82926.2	95433.3	845317	110513	58224.7	88307.1	273957	653263	135623	128026	164899	23765.5	36658	32319.9	246453	40094.6	31299.2	24945.2	13912.9	15249	296585	29113.8
AT3G22850.1	2	2	143.81	0.0405299	3.99485	Col-12h	Ox-12h	| Symbols: | Aluminium induced protein with YGL and LRDR motifs | chr3:8089067-8090275 FORWARD LENGTH=248	304561	210016	353134	186721	237320	252170	116332	246309	106469	85692.2	236074	206956	343175	67573	69418.9	454719	96102	43597.1	44457.4	75868.2	134729	73156.4	211090	91590.2	106881	232729	67732.6	308226	129513	204433	105638	71731.2	53021.4	38811	54152.8	56354.7	117900	167198	36964.4	69162.3	106783
AT3G07810.2	2	2	91.76	0.138391	2.52049	Ox-20h	Col-28h	| Symbols: | RNA-binding (RRM/RBD/RNP motifs) family protein | chr3:2492875-2495102 FORWARD LENGTH=495	185483	99418.2	127882	145039	148741	144074	34576.8	137352	154069	156172	148782	58638.7	126477	100566	91344.5	131828	127364	83938.7	76937.5	134784	45019.5	39285.7	87819.7	85937.4	76775.1	97604.2	33886.1	140083	110090	110653	171112	153437	120216	63861.4	71027.1	132711	187107	287323	110407	100252	212956
AT3G01090.2;AT5G39440.1	2	2	119.48	0.884369	2.17448	Col-20h	Ox-12h	| Symbols: AKIN10, KIN10 | SNF1 kinase homolog 10 | chr3:31437-34143 REVERSE LENGTH=535	285514	297193	357643	95244.1	293393	172149	14561.6	474040	510542	304288	311663	284326	445129	312813	438988	346364	343233	176012	175760	326382	253453	156295	369746	347238	292713	115653	122882	459220	416396	229127	228797	153752	192817	111106	138058	167394	357340	411569	232481	191646	214212
AT3G42170.1	2	2	84.08	0.366347	2.05981	Ox-32h	Col-24h	| Symbols: | BED zinc finger ;hAT family dimerisation domain | chr3:14321838-14323928 FORWARD LENGTH=696	205286	94524.1	201014	19926.6	196039	110349	20001.6	259943	123188	99148.7	226704	107347	246127	93746.9	118937	188849	74084.3	99703.5	54397.3	78868.4	68094.5	140024	108177	117157	66889.4	31799.4	146612	157986	64414.9	136447	108979	199821	112012	193436	66919.3	134893	230916	185402	137485	106696	161366
AT4G31160.1	2	2	106.37	0.709056	1.68225	Ox-16h	Col-32h	| Symbols: DCAF1 | DDB1-CUL4 associated factor 1 | chr4:15145936-15152939 FORWARD LENGTH=1883	168520	88415.3	133420	3145.73	108715	91443.2	0	127715	128152	121482	116550	93015.6	136375	83308.2	81908.7	120795	109231	57977.5	45659.2	121430	80319.5	39200.5	117064	85719.7	80667	8296.97	33958.8	122407	89528	88673.1	51094.5	120951	87532.9	44802.1	63269.5	77897.5	115679	198514	91290.9	93401.5	95391.9
AT3G08670.1	2	2	78.35	0.0740177	2.42802	Col-12h	Col-28h	| Symbols: | unknown protein; BEST Arabidopsis thaliana protein match is: unknown protein (TAIR:AT3G51540.1); Has 48380 Blast hits to 29827 proteins in 1356 species: Archae - 46; Bacteria - 5589; Metazoa - 17361; Fungi - 13192; Plants - 2237; Virus	146742	113541	111300	145257	116327	124540	106037	116781	109341	88873.3	113974	59572.2	131124	80638.8	63789.3	110826	77939.2	53437.8	52819.1	74180	42786.1	22796.4	67800.2	59588.4	67803.7	92995.6	24002.7	104079	63479.8	118559	94643.4	80201.2	67257.7	35745.1	52576.3	67954.7	119377	91352.5	67105.4	69386.4	89375.1
AT1G55670.1	2	2	60.6	0.825374	2.91503	Ox-12h	Col-12h	| Symbols: PSAG | photosystem I subunit G | chr1:20802874-20803356 REVERSE LENGTH=160	48538.5	80897.1	43880.9	132570	53426.3	120589	391905	19119.4	92437.4	135147	54019.3	33865.5	26806.1	159813	161826	42786.8	52129.7	55205.9	365239	108770	92649.3	7490.31	58602.9	58371	229971	162140	29421	31235.4	77841.4	126972	227285	38189.6	170609	150621	460705	261072	54432.1	29769.5	212466	51942.3	224005
AT5G02160.1	2	2	89.98	0.248849	2.27433	Col-28h	Ox-32h	| Symbols: | unknown protein; FUNCTIONS IN: molecular_function unknown; INVOLVED IN: biological_process unknown; LOCATED IN: chloroplast thylakoid membrane; EXPRESSED IN: 23 plant structures; EXPRESSED DURING: 13 growth stages; Has 121 Blast hits t	61931.8	151862	65823.2	74790.1	59536.3	103038	73887.3	57344	55714	143695	76711.1	55863.9	53509.1	51963.7	134973	51825.8	39021.6	38433.3	107777	74708.9	143905	30980.5	85243.1	91260.3	128777	59278.1	64759.4	66026	49698.6	93308.9	78167.9	17924.8	64384.9	50918.8	163554	94113.3	68654.5	41280.7	116832	67263.9	73938.6
AT3G28180.1	2	2	124.17	0.620793	1.82258	Col-32h	Ox-12h	| Symbols: ATCSLC04, CSLC04, ATCSLC4, CSLC4 | Cellulose-synthase-like C4 | chr3:10506110-10509067 FORWARD LENGTH=673	217315	182577	171071	151136	179074	143951	86719.3	127216	175157	154434	163229	101309	177157	130524	119260	171470	154050	78913.5	77038.1	127175	101040	64339.6	191463	143810	138474	165898	67913.7	256330	209636	211179	108651	125287	133433	56504.5	75940.9	97989.8	181100	175637	102820	98002	148344
AT3G01310.1;AT5G15070.2	2	2	112.6	0.0172351	7.37096	Ox-24h	Col-12h	| Symbols: | Phosphoglycerate mutase-like family protein | chr3:94343-101603 REVERSE LENGTH=1056	110251	319637	134771	15563.2	44404.9	84259.9	6953.14	281865	336082	87309	70843.2	1.33273e+06	291365	676263	347876	249889	877093	851607	309026	693629	757504	634527	261642	961279	171800	27156	642766	360906	1.14896e+06	41824.8	534497	1.47494e+06	680352	586337	206060	786251	474450	594459	257175	977194	269384
AT1G06390.1	2	2	92.76	0.860169	1.80035	Col-20h	Ox-12h	| Symbols: GSK1, ATGSK1, ATSK22, SK22, BIL2, ATSK2-3 | GSK3/SHAGGY-like protein kinase 1 | chr1:1946860-1950417 FORWARD LENGTH=407	823254	653124	710586	294755	761521	533676	108587	819978	950546	759581	826322	706410	1.14676e+06	675132	693275	988574	669375	438819	320279	775222	489966	281315	687931	643558	550220	310567	209796	811772	643853	623428	615267	616657	467673	259339	289460	517088	811863	971283	478825	526406	651791
AT1G65320.1	2	2	96.91	0.480334	2.09963	Col-12h	Ox-12h	| Symbols: | Cystathionine beta-synthase (CBS) family protein | chr1:24260168-24262644 REVERSE LENGTH=425	398852	211146	298178	256772	356647	241749	123111	345195	333528	289150	357378	185367	372944	197945	214434	403574	206857	118518	98093.9	223564	131538	71711.6	229671	228470	169252	209758	61455.8	355666	262296	359148	180990	184507	183270	90559.5	85369.3	199184	308135	427968	193885	167495	274347
AT2G29210.1	2	1	102.92	0.510522	1.85204	Col-32h	Col-28h	| Symbols: | splicing factor PWI domain-containing protein | chr2:12558156-12562168 FORWARD LENGTH=878	196415	115401	185128	240933	299701	198856	234392	229712	244922	199362	257549	123824	252708	149142	178265	213966	104853	90492.7	91894.3	148930	108838	47016.5	159936	146346	161927	272349	45023.9	340417	210690	287311	199122	174281	146083	90645.6	104550	184978	274713	315675	179635	152288	233979
AT5G27150.1;AT3G05030.1	2	2	103.99	0.207316	2.45958	Col-20h	Col-16h	| Symbols: NHX1, ATNHX, AT-NHX1, ATNHX1 | Na+/H+ exchanger 1 | chr5:9554251-9557266 FORWARD LENGTH=538	335843	762424	764294	6498.32	243030	89477.7	2681.16	523414	650625	373209	291902	1.16999e+06	1.27332e+06	610429	686608	642593	957778	510417	340915	923123	872376	463364	595248	970415	467475	30083	377748	901683	872655	302174	664744	862241	647185	441606	426179	766876	617219	708000	537070	928918	357555
AT4G26070.2	2	2	115.71	0.691058	2.07221	Col-20h	Ox-12h	| Symbols: MEK1, NMAPKK, ATMEK1, MKK1 | MAP kinase/ ERK kinase 1 | chr4:13217797-13219695 FORWARD LENGTH=354	971975	593493	787634	267865	732618	867475	227984	1.08837e+06	926204	773774	1.02276e+06	697411	1.04982e+06	577833	602271	1.11922e+06	716471	303947	342869	680379	517391	225460	605149	532831	466156	524390	180216	1.04298e+06	591738	633434	431672	496205	409926	226525	341904	486876	820744	647999	526055	343713	643304
AT5G40890.1;AT3G27170.1	2	2	87.64	0.188195	2.98156	Col-28h	Col-12h	| Symbols: ATCLC-A, CLC-A, CLCA, ATCLCA | chloride channel A | chr5:16381645-16384999 REVERSE LENGTH=775	249190	365237	336605	12529.8	189922	120224	2914.92	467034	604225	479852	256961	501180	710186	563682	682030	567046	803084	410971	371849	893356	714441	377730	834891	842825	669292	63555.3	275149	596143	755445	286384	434294	441615	309676	205671	187129	285084	446165	496121	257712	413848	305398
AT1G72710.1	2	2	93.9	0.279643	2.53963	Ox-24h	Col-12h	| Symbols: CKL2 | casein kinase 1-like protein 2 | chr1:27372553-27376178 FORWARD LENGTH=465	91400.3	93318.6	76168.4	1088.08	47706.1	46376.7	484.621	109605	176469	104820	54838.3	127175	119843	128745	156240	111645	178392	72824.7	71813.7	149353	123211	87570.9	114915	153217	86028.1	15701.1	57370.3	109017	154781	45069.3	136179	187056	127097	69860.3	88108.8	139807	169414	206648	97182.4	150164	103918
AT3G55270.1	2	2	87.01	0.373529	1.92382	Ox-24h	Col-12h	| Symbols: MKP1, ATMKP1 | mitogen-activated protein kinase phosphatase 1 | chr3:20496775-20499408 FORWARD LENGTH=784	109791	145914	135415	1003.59	76933.6	42460.1	268.804	161375	203556	130734	91697	184887	222119	139271	145308	144317	241468	131826	75821.9	163708	158046	89976	170120	199088	152073	15075.1	71331.5	199952	186546	87215.3	184155	216908	132371	77502.6	72926.7	140888	173655	243647	104699	178649	133385
AT1G49580.1;AT2G41140.1	2	2	60.24	0.985446	2.89849	Col-12h	Ox-12h	| Symbols: | Calcium-dependent protein kinase (CDPK) family protein | chr1:18351611-18354384 FORWARD LENGTH=606	63175	1424.45	11699	126478	86750.5	73894.1	43344.1	20312.9	40429.3	29502.4	130258	9217.52	23622.6	56989.6	18748.1	48495.7	10543.6	6931.86	39250.4	38415.7	39933.6	26716.1	12571.5	15521.1	16256.8	91007.1	9065.79	9093.05	20804.6	56996.8	52501	8286.91	12556.6	9055.87	17488.4	48233.8	10219.5	63139.7	9567.09	37931.5	9268.13
AT2G07360.2	2	2	143.52	0.0118413	7.54112	Ox-28h	Col-12h	| Symbols: | SH3 domain-containing protein | chr2:3047623-3057099 REVERSE LENGTH=1198	50063.3	46657	74267.6	5362.18	61103.3	24976.3	1407.53	80827.3	143064	75170.1	58457.5	356824	104417	422421	118613	75810.2	436707	235746	154150	348458	255556	292782	79435.7	539666	46876.2	16253.9	199902	114774	532712	51231.5	169443	409141	311506	209166	104753	285870	324281	380539	263862	359490	55093.6
AT5G52200.2	2	2	131.18	0.450948	2.11176	Col-12h	Col-28h	| Symbols: | phosphoprotein phosphatase inhibitors | chr5:21202818-21204017 REVERSE LENGTH=211	621495	310568	404226	389243	336100	319801	145231	393722	273515	245897	308872	244690	522042	202550	213373	367554	337386	194414	163334	189331	143267	72557.5	297285	285189	177962	195353	52893.9	387965	225644	319153	260632	275097	228718	108871	105833	203714	539199	463820	258443	150561	313144
AT5G15090.1	2	2	46.6	0.368439	2.40331	Col-16h	Col-28h	| Symbols: VDAC3, ATVDAC3 | voltage dependent anion channel 3 | chr5:4889641-4891389 REVERSE LENGTH=274	38325	47120	39295.4	99265.9	33764.1	59787.2	153188	32461.5	31333.1	35011.9	51817.5	15101.2	33320.5	33757.1	24261.9	45612.9	19965.6	14643.4	38028.1	27452.1	36078.3	9129.73	33350.3	19100.5	32071.5	105812	12781.1	32270.4	16392.6	29938.2	48076.5	14430.7	28240.5	18613.5	49939.6	33826.2	24702.6	42407	39884.3	27580.7	45202.6
AT4G22290.1	2	2	49.45	0.973291	1.52194	Col-16h	Ox-28h	| Symbols: | Ubiquitin-specific protease family C19-related protein | chr4:11783199-11785730 REVERSE LENGTH=445	145723	117518	111857	53534.2	105974	96517.7	11406.3	126472	191347	149869	89586.3	69700.8	125013	95879.4	120018	106470	110542	67048.4	58046.4	100361	50069.9	39656.8	104014	103669	98735.3	47179.1	36866.2	109580	119231	105879	98308.8	79245.5	83386.1	51778.9	71798.1	72056.9	139440	99072.3	97790.5	90547.9	95410
AT3G02080.1	2	1	62.58	0.0993188	27.5421	Ox-12h	Col-16h	| Symbols: | Ribosomal protein S19e family protein | chr3:364138-365161 REVERSE LENGTH=143	277.67	267.999	204.049	0	268.645	0	0	0	0	163.875	31.0383	614.214	0	53.0969	0	0	520.035	1055.7	1935.89	501.243	794.913	978.333	214.557	79.1305	53.9597	0	1220.6	0	236.052	517.547	292.394	253.043	225.431	2459.53	1283.06	743.626	113.97	0	0	533.57	109.311
AT1G17840.1	2	2	177.64	0.935393	1.70035	Col-20h	Ox-12h	| Symbols: WBC11, ABCG11, DSO, COF1, ATWBC11 | white-brown complex homolog protein 11 | chr1:6142870-6145894 FORWARD LENGTH=703	3.10058e+06	1.70742e+06	1.82624e+06	479574	2.91134e+06	1.57813e+06	101416	2.51718e+06	2.60707e+06	2.88704e+06	3.0049e+06	1.41483e+06	3.12533e+06	1.75201e+06	1.71664e+06	2.1454e+06	1.56562e+06	1.09938e+06	978164	1.53773e+06	1.12144e+06	653619	1.77968e+06	1.84788e+06	1.37639e+06	784221	595037	2.30368e+06	1.62562e+06	1.98405e+06	1.82942e+06	1.60324e+06	1.54433e+06	656548	843771	1.24457e+06	3.06966e+06	2.769e+06	1.58158e+06	1.31059e+06	2.16823e+06
AT3G63460.1	2	2	66.37	0.0426454	5.38268	Ox-28h	Col-12h	| Symbols: | transducin family protein / WD-40 repeat family protein | chr3:23431009-23437241 REVERSE LENGTH=1104	226263	93263.3	158440	37105.4	184465	183135	7444.6	203254	399727	173196	249405	664830	254544	1.06601e+06	438194	210129	1.03753e+06	543269	372288	1.00474e+06	573914	435792	162400	1.33355e+06	132267	101405	500846	290979	1.29943e+06	212640	253414	670324	504761	354232	257863	439524	560736	489486	505519	540169	142595
AT1G67590.1	2	2	74.8	0.0822366	3.11658	Col-16h	Col-28h	| Symbols: | Remorin family protein | chr1:25333137-25334472 REVERSE LENGTH=347	175184	135455	154653	317211	170129	175208	503793	172193	137929	104100	173357	66803.3	138709	81639.1	78725.4	145519	75110	44988.2	66396.1	92397.8	64281.3	31494.4	100280	62258.3	92462.6	248292	18765.4	120863	73082.9	142581	134662	74049.4	97801.4	43699.4	61796.7	89218.1	143758	200948	66659.6	72406.7	149040
AT5G13850.1;AT3G12390.1	2	2	223.24	0.0681409	8.49232	Ox-16h	Col-12h	| Symbols: NACA3 | nascent polypeptide-associated complex subunit alpha-like protein 3 | chr5:4471361-4472676 FORWARD LENGTH=204	9825.23	356729	87016.7	5469.89	3432.04	18204	2316.82	582899	786331	31440.4	5936.97	553187	261246	834154	587403	12329.8	849966	506167	420561	933064	432776	195151	424636	722590	210943	1813.37	280320	617621	822533	14689.8	424324	660075	457639	297526	333837	388484	1.07641e+06	1.35932e+06	500139	603112	148214
AT3G02260.1	2	2	44.22	0.290893	2.24375	Col-16h	Ox-24h	| Symbols: BIG, DOC1, TIR3, UMB1, ASA1, LPR1, CRM1 | auxin transport protein (BIG) | chr3:431152-448489 REVERSE LENGTH=5098	49498.3	48438.1	92189.8	137238	89246.7	83671.2	118681	101796	66025.1	53257.4	104743	45421.9	62346.5	72507.9	59694	76104.4	48608.9	27348.8	100806	65377.3	88765.5	16455.8	80032.3	30570.3	102035	178663	25359.1	58836	40594.6	78330.8	49466.2	27952.6	57181.3	33381.3	90373.6	91000.1	49585.7	156340	75461.7	47729.1	74584.9
AT1G05190.1	2	2	70.54	0.524506	2.54295	Col-16h	Col-32h	| Symbols: emb2394 | Ribosomal protein L6 family | chr1:1502515-1503738 REVERSE LENGTH=223	12579.2	52597.1	36469.8	63045	20649.6	73880.5	145016	29873.1	29658.4	24314.3	15511.9	21367.7	31698.1	36910.2	40958.9	46740	24394.8	21270	84722	28740.4	39279.8	10200.8	36706.5	20332.2	41289.1	22457.5	17050.1	28778.2	27784.5	22981.5	52745.6	16530.9	63403.9	38262.6	113570	65173.7	25808.2	27364.5	82349.9	19138.1	63867.3
AT4G27060.1	2	2	94.7	0.634786	1.91468	Ox-32h	Col-28h	| Symbols: TOR1, SPR2, CN | ARM repeat superfamily protein | chr4:13581581-13585070 REVERSE LENGTH=864	167266	91881.1	118792	63018.2	120295	130947	29689.2	134356	133107	96171.9	138621	77128.1	107824	73698.6	82307.3	136219	84200.3	46864	49760.6	82892.2	51329.6	30910.9	81960.3	61807.7	70111.8	117361	20663	150973	95501.9	125440	81062.5	94717.9	75401.6	37615.8	42215.4	71337.5	125000	87985.5	68717.3	70952.7	104573
AT3G10540.1;AT5G04510.1	2	2	87.26	0.0792591	3.63319	Col-12h	Ox-12h	| Symbols: | 3-phosphoinositide-dependent protein kinase | chr3:3289916-3292429 FORWARD LENGTH=486	600247	280636	389993	248787	549455	506107	163625	523546	378777	384921	537047	310932	564990	241672	239201	730103	261912	98228.1	119008	260386	219569	80824.5	294387	219244	230111	323611	73320	451977	289717	369218	146196	109669	139360	67638.2	106640	159194	263001	378889	164736	104803	257157
AT2G47730.1	2	0	77.64			---	---	| Symbols: ATGSTF8, ATGSTF5, GST6, GSTF8 | glutathione S-transferase phi 8 | chr2:19558213-19559266 FORWARD LENGTH=263
AT1G50570.1	2	2	96.68	0.880717	1.70737	Col-16h	Ox-12h	| Symbols: | Calcium-dependent lipid-binding (CaLB domain) family protein | chr1:18726400-18727566 REVERSE LENGTH=388	315208	224042	281071	107829	187828	196761	50725.8	476106	365811	213908	287742	184541	312392	232703	175225	253560	288768	134485	106258	197569	141821	94065.4	230417	197608	149118	84559.4	80040.2	275884	178029	167713	182814	219161	176470	89076.1	95822.7	140109	324386	404712	181068	182306	212818
AT3G27700.1	2	2	56.24	0.279539	2.80611	Col-16h	Col-28h	| Symbols: | zinc finger (CCCH-type) family protein / RNA recognition motif (RRM)-containing protein | chr3:10257681-10261330 REVERSE LENGTH=908	92930.2	43412.3	53431.2	78404.3	74017	70030	183234	93369.9	43304.4	28024.4	60849.5	35935.3	90753.3	37418.9	25639.5	70027.8	37957.7	19186	22517.4	28772.9	30596.1	9819.49	48513.6	35346.7	24671.5	78613.9	10034.4	74122.7	33640.3	58780.7	57960.2	46052	33561.2	20820.5	14358.6	39679.1	83919.5	137827	32886.4	30069.1	57760.5
AT1G60950.1	2	2	241.76	0.536239	826.122	Col-28h	Ox-12h	| Symbols: FED A, ATFD2 | 2Fe-2S ferredoxin-like superfamily protein | chr1:22444565-22445011 FORWARD LENGTH=148	5671.67	16430.5	24186.6	38380.8	20507.9	13598.9	59243.4	21727.7	14963.6	23283.5	22015.9	11682.2	10617.4	12846	8846.6	20916.6	9736.69	3145.98	6177.12	8534.61	1487.13	2.29491e+07	9528.17	15906.7	5675.12	8656.05	160314	17610.4	6591.07	3538.49	4110.65	9259.98	4734.94	4348.99	5364.22	2832.6	1.02086e+06	18098.8	16866.9	9200.14	6962.67
AT1G04270.1;AT5G09500.1	2	2	74.27	0.574137	2.14282	Col-28h	Ox-20h	| Symbols: RPS15 | cytosolic ribosomal protein S15 | chr1:1141852-1142960 REVERSE LENGTH=152	36550.5	59591.8	37876.9	4329.89	41142.2	57798.3	1288.55	37063.9	47815.6	59441.6	39559.5	45922.2	40777.7	54076.5	84241.1	38544.4	37022.1	55886.9	73689.6	56140.5	131421	39569.8	55049.4	51800.2	85896.1	21618.1	48061.1	38542	33456.8	52223.7	56316.1	22310.5	45854	40499.5	125288	59799.1	17410.2	16891.5	71146.3	27531.9	52518.1
AT1G53310.1	2	1	109.79	0.0778489	2.34323	Col-16h	Ox-16h	| Symbols: ATPPC1, PEPC1, ATPEPC1, PPC1 | phosphoenolpyruvate carboxylase 1 | chr1:19884261-19888070 REVERSE LENGTH=967	36492.3	26334.1	40926.9	47589.1	18680.3	30615.2	72404	38267.6	21668.5	14983	16565.4	22886.5	42187.6	12539.3	7260.17	40861	28350.5	21062.4	12093.2	16373.7	3901.93	14050.8	21061.4	30318.2	8738.08	52694.5	12961.9	30289	48294.4	17257.8	12590.2	29331	19185	23102.8	5164.17	10603.3	17662.2	22205	16361.7	9104.98	27167.9
AT1G15440.1	2	2	141.12	0.0237414	6.8765	Ox-16h	Col-12h	| Symbols: PWP2, ATPWP2 | periodic tryptophan protein 2 | chr1:5306159-5309460 REVERSE LENGTH=900	10821.8	135583	65961.7	1147.51	1661.21	6582.81	1095.32	215099	263669	34277.1	9425.98	124239	160486	264204	130310	13016.2	297696	132706	110389	258541	118598	87303	245187	254176	115339	246.956	81010.8	240732	250771	11553.7	248461	349122	225385	122630	135606	179157	334543	560796	186106	219048	133158
AT3G26935.1	2	2	105.78	0.166007	2.24156	Ox-16h	Col-28h	| Symbols: | DHHC-type zinc finger family protein | chr3:9933001-9935218 REVERSE LENGTH=443	156145	109652	129071	134258	160582	127921	242624	175968	130158	92572.3	185720	133700	221681	111645	98520.3	151226	105713	74279.3	69313.3	106352	83965.5	34417.3	125122	95321.3	70227.2	72139.9	31156.4	172734	75545.6	132207	113391	122560	116014	59271.8	68907.6	132854	277200	285609	114704	106552	169839
AT4G03520.1	2	2	90.68	0.988957	1.99069	Ox-12h	Ox-20h	| Symbols: ATHM2 | Thioredoxin superfamily protein | chr4:1562585-1564055 REVERSE LENGTH=186	35004.2	82855	49008.6	71779.7	30990.5	84813.7	163538	12467	24672.3	58583	35825.1	41165.3	25717.1	51385.9	79235.8	49688.6	28185.7	25706.9	120180	49745.2	107121	11039.7	49032.6	35966.4	89926	65560.9	28943	20177.7	22027.2	47757.9	59772.9	9653.96	66758.5	50198	169776	81529.5	17897.6	16773.5	128158	29592.3	72450.5
AT2G19460.1	2	2	111.74	0.0527502	3.77782	Ox-24h	Col-12h	| Symbols: | Protein of unknown function (DUF3511) | chr2:8431581-8431931 FORWARD LENGTH=116	30558.3	100908	69882.3	3357.13	15726.6	19234	3998.4	127033	122135	50610	27325.3	134509	107993	112967	124610	46970	130771	110407	74539.7	170950	166008	110444	88886.9	146719	97830.9	4373.64	91566.9	115899	159940	20319.3	138307	148814	125490	78271.3	92419.5	115408	178007	197169	78353.3	135869	87788.2
AT2G34310.1	2	2	66.02	0.303961	2.33721	Col-20h	Col-16h	| Symbols: | unknown protein; FUNCTIONS IN: molecular_function unknown; INVOLVED IN: biological_process unknown; LOCATED IN: cellular_component unknown; EXPRESSED IN: 24 plant structures; EXPRESSED DURING: 13 growth stages; BEST Arabidopsis thalian	137868	235071	290852	110979	193722	156318	61553.1	176452	177681	147201	243694	387044	420806	336923	292463	424399	272869	146157	144168	269463	279698	151950	174376	372016	115980	108716	137494	668840	364170	184175	115176	205095	193103	113215	113461	199836	322200	279516	236887	196903	131037
AT5G12140.1	2	2	139.74	0.0338159	2.66191	Col-28h	Col-12h	| Symbols: ATCYS1, CYS1 | cystatin-1 | chr5:3923295-3923936 REVERSE LENGTH=101	7169.15	71906.2	31599.4	14045.1	9135.82	31238	19046.3	22361.2	28299.4	34246.7	13159.7	35824.2	20458.9	46893.9	54858.9	15266.3	32859.1	32388.8	82464.5	47678.9	132258	23504.8	59594.1	66148.7	74805.6	20133.7	47300.4	20425.6	35328.5	21984.9	49065.7	28730.3	68901.5	51907.2	152383	71208	33880.9	13685.3	102150	63911	49909.2
AT3G58690.1	2	2	73.97	0.530586	2.13228	Col-16h	Ox-12h	| Symbols: | Protein kinase superfamily protein | chr3:21709369-21711246 FORWARD LENGTH=400	62478.3	55190.9	59587.5	68194.1	23479	58021.5	85599.9	66093.5	55515.3	38660.2	45920.5	25453.2	65259.9	16389.9	23267.4	73318.7	30678.7	18991.4	22676	19452.1	21250.4	14308.9	44706.3	38742.2	34685	83826.5	10747.1	58308.4	36010	57864.1	51772.7	30699.1	38063.2	16118.3	5865.97	31469.9	63436.5	95422.6	13510.4	10245.3	49596.2
AT2G45960.3;AT1G01620.1	2	2	139.45	0.665428	4.6049	Ox-12h	Col-12h	| Symbols: PIP1B, TMP-A, ATHH2, PIP1;2 | plasma membrane intrinsic protein 1B | chr2:18910450-18911744 FORWARD LENGTH=301	10280.7	44838.4	24696.9	41440.2	33495	34527.7	139259	18674.6	44540.3	68803	17829.5	17793.4	15622	72226.2	108922	18006.3	43083.8	30314.2	203656	70147.6	74912.6	12920.2	33850.3	25205.6	160618	40285.8	23886.1	19512.7	28928.3	48744.9	94481.9	19325.4	104121	79707.1	414979	123138	26080.1	8146.21	142090	36324	121873
AT4G35450.5;AT2G17390.1	2	2	58.01	0.85882	3.29136	Col-16h	Ox-24h	| Symbols: AKR2 | ankyrin repeat-containing protein 2 | chr4:16839862-16841759 FORWARD LENGTH=350	9429.72	27693	17634.4	28179.2	13029.3	28913.5	112627	7039.42	9812.84	14119.8	7598.14	17087.2	5312.31	15798.3	22253.2	17938.4	15069.6	6704.54	53062	14088.6	36409.3	1296.31	18951.8	11618.7	36991.8	25056.2	6784.34	3622.51	7498.24	18425.3	26535.1	3068.09	23717.3	18574.5	64408.2	36689.8	3932.04	3195.03	40072.2	5927.55	33655.9
AT1G51140.1	2	2	87.68	0.133835	2.82834	Col-16h	Col-28h	| Symbols: | basic helix-loop-helix (bHLH) DNA-binding superfamily protein | chr1:18943802-18945613 REVERSE LENGTH=379	311570	254816	252373	287859	302467	257042	655438	381408	253849	256798	265120	134044	450218	150743	164986	318160	189638	116406	111427	238252	105629	49953.9	199023	130369	153043	281173	31143.6	264600	134336	247499	241321	131865	115983	78997.1	110420	146240	225726	296312	72871	134472	200990
AT1G74050.1;AT1G18540.1	2	2	74.19	0.967984	2.49926	Col-16h	Ox-24h	| Symbols: | Ribosomal protein L6 family protein | chr1:27847256-27848680 REVERSE LENGTH=233	13783.5	32145.7	18128.3	42627.3	16808.6	68692	160816	3971.89	12937.3	28938.9	11927	18887.7	5566.27	47727.1	40680.8	23759.4	18954.1	16346.5	98152.1	30365.1	69854.7	5313.5	25747.5	13255.8	57912.2	47833.8	16101.9	4808.13	16603.5	31231.8	48439	5184.03	41208.5	36801.5	135253	79604	4566.45	3899.01	67455.1	11863.7	61491.4
AT5G51070.1	2	0	79.94			---	---	| Symbols: ERD1, CLPD, SAG15 | Clp ATPase | chr5:20764479-20768481 FORWARD LENGTH=945
AT1G48620.1	2	2	93.72	0.0523412	5.05353	Ox-16h	Col-12h	| Symbols: HON5 | high mobility group A5 | chr1:17974148-17976301 REVERSE LENGTH=479	19413.5	74858.5	41208.8	16132.9	34544.3	11170.1	26145.9	116246	172138	26106.5	10761.5	183085	68311.6	188388	115824	34204	196279	109213	82079.5	205138	132495	71872.6	74295.1	213798	38620.4	5572.75	120800	112608	191072	35157.8	145259	278102	169992	128880	118918	167533	201490	252123	118279	201330	66835.1
AT3G02230.1;AT3G08900.1	2	2	48.18	0.800584	3.74094	Ox-12h	Col-32h	| Symbols: RGP1, ATRGP1 | reversibly glycosylated polypeptide 1 | chr3:415463-417304 FORWARD LENGTH=357	6335.99	18310.2	10412.2	32177.3	5484.71	34525.6	74884.9	2793.43	8375.9	10286.8	9642.7	11382.1	3937.56	21852.3	23303.1	9399.32	13333.5	10947	81818.5	16549.9	50224.7	3530.18	17074.7	7814.22	38908.7	26080	7359.46	5883.07	7103.64	15424.5	42446.5	6765.38	41060.8	28390.5	112716	59980.7	5145.22	5131.28	59522.4	15897.1	41025.3
AT1G69740.1	2	2	101.72	0.00431641	2.38741	Col-12h	Ox-20h	| Symbols: HEMB1 | Aldolase superfamily protein | chr1:26232197-26234713 FORWARD LENGTH=430	123455	188384	121627	124731	149487	132419	130782	148387	93734.2	134936	120832	76507.1	101871	66858.2	83311.4	117726	62238.3	46569.2	125145	82760	107268	25087.9	102350	98498.2	100408	83234.7	43663.4	92248.3	57725.7	123343	75160	47580.3	74658	35408.9	135373	92654.2	103421	78960	95583	64228.4	77296
AT2G05990.1	2	2	64.27	0.896548	2.20156	Col-16h	Ox-20h	| Symbols: MOD1, ENR1 | NAD(P)-binding Rossmann-fold superfamily protein | chr2:2322876-2324867 FORWARD LENGTH=390	20167.2	41969.5	26807.4	79190.5	26990	43250.5	167383	7393.44	16830	16099.2	17842.7	17072.4	23014.2	18932.1	40213.3	23778.1	18533	18618.7	80283.8	25891.1	41891.8	2869.56	20285	7235.27	49152.7	41073.2	10733.1	14019.9	7976.47	44502.3	61259.8	8514.91	32729.4	35782.4	106680	68596	8479.9	11562.2	42326.1	16001.8	48085.5
AT1G33990.1	2	2	100.86	0.176965	2.45142	Col-12h	Ox-12h	| Symbols: ATMES14, MES14 | methyl esterase 14 | chr1:12355909-12357894 FORWARD LENGTH=348	1.32151e+06	669699	636996	727726	1.0043e+06	1.02288e+06	802552	887042	692666	711096	992180	524262	907217	501078	495010	1.00487e+06	441506	265972	261153	544463	413195	138855	584977	483783	455323	856558	110820	842354	531053	754244	539433	416014	361623	212119	249472	442485	680187	892066	407352	337472	640457
AT5G16710.1	2	2	66.24	0.956816	1.93048	Ox-12h	Col-32h	| Symbols: DHAR3 | dehydroascorbate reductase 1 | chr5:5483312-5484926 FORWARD LENGTH=258	24609.8	27708.3	18799.8	18051.2	26792.2	29106.8	70478	7556.36	12369.3	24877.9	20382.6	18729.7	31565.9	16389.9	32346.3	28003.5	15717.8	7490.18	57493.8	27722	37934.9	6142.33	18076	11421.8	45179.1	24346.1	8492.27	17022.7	8937.44	28762.1	44794.5	16957.5	22723.9	25191.5	59366.8	48455.9	13525	12261.5	40601.2	12932.7	39857.1
AT5G57830.1	2	2	83	0.561237	1.73214	Ox-24h	Col-32h	| Symbols: | Protein of unknown function, DUF593 | chr5:23429406-23430860 REVERSE LENGTH=387	134273	93582	111859	4410.79	96488.7	55969.1	2525.55	121914	132088	111829	110106	114125	160688	102344	107284	95963.7	121448	78969.5	51782.8	130382	99631.5	45402.3	116901	110239	117558	29335.1	39149.5	137770	98230.2	97624.8	130617	146644	88786	46131.4	64568.4	90966.9	144482	224518	82747.2	135359	107254
AT1G69870.1	2	2	48.83	0.17551	3.16493	Col-24h	Col-12h	| Symbols: NRT1.7 | nitrate transporter 1.7 | chr1:26316208-26320097 FORWARD LENGTH=620	31616.5	58484.2	60425.5	6300.19	22414.7	38817.6	2576.91	132530	168641	60498.1	50657.9	122558	130207	140209	93376.7	56025.8	189106	68452.1	69422.3	184280	75408.5	62850.1	141652	129549	65556.9	9683.85	34594.8	133618	100387	35204.4	8901.29	81282.2	54045.5	32455.8	32341.4	48798.9	105039	112098	70308	62607.4	57539.1
AT1G22280.3	2	2	88.83	0.585069	2.23016	Col-20h	Ox-12h	| Symbols: PAPP2C | phytochrome-associated protein phosphatase type 2C | chr1:7874236-7875496 FORWARD LENGTH=287	84312.4	55133.5	69112.6	47211.9	91653.9	71641.2	16936.4	109719	81847.1	78470.7	130251	70528.9	107765	53154	74055.8	92875.4	74986.4	40546.3	36163.7	59094.7	74010.8	29113.2	67144	65169.5	48672.3	34784.5	26809.6	147668	61916.1	69501.9	46808	57295.4	38632.2	24312.9	28343.3	63236.2	105271	85877.2	62025	39135.8	80982.2
AT5G52040.2	2	2	68.98	0.0569393	3.83433	Ox-32h	Col-28h	| Symbols: ATRSP41, RS41, At-RS41 | RNA-binding (RRM/RBD/RNP motifs) family protein | chr5:21131081-21133318 FORWARD LENGTH=357	114112	84184.9	111936	167287	77862.6	87943.7	212602	86663.6	112346	81685.3	110222	34743.4	105373	76365.6	81520.1	113742	100249	60218.7	73803.9	89379.7	41733.9	17806.7	64377.3	76731	81398.5	359517	14249.1	94210.7	88177.9	146376	162625	107610	150609	52340.8	103198	138411	231203	348605	105405	112041	233065
AT5G47690.3	2	2	58.47	0.307766	2.43349	Ox-24h	Col-16h	| Symbols: | binding | chr5:19317899-19327014 FORWARD LENGTH=1607	32922	45119.6	33123.8	83745.4	38855.8	51923.6	13223.8	65755.9	51557.2	23074.6	57299.4	110616	63024.7	88066.3	93740.4	71928	121975	65057.7	61158.2	149261	138280	31175.1	64785.5	94937	55962	90523.7	55119.9	158901	123449	40758.9	85287.4	36261.9	41044.3	41296.5	47475	100680	106781	89862.2	29859.5	73309.4	53917.6
AT3G45030.1	2	2	89.89	0.99827	2.83315	Col-16h	Col-20h	| Symbols: | Ribosomal protein S10p/S20e family protein | chr3:16471606-16472312 REVERSE LENGTH=124	6816.42	41354.8	17727.2	75469.7	13099.8	42613.6	275981	6092.08	12659.4	16121.1	18009.9	24459.5	11781.3	31617.4	38893.1	22423.8	20074	20074	64185	30420.6	70904.8	15608.7	28230	30694.9	48929.9	71411.4	27119.2	20130	10027.2	23075.5	82788	5574.95	28576.3	44891.1	87726.5	59318.3	11098.3	6712.58	53438.1	28377.7	42585.2
AT1G47128.1	2	2	67.76	0.0685071	5.7194	Ox-12h	Col-16h	| Symbols: RD21, RD21A | Granulin repeat cysteine protease family protein | chr1:17283139-17285609 REVERSE LENGTH=462	4832.04	8714.92	6026.86	475.848	4387.23	2794.49	1407.95	3298.64	8533.86	7961.53	1925.92	13297	1693.68	25871.7	11526.7	4856.4	16229.2	16548	47903.9	15741.6	33421.3	13533.6	8008.61	15934.6	16456.5	901.429	28998.4	2910.51	14172.4	5232.95	14582	9373.47	33918.6	27115.4	52255.8	25567.6	2840.24	6785.93	28463.4	21354.2	10385.3
ATCG00800.1	2	2	75.07	0.962976	3.11265	Col-16h	Ox-24h	| Symbols: | structural constituent of ribosome | chrC:82826-83482 REVERSE LENGTH=218	7351.76	35902	18555	53324.2	8315.94	41308.3	180337	4531.31	10654.7	14113.7	12726.3	10512.4	6930.81	23401.1	30797.9	11701.8	10269.2	8664.37	72815.9	22253.1	33120.3	3204.1	20798.9	8497.55	41316.4	37280.8	8422.26	10805.4	6485.87	19503.3	30256.8	8327.66	38808.2	23221.4	100016	47042.9	11974.2	1795.91	59130.8	14080	41985.2
AT4G18440.1;AT1G36280.1	2	2	59.96	0.158429	4.03188	Col-28h	Ox-20h	| Symbols: | L-Aspartase-like family protein | chr4:10186385-10188832 REVERSE LENGTH=536	12213.3	26842.6	21772.3	23641.7	7685.71	55302.7	108397	4257.43	10152.4	7472.43	11973.5	29084.2	5750.98	35115.7	24645.6	22001	26109.1	18781.8	60497.8	30760.8	95561.5	19312.9	20784.4	33614	39141.7	84820.6	26823.8	7241.07	16969.3	18821.7	14526	7298.89	28076.5	17638.5	41010.3	34965.1	5394.45	2901.01	25252	13825	20691.8
ATCG00670.1	2	1	142.33	0.920992	461.814	Col-28h	Ox-12h	| Symbols: CLPP1, PCLPP | plastid-encoded CLP P | chrC:69910-71882 REVERSE LENGTH=196	0	0	159.978	759.064	126.774	178.045	0	194.847	449.904	12.1612	162.226	88.9581	108.235	218.332	0	430.862	0	27.4834	0	111.966	0	52566	10.0151	67.1607	0	0	40.6701	0	118.428	0	0	63.1197	0	50.8725	0	0	162.449	119.877	203.187	0.128714	97.9198
AT1G09590.1	2	2	50.37	0.99386	3.87113	Col-16h	Ox-20h	| Symbols: | Translation protein SH3-like family protein | chr1:3106549-3107606 FORWARD LENGTH=164	4713.22	10129.4	9334.83	50153.9	8543.59	25632	164348	3257.29	7705.24	9983.37	59378.9	8267.66	2933.21	18529.2	21678.4	9976.56	6540.54	8391.17	47901	17120.3	35507.6	2528.37	14685	6666.45	28171.2	37045.8	10490.1	3598.29	6229.42	11271.4	19728.2	2449.05	12431.8	24947.6	66277.2	41741.7	2484.62	2955.15	30764.6	6743.68	24250.5
AT2G38610.1	2	2	107.97	0.387141	1.95498	Ox-16h	Col-16h	| Symbols: | RNA-binding KH domain-containing protein | chr2:16147552-16149638 REVERSE LENGTH=286	48219	95077.3	99784.9	7874.36	31458.5	16888.8	202.193	88793	78414.4	37846	33615.3	106097	151124	58900.5	65962.4	86254.8	74012.2	41843.8	16069.3	83272.1	60508.8	46327.4	77536	82727.6	51388.1	8920.5	41227.3	119870	89181.6	39542.4	39295.3	105167	57538.1	35242.6	29704.1	60900.1	90912.8	150590	60361.3	71524.1	52567.9
AT3G52380.1	2	2	83.47	0.562892	2.32877	Col-28h	Col-32h	| Symbols: CP33, PDE322 | chloroplast RNA-binding protein 33 | chr3:19421619-19422855 FORWARD LENGTH=329	2712.93	15427	7613.84	12967.7	3966.85	19308.6	15620.3	1532.84	4969.42	7831.47	8502.24	11805.4	4128.82	10607.6	17630.3	9299.8	8764.29	6854.28	31219.5	11538.4	27422.1	20844.5	10117.3	4510.02	24955.4	13787.5	10616.3	3322.05	2712.56	7285.09	15830	7401.35	12511.5	12488.5	30146.1	20187	5738.47	8381.02	24062.3	8357.98	16151.6
AT5G17170.1	2	2	90.85	0.343731	3.37157	Ox-12h	Col-12h	| Symbols: ENH1 | rubredoxin family protein | chr5:5649335-5650975 FORWARD LENGTH=271	5366.88	71764.6	22547.9	28831.8	9739.37	43668.1	64052.3	9385.27	24602.6	51087	18671.3	35596.6	11024.5	58886	91328.2	11248.9	29456.7	23701	136212	70005.2	89141.2	20551.2	46237.1	43342.7	125949	25613.9	49140.7	6737.87	22263.9	36337.3	63882.6	17796.6	87934.2	58213.5	238294	111921	30817.1	17469.3	119827	52341.9	68200.5
AT1G79040.1	2	2	56.16	0.654262	3.33272	Ox-12h	Col-32h	| Symbols: PSBR | photosystem II subunit R | chr1:29736085-29736781 FORWARD LENGTH=140	17589.5	28884.9	24114.6	32620	23014.2	32785.8	64275.7	15862.3	28230.2	25842.3	25321	25073.2	10472.8	31600.2	50138.6	21634.9	33415.4	22410.9	109051	28800.2	29425.3	9103.5	22815.1	15556.9	69047.6	25185.4	12185.5	16611	13801.7	26118.1	66447.3	15644.1	53059.2	48295.7	129502	67038	12995.8	10106.3	63696.3	29774.9	40050.6
AT4G15410.1	2	2	85.21	0.000274324	11.48	Ox-16h	Col-12h	| Symbols: PUX5 | serine/threonine protein phosphatase 2A 55 kDa regulatory subunit B prime gamma | chr4:8814868-8816596 FORWARD LENGTH=421	9568.09	9918.24	13354	16220.1	13297	10596.5	13386.1	29051.1	10948.5	5479.34	8365.89	71192	18258.9	129942	30050	10892.2	174731	114851	29067.6	140601	56611	44948.3	27907.7	127624	9797.01	23377.7	52524.9	48617.4	152909	10189.8	105457	320197	123883	72620.4	40028.6	102130	132038	266419	67421	147851	17403.7
AT1G17745.2;AT4G34200.1	2	2	66.01	0.269969	1.98005	Col-28h	Col-12h	| Symbols: PGDH | D-3-phosphoglycerate dehydrogenase | chr1:6101157-6104979 FORWARD LENGTH=651	16074.6	33654.5	60975.6	15212	10433.6	38173.3	30442.9	38467.7	37638.6	28311.5	26849.7	43652.1	59540.4	45047.3	51852.8	38361.6	67127.5	30038.5	62538.6	55220.5	71594.2	18851.8	61281.4	61470.4	56782.2	43154	22415.8	63746.7	47004.3	29209.3	37626	21783.8	32065.9	21742.7	65006.4	56151.3	40364.5	33384.3	53489.4	22760.6	44740.3
AT1G78830.1	2	2	156.06	0.793424	2.01688	Col-28h	Ox-32h	| Symbols: | Curculin-like (mannose-binding) lectin family protein | chr1:29637141-29638508 REVERSE LENGTH=455	11320.9	31847.4	23489.5	27789.2	14350	31086.9	37987.6	8054.74	11822.6	24281.8	19833.6	21297.3	9460.73	13500.6	25822.8	16141.7	13778.9	24360.8	31452.8	22657	41483.2	60955.9	17988.3	14286.9	30458.6	22972.6	57511.8	16576.7	11343.2	19990.5	23892.9	15328.5	19968.8	51872	40324	31094.1	12787.9	5435.02	27963.7	23991.4	21264
AT3G09260.1	2	1	66.26	0.589367	454.332	Ox-20h	Col-16h	| Symbols: PYK10, PSR3.1, BGLU23, LEB | Glycosyl hydrolase superfamily protein | chr3:2840657-2843730 REVERSE LENGTH=524	0	188.334	312.069	1005.13	426.601	90.6807	8.20597	0	73.9815	89.8836	0	1041.85	333.324	250.501	1094.97	0	239.544	6399.77	473.497	185.553	539.773	39300	271.637	1172.87	246.699	0	25032.3	171.474	791.335	951.774	41.5011	4653.71	176.473	11427.8	163.981	886.068	793.705	159.221	305.663	13408.2	413.628
AT3G21370.1	2	0	56.72			---	---	| Symbols: BGLU19 | beta glucosidase 19 | chr3:7524286-7527579 REVERSE LENGTH=527
AT4G28300.1	2	2	76.97	0.00143263	2.96183	Col-32h	Ox-28h	| Symbols: | Protein of unknown function (DUF1421) | chr4:14014860-14016823 FORWARD LENGTH=496	41787.6	56552.1	64990.1	110025	57830.8	58547.5	111901	57014.5	33039.6	23381.2	48183.9	30498.3	71494.2	25249.8	24247.7	61768.7	20332.2	32557.9	23324.5	22324.9	30514.3	75202.1	43552.1	29521.3	30331	119439	64549.3	77548.9	32137.8	44343.9	10785.1	36406.7	16902	48339.4	17919.3	13234.7	32075	35298.8	12509.6	23072.6	16355.3
AT1G09840.1	2	2	78.38	0.876007	1.69875	Col-20h	Ox-12h	| Symbols: ATSK41, SK41 | shaggy-like protein kinase 41 | chr1:3196114-3199524 REVERSE LENGTH=421	164554	109037	110723	59117.1	118977	106406	21417	139523	150215	132178	138915	88088.8	162330	99447.5	105240	151664	95363.4	61298.7	52808.7	103776	78250.8	42367.4	103688	95665.8	92296.7	104782	36348.3	139455	93756.7	114617	95125.1	95535.3	72526.4	39316.2	47177.6	75838.5	137291	150296	70542.1	78899.1	99493.3
AT3G56940.1	2	2	98.37	0.837186	2.19384	Ox-12h	Col-20h	| Symbols: CRD1, CHL27, ACSF | dicarboxylate diiron protein, putative (Crd1) | chr3:21076594-21078269 FORWARD LENGTH=409	7347.78	24886.3	13566.8	16630.9	9978.12	33052.7	39571.5	8200.05	5705.68	12064.2	8968.54	14809.6	3986.69	16730.5	15792.2	12363.6	11085.1	14477.6	48751.7	17405.1	41908.7	22010.5	17603.9	8843.99	39801.6	28450.3	26508.2	6498.73	7842.72	13572.8	30697.6	6828.53	19898.8	26885.6	47950.3	34952.3	4737.6	2337.12	29084.1	11003.7	26138.5
AT4G22890.1	2	2	135.21	0.969403	1.81574	Col-28h	Ox-20h	| Symbols: PGR5-LIKE A | PGR5-LIKE A | chr4:12007157-12009175 FORWARD LENGTH=324	17845.6	46452.7	37223.6	31193.8	22438.1	51159.3	53013.9	11107.4	14756.5	44977.5	30869	19427.8	14402.8	22538	31197.2	26855	18133.8	15747.8	65233.9	34103.3	46850.7	6544.85	33072.7	21027.9	72589.6	41556.1	17365.5	12314.2	11693	36744.4	34961.3	6736.71	35479.6	21777	78175.4	48185.9	16789.5	8427.91	63911.1	15670.9	37794.8
AT4G25890.1	2	2	156.5	0.52534	249.432	Col-28h	Col-12h	| Symbols: | 60S acidic ribosomal protein family | chr4:13159627-13160393 REVERSE LENGTH=119	346.433	6808.35	3307.97	1613.04	890.951	1174.44	3119.68	1266.04	13201.3	738.654	1371.8	85459.6	1452.09	30095.1	123446	1017.86	33356.6	85005.4	8873.67	13892.9	5404.68	3.12664e+06	7179.63	93973.2	1122.4	178.416	1.844e+06	2479.97	145927	409.576	9987.23	147659	31110.7	281803	5981.1	8887.05	81098.1	12315.7	5731.43	58533.6	1712.52
AT1G45201.1	2	2	79.46	0.705709	1.83666	Ox-12h	Ox-24h	| Symbols: ATTLL1, TLL1 | triacylglycerol lipase-like 1 | chr1:17123889-17128462 FORWARD LENGTH=479	15095.8	35976.9	33839.4	15263.6	20457.2	47972.1	13986.7	12777	13788	32778.7	28514.8	26204.4	13108	25921.9	35151.2	22472.5	21966	28658.7	56817.8	34570	66680.4	12594.2	37999.8	25788.3	58169.4	32208.7	18145.8	28744.1	15396.1	37710.2	48796.2	13006.4	41303.4	29209.4	88396.2	58190.4	24966.7	16867.2	70811.5	21063.2	62329.2
AT5G08050.1	2	1	67.44	0.0696899	3.03523	Col-12h	Ox-12h	| Symbols: | Protein of unknown function (DUF1118) | chr5:2578418-2578964 FORWARD LENGTH=158	293343	82651.1	169231	41560.5	234564	211498	22902.3	187621	166489	185194	240116	94429.4	214117	89573.2	133186	177050	94560.7	78513	41379.9	96721.1	76165.2	35436	140684	121560	97238.4	78079.6	30740.9	272631	112248	159761	81038.8	80521.8	51126.4	26965.5	30952.2	57827.4	82136	112273	48971.1	46401	76921.1
AT3G18480.1	2	2	123.84	0.450778	2.9633	Ox-16h	Col-12h	| Symbols: AtCASP, CASP | CCAAT-displacement protein alternatively spliced product | chr3:6336924-6341596 FORWARD LENGTH=689	32982.2	64472.9	45587.1	851.483	14812.4	22414.8	169.229	111362	112401	30476.4	16008.3	118093	83474.3	111768	104171	23944.9	95954.9	44504	44410.8	102672	128553	73112.6	113654	109836	42616.4	0	67129.3	93216.1	122750	12651.1	25171.7	89887	75300.8	45559.4	57206.3	80451.9	101822	116613	69142.4	102264	37051.8
AT2G10940.1	2	2	138.05	0.984308	2.61127	Col-28h	Col-32h	| Symbols: | Bifunctional inhibitor/lipid-transfer protein/seed storage 2S albumin superfamily protein | chr2:4311160-4312035 REVERSE LENGTH=291	79225.5	252933	134752	297113	81942	223589	987529	50500.3	84817.1	132678	130880	124624	85752.1	186427	249689	136071	83979.2	79379.5	342915	130204	286454	1.09476e+06	109290	59039.6	222049	239819	169766	64259.1	64036.9	140561	238869	55484	241898	171232	623638	260885	92605.7	67918.2	436218	144076	302325
AT4G22880.1	2	1	40.81	4.65996e-05	4.82489	Col-24h	Ox-24h	| Symbols: LDOX, TDS4, TT18, ANS | leucoanthocyanidin dioxygenase | chr4:12004905-12006059 REVERSE LENGTH=356	11531.6	6062.55	6223.28	3994.83	5249.32	24522.9	9074.95	7024.33	10387.3	7154.08	10293.9	7226.64	6167.42	13507.2	7127.33	47377.4	32361.8	10236.7	25979	32921.3	33390.6	7543.56	24576.9	12077.3	22225.8	41834.6	6232.7	43641.9	20930.6	25863.4	6840.74	4267.24	8334.81	5722.65	16462.3	14387.2	5349.56	2369.4	10344.6	2488.74	9434.31
AT2G40730.1	2	2	129.78	0.00303317	48.5036	Ox-24h	Col-16h	| Symbols: | Protein kinase family protein with ARM repeat domain | chr2:16990083-16996072 REVERSE LENGTH=798	947.593	84650.7	4761.83	455.033	259.322	868.338	861.743	14461.1	11499.2	3483.36	2099.74	403875	7875.46	265487	89983.8	8493.85	442888	243741	122724	361737	319716	304834	35366	376382	58986.1	418.097	272917	141162	525961	1901.89	153609	340533	268646	206676	93811.8	241480	94148.4	73900.1	48825.9	480961	39713.3
AT3G24830.1	2	1	42.76	0.591642	8.63828	Col-16h	Col-20h	| Symbols: | Ribosomal protein L13 family protein | chr3:9064613-9065871 FORWARD LENGTH=206	1440.52	5390.54	2712.36	18133.1	1654.4	7603.14	54236.2	2855.58	2335.24	1560.03	1930.33	1864.62	1784.27	1161.69	1199.35	5052.26	2513.03	2341.53	9869.1	1210.8	5131.81	696.873	3441.49	1307.72	5387.36	11341.2	1448.93	3654.95	1365.05	3809.72	1485.59	741.181	5473.67	4301.16	5628.91	4305.2	1078.05	1588.14	4427.85	780.283	4492.58
AT2G34970.1	2	2	140.03	0.0801303	206.276	Ox-12h	Col-12h	| Symbols: | Trimeric LpxA-like enzyme | chr2:14746340-14748532 FORWARD LENGTH=730	1414.56	2444.12	1078.71	1171.85	993.032	603.748	6656.02	1584.29	1379.78	51.0024	4574.87	88492	823.972	21507.6	7699.1	1814.86	11685.7	502347	19326.9	7768.44	18255.6	584665	2301.83	21067.2	3581.02	703.891	495502	1019.21	200167	176.789	12124.3	698864	36955	691862	25222.8	28109.8	4675.95	8484.6	16199.3	409082	5858.62
AT5G41600.1	2	2	42.05	0.657082	2.3319	Col-32h	Ox-12h	| Symbols: BTI3, RTNLB4 | VIRB2-interacting protein 3 | chr5:16636230-16637472 FORWARD LENGTH=257	70404.7	138122	192072	224249	169998	46494.7	33545	251064	192290	217030	98948.3	75929	185989	207096	128470	192137	145127	136060	141209	156263	29302	33237.6	164545	193813	194831	84161.3	51835.7	301739	270118	298072	49329.1	86020	141434	74318.1	80275.1	35193.9	182078	168946	106964	59908.9	104031
AT4G28990.2	2	2	57.43	0.0722838	2.49315	Col-12h	Ox-12h	| Symbols: | RNA-binding protein-related | chr4:14291205-14293018 FORWARD LENGTH=395	717047	456074	426906	400856	585282	563429	615598	533018	440212	404322	557103	297777	560859	322999	268701	719426	332668	182431	213518	362720	278827	103253	332964	277428	268820	603451	95866.2	696983	316069	554184	298519	237948	195477	121772	183591	221758	342577	557389	220176	232861	338005
AT1G33050.1	2	2	54.41	0.399611	2.51993	Col-12h	Col-28h	| Symbols: | unknown protein; FUNCTIONS IN: molecular_function unknown; INVOLVED IN: biological_process unknown; LOCATED IN: cellular_component unknown; EXPRESSED IN: 25 plant structures; EXPRESSED DURING: 15 growth stages; BEST Arabidopsis thalian	57968.3	23870.6	33759.1	55444.7	51666.6	32452.4	79376.2	52151.6	29033.6	18377.6	56585.1	23135.5	49107.6	20447.8	12503.2	50640.8	21787	8451.68	11459.5	16338.1	18978.9	6214.79	29510.7	20251.7	13422.8	70137.6	4587.46	50326.3	19240.3	27704	31692.1	18998.1	21976.1	9681.95	8102.15	24786.9	48584.7	104757	17104.8	16835.8	36583.7
AT4G33050.2	2	2	50.17	0.0104364	10.1465	Ox-24h	Col-16h	| Symbols: EDA39 | calmodulin-binding family protein | chr4:15944604-15946736 REVERSE LENGTH=526	29516.6	70122.9	1457.11	589.104	9003.54	12618.8	321.976	4198.36	8006.35	26664.2	35956.7	134940	4142.18	73376.1	71133	47095	120208	110181	61129.3	124370	120697	117662	16417.2	119430	100848	7101.9	75341.2	73264.6	150682	11734.6	67020.7	71864.9	42126.4	56769.2	42734.4	56056.6	44607.3	11923.5	10608.2	94033.4	33528.5
AT1G15750.1	2	1	57.58	0.369037	2.00768	Col-28h	Col-12h	| Symbols: WSIP1, TPL | Transducin family protein / WD-40 repeat family protein | chr1:5415086-5420359 REVERSE LENGTH=1131	1.17304e+06	1.81147e+06	1.45374e+06	21386.5	891740	507638	2965.36	2.01018e+06	2.5947e+06	1.51409e+06	873006	2.466e+06	2.41784e+06	1.85541e+06	2.15771e+06	1.43199e+06	2.2835e+06	1.47761e+06	1.04517e+06	2.58129e+06	2.39971e+06	1.26264e+06	2.37252e+06	2.7539e+06	1.9551e+06	211012	1.03109e+06	2.43365e+06	2.56637e+06	1.17804e+06	2.34013e+06	2.70759e+06	1.50653e+06	1.01543e+06	1.05022e+06	1.63045e+06	1.82711e+06	3.05401e+06	1.37767e+06	2.31681e+06	1.36364e+06
AT1G79920.1	2	2	58.07	0.089174	3.33736	Ox-12h	Col-12h	| Symbols: | Heat shock protein 70 (Hsp 70) family protein | chr1:30058935-30062224 REVERSE LENGTH=831	7569.74	17126.5	13494.4	3489.35	4783.22	21350.4	1189	4469.9	9719.39	14045.1	10341.3	16908.2	5293.91	13897	23137.3	15905.2	17786.3	10161.2	33242.9	16950.2	34423.6	7106.14	15105.9	9845.83	33869.4	6123.53	11010.3	9111.58	8223.79	13806.8	37721.4	9962.38	27802.6	13167.5	66410.3	29159.2	7298.01	9829.29	33119.7	14593.6	25253.8
AT2G45470.1;AT3G60900.1	2	2	95.58	0.98966	3.43531	Col-16h	Col-20h	| Symbols: FLA8, AGP8 | FASCICLIN-like arabinogalactan protein 8 | chr2:18742797-18744059 REVERSE LENGTH=420	11157.9	38947.9	24260.9	93503.8	12078.9	52475	226777	7306.93	15631.3	18760.7	24170.1	10652	9294.48	25557.3	23753.1	15777.6	17053.3	13743.3	92200.3	24436.3	48902.7	3654.79	25135.2	11337	56367	118391	11035	9337.91	9655.99	31908.7	23741.9	5027.18	57184.1	31332.5	110108	54708.9	11952.2	11102.8	49406.2	15046.6	53253
AT2G24820.1	2	2	100.04	0.214373	2.0981	Col-28h	Ox-32h	| Symbols: TIC55-II | translocon at the inner envelope membrane of chloroplasts 55-II | chr2:10575038-10576829 FORWARD LENGTH=539	24968.9	45636.8	28529.7	12649.1	26879.1	30776.2	10418.6	26331.6	30432.4	47493.8	23702.1	26884.1	28530.3	28010.2	37298.7	27996.2	23992.4	25226.1	49473.1	36184.5	59148.1	16826	38494.6	38899.3	47701.9	16717.6	30455.3	22961	26420.8	34709.1	40405.1	16994.1	30483.3	25721.5	75951.7	40901	28356.8	18732.5	47955.6	27723.8	23904.2
AT2G35110.1	2	2	60.26	0.318305	2.07046	Ox-32h	Col-28h	| Symbols: GRL, NAP1, NAPP | transcription activators | chr2:14795970-14803525 REVERSE LENGTH=1425	176866	91112.1	95118.3	45795.3	119782	107909	39153.7	116877	79196.5	85134.6	112500	68278.5	118247	88781.9	63306.9	111880	98190.9	58591.1	42088.8	57499.5	48083.1	23443.9	83991.8	61263	71803.6	57345.9	18819.9	85408.5	54289.4	93209.1	125156	108622	84609.3	44220.5	56306.5	90998.5	116749	161279	88705.8	95638.7	137486
AT3G03960.1	2	2	87.18	0.440604	1.91087	Col-28h	Ox-20h	| Symbols: | TCP-1/cpn60 chaperonin family protein | chr3:1024432-1027604 FORWARD LENGTH=549	15312	41727.6	19103.7	18500.1	20836.1	29725	11205.1	14476.7	14853.7	26441.7	24502.6	10951.2	14316.1	12719.8	16618.2	17678.2	15081.3	12792.2	34685.7	24569.3	46324.5	27680.9	22273.2	15350.6	35411.7	16008.4	20020	19117	13053.9	30257.9	18700.3	11810.6	12643.7	16709.7	45656.9	25819.9	17718.5	13193.7	19149.2	14185.4	17597.5
ATCG00830.1	2	2	123.05	0.731557	2.43331	Col-16h	Ox-32h	| Symbols: RPL2.1 | ribosomal protein L2 | chrC:84337-85843 REVERSE LENGTH=274	13778.3	45027	45102.1	49778.4	32246.2	58370.2	42060.9	41582.9	27552.7	100042	42813.8	24530.4	16450.8	29421.5	60461.9	55333.9	11419.7	13936.9	61881.3	37471.3	33734.5	11523	40780.8	35043.7	54999.3	21532.1	31849.4	13675.1	28325.6	64578.2	38014.1	8723.45	26786.4	27081.3	89391.6	52219.2	35217	10798.6	49636	9340.98	41140.8
AT3G05560.1	2	2	103.92	0.0588257	2.22509	Ox-16h	Col-12h	| Symbols: | Ribosomal L22e protein family | chr3:1614641-1615204 FORWARD LENGTH=124	36134.1	89693.2	54784.4	36994.4	31901.7	68532.7	108128	73877.5	73435.1	50163.2	26890.7	136894	71835.6	97054.7	111482	79644.5	70472.1	60898.6	135072	102628	187086	44867.1	86783.9	103399	87398.7	65325.6	64154.4	72032.9	91076.4	36139.2	121106	79351.5	96880.4	77725.3	149091	157966	86275.6	97091.8	126947	86897.4	86958.7
AT1G78370.1	2	2	72.18	0.774009	1.8593	Col-28h	Col-12h	| Symbols: ATGSTU20, GSTU20 | glutathione S-transferase TAU 20 | chr1:29484428-29485204 REVERSE LENGTH=217	18903	45195.2	37257.3	17681.8	19116.2	50776.9	40836.8	19851.2	26259.5	29094.8	28799.3	40249.3	25454.3	35950.5	47658.7	24321	33357.8	22616.2	99046	32427.9	79244.5	18193.2	49010.2	22090.6	88330.8	31024.2	22266	28433.6	25989.9	36513.1	37259.5	21559.2	50380.4	33195.3	85088.8	54553.1	23275.9	19642.7	53306.1	22481.1	53797.7
AT3G44310.1;AT3G44320.1	2	2	108.59	0.232188	2.58768	Ox-16h	Col-12h	| Symbols: NIT1, ATNIT1, NITI | nitrilase 1 | chr3:15986901-15988841 FORWARD LENGTH=346	127212	114578	147986	1463.7	74010.3	48502.4	432.342	253132	226842	101478	70508.8	97466.5	223107	151477	138888	45806.9	259495	116324	109158	157295	105321	82462.8	152623	161053	94111.3	8087.48	86802.4	157598	137151	86011.5	159083	185817	195028	109648	142819	193627	263840	385427	176089	184936	127212
AT5G35360.3	2	2	111.81	0.144629	3.06294	Ox-16h	Col-32h	| Symbols: CAC2 | acetyl Co-enzyme a carboxylase biotin carboxylase subunit | chr5:13584300-13588163 FORWARD LENGTH=555	44617.9	39082.4	36254.6	2696.39	28482.2	32633.4	107.844	44301.6	25742.3	44766.7	31207.7	19796.1	29540	31768.3	39813.9	20457.1	32503.1	16174.8	59911.1	32495.9	48616.3	15066.5	35387.1	32598.8	48938.2	11397.8	28305.7	15243.3	20145.6	35340	49636.7	42184.2	63161.1	30952.4	100725	76955	81291.9	60389.2	80400.4	39211.2	52522.2
AT4G21160.1	2	2	77.22	0.748382	1.88645	Ox-16h	Col-28h	| Symbols: ZAC, AGD12 | Calcium-dependent ARF-type GTPase activating protein family | chr4:11284694-11286532 FORWARD LENGTH=337	1.1431e+06	490014	775236	535570	901640	985657	243653	695439	938117	888263	1.13233e+06	449038	867002	580154	597372	1.01798e+06	767728	305275	342119	668622	448865	190174	547298	493404	506187	574880	158261	780619	571905	815868	586038	681042	539699	249426	355583	609116	948735	1.40861e+06	662610	494576	772838
AT5G45190.2	2	2	105.3	0.833403	2.01769	Col-12h	Col-28h	| Symbols: | Cyclin family protein | chr5:18277808-18280733 REVERSE LENGTH=590	1.00293e+06	376320	605212	240892	656385	608710	61874.5	624072	530753	492473	713790	324796	642420	311650	332605	740436	389890	176563	182204	342540	296976	140269	394959	314199	281838	306863	117575	492866	321755	471314	367914	420113	318939	151215	171813	336045	534164	957330	317302	274594	421510
AT1G52200.1	2	2	104.05	0.994464	1.7814	Col-16h	Ox-12h	| Symbols: | PLAC8 family protein | chr1:19442271-19443407 REVERSE LENGTH=190	326698	255154	248733	10697.8	299456	176895	4683.68	459744	358233	348204	252129	179099	369960	208509	226074	150997	323338	172040	75678.3	184497	127632	74445.5	222960	226596	198214	65566	94895.4	447173	180072	264875	162002	254879	180165	79149.1	80375.6	116150	279282	354064	185496	179374	230669
AT1G10630.1	2	2	88.55	0.685375	2.75662	Ox-12h	Col-20h	| Symbols: ATARFA1F, ARFA1F | ADP-ribosylation factor A1F | chr1:3513189-3514230 REVERSE LENGTH=181	1805.83	3966.17	3233.23	2688.05	3107.47	2231.01	12524.8	1801.58	2645.79	2315.95	1814.46	3346.68	2573.5	1700.21	3447.51	3063.58	2461	2452.44	10524.4	2443.11	5294.53	4798.29	3466.08	4248.32	5055.77	2433.23	3373.31	2165.47	3321.88	2351.84	8028.75	2132.08	7822.3	9888.73	7639.92	11564.4	1779.25	2092.13	10819	1432.83	8171.53
AT5G19760.1	2	2	73.49	0.966818	3.45149	Ox-12h	Ox-20h	| Symbols: | Mitochondrial substrate carrier family protein | chr5:6679591-6681845 REVERSE LENGTH=298	7464.15	36373.3	13747.6	30838.6	9746.18	46335.3	90561.4	2476.87	13821.5	19076.4	14756.4	8698.29	4323.39	19369.5	21463	14934.7	12817.5	6382.9	80395.4	17757.8	57727.4	3953.04	22485.9	10907.6	50859.1	33365.1	12698.9	5837.16	6766.18	22437.9	37551.3	3720.23	33936.7	26028.8	122591	55282.6	4595.28	3152.22	52689.1	17282.6	28984.6
AT1G78150.3	2	2	61.68	0.186838	5.05922	Col-28h	Ox-12h	| Symbols: | unknown protein; FUNCTIONS IN: molecular_function unknown; INVOLVED IN: biological_process unknown; EXPRESSED IN: 23 plant structures; EXPRESSED DURING: 13 growth stages; BEST Arabidopsis thaliana protein match is: unknown protein (TAI	39819.3	21572	43412.2	5913.36	24714.6	31619.7	4049.17	30383.2	24441.8	17155.3	28835.6	27753.5	45922.3	17027.1	13677.7	41005.6	18893.5	6522.31	6080.45	14202.4	27361.1	176408	17767.3	14818.3	13198.9	12660.3	139686	40871.7	15491.6	17093.4	10189.3	15305.1	11368.4	6101.54	6362.17	8635.66	22074.1	26836.9	9607.09	11523.7	16601.2
AT2G46920.1	2	2	55.8	0.577083	1.86109	Ox-16h	Ox-12h	| Symbols: POL | Protein phosphatase 2C family protein | chr2:19278106-19280921 REVERSE LENGTH=856	41871.6	27071.4	26353.9	14904.9	35495.8	24905.2	11242.4	26403.8	29026.2	24299	28410.6	29271.2	43396.7	18793.8	22156.9	35042.3	21148.4	16412.2	15924.3	23667	21645.3	11008.8	22858.5	22718.6	26892.2	10765.9	9067.19	38054.6	17825.1	30200.5	23640.7	21016.5	19567.9	9086.15	12408.4	25047.5	44430.1	47547.9	19553.8	22952.7	27778.5
AT2G38540.1	2	2	48.29	0.203186	4.59664	Col-16h	Ox-24h	| Symbols: LP1, LTP1, ATLTP1 | lipid transfer protein 1 | chr2:16130418-16130893 FORWARD LENGTH=118	13060.6	36611.3	18637.7	64690.2	12624.1	34583	153402	11882.9	8244.94	14924.7	25883	19161.2	13597.1	27945.5	24159.3	22384.7	12609	9360.61	70414.2	14791.4	41927.5	4990.21	22262.1	7982.65	31223	19851.8	9884.6	11831.7	9462.04	13140.2	17121.9	5107.77	18234.5	12932.6	47855.4	21145.7	10916.3	8372.16	27174.1	6598.83	19746.3
AT5G45420.1	2	2	81.29	0.176398	3.2947	Col-28h	Col-12h	| Symbols: | Duplicated homeodomain-like superfamily protein | chr5:18405668-18406597 REVERSE LENGTH=309	14439.5	106189	67372.3	9.64514	4256.51	6576.6	174.401	152449	214467	52775.4	14863	105276	139861	191974	138936	22040.6	160085	96102.8	73457.8	175032	101464	84655	167352	206582	73411.2	768.504	58050.4	162003	198033	12044.1	80355.2	116564	91463	64615.8	56904.2	61111.1	171532	174937	74349.6	93653.3	53307.3
AT1G62390.1	2	2	50.03	0.0310511	2.86395	Col-16h	Ox-12h	| Symbols: Phox2 | Octicosapeptide/Phox/Bem1p (PB1) domain-containing protein / tetratricopeptide repeat (TPR)-containing protein | chr1:23084632-23086887 REVERSE LENGTH=751	59512.3	50508.1	88996.2	70037.5	71531.8	59421.7	81746.6	83144.9	99330.6	79600.4	64390	48010.7	104026	60186.6	58397.9	109930	74987.3	43448.4	35006.5	72755.3	30760.7	22996.7	83384.3	74005.4	62670.4	98618.5	19452.1	91712.1	74127.5	113696	26247.4	39677.8	33057.1	18664.7	23153	23963.9	70094.9	63514.3	28845.9	39169.6	45599.3
AT5G13260.1	2	2	119.53	0.00804273	3.47746	Col-16h	Ox-12h	| Symbols: | unknown protein; BEST Arabidopsis thaliana protein match is: unknown protein (TAIR:AT3G48860.2); Has 30201 Blast hits to 17322 proteins in 780 species: Archae - 12; Bacteria - 1396; Metazoa - 17338; Fungi - 3422; Plants - 5037; Viruses	158558	145649	79056	121616	91815.7	149133	209045	126424	87824.1	60037.3	160265	61917.4	120554	63716.6	45252.6	130643	65373.5	27686.6	40223.8	55464.6	69730.7	32488.1	69678.3	41457.6	50574.5	123694	31603.4	107071	49158.8	88031.5	47524.8	38159.7	45403.3	17830.8	32956.3	36221.1	98428	70920.4	40365.9	43346.9	60298.8
AT5G19940.1	2	2	61.25	0.770784	3.85609	Col-16h	Ox-20h	| Symbols: | Plastid-lipid associated protein PAP / fibrillin family protein | chr5:6739693-6740661 FORWARD LENGTH=239	6437.34	26300.1	16550.6	31831.8	6405.3	32873.1	71469.2	2971.51	5662.44	14343.8	14184.4	6313.31	3105.4	22033.5	22943.2	9841.87	5137.99	5319.3	48435.2	18951.3	41108.6	2889.11	14985.5	10056	35385.3	39176.5	12921.4	3243.13	7284.76	13020.2	23115.8	708.676	17633.3	12574.7	48574.4	26663	1858.88	1714.02	30595	8210.37	16093.4
AT3G16470.1	2	2	99.53	0.00906193	3.10861	Ox-28h	Col-12h	| Symbols: JR1 | Mannose-binding lectin superfamily protein | chr3:5596096-5597709 REVERSE LENGTH=451	7756.09	25273.4	17778.2	934.748	16304.5	12449.8	9201.1	12500.6	17394	21591.8	7477.38	27666.5	22701.4	29555.3	31335.9	16200.7	28133.6	22872.9	48926.7	39386.8	78640.2	11898.2	30299.4	48114.9	37996.3	11263.1	32834.9	15988.2	24533.8	13531.2	29416.1	20416.3	43788.5	40890	75459	53395.5	29054.6	12496.9	56555.1	31029.3	26262.9
AT1G26150.1	2	2	52.29	0.404513	2.18199	Ox-32h	Col-28h	| Symbols: ATPERK10, PERK10 | proline-rich extensin-like receptor kinase 10 | chr1:9039790-9042873 REVERSE LENGTH=762	47258.5	28780	31265	31601	38522.8	27228.5	30159.6	37907	32780.9	24928	34864.5	16508.3	37986.4	24170	17638.3	28314.4	28371.9	14152.8	14620.5	26929	15055.5	6473.71	27778.2	22014.2	17334.5	34456.4	4364.5	35398.5	25053.5	36813.8	41769	33517.6	26334.1	11449.8	17221.2	24511.5	50162.9	73193.1	19416	24875.1	35404.5
AT4G25340.1	2	2	70.95	0.182199	243.199	Ox-24h	Col-12h	| Symbols: FKBP53, ATFKBP53 | FK506 BINDING PROTEIN 53 | chr4:12959657-12962632 REVERSE LENGTH=477	274.837	734.131	408.197	678.293	25.4977	159.722	2153.11	1128.4	1278.38	227.709	1210.74	8327.93	2030.98	4095.58	530.326	382.723	6759.43	103940	1784.34	3222.18	2487.8	431070	1129.17	4573.62	149.414	0	401933	1673.13	42814.1	240.147	1520.7	117209	6726.67	276411	1447.76	7816.67	6859.61	6751.93	1992.99	95246.6	736.805
AT5G23820.1	2	2	72.08	0.829253	2.70317	Col-16h	Ox-24h	| Symbols: | MD-2-related lipid recognition domain-containing protein | chr5:8031386-8032809 FORWARD LENGTH=164	9553.08	21513.1	19204.5	20226.4	8683.29	38318.7	45943.3	11454.9	9299.2	12874.4	11957.3	7826.11	7710.93	17168.8	22410.9	14456.1	8083.47	10984.8	37197.7	12968.2	50107.7	1994.7	17897.6	6235.55	34654.7	50897.8	7248.72	10054.7	5682.14	13836.3	15485.4	2789.22	15655.4	8489.63	39531.2	28305.1	3967.78	4515.1	27204.4	5393.74	16962.3
AT3G61260.1	2	2	60.68	0.395962	1.78892	Col-28h	Ox-20h	| Symbols: | Remorin family protein | chr3:22675403-22676701 REVERSE LENGTH=212	30319.9	131193	74683.1	39606.4	44198.5	66838.5	41461.4	58347.8	56809.9	115860	76736.6	59617.7	73593.6	53211.8	77701	42621.3	43456.7	36174.7	81778.4	67228.4	107685	28000.4	71721.1	66813.8	111660	25850.5	45418.3	53174.6	35211.9	69672.1	63882.3	31628.1	58701.4	47917.4	141528	70013.9	65745.2	38267.9	105076	60320.7	60122.9
AT5G50180.1	2	2	49.73	0.904325	1.93819	Col-12h	Col-32h	| Symbols: | Protein kinase superfamily protein | chr5:20431116-20432883 FORWARD LENGTH=346	102049	40587.2	46754.6	5750.86	50744.6	48826.3	2409.45	58957.8	50997.3	36898	45400.1	35821.5	70015.5	33818.2	28408.4	33999.3	29215.4	22042.3	21428.8	27792.2	29270	13029	42601	35040.4	25598.7	9274.21	12881.8	42660.2	25694	36353.6	47231.8	59404.6	33823.5	18119.7	22745.3	38735.6	51804	58020.6	35072.2	33633.4	36092.4
AT4G34870.1	2	2	119.91	0.709676	2.57392	Ox-12h	Ox-20h	| Symbols: ROC5, ATCYP1 | rotamase cyclophilin 5 | chr4:16614451-16614969 FORWARD LENGTH=172	15059.5	45748.7	16653.4	68975.6	12730.5	35898.5	167317	8818.11	17080.6	14702.3	17810.8	24581.2	13117.4	45555.6	54133.9	15200.2	34445.7	27751.8	92763.4	41504.8	76081	22705.7	34537.6	36436.4	43397.5	52127.4	50754.3	12230.6	22719.1	25489.8	34302.7	24351.7	88550.1	52104.8	154836	83954.6	23031.2	16212.6	88711	56292.8	30370.1
AT4G25770.1	2	2	85.89	0.237919	1.94102	Col-12h	Ox-12h	| Symbols: | alpha/beta-Hydrolases superfamily protein | chr4:13117821-13119982 REVERSE LENGTH=418	161021	92467.6	91057	64056.4	117460	105563	59937.1	119392	113243	109747	110735	56515.8	98693.3	70127	82420.5	94993.4	64812.5	31881.7	33667	47187.9	52553.8	24112.2	68264.1	65257.8	66844.3	62456.6	18133.9	86609.1	64042.4	117783	69503.1	65928.7	56269.8	31229.6	48092.7	57935.6	111629	84439.6	56756.4	65239.3	76279.8
AT3G55610.1	2	1	67.13	0.0119724	7.11756	Ox-24h	Col-16h	| Symbols: P5CS2 | delta 1-pyrroline-5-carboxylate synthase 2 | chr3:20624278-20628989 REVERSE LENGTH=726	25413.5	11529	3656.3	1121.88	1275.54	23793.8	947.239	3954.4	10694.6	3080.08	26115.1	63285.1	4950.62	36884.3	18322.1	14057.9	35514.5	76000.7	71542.3	80541.8	95380	123786	10033	32577	22322.5	2609.66	91955.6	7778.78	116671	863.63	31761.7	50368.3	39098.4	49697.7	52804.2	46396.4	22679.5	27474.8	35357.6	58462.2	15287.6
AT1G07490.1	2	2	57.31	0.953784	1.5703	Ox-16h	Col-28h	| Symbols: RTFL3, DVL9 | ROTUNDIFOLIA like 3 | chr1:2301526-2301849 REVERSE LENGTH=107	48915.2	31145.3	29921.9	9338.35	36081.2	32677.6	8623.17	30656.4	59897.2	39823.2	30680.7	15814.5	33365.9	27044.7	24520.1	27438.1	32059	19676.4	14286.3	29485.1	17137	8455.53	24903.2	30095	33599.2	19580.6	7690.8	29454.9	32195.9	41379.4	31370.1	34821.9	31886.7	15376.8	18259.6	23069.8	52018.8	49040.9	26148.9	29034.2	34027.3
AT3G25860.1	2	2	43.57	0.021358	5.70687	Ox-12h	Col-32h	| Symbols: LTA2, PLE2 | 2-oxoacid dehydrogenases acyltransferase family protein | chr3:9460632-9462585 FORWARD LENGTH=480	7979.31	29207.1	6440.95	2381.02	2291.06	11863.7	175.346	4203.59	13531.6	6995.16	6485.92	18637.5	6049.51	24868.8	25313.2	3554.58	22525.4	12635.3	52344.8	23225.6	50655.6	9770.7	15658.6	9408.03	43944.4	2110.53	13647	5867.63	7846.09	4759.52	32742.5	19331.6	29873.6	27483.5	85919.1	46947.3	4859.46	5817.24	43771.4	22812.1	17242.3
AT4G09900.1	2	1	54.06	0.0297502	3.83317	Col-12h	Ox-12h	| Symbols: ATMES12, MES12 | methyl esterase 12 | chr4:6221767-6223924 REVERSE LENGTH=349	75871.7	67303.2	66501.8	89149.4	45746.4	42857	149765	74239.2	43553	33960.6	40835.1	32858.4	66228.2	16986	25585.6	54486	32741.4	15933.2	16495.4	21253.4	29023.8	11988.5	43344.5	30484.8	28709.9	52598.1	10168.8	77407.5	32892.1	53918.3	21380.7	18698	24243.5	11400.4	14169.6	20296.3	58404.7	45667.1	12772.5	19971.6	35389.1
ATCG00810.1	2	2	44.23	0.895458	4.41605	Col-16h	Ox-20h	| Symbols: RPL22 | ribosomal protein L22 | chrC:83467-83949 REVERSE LENGTH=160	24493.4	14049.8	6864.36	33980	7616.24	34172.6	146026	2626.31	7354.98	6400.91	23692.1	4501.43	3552.19	12862.1	12135.2	14245.7	4338.83	4448.02	36525.8	9547.2	19956.6	1436.03	7800.47	5408.34	17513.2	33178.5	4163.55	1913.29	5672.59	11149.6	25554.9	2670.01	10886.2	12971.9	42498.1	24768.5	4602	2419.48	16552.2	3362.9	23679.2
AT1G79350.1	2	2	118.29	0.801702	4.12394	Ox-12h	Col-16h	| Symbols: EMB1135 | RING/FYVE/PHD zinc finger superfamily protein | chr1:29844829-29853215 REVERSE LENGTH=1295	16946.4	16180.2	21466.8	30621.9	13127.8	17204.7	30449	16285.4	15703.4	11435.4	18728.3	69546.5	19873.6	68292.7	7830.39	17013.6	102639	90385.1	20096.4	39144.8	24470.4	44992.9	15024.8	66325.8	11524.6	30341.6	37297	14250.9	142522	17646.8	3122.96	189503	107130	69635.3	6208.14	35589.8	13961.7	25037.5	11532.1	148127	8382.81
AT5G53490.3	2	2	134.25	0.549162	2.404	Ox-12h	Col-32h	| Symbols: | Tetratricopeptide repeat (TPR)-like superfamily protein | chr5:21723488-21724621 REVERSE LENGTH=250	23601.9	46422.8	35598.2	63835.4	22349.3	39813.8	34485.6	19053.1	20696.6	32163.3	28722.1	24982.5	21780.1	33745.8	53342.1	19563.1	16265.2	20262.4	72608.3	28379.7	62511.4	14111.8	34524.6	28353	47390.1	19665.2	25648.4	13969.7	13657	24605.3	50357.1	12137.9	42874.1	25150.9	103979	67425.2	27654.6	17984.2	91500.7	28737.1	57340.7
AT1G79850.1	2	2	156.59	0.0288665	5.44074	Ox-12h	Col-12h	| Symbols: RPS17, CS17, PRPS17 | ribosomal protein S17 | chr1:30041473-30041922 REVERSE LENGTH=149	1974.09	47888.9	9145.03	3838.11	2377.15	1788.81	10484.1	18581.5	22849.8	19726.8	6460.71	58697.4	11300.5	71395.4	69716.3	3477.22	49925.9	60782.6	64829.5	58266.7	99221.5	46640.6	40738.2	65826	31971.3	6345.27	84476.3	16119.8	74081.6	3369.16	40886.4	56286.1	62395.7	77862.2	117432	79494.4	37345.7	11626.6	93616.8	62165.9	27364.3
AT3G22231.1	2	2	137.46	0.739636	4.98948	Ox-12h	Col-16h	| Symbols: PCC1 | pathogen and circadian controlled 1 | chr3:7846080-7846563 REVERSE LENGTH=81	20962.8	59306.1	36120.1	52798.7	45966	37346.4	17529	46846.7	21492.8	59462.9	25725.5	365432	12151.5	113774	18008.7	14525.7	88854.4	172094	24195.1	13455.9	27096.6	133881	10246.5	119353	12079.6	13916.7	99407.4	11492.9	116182	25817.9	20054.6	487771	167335	196752	39554.6	79721.6	18297.2	10562.4	24050.8	329373	16810.1
AT1G08800.1	2	2	61.05	0.865755	2.00097	Col-20h	Ox-12h	| Symbols: | Protein of unknown function, DUF593 | chr1:2813578-2817078 REVERSE LENGTH=1113	29805.9	15291	17322.9	3427.29	13962.9	21455.7	7353.06	18879.2	15346.5	17312.1	27692.4	22096	34472.4	17358.2	9004.84	34083.4	28312.2	10538.5	6680.76	17925.8	15033.3	3339.69	15896.7	16192.8	13693	9569.58	4187.45	25586.9	22256.6	11691.5	13759.8	17188.8	11321.2	5848.24	7167.08	12476.4	20839.1	30750.6	13433.5	11243.9	17886.3
AT5G58330.1	2	2	101.61	0.425932	4.971	Ox-12h	Col-32h	| Symbols: | lactate/malate dehydrogenase family protein | chr5:23580010-23582287 REVERSE LENGTH=443	2325.44	40823.8	9236.12	13568.3	3481.54	9785.65	27923.8	3123.02	11858.1	9263.1	4476.6	27221.6	3623.31	21481.2	41296.8	3033.57	19498.5	12180.8	95593.4	21768	82125.8	11514.3	27932.4	18333.5	57564.2	2384.69	27474.2	4316.5	10394.2	6004.7	58498	5431.31	35081.8	41930.8	110463	72770.6	4427.08	2344.57	57211.6	28417.8	16713.7
AT3G62150.1	2	2	61.43	0.013617	33.8713	Ox-12h	Col-12h	| Symbols: PGP21 | P-glycoprotein 21 | chr3:23008755-23013579 REVERSE LENGTH=1296	1350.02	13846.8	4225.59	6.4373	38.3742	2693.84	1222.59	34634.5	66826	1395.47	1882.8	200766	15115.3	169609	26163.4	2897.92	179047	149227	35392	54271.7	54843.4	65509.8	17482	167206	3462.85	0.828772	49410.6	30804.2	164725	610.084	29066.7	295031	201257	113995	20030.4	79026.3	49465.2	57272.1	53986.7	194731	8311.27
AT2G02160.1	2	2	82.68	0.0177881	22.4695	Ox-24h	Col-12h	| Symbols: | CCCH-type zinc finger family protein | chr2:553407-555899 REVERSE LENGTH=669	175.57	13136.9	3828.67	612.579	554.826	182.707	1044.94	7174.8	31170.8	1163.91	748.196	67790.6	7547.59	75646	30018.9	847.328	79058.3	72871.8	25862.6	56478	21188.9	98955	23847.6	85082.3	7236.56	76.0031	130978	30449.2	84491.7	585.178	43471.1	135134	60835.4	108386	27775	49321.5	66583.5	66085.1	35917.7	87695.4	10437.7
AT4G17090.1	2	2	60.8	0.169553	4.80269	Ox-24h	Col-12h	| Symbols: CT-BMY, BAM3, BMY8 | chloroplast beta-amylase | chr4:9605266-9607250 REVERSE LENGTH=548	6566.33	8386.98	11018.1	0	24513.1	1616.49	0	17583.8	34290.3	4964.69	3959.24	76423.2	21999.6	37200.1	9867.41	9894.18	48163.5	90369.6	11867.4	15674.6	36871.5	94096.2	13629.8	42824.2	6591.46	502.133	70301.9	16374.6	77064.6	22574.8	11043.9	101188	37195.3	62493.4	6996.49	14288.5	16837.9	37741.8	19747.5	57236.2	11174
AT1G16880.1	2	2	195.92	0.0235575	21.8766	Col-28h	Col-16h	| Symbols: | uridylyltransferase-related | chr1:5773796-5776125 FORWARD LENGTH=290	229.284	31409.9	9047.52	645.59	594.678	4940.84	482.77	753.777	6559.97	7721.76	778.485	21124.2	3359.22	27098.6	29847.9	4885.88	15564.9	13331.8	66027.2	17543.4	64952.1	312370	22047.3	10635.8	37570.1	1104.17	21777.3	3277.68	5274.56	1698.32	31242.5	3670.72	35501.8	23016.1	96385.2	45129.8	5550.93	481.696	44130.9	16635.1	21301
AT3G20250.1	2	2	68.16	0.354868	2.46523	Ox-20h	Col-32h	| Symbols: APUM5, PUM5 | pumilio 5 | chr3:7059098-7062660 REVERSE LENGTH=961	50254.6	72368.1	100138	2567.89	54257.5	36859.2	0	110097	72256.3	26988.6	81020.9	76997.3	183721	42222.2	50766.3	100351	87068.4	29521.5	18995.5	48737.8	42042.9	35026	64624.3	52480.6	31918.8	2751.08	22949.3	103868	53015.6	23739.1	44980.7	80450.7	67770.4	28504.2	33577.7	63275.8	152967	109997	76129.7	56427.3	80864
AT1G27430.1	2	2	84.28	0.00586723	21.4053	Ox-24h	Col-12h	| Symbols: | GYF domain-containing protein | chr1:9521045-9526928 REVERSE LENGTH=1492	2315.21	5526.29	2467.37	243.341	122.225	1120.96	0	7889.32	19241.2	1652.35	3195.05	48402.4	4442.86	72663.5	20612.4	5764.8	62159.4	57938.6	24064.4	68580.8	30223.1	18953.8	14067.3	87614.7	2967.51	217.521	20236.3	12753.4	88776.7	950.962	17801.2	51472	57430.2	24866	14983.5	20289.1	38093.6	37054.5	26293.9	43981.6	12071.2
AT2G46630.1	2	2	53.12	0.0901382	3.38097	Ox-32h	Col-28h	| Symbols: | unknown protein; LOCATED IN: chloroplast; EXPRESSED IN: 22 plant structures; EXPRESSED DURING: 13 growth stages; Has 110095 Blast hits to 59224 proteins in 2216 species: Archae - 177; Bacteria - 15429; Metazoa - 38345; Fungi - 18843; P	58821.1	29950.7	70501.5	15470	84078.3	46777.3	2125.04	99891.4	56173	42124.3	45482.2	33783.4	45638.2	40604.1	21013.6	73723.9	43083.6	39719	18157.7	28637.7	8996.71	11917.4	52984	18865.8	41207.3	15235.5	12285.3	43219.3	24892.7	62354.4	75243.1	87131.7	49170.1	36140	36717.1	44655.7	43107	166542	32224.9	111684	75063
AT3G25770.1	2	2	61.33	0.954587	1.55369	Ox-28h	Ox-20h	| Symbols: AOC2 | allene oxide cyclase 2 | chr3:9406975-9407839 FORWARD LENGTH=253	74502.1	66860.7	51386.1	13608.9	47622.4	53383.4	15202.8	60866	36430.6	84311.4	70738.7	49602.1	42324.3	41107	65559.1	44710.7	25970.3	37560.8	73312.2	61623.8	86033.6	37149	47531.2	55369.1	77804.6	38597.4	71577	51468	39923.4	73046.2	42962.8	23283.1	53238.5	66088.8	71038.4	56042.2	45236.3	30449.8	67275.9	65105.8	42738.8
AT3G19820.1	2	2	63.83	0.668288	1.56027	Col-12h	Ox-12h	| Symbols: DWF1, DIM, EVE1, DIM1, CBB1 | cell elongation protein / DWARF1 / DIMINUTO (DIM) | chr3:6879835-6881616 REVERSE LENGTH=561	629312	388282	362694	458022	525238	474255	447439	497827	491881	430437	583636	258403	563295	327915	294804	648344	283486	182488	257399	342769	323162	131002	392495	337012	356616	523172	98802.3	620342	379847	552226	476596	350793	273347	167657	246444	338869	589992	648973	285802	332837	422853
AT1G68560.1	2	2	93.72	0.00291941	6.16266	Ox-12h	Col-12h	| Symbols: ATXYL1, XYL1, TRG1 | alpha-xylosidase 1 | chr1:25734435-25737897 REVERSE LENGTH=915	272.183	28899	2697.38	5125.65	1285.81	4592.14	14217.7	2425.5	7864.52	9754.28	5853.99	14800.3	6469.61	22478.9	34987.2	3842.38	19071.2	17846.7	77205.8	31330.1	67342.9	8082.16	14181.9	12384.1	55972.7	5247.7	24037.4	4478.74	6730.37	6227.57	28050.4	9865.67	40974	34572.8	122444	39872.2	12802.5	5737	61064.7	25681.3	23678.3
AT4G39080.1	2	2	49.97	0.791187	3.48287	Col-16h	Ox-20h	| Symbols: VHA-A3 | vacuolar proton ATPase A3 | chr4:18209513-18214752 FORWARD LENGTH=821	6191.04	29057.7	11568.9	27961.8	9021.91	18936.3	86047.1	9598.31	7478.76	12588.7	12285.2	6647.9	8090.4	7820.67	7083.84	11111.9	7315.72	3357.07	27243.5	10344.3	18733.1	1520.99	12545.6	7121.55	15820.9	33206.2	5431.62	8908.91	4308.84	9072.12	16667.1	2102.62	11495.8	10294.3	42881.9	17949.8	8654.56	4767.22	21554.6	8479.4	15101.4
AT4G22285.1	2	2	130.61	0.511538	179.124	Ox-12h	Col-12h	| Symbols: | Ubiquitin C-terminal hydrolases superfamily protein | chr4:11779063-11781898 REVERSE LENGTH=541	269.432	929.844	1831.25	2836.17	1329.77	2441.87	5215.09	1474.86	415.647	1605.27	2094.71	380764	1133.99	86286.2	475.355	1856.05	47824.4	268296	5984.11	9768.55	22513.9	540922	339.861	100139	311.276	849.614	499172	1066.9	511530	0	895.672	631216	196047	460415	484.366	24420.5	4557.74	2453.74	3997.97	449512	629.396
AT3G59780.1	2	2	92.13	0.0598454	2.37138	Col-16h	Ox-24h	| Symbols: | Rhodanese/Cell cycle control phosphatase superfamily protein | chr3:22086906-22090324 FORWARD LENGTH=686	8066.99	24852.6	16550.4	22331	11558	25843.3	17554.3	18268.1	16162.6	30990.8	11101.8	5897.92	9726.98	14831.6	20790.7	13785.5	8157.93	9211.64	24465.4	17313	18219.4	6122.4	15803.1	12678.8	25876.2	8330.76	12017.8	14193.3	15867.4	20121.1	16920.5	8053.53	11379.7	10201.1	29415.4	18190.5	12297.2	11079	13846.8	14276.7	10989.3
AT1G70320.1	2	2	82.64	0.0169066	11.6563	Ox-28h	Col-12h	| Symbols: UPL2 | ubiquitin-protein ligase 2 | chr1:26488745-26501281 REVERSE LENGTH=3658	1797.04	16755.1	2248.18	878.996	1445.63	1771.35	0	13422	22447.3	1309.54	1287.78	57055.6	5563.74	60649.9	21921.8	1506.33	58593.4	35091.2	19784.9	47238.8	30638.9	57860.3	12823.2	62686.6	4639.12	1633.65	57385.9	23326.6	57468.4	939.387	26718	70955.7	50395.4	27360.6	15010.2	45345.2	45465.9	61257.1	36461.8	58742.8	8816.49
AT5G08080.3	2	2	70.82	0.00807369	216.635	Ox-12h	Col-12h	| Symbols: SYP132 | syntaxin of plants 132 | chr5:2588532-2591106 FORWARD LENGTH=315	0	685.594	123.238	1102.11	0	0	864.058	207.958	1571.47	1.54892	671.017	65305.7	160.235	47414.5	321.21	256.206	61125.4	75359.6	25736.6	26011.1	23996.6	58528.8	319.297	52995.4	706.063	0	70628.7	655.94	103149	0	8466.43	194145	94651	107636	9078.92	34155.2	5940.61	7198.75	9663.81	141743	1988.65
AT3G57410.1	2	2	163.28	0.00536676	18.5281	Ox-24h	Col-12h	| Symbols: VLN3, ATVLN3 | villin 3 | chr3:21243615-21249809 REVERSE LENGTH=965	77.4686	30428.3	1916.44	1107.13	0	81.4225	1170.25	7608.94	31912	1481.69	790.42	135309	10536.6	110042	63364.9	299.626	91361.7	85216	57336.5	91309.1	64600	154400	21464.5	99684.6	13385.9	98.712	80267	24258.9	131018	214.01	50503.5	177070	88041.8	108534	66129.6	78235.6	58532.9	46567.4	62119.6	155543	22658.1
AT1G72340.1	2	2	69.81	0.00922976	4.93989	Ox-28h	Col-16h	| Symbols: | NagB/RpiA/CoA transferase-like superfamily protein | chr1:27236898-27238482 FORWARD LENGTH=382	36850.1	15501.7	29676.5	4588.17	25007.8	18830.7	2208.71	23953.5	32860	19250.8	22705.1	77631.8	30306.1	83518.3	18481.8	35326.6	107532	102323	29300.3	55204.8	35731.5	39785.6	23152.6	96731.9	14625	13301.5	34882.8	28207.2	84026.3	22187.7	36126.4	193861	92775	67426	21253.3	74142.7	62455.3	73349	50139.7	108510	25618.8
AT1G30690.1	2	2	136.97	0.200093	21.5356	Col-32h	Col-16h	| Symbols: | Sec14p-like phosphatidylinositol transfer family protein | chr1:10888284-10890085 FORWARD LENGTH=540	4902.67	3861.44	686.528	7130.43	2480.35	830.436	1416.32	3571.82	3125.88	7542.45	3723.08	9941.87	4725.48	4809.79	3700.32	1430.16	3984.63	20963.8	10126.5	2134.33	14869.4	317825	3951.51	4895.86	5761.02	2491.24	334827	3311.3	3575.16	10851	7419.08	17010.3	13252.3	75720.8	30852.2	12397.1	6192.1	10553.8	12663.5	12582.5	3733.82
AT4G33530.1	2	2	121.6	0.0182639	16.8465	Ox-12h	Col-12h	| Symbols: KUP5 | K+ uptake permease 5 | chr4:16126503-16130353 REVERSE LENGTH=855	2699.12	4616.3	2705.33	2952.69	1871.51	1818.37	3098.32	2630.44	6857.33	1129.81	1284.2	62813.4	2292.19	62830.3	6621.84	1542.49	75197.5	45133.6	27368.8	53315.2	47144.4	51727.5	4883.7	75150	5201.33	6578.18	27381	3691.48	88885.7	584.769	14084.7	91456.6	70643.6	52466.8	21433.9	47067.3	11135.3	21029.8	34302.4	81600.4	2150.52
AT4G38900.1	2	2	46.7	0.00304816	8.59104	Ox-28h	Col-16h	| Symbols: | Basic-leucine zipper (bZIP) transcription factor family protein | chr4:18139564-18141520 REVERSE LENGTH=553	11909.3	18426.6	15971.3	1115.86	9363.81	2719.79	2798.4	16811.9	22255.5	5887.68	4349.33	89944.1	21118	82887.9	25690.8	27536.9	139700	56377.5	40508.8	89419.1	55051.4	32451.1	27682.1	100430	19726.4	12124	27350.1	44719	82855.7	6993.05	65502	137149	91393	47550.6	35673.7	74241.3	60615.2	72734.4	42099.7	98913.6	16182.7
AT4G24100.1	2	2	71.74	0.537278	1.91995	Ox-24h	Col-16h	| Symbols: | Protein kinase superfamily protein | chr4:12515223-12519336 FORWARD LENGTH=709	34613.2	29139.4	13291.3	15212.4	22537.8	23181.1	28572.5	15103.5	11771	23123.1	32102.5	27557.4	18912.1	14403.2	19308.3	40129.3	27682.6	23925.6	20893.2	39514.1	40227	19055.6	12984.1	23857.8	32247.8	20940.9	16138.8	40155.4	30331	17233.9	38887.6	27852.1	19881.6	19175.9	27532	28196.6	25920.9	18822.9	15871.9	42181.7	32792.9
AT3G18390.1	2	2	129.79	0.00172272	202.19	Ox-28h	Col-12h	| Symbols: EMB1865 | CRS1 / YhbY (CRM) domain-containing protein | chr3:6313572-6317584 FORWARD LENGTH=848	1039.8	967.648	283.032	1031.92	354.619	0	694.126	0	6073.02	18.3845	1118.53	116056	0	137055	3369.7	299.73	153681	79035.8	28484.8	96275.1	49200.3	57581.5	2583.04	137010	243.623	224.024	73496	511.966	184566	333.952	7252.77	192748	126627	109846	4889.73	104183	16654.7	57224.1	52588.6	177597	1044.83
AT2G30200.1	2	2	49.96	0.969584	3.10778	Ox-12h	Ox-20h	| Symbols: | catalytics;transferases;[acyl-carrier-protein] S-malonyltransferases;binding | chr2:12883162-12885482 REVERSE LENGTH=393	2551.25	4147.76	3415.85	13217.8	3009.49	5573.61	21907.3	912.406	1566.93	3810.71	7804.24	1862.85	823.849	6598.04	5921.25	7787.64	1790.47	1887.8	23472.6	4828.7	11332.8	499.046	5558.3	1689.62	8659.76	15436.2	1465.74	893.568	746.778	4313.1	9006.29	679.003	11207.8	5296.57	29607.1	10508.3	1483.2	1109.83	14813.4	3678.26	10520.2
AT1G43670.1	2	2	68.02	0.0146318	18.4293	Ox-12h	Col-16h	| Symbols: | Inositol monophosphatase family protein | chr1:16468184-16470347 FORWARD LENGTH=341	2546.36	5575.73	4587.08	1470.3	743.714	1191.72	1024.23	3697.1	4566.98	4082.64	4302.32	51671.3	4479.53	45842.9	7855.94	1907.49	43854.8	57113.9	51774.4	25999.1	34713.4	59948	3758.37	26856.5	6943.51	1855.43	72077	7863.68	50289.7	1768.78	9464.72	80871.9	63730.2	75073.8	39239	43074.4	6696.97	5307.84	21529.9	87378	3994.91
AT2G42690.1	2	2	100.44	0.548007	191.157	Col-28h	Col-16h	| Symbols: | alpha/beta-Hydrolases superfamily protein | chr2:17776356-17777682 REVERSE LENGTH=412	465.671	572.904	404.052	1809.19	1288.33	0	2031.45	426.864	953.925	468.062	2431.63	384828	0	302268	453.644	308.275	29680.9	13993.9	29008.9	10697.4	312883	287559	700.796	140547	57.5328	0	316315	83.1599	354400	335.187	0	18404.9	45594.3	89068.5	55.3129	2497.27	8214.17	6436.44	10644.8	88024.4	1584.72
AT2G36880.1	2	2	52.74	0.995514	2.76519	Col-16h	Ox-20h	| Symbols: MAT3 | methionine adenosyltransferase 3 | chr2:15479721-15480893 REVERSE LENGTH=390	4286.02	11093.6	8113.37	23440.8	4896.56	13252.8	75822	3814.49	5524.04	6937.1	7649.38	4342.29	2996.68	11720.4	14185.7	6734.26	7414.32	3483.72	35427.2	13136.4	20190.6	1632.36	8267.62	3492.96	26229.6	25553.3	6538.61	3905.25	5636.53	10179.8	19198.6	1792.71	8963.72	13030.3	36517.7	20147.3	3439.15	2279.54	12623	4740.78	15326.9
AT3G48000.1	2	2	96.72	0.184118	2.22224	Ox-12h	Col-12h	| Symbols: ALDH2B4, ALDH2, ALDH2A | aldehyde dehydrogenase 2B4 | chr3:17717082-17719843 REVERSE LENGTH=538	4817.19	24127	12733.7	12425.6	4543.24	25883.2	15554.2	10932.7	14340.2	19808.7	10367.7	19271.6	7376.29	29450.2	26703.7	8368.87	20642.6	17552.7	45591	27605	37575.9	11637	17917.5	29294.7	28239.6	10842.8	24682.5	11081.1	31512.9	9158.69	17944.2	15636.9	26329.4	17252.8	53163.8	24244.7	10042.8	7046.22	31303.3	16469.3	14552.3
AT1G03600.1	2	2	87.13	0.151552	4.76386	Col-28h	Ox-20h	| Symbols: PSB27 | photosystem II family protein | chr1:898916-899440 FORWARD LENGTH=174	12760.1	80501.1	49863	69874	10854.2	27631.3	28637.1	18675	17759.6	20312.7	18272	47878.3	22681.2	44754.3	59145.1	15265.9	20140.2	17334.9	82887.9	25585	137785	15759.1	48444.5	26804.4	72935.4	26153.8	35856	12543.2	18027.6	17824.4	30904.2	4707.86	36178.6	23417	95351.5	45752.7	10829.7	8718.6	59179.4	23405.2	18115.4
AT5G16620.1	2	2	62.2	0.608032	2.56628	Col-28h	Ox-20h	| Symbols: PDE120, TIC40, ATTIC40 | hydroxyproline-rich glycoprotein family protein | chr5:5450808-5454256 FORWARD LENGTH=447	5886.71	20711.6	11591.8	12095.7	5653.59	18883	25529.4	6191.98	8324.77	17220.9	12283.8	7829.16	5937.19	11532.7	14535.5	8969.56	8199.28	7272.91	37170.3	14531.5	38519.2	10209.7	13652	12202.1	23357.4	18325.8	13540.3	8216.71	5875.41	15096.6	16683.2	3759.97	13499.3	14747.2	47608	25361	7085.55	2779.45	18178.1	8241.84	10761.9
AT1G18080.1;AT1G48630.1	2	2	92.35	0.196415	3.44376	Col-28h	Ox-32h	| Symbols: ATARCA, RACK1A_AT, RACK1A | Transducin/WD40 repeat-like superfamily protein | chr1:6222325-6223901 FORWARD LENGTH=327	2317.93	11517.1	4435.25	2265.41	6053.45	7259.07	15877.8	5600.37	9385.03	15490.6	16179.7	7894.49	3473.09	6615.41	13311.5	10263	11074.9	4567.34	27544.1	10854.3	25661.1	14968.9	7411.97	2986.26	24036.1	14634	9206.07	7313.77	3832.87	8162.84	15343	2326.83	6483.2	11903.3	21664.5	23244.6	3926.36	13556.3	11203.7	7843.08	16365
AT4G18100.1	2	2	104.67	0.705135	1.797	Ox-12h	Ox-32h	| Symbols: | Ribosomal protein L32e | chr4:10035715-10036475 REVERSE LENGTH=133	12961.9	15588.9	16500.4	15523.5	11775.4	20265.2	37932.9	11686.7	16647.9	18065.7	6905.54	19444.7	17270.7	22767.7	25012	19193.2	10178.3	14868.3	39832	16057.3	17057.1	9860.92	12510.6	15096.5	25680.7	15469.7	17304.8	18994.1	16745.6	19386.9	16796.1	8528.84	19446.1	20560.7	53047.2	24165.7	8820.86	8684.22	26561	6113.94	22437.7
AT1G55480.1	2	2	54.44	0.392866	3.17068	Col-28h	Ox-32h	| Symbols: ZKT | protein containing PDZ domain, a K-box domain, and a TPR region | chr1:20713822-20715351 FORWARD LENGTH=335	1726.26	17608	6648.17	6770.92	783.004	10509.8	19700.4	2713.92	2163.36	6520.92	6987.16	7371.41	3926.69	8898.41	13023	7741.96	6287.55	4635.34	27523.3	7071.7	24226.7	8295.88	14247.9	9148.22	24013.5	12299.1	8770.72	4093.67	3259.76	3785.68	11021.2	2477.12	11267.6	7387.01	30211.7	16840.5	1962.56	1569.47	19180.3	5018.85	10233.9
AT3G01810.1	2	2	90	0.28781	3.4081	Col-28h	Col-12h	| Symbols: | FUNCTIONS IN: molecular_function unknown; INVOLVED IN: biological_process unknown; LOCATED IN: plasma membrane; EXPRESSED IN: 21 plant structures; EXPRESSED DURING: 13 growth stages; BEST Arabidopsis thaliana protein match is: nucleola	23833.8	18670	18824.9	236.768	7467.01	4472.66	171.818	31207	31906.7	11938.2	15131.2	31283.7	39662.5	31589.3	25599.1	18536.5	37133.9	19619.3	11562.2	28680.4	35221.2	123144	29904.7	30356.2	16643.3	144.675	62810.3	29496.4	29260.7	7586.25	15578.2	23117.7	17153.2	25641.6	8090.52	16642.3	27807.6	33953.6	15815.9	24673	12786.5
AT2G28290.1	2	2	88.03	0.547847	2.57334	Col-12h	Ox-12h	| Symbols: SYD, CHR3 | P-loop containing nucleoside triphosphate hydrolases superfamily protein | chr2:12056771-12072950 FORWARD LENGTH=3574	102707	72169.9	77264.7	27645.6	63063.4	56644.9	6521.26	74352.5	57191.3	69399.6	65479.7	32750.8	72907.7	45173.2	40809.3	58744.6	57703.6	36933	29967.2	43557.2	29212.2	19069.8	47108	37714.7	40702.2	15084.1	20801.7	65021.1	32230.4	65279.5	34293.8	30503.7	32096.4	16980.4	19357.3	23837.1	64856.3	59015.9	32160.8	36038.9	29292
AT4G17560.1;AT5G47190.1	2	2	109.58	0.611918	8.541	Col-28h	Ox-24h	| Symbols: | Ribosomal protein L19 family protein | chr4:9780343-9781752 FORWARD LENGTH=225	8798.54	6153.75	8157.51	27186.1	4936.24	15200.5	67324.5	3167.37	3521.38	4921.61	7709.81	4216.43	5191.27	8051.63	9888.69	9770.61	1896.66	1603.81	15616.9	5979.96	13997.1	148680	5503.07	3406.36	10614.2	20360.9	68291.3	2551.42	2462.14	6930.83	5527.58	1429.53	4910.89	5890.48	19791.1	9352.76	4350.92	1813	10679.8	2408.02	9891.62
AT1G30230.2;AT2G18110.1	2	2	74.08	0.240569	4.51698	Ox-12h	Col-32h	| Symbols: | Glutathione S-transferase, C-terminal-like;Translation elongation factor EF1B/ribosomal protein S6 | chr1:10639286-10640601 FORWARD LENGTH=260	5414.55	16450.4	5979.61	2634.42	3328.47	10105	4162.15	1843.8	3271.73	7347.56	2435.43	5568.02	2394.91	7399.96	17859.1	1816.43	5994.82	8116.98	33204.6	9148.57	31307.5	5075.81	14865.9	3622.23	33309.1	1677.26	10021.8	1396.14	2662.76	5448.85	19180.6	4001.2	14865.5	16888.9	40854.4	24652	2266.3	2644.28	23978.2	7486.12	10509.8
AT2G06850.1	2	2	63.89	0.0106993	4.45405	Ox-12h	Col-32h	| Symbols: EXGT-A1, EXT, XTH4 | xyloglucan endotransglucosylase/hydrolase 4 | chr2:2763619-2765490 FORWARD LENGTH=296	3167.36	13428.4	5147.84	4932.96	2767.35	4778.34	10324.8	2588.04	4690.74	4454.26	2034.17	9307.72	3359.9	5896.67	12540.9	3403.68	5327.09	6505.78	16005.7	6226.4	16526.6	5302.99	6457.9	5725.24	19295.8	472.344	8799.16	2877.73	2926.37	3327.21	10766.9	5994.6	17280.9	15731.2	32193.5	24363.5	6026.22	2201.88	23509.9	9664.01	12026
AT5G26360.1	2	2	68.25	0.988076	3.13986	Col-16h	Col-20h	| Symbols: | TCP-1/cpn60 chaperonin family protein | chr5:9255561-9258891 REVERSE LENGTH=555	2058.09	9087.29	4688.75	9667.07	2123.36	7793.37	54149.3	2339.03	2161.31	3233.76	3470.68	3797.59	3133.93	4760.74	7028.11	3127.77	3538.16	2864.22	23849.9	6234	11142.3	762.853	6278.33	2512.37	10615.3	16341	2675.66	2975.32	1329.28	6523.68	2474.77	1556.88	14404.9	7387.31	34673.2	12857.2	2827.25	3299.06	18554.5	4330.46	9492.92
AT2G43090.1	2	2	108.14	0.553009	2.92017	Ox-12h	Col-12h	| Symbols: | Aconitase/3-isopropylmalate dehydratase protein | chr2:17918957-17919712 FORWARD LENGTH=251	5523.54	23356.1	16032.6	11201.5	6425.06	22087.4	33671.9	8589.31	10458.3	21878.1	11355.9	20485.2	9399.94	32713.7	38813	8898.02	13440	15710.6	65139.9	27036.7	52420.5	9649.19	24738.6	14883	64184.2	23128.9	22758.9	8045.59	7357.04	24506.5	17619.6	11947.5	37059.9	21690.7	94306.4	40137.6	12625.2	8868.19	43431.6	19933	30404
AT5G11170.1	2	2	47.96	0.311501	3.84811	Col-12h	Col-32h	| Symbols: | DEAD/DEAH box RNA helicase family protein | chr5:3553334-3556646 FORWARD LENGTH=427	61108.2	88977.7	304964	33287.1	29514.8	42963.5	17904.6	72728.6	46686.5	32231.5	27775.2	81542	214742	36799.5	28191.6	148137	34995.9	21211.6	23489	45713.5	33243	13661.5	49488.1	41502.7	30792	19004.6	14257.7	47502.4	25861.1	27947.3	54120.4	83218.1	47721.6	28359.9	43174.7	54652.8	93220.2	165965	41000.2	45607.4	62911.6
AT5G19820.1	2	2	55.59	0.695009	137.394	Ox-20h	Col-16h	| Symbols: emb2734 | ARM repeat superfamily protein | chr5:6695731-6701247 REVERSE LENGTH=1116	1322.2	1980.96	2108.62	1542.63	1285.31	1690.75	1895.58	688.233	1530.34	998.23	4163.72	2232.26	776.146	1545.87	1313.32	2149.82	2176.34	10071.5	2506.29	1075.83	2938.89	504627	832.699	1990.39	2324.75	1308.2	345981	1017.41	3919.82	853.606	3373.39	11672.7	2356.48	26871	2555.25	5912.38	2590.6	1560.6	3488.11	6445.11	1297.14
AT3G27280.2	2	1	113.28	0.0108472	120.746	Col-28h	Col-16h	| Symbols: ATPHB4, PHB4 | prohibitin 4 | chr3:10076904-10078051 FORWARD LENGTH=279	0	3562.53	310.046	131.188	0	0	12.2463	30.19	336.263	136.625	146.116	8973.78	99.1396	6722.98	4195.63	41.8169	5599.46	7132.94	21636.8	11288.7	30417.5	14230.8	3269.07	9475.81	4830.09	0	16649.8	494.473	4634.65	0	6931.67	3943.14	10638.7	10829.1	23410.1	13708.7	1121.51	304.828	9969.05	9296.86	1343.97
AT3G16830.1	2	2	74.87	0.650854	1.54029	Col-12h	Ox-12h	| Symbols: TPR2 | TOPLESS-related 2 | chr3:5731709-5737531 FORWARD LENGTH=1131	58140.9	58960.4	57487.1	90412.2	66661.1	45354.1	34787.4	95739.8	62970.3	47647	67726.7	48570	71481.2	55760.1	50633.3	83510.3	41873	30116.9	40691.7	48457	49501.7	25678	58128.7	54604.2	49935.1	45883.1	26154.5	67970.8	59359.4	63379.4	56285.4	48277.8	52684.5	27027.3	31048.6	47967.4	64897.2	91122.5	57683.8	48451.4	58692.5
AT5G36880.2	2	2	55.36	0.753395	1.91144	Col-16h	Ox-12h	| Symbols: ACS | acetyl-CoA synthetase | chr5:14534961-14540296 REVERSE LENGTH=743	41243.6	33982.5	20805.7	40934.3	18992.5	31262.7	93105.7	30093.5	15318.4	9948.29	26301.7	33202.7	25313.3	28199.6	8718.65	28474.1	36321.4	22657.9	10373.9	21055.8	23735	36383.6	16128.8	31129.4	10123.2	30378.3	36999.8	24343.1	40977.5	25237.7	5055.84	32852.6	26465.1	20267.3	9387.02	11738.9	32391.6	20346.4	14095.5	32450.1	16362.5
AT2G20950.4	2	2	55.56	0.00618006	3.21737	Col-12h	Ox-12h	| Symbols: | Arabidopsis phospholipase-like protein (PEARLI 4) family | chr2:9003295-9005354 FORWARD LENGTH=530	88601.5	76999.7	62491	115297	70836	67538.9	117674	81723.6	65321.4	66002.4	71495.5	33958.7	82086.4	48084.9	51295.3	75402.7	49114.7	32602.7	33930.2	46292.2	41473.9	16126.9	51161.2	40727	46541.2	76941.2	18264.5	84590.4	59274.3	92555.6	33782.1	21178.1	33762	18163.8	21860.3	31809.1	69816.8	40446	33640	35921.3	43781.1
AT3G57610.1	2	2	64.22	0.0603454	3.45156	Col-16h	Ox-24h	| Symbols: ADSS | adenylosuccinate synthase | chr3:21334519-21336603 REVERSE LENGTH=490	6411.84	18402.4	15418.3	15715.8	11857.9	20259.1	58094.2	7714.15	8247.93	17876.2	11387.9	7028.57	6086.08	8753.76	14904	10133.7	4415.33	8277.86	35563	9149.64	30025.8	8041.63	16765.4	9043.77	23223.4	14952.2	13462.2	15682.9	8230.46	17427.2	14023.6	3792.17	13369.6	9310.59	22631.3	13445	6809.67	5961.31	14379.2	3317.54	11586.1
AT3G09840.1;AT3G53230.1	2	2	108.41	0.00162097	7.11481	Ox-12h	Col-16h	| Symbols: CDC48, ATCDC48, CDC48A | cell division cycle 48 | chr3:3019494-3022832 FORWARD LENGTH=809	1001.34	13567	5676.98	2038.38	1008.92	5752.05	3221.13	1465.47	4565.18	4497.55	6246.08	12099.5	3603.43	20760.1	17355.7	4000.38	14631.5	10303.7	32945.1	23143.8	53123.5	14261.3	7326.17	17359.5	23553.4	4061.25	19845.6	7674.05	11532.6	5775.46	19491.2	12260.3	27069	18683.6	61244.6	34097.6	3682.62	1943.22	20752.5	21597.1	16634.5
AT5G56850.1	2	2	79.3	0.206404	2.60812	Ox-16h	Col-12h	| Symbols: | unknown protein; EXPRESSED IN: 21 plant structures; EXPRESSED DURING: 13 growth stages; Has 35333 Blast hits to 34131 proteins in 2444 species: Archae - 798; Bacteria - 22429; Metazoa - 974; Fungi - 991; Plants - 531; Viruses - 0; Othe	28762.3	31736.4	22985.9	125.195	4485.34	10183.4	583.181	39201.1	48310.6	18157.4	9528.23	31824	49128.6	45196.6	37348.2	14338.9	63715.8	23487.9	16791	33183	26708.2	25714.6	46299.4	50907.1	17699.4	2208.9	14765.8	53162.6	44339.5	9324.64	62449.1	68751.6	43336.7	17579	22152.5	29947.9	56731.7	65450.5	30976.5	46655.8	24110.5
AT2G47610.1;AT3G62870.1	2	2	84.61	0.740839	2.58952	Ox-12h	Ox-20h	| Symbols: | Ribosomal protein L7Ae/L30e/S12e/Gadd45 family protein | chr2:19529854-19531401 FORWARD LENGTH=257	5147.42	21472.4	9297.89	9616.42	6805.44	16866	22052.4	8566.44	6638.1	9687.47	6141.14	8498.51	7719.59	10469.9	12767	8733.33	6107.22	13757.4	35705.2	8355.75	25147.6	7031.94	14445.9	8745.18	22920.6	13615.1	11725.5	7523.25	7571.43	10743.9	19985	3706.01	16904.8	22561.5	52499.7	29498.9	5584.75	4049.2	23282	6710.62	17183.9
AT1G69830.1	2	2	51.41	0.876599	2.57595	Col-16h	Ox-24h	| Symbols: ATAMY3, AMY3 | alpha-amylase-like 3 | chr1:26288518-26293003 REVERSE LENGTH=887	4277.68	6581.21	5364.43	5743.29	4324.87	9344.32	29701.8	2341.99	2314.1	5834.64	3523.43	4520.99	3520.7	5989	5223.13	3532.33	2977.59	1761.48	9964.8	4036.25	8476.25	916.506	4276.77	2363.93	7839.03	10978.8	2261.27	3328.91	2716.94	4504.98	8239.24	1615.85	9002.97	7099.31	16756	8989.05	1643.37	1412.55	11696.3	2552.96	10920.6
AT1G49760.1	2	2	46.71	0.241334	3.16536	Ox-12h	Col-32h	| Symbols: PAB8, PABP8 | poly(A) binding protein 8 | chr1:18416740-18419753 FORWARD LENGTH=671	1820.7	6078.52	5089.12	7217.05	2732.9	5606.27	18982.9	2470.71	9285.84	3852.63	2148.8	3849.31	3140.55	7019.07	7848.68	859.17	6346.89	5023.08	14996.8	6659.13	8938.65	4442.32	6290.12	7083.8	11593.6	2782.28	5599.37	2143.17	5308.49	3614.87	13968.8	2702.07	11081.9	10680.9	23126.7	15863.8	4275.33	1894.27	15856.8	6951.12	10522.9
AT5G61960.1	2	2	71	0.0878011	4.45972	Col-28h	Col-12h	| Symbols: AML1, ML1 | MEI2-like protein 1 | chr5:24879001-24883483 REVERSE LENGTH=915	11278.6	20673.2	9986.11	2650.09	7060.09	7269.29	0	22651.2	45614.8	6888.22	10271.7	48719	39081.2	56720.5	37918.9	15251.4	73686.5	34399.9	27063.1	70884.1	51102.2	34501	46311.2	70797.4	27624.5	1926.69	24446	43140.7	71080.9	18629.6	32894.7	28712.3	29951.3	14540.3	14218	28242.2	46516.8	39603.6	18671.3	37240.7	20618.5
AT4G17520.1	2	1	62.03	0.252946	2.89915	Col-28h	Ox-32h	| Symbols: | Hyaluronan / mRNA binding family | chr4:9771496-9773313 FORWARD LENGTH=360	437.3	26616.2	10936.5	0	116.367	370.684	0	22351.7	16770.9	7086.83	812.745	15757.6	16492.9	10990.8	17941.5	1954.58	8723.93	10772.2	18218.1	16546.1	14869.9	11171	26936.9	31505.4	20017.9	0	18849.1	13762.1	17112.8	2155.01	8225.57	7568.95	10663.4	8899.68	27245.7	14328.3	15865	6685.42	17713.4	13421.5	4955.62
AT3G14990.1	2	2	125.47	0.85474	5.6631	Col-28h	Col-20h	| Symbols: | Class I glutamine amidotransferase-like superfamily protein | chr3:5047510-5049621 FORWARD LENGTH=392	2068.75	7231.67	3142.78	5063.26	2306.1	10381.2	1955.83	904.748	1540.59	2313.44	704.412	3157.28	932.141	3291.83	2266.22	4670.86	3427.87	1718.17	12161.4	2248.33	1773.74	49667.2	1826.01	1512.08	3844.71	8882.06	12205.2	347.714	1958.49	2534.46	5497.7	1100.92	5996.41	3282.71	9376.52	4719.51	506.234	504.755	3245.26	1853.49	12409.1
AT1G01080.2	2	2	48.91	0.815262	2.52143	Ox-12h	Col-32h	| Symbols: | RNA-binding (RRM/RBD/RNP motifs) family protein | chr1:45503-46789 REVERSE LENGTH=294	3983.84	8862.89	8179.04	9631.43	2195.84	5595.6	19519.7	4742.07	6601.48	6157.79	4274.55	5163.45	4296.39	3635.88	9910.64	1846.47	5599.43	4693.16	31866.6	8297.29	15735.8	3265.78	7865.98	4496.78	19612.1	2847.86	7440.12	6555.97	4568.83	3701.15	7882.42	3113.58	14703.3	10256.6	27367.2	15903	3711.72	4086.56	12718.6	4030.62	10886.4
AT1G48600.2	2	2	128.12	0.00129053	9.46623	Col-28h	Col-16h	| Symbols: PMEAMT, AtPMEAMT | S-adenosyl-L-methionine-dependent methyltransferases superfamily protein | chr1:17966074-17969077 FORWARD LENGTH=491	1116.27	20064.4	4873.09	926.086	77.704	6552.58	618.834	1789.47	3435.36	7579.49	1900.68	11177.8	3273.68	15907.9	16992.9	1990.71	14917.7	15051	37074.1	16656	53005.9	59041	20560.4	16316.3	40171.5	1577.56	22652.1	4301.38	7287.46	5269.68	16572.9	9886.74	18873	11827.2	52660.4	25585.4	9134.84	5028.81	25012.6	15751.1	10635.4
AT1G15980.1	2	2	47	0.967416	2.86627	Ox-12h	Col-32h	| Symbols: NDF1, NDH48 | NDH-dependent cyclic electron flow 1 | chr1:5489314-5491199 FORWARD LENGTH=461	5148.47	7951.61	5149.49	6217.09	4732.9	10997.6	12921.2	711.638	2122.86	6444.33	4482.38	3182.82	3439.39	5155.5	8114.91	6907.99	3951.14	1883.89	19243.3	6661.65	12136.6	968.945	4249.04	2635.71	12250.6	6014.62	3318.82	1594.02	1952.85	4528.36	9954.97	870.284	9330.29	7422.15	22320.3	13268.6	1255.62	1666.4	13979.3	2983.46	7636.55
AT3G02090.2	2	2	56.77	0.0132552	5.31447	Ox-12h	Col-12h	| Symbols: MPPBETA | Insulinase (Peptidase family M16) protein | chr3:365624-368534 FORWARD LENGTH=535	3425.2	8281.13	5090.28	6942.55	2079.95	7776.56	12656.6	4559.32	7902.95	5124.1	5281.9	10478.4	9251.57	16082.1	10156.9	3649.4	10715.7	9652.81	37330.2	12916.2	43834.1	10207.2	10176.7	10178.6	10788.2	4591.48	17492.4	6113.11	5255.9	2747.31	14196.7	12782.9	27651.5	23654.8	58928.9	30925.5	8457.51	7144.02	38809.7	21520.8	7614.32
AT4G13430.1	2	2	107.09	0.0515042	28.7563	Ox-12h	Col-16h	| Symbols: IIL1, ATLEUC1 | isopropyl malate isomerase large subunit 1 | chr4:7804194-7807789 REVERSE LENGTH=509	353.255	6384.63	1415.23	15.5995	115.575	123.461	0	725.915	1602.88	676.587	8.04151	8385.02	952.532	7344.4	4765.38	0	11187.1	6137	30752.4	5947.96	15691.5	7769.65	6076.04	8444.52	15579.6	0	10621.5	1205.69	2196.01	356.525	17483.3	3148.28	18467.8	15709.5	35165.1	17737	1660.67	1902.72	17088.5	10466.6	6413.32
AT1G50200.1	2	2	141.39	0.957511	2.95062	Ox-12h	Ox-20h	| Symbols: ALATS, ACD | Alanyl-tRNA synthetase | chr1:18591429-18598311 REVERSE LENGTH=1003	3677.01	20468.6	10903.1	23953.5	6676.11	15806.7	36256.6	6639.31	5741.26	12592.7	10370.2	9263.55	5267.08	15077.4	17110.1	4891.92	8073.8	8059.83	45015.7	14107	39670.8	5074.55	18062	11945.2	36277.7	18694.6	11723.2	5655.08	4990.63	13294.7	9221.34	2003.29	19235.3	13078.4	80216.6	28877.9	6682.35	3212.42	28210.5	10597.7	15585.1
AT5G02240.1	2	2	150.53	0.0380087	67.026	Col-28h	Col-16h	| Symbols: | NAD(P)-binding Rossmann-fold superfamily protein | chr5:451502-452984 FORWARD LENGTH=253	0	8185.88	2667.05	45.0963	115.797	413.78	360.454	190.726	754.71	1748.59	301.285	2110.37	116.767	2897.52	6162.81	17.9226	2118.74	4268.94	25114.5	2680.96	27009.1	185024	5417.27	5288.06	9725.02	171.479	15016.4	818.87	2253.57	329.74	6078.43	3083.71	11837.1	7884.16	34545.8	13097.3	2176.27	170.829	19451.5	7155.84	3296.11
AT3G15095.1	2	2	61.1	0.126019	2.50403	Col-12h	Col-28h	| Symbols: | unknown protein; FUNCTIONS IN: molecular_function unknown; INVOLVED IN: biological_process unknown; LOCATED IN: chloroplast; EXPRESSED IN: 22 plant structures; EXPRESSED DURING: 13 growth stages; Has 9762 Blast hits to 6439 proteins in	20440.6	20373.9	20342.5	28963.2	20895.4	22265.5	29383.5	21505.1	19015.7	15875.9	24361.2	7577.57	26357.5	16308.5	9029.73	24565.9	13401.2	7596.3	7579.11	13857.3	8764.31	3885.34	13617.8	9702.51	8364.86	24661.8	3613.74	20871.1	12696.7	20558.2	11514.9	13711.7	13656.6	7544.35	4495.63	12715.8	24172.4	34285.8	8556.55	10431.6	13575.5
AT5G16840.2	2	2	48.19	0.929319	2.3335	Ox-12h	Col-20h	| Symbols: BPA1 | binding partner of acd11 1 | chr5:5536042-5538026 FORWARD LENGTH=260	3207.07	11081.2	10547.4	16284.6	2637.67	12138.8	23820	5880.17	4139.71	5729.04	4219.88	4150.33	10723.1	6808.97	8233.25	2858.98	7909.28	8448.21	39145.6	6191.09	15983.3	5156.11	11918	6161.2	13349.9	9828.96	6662.4	9357.21	6472.47	8013.25	12379.8	4154.84	14680	11541.4	36899.2	12981.3	6939.01	3384.41	19391.7	3983.9	16029.4
AT1G24020.1	2	2	92.69	0.784736	2.85884	Ox-12h	Col-12h	| Symbols: MLP423 | MLP-like protein 423 | chr1:8500653-8501458 REVERSE LENGTH=155	7240.3	28344.7	13652.1	12802.6	13514.9	36794.3	9552.35	1537.73	10738.8	20667	13530.5	17261.7	8546.54	22886.3	43847.4	14904.3	25692.5	16955.2	81463	32554.3	72409.8	6835.07	26385.5	10555.1	75776.9	23696.6	19624.3	5280.08	10603.1	24678.5	38833.1	5642.78	40668.9	32960.5	97893.3	68108.5	5922.97	3061.35	89825.1	16353.7	35940.9
AT1G21750.1;AT1G77510.1	2	2	101.9	0.720762	19.9275	Col-28h	Ox-32h	| Symbols: ATPDIL1-1, ATPDI5, PDI5, PDIL1-1 | PDI-like 1-1 | chr1:7645767-7648514 FORWARD LENGTH=501	2483.55	7563.05	5516.99	9248.55	2084.21	11072	16105.2	2312.72	4905.54	3884.28	7319.19	4324.51	3103.58	7234.41	4929.99	4744.99	9138.68	5228.16	12816.7	5151.51	15517.1	480661	5514.37	2803.54	11800.2	20064	92738.2	7789.94	1474.92	3588.02	10888	1438.99	7238.45	7283.6	13665.6	10249.1	5004.83	1085.12	12569.2	3421.01	9440.08
AT1G06460.1	2	2	85.93	0.0236597	70.8693	Ox-24h	Col-16h	| Symbols: ACD32.1, ACD31.2 | alpha-crystallin domain 32.1 | chr1:1967308-1969414 REVERSE LENGTH=285	3943.12	2812.18	1082.92	95.9661	750.858	826.625	0.572258	537.438	303.304	1682.24	4332.02	17963.4	708.063	1694.34	2548.74	9161.43	2080.14	45617.2	5566.97	7718.65	5895.24	198297	941.483	5776.16	14568.1	144.781	38699.1	2755.35	12226	964.052	1940.81	101284	2086.34	86655.9	3398.01	4277	4895.56	201.149	2465.9	37301.7	3855.53
AT4G23600.1	2	2	70.59	0.0032892	11.2573	Col-28h	Col-16h	| Symbols: CORI3, JR2 | Tyrosine transaminase family protein | chr4:12310657-12312885 FORWARD LENGTH=422	2834.07	12989.2	3070.69	1367.84	1522.27	8829.71	1392.96	1604.76	5095.11	4730.23	3547.86	8893.4	2884.11	10893	20098.8	3256.37	13239.4	9965.54	31267.6	12908.2	65211.1	127203	12888	6647.63	31802.6	8267.48	11931.1	4079.3	5778.04	4651.4	7968.27	1875.61	9585.27	8181.29	23115.5	14133.9	3191.51	1419.61	14435.9	4495.14	7842.55
AT1G30470.1	2	2	80.56	0.403238	2.85293	Ox-24h	Col-12h	| Symbols: | SIT4 phosphatase-associated family protein | chr1:10779423-10786415 FORWARD LENGTH=811	26117.9	87077.9	68733.7	1913.66	11700.3	9027.13	972.421	145906	124388	55608.1	12713.2	62608	105589	76901.8	88532.5	16685.3	85062.4	88516	47722.6	110583	54966.2	249829	89406.2	74700.2	68825.4	917.351	226742	85201	96868.3	34717	61025.3	125217	45446.1	138637	36943.5	45465.8	112378	134368	49693.2	70383.7	58168.2
AT2G24020.1;AT4G30620.1	2	2	89.25	0.827661	3.18673	Ox-12h	Ox-20h	| Symbols: | Uncharacterised BCR, YbaB family COG0718 | chr2:10217869-10219269 REVERSE LENGTH=182	1925.17	4903.36	1863.06	29990.8	1254.12	3678.33	17646.2	194.056	23410.7	8981.2	3330	7330.54	561.365	23304	26479.2	1081.65	6125.33	16102.4	47394.5	12222.7	9176.64	20289.4	5983.09	8938.95	31615.6	13711.2	12500.4	1611.08	11343.3	5512.47	9934.85	6133.67	21091.2	17731.8	34548.2	18088.2	1344.16	484.542	39894.6	5039.16	7339.9
AT1G30360.1	2	2	71.92	0.0530063	7.0561	Ox-12h	Col-32h	| Symbols: ERD4 | Early-responsive to dehydration stress protein (ERD4) | chr1:10715892-10718799 FORWARD LENGTH=724	1776.44	10108.7	3575.13	0	1759.33	3292.9	3727.55	1043.67	2696.72	3785.01	1479.11	4654.09	2734.94	5677.43	7575.68	2457.61	4251.97	3995.21	20297	6863.27	21032.7	1718.96	8002.08	3255.63	19107.4	355.783	5156.56	2575.55	1774.94	2346.7	14960.1	3651.12	15711.6	11702.6	40126.3	19706.4	3145.02	3795.36	20507.1	7872.46	12209.1
AT4G17770.1	2	2	120.34	0.33662	114.657	Ox-24h	Col-12h	| Symbols: ATTPS5, TPS5 | trehalose phosphatase/synthase 5 | chr4:9877055-9880084 FORWARD LENGTH=862	271.253	866.948	754.701	804.766	0.0591047	22.8709	5150.32	60.9716	9.92977	0	33.7229	43065.3	543.113	2478.2	72.3915	176.748	1517.91	103152	898.659	682.089	2089.63	155078	75.997	1930.15	1.41096	111.002	103469	67.4449	46707.7	4.20096	284.024	100530	8057.91	105564	233.866	727.562	1072.72	628.308	1197.49	92980.4	118.238
AT1G54010.1	2	2	121.7	0.0051181	7.04132	Ox-12h	Col-12h	| Symbols: | GDSL-like Lipase/Acylhydrolase superfamily protein | chr1:20158854-20160747 REVERSE LENGTH=386	1817.19	7563.7	1048.39	1435.02	2584.76	5805.38	1063.82	7167.2	6465.28	11421.4	2924.98	2177.82	7360.89	2088.98	19315.4	1149.02	7884.67	4413.95	13038.6	9278.07	17522	2109.57	6822.77	14535.6	11670.1	6572.15	5542.93	1903.5	4798.56	5196.37	21576.3	8364.41	9853.46	10624.2	51322.2	21973.5	17124.4	2224.81	21965.5	14265.3	13464.3
AT3G10090.1	2	1	74.51	0.177968	555.72	Col-32h	Col-16h	| Symbols: | Nucleic acid-binding, OB-fold-like protein | chr3:3108960-3109154 REVERSE LENGTH=64	0	76.4844	130.081	222.025	0	0	18.2205	43.4818	3.11702	0	166.545	8571.93	0	3615.41	376.918	0	1840.88	6871.67	10389.8	2457.9	11335.6	10993.9	33.6913	3694.91	241.132	0	29609.2	74.0829	6338.13	0	149.859	2135.63	6080.72	14962.5	5159.33	4132.9	462.975	0	6936.33	6357.27	0
AT4G16155.1	2	2	75.33	0.919511	3.81063	Ox-12h	Ox-20h	| Symbols: | dihydrolipoyl dehydrogenases | chr4:9153570-9157322 REVERSE LENGTH=630	895.268	6875.83	1891.38	16335.2	2897.36	10008.2	37318.6	599.281	1751.57	3872.33	2617.28	2543.9	500.306	9537.54	7580.06	1633.35	2124.78	3198.56	35955	7807.17	20070.4	1785.21	4620.65	1536.27	13244.7	15828.4	3544.78	1169.08	2258.87	4299.5	14331.3	1612.63	12350.2	10460.8	47736.3	19649.6	727.429	1411.19	23870.6	6214.41	10627.5
AT1G56340.1;AT1G09210.1	2	2	83.57	0.0985204	77.9287	Col-28h	Col-16h	| Symbols: CRT1, CRT1a, AtCRT1a | calreticulin 1a | chr1:21090059-21092630 REVERSE LENGTH=425	1396.8	751.31	260.097	0	0	100.225	971.303	118.252	796.371	101.213	733.285	12990.9	79.3544	10551	1282.53	161.499	8344.09	17506.4	21880.1	12023.6	23988.4	120593	1060.04	16190.1	834.32	0	72916.4	185.139	11922.5	0	684.108	9135.83	18616.2	34901.5	20426.1	15886	2048.27	289.694	9651.97	20585.6	315.742
AT4G17530.1;AT1G02130.1	2	2	60.1	0.00646322	16.6359	Ox-12h	Col-16h	| Symbols: RAB1C, ATRAB1C, ATRABD2C | RAB GTPase homolog 1C | chr4:9773721-9775424 REVERSE LENGTH=202	457.526	5125.6	1854.78	0	245.183	391.2	196.976	19.5073	1302.16	1321.03	583.835	4586.77	646.947	4248.47	6504.81	385.606	4437.88	4971.16	5957.49	2808.47	13440.6	7113.72	5618.98	5254.12	10637.8	104.352	7373.81	722.638	2054.51	1123.63	7045.75	1552.66	9319.62	11381	24449.4	14158.4	1120.49	1056.26	12421.5	4311.67	6621.84
AT3G44890.1	2	2	128.95	0.0824611	15.1634	Col-28h	Ox-32h	| Symbols: RPL9 | ribosomal protein L9 | chr3:16386505-16387963 FORWARD LENGTH=197	337.392	7141.77	4714.77	2179.56	1288.39	4394.48	631.512	653.614	2468.52	3755.84	582.913	3720.93	422.105	5702.76	8281.3	1934.65	1189.88	2252.53	20234.7	3335.71	14009.5	81310.6	5744.7	4594.54	10299.4	1469.78	5402.31	874.908	1952.31	844.28	3352.38	790.503	4375.89	5504.39	14624.8	7199.48	1505.22	237.715	6150.15	1498.56	2281.79
AT1G56050.1	2	2	78.83	0.0725656	46.6358	Ox-24h	Col-16h	| Symbols: | GTP-binding protein-related | chr1:20963793-20966181 FORWARD LENGTH=421	50.5039	1854.03	313.276	545.29	0	64.3624	131.864	57.5068	889.262	61.5329	0	9692.76	405.907	2116.9	2148.42	39.075	3982.44	21086	5800.92	5215.65	27139.7	19093.9	531.233	2268.27	2709.59	0	17201.8	1457.96	8504.9	0	2649.22	16132.7	3361.56	17962.2	6203.6	5911.4	264.845	148.191	2972.11	20517.1	769.466
AT5G01400.1	2	2	55.88	0.372326	3.98963	Ox-24h	Ox-16h	| Symbols: ESP4 | HEAT repeat-containing protein | chr5:162803-171072 REVERSE LENGTH=1467	4038.43	13485.9	6343.53	7134.73	13760.1	4547.42	2980.91	13100.3	4897.93	8046.13	6033.24	17305.2	6327.03	6320.28	5380.13	11629.3	13898.1	37816	2583.67	12879.4	14798	42784.4	11521.8	3842.34	6936.15	16115.6	26837.8	20151.2	10771.2	6465.71	520.25	27320.6	1288.06	48080.3	1628.57	699.939	1575.92	2055.25	1114.09	16511.2	1004.49
AT1G22300.1	2	2	115.53	0.00229061	41.2379	Col-28h	Col-16h	| Symbols: GRF10, 14-3-3EPSILON, GF14 EPSILON | general regulatory factor 10 | chr1:7879146-7881103 REVERSE LENGTH=254	99.5933	3223.04	1103.8	16.4814	141.067	696.572	245.743	0	755.568	485.175	139.553	6939.8	120.877	4652.3	4118.33	560.214	3085.5	16439.3	14084.1	10415.4	43322.6	32544.8	2313.34	4541.84	7302.23	415.504	50755.5	329.87	8432.11	201.196	6031.55	15471	7458.87	26996.2	21242.2	24245.1	3465.99	1040.74	4467.06	38200.8	1187.78
AT5G64140.1	2	1	96.9	0.00246201	293.243	Ox-12h	Col-16h	| Symbols: RPS28 | ribosomal protein S28 | chr5:25667529-25667723 REVERSE LENGTH=64	0	745.536	565.714	0	64.0413	0	0	0	126.44	0	0	7834.72	162.177	4609.48	2259.43	0.0459953	3249.39	4714.82	11713.2	4237.77	19516.7	6081.73	153.67	6534.74	244	72.8784	15659.5	95.6416	3922.98	0	81.5676	9324.81	8632.24	7987.83	11051.2	8773.17	1121.25	2083.67	11532.5	7240.01	116.972
AT3G02730.1	2	2	64.35	0.601395	2.89853	Ox-12h	Col-32h	| Symbols: TRXF1, ATF1 | thioredoxin F-type 1 | chr3:588570-589591 REVERSE LENGTH=178	1229.15	8233.58	2402.11	9441.49	1269.24	3648.12	26041.5	564.524	1124.12	2593.69	1433.06	7396.79	910.676	8532.97	7095.24	2133.79	4803.24	15315.7	24423.8	4937.92	15603.2	7996.95	3983.15	4046.55	8751.13	3635.94	6862.87	3445.67	5966.16	2036.26	2932.31	5108.6	15898.7	15343.8	24330.2	13478.6	1445.27	2746.6	9079.62	10772.9	3811.25
AT2G40490.1	2	2	134.97	0.518184	15.933	Col-28h	Col-12h	| Symbols: HEME2 | Uroporphyrinogen decarboxylase | chr2:16912961-16914988 FORWARD LENGTH=394	625.068	2923.62	1536.36	3352.79	1754.54	1692.17	6266.34	433.228	1061.37	2422.63	1339.46	1474.08	1265.95	2295.46	6947.2	1414.28	3807.32	2862.94	18154.8	3089.85	3976.74	141004	2458.31	1603.14	13353.7	3105.3	8857.16	848.235	1440.67	3013.68	6087.74	877.661	4827.16	6164.66	13602.5	8559.59	1409.87	420.501	10202	1499.19	2982.87
AT5G15450.1	2	2	50.24	0.90231	3.72342	Col-16h	Ox-20h	| Symbols: APG6, CLPB3, CLPB-P | casein lytic proteinase B3 | chr5:5014399-5018255 REVERSE LENGTH=968	886.219	2439.23	974.426	6135.54	1170.5	4456.38	18001.1	1806.61	974.252	2133.6	1510.27	1260.27	1840.19	3123.62	2528.63	2023.76	2111.12	1647.34	7276.37	2632.14	5824.01	400.842	2375.67	1266.73	4238.8	7806.26	1233.43	2375.96	710.029	2767.14	3692.51	661.12	2754.9	2747.11	10260.6	4198.17	1272.29	1249.76	3867.39	1354.16	2839.15
AT3G10060.1	2	2	99.19	0.157765	10.7742	Ox-12h	Col-16h	| Symbols: | FKBP-like peptidyl-prolyl cis-trans isomerase family protein | chr3:3102291-3103801 FORWARD LENGTH=230	1410.96	6646.94	1357.07	1125.88	290.372	853.384	1550.47	233.799	1422.28	594.237	1369.66	7307.49	2048.79	6751.21	11112.2	683.35	4644.21	3701.97	15879.2	4701.85	16368.4	3321.28	2988.26	8095.54	10514.9	1323.82	10129.2	734.359	3781.75	297.692	6040.82	2980.14	7416.65	4625.41	29081.6	13691.4	2426.55	958.438	12430.3	3014.96	1441.39
AT4G32285.1	2	2	174.7	0.556198	2.04796	Col-12h	Ox-12h	| Symbols: | ENTH/ANTH/VHS superfamily protein | chr4:15586003-15587910 FORWARD LENGTH=635	1.94583e+06	1.00187e+06	1.79904e+06	765144	1.46733e+06	1.24078e+06	506807	1.36676e+06	1.33676e+06	1.23186e+06	1.32706e+06	1.22646e+06	1.97404e+06	763798	900073	2.1858e+06	880656	520750	469314	878959	664292	303212	1.0976e+06	925645	762684	888417	285572	1.72331e+06	988981	1.32739e+06	942964	1.07213e+06	623712	403220	365863	799344	1.44567e+06	1.62895e+06	754657	628535	1.24398e+06
AT2G22125.1	2	2	66.12	0.15781	237.609	Ox-20h	Col-16h	| Symbols: CSI1 | binding | chr2:9406793-9414223 FORWARD LENGTH=2150	1459.34	181.64	319.37	0	8.2109	94.5723	113.465	67.2177	44.2196	0	167.748	401.827	268.441	233.463	0	110.555	468.312	8333.38	65.6161	0	387.57	42371.4	161.824	636.29	200.652	0	39562.6	169.053	636.177	205.979	1060.08	6444.9	156.627	35288.4	0	1563.65	647.216	471.76	251.495	2605.54	278.891
AT1G76810.1	2	2	109.3	0.341534	31.29	Col-28h	Col-16h	| Symbols: | eukaryotic translation initiation factor 2 (eIF-2) family protein | chr1:28831366-28836310 REVERSE LENGTH=1294	368.629	1843.07	1857.74	3337.11	893.053	723.479	2492.78	175.534	669.532	518.742	2964.99	346.621	654.694	822.809	499.719	3674.38	1031.06	3081.66	115.031	3543.72	11542.5	127550	1339.79	574.219	2304.05	578.032	110035	1121.27	24.1791	185.401	1030.48	1856.47	97.268	24538.2	653.155	2490.68	1728.98	334.178	889.989	4924.73	983.382
AT2G47400.1	2	2	92.43	0.227113	12.8432	Col-28h	Ox-32h	| Symbols: CP12-1, CP12 | CP12 domain-containing protein 1 | chr2:19446889-19447263 FORWARD LENGTH=124	9556.22	58382.1	36659.5	3630.33	14692.2	6863.63	3166.44	94519.3	9460.61	13670.7	22474.2	42932.2	64746.4	8297.66	13725.5	25870.1	5926.5	7324.93	6551.47	4300.64	43517.9	102459	62206.9	13251.2	7075.36	0	112366	15476	7171.93	3586.69	2496.72	2651.34	4924.11	5822.13	5690.2	2215.7	9209.74	6875.4	7052.68	8858.82	3178.53
AT3G29320.1	2	2	113.25	0.155517	24.3304	Col-28h	Col-16h	| Symbols: | Glycosyl transferase, family 35 | chr3:11252871-11257587 FORWARD LENGTH=962	121.363	6125.09	2694.3	220.615	272.438	308.576	1410.73	581.825	1320.95	908.422	625.433	6001.05	292.286	4530.45	3443.4	1975.22	3539.35	3785.5	7786.22	4780.58	8614.23	83164.5	3839.07	6982.21	7628.89	0	8862.86	618.307	3633.31	557.819	3793.91	1530.17	7901.36	4270.57	9705.78	7535.57	1690.62	3892.06	6059.05	3807.9	1488.97
AT5G14260.3	2	2	52.99	0.0383872	5.41732	Col-28h	Col-16h	| Symbols: | Rubisco methyltransferase family protein | chr5:4601139-4603873 FORWARD LENGTH=514	1400.93	8021.48	3002.98	214.369	872.82	2513.37	100.886	1528.39	2112.59	1260.57	763.915	4271.34	2165.92	3448.05	5068.6	1422.2	3008.68	3421.57	11545.8	2626.17	6418.33	19992.4	4972.24	2428.84	6903.75	1035.56	3178.17	3626.65	1443.95	2060.65	9386.01	1955.67	6401.46	5049.83	17041.6	8542.96	1646.47	2682.44	7938.06	3702.5	4941.24
AT3G17210.1	2	2	64.74	0.001152	84.0824	Col-28h	Col-16h	| Symbols: ATHS1, HS1 | heat stable protein 1 | chr3:5882318-5882896 FORWARD LENGTH=109	0	763.141	156.642	8.64894	0	0	0	50.7332	595.433	0	182.038	4033.09	0	3744.32	3324.1	122.644	3378.36	7031.02	11507.9	6166.51	20737.8	27612	827.117	4892.67	261.599	0	23050.8	76.3394	2545.4	0	905.64	1987.17	5953.78	12172.6	13642.7	6119.19	262.052	192.097	7367.9	4989.56	133.556
AT3G25230.2	2	2	69.16	0.848967	3.58046	Col-16h	Col-20h	| Symbols: ROF1, ATFKBP62, FKBP62 | rotamase FKBP 1 | chr3:9188257-9191175 FORWARD LENGTH=562	2217.64	7265.46	4406.83	9142.66	2080.31	6269.97	32800	3223.19	2213.27	2855.7	2924.47	1836.27	2469.21	3495.79	2502.19	3586.21	2159.33	2074.3	9626.78	3096.32	5752.88	665.344	5578.48	2264.74	5962.5	10199.7	1868.56	1782.16	1295.65	4042.69	1682.69	953.381	6260.93	3781.17	19854.1	5759.14	3504.78	2862.5	7086.33	3446.78	5473.22
AT5G18660.1	2	2	49.28	0.0482517	6.25897	Ox-12h	Col-16h	| Symbols: PCB2 | NAD(P)-binding Rossmann-fold superfamily protein | chr5:6220872-6222125 REVERSE LENGTH=417	260.23	4366.51	1913.79	273.678	279.647	105.213	540.23	635.712	2149.43	2050.71	507.754	4356.28	1325.85	3754.48	3182.43	145.902	3789.63	4379.61	10124.2	5259.42	10219.2	5600.4	5734.33	6820.26	5307.6	44.5871	8267.3	1066.19	2220.72	561.616	3686.9	2473.09	7515.99	8462.15	12169.1	8975.34	3088.74	2250.17	6740.81	6900.09	2246.58
AT5G52920.1;AT1G32440.1	2	2	75.67	0.928086	4.65645	Ox-12h	Col-20h	| Symbols: PKP1, PKP-BETA1, PKP2 | plastidic pyruvate kinase beta subunit 1 | chr5:21463680-21466612 FORWARD LENGTH=579	887.545	5701.54	3267.19	11631.4	1166.95	5866.37	41898.7	434.703	1310.2	398.984	652.515	1788.05	1082.58	4140	4728.63	688.941	4262	2780.39	21080.3	3354.2	6715.74	421.705	4422.03	1392.31	10166.2	8958.44	1812.94	3646.92	846.553	3156.98	11658.7	378.17	10089.8	7639.68	27935.3	12975.3	3483.91	441.594	13224.8	1524.71	8460.99
AT1G50480.1	2	2	110.14	0.0701335	17.4765	Col-28h	Ox-32h	| Symbols: THFS | 10-formyltetrahydrofolate synthetase | chr1:18702064-18704687 FORWARD LENGTH=634	692.174	7688.79	8173.82	6786.98	2033.28	2485.2	706.4	2271.68	831.565	4564.79	5290.82	2686.24	1786.49	4858.33	4302.08	1060.71	709.167	869.064	13098.3	3586.61	15577.6	93829.6	6500.5	4998.96	9947.45	5467.98	6152.99	862.144	2240.01	3607.4	2123.15	497.449	4732.29	4578.82	16357.3	5442.56	8677.04	175.275	13582.6	3469.78	4613.09
AT3G20050.1	2	2	119.06	0.00402169	299.613	Col-28h	Ox-12h	| Symbols: ATTCP-1, TCP-1 | T-complex protein 1 alpha subunit | chr3:6998544-7002266 REVERSE LENGTH=545	2770.3	887.697	964.269	263.513	3881.9	1045.47	151.785	206.93	1542.02	1192.37	569.955	676.988	30.0987	404.968	477.301	458.648	528.934	533.273	259.079	418.277	329.407	113708	502.174	985.804	321.968	1171.29	233.756	231.619	400.382	2722.4	90.8362	210.744	3.79029	81.2857	0	78.8681	982.083	172.081	64.0603	50.5562	283.974
AT5G64570.1;AT5G09700.1	2	2	67.8	0.792505	9.08979	Col-28h	Ox-32h	| Symbols: XYL4, ATBXL4 | beta-D-xylosidase 4 | chr5:25810227-25813309 REVERSE LENGTH=784	2535.75	2728.17	1234.96	995.785	981.591	2461.18	2663.92	693.934	533.88	1209.05	1497.77	2110.85	920.224	643.327	1562.25	1533.56	1429.25	498.971	3262.26	1343.95	3521.02	41710.3	1146.41	545.398	2533.39	1916.22	4024.71	458.118	719.699	679.843	3534.66	556.811	2507.24	2608.71	5358.12	3701.28	1164.16	579.555	5566.22	470.235	3815.53
AT5G13420.1	2	2	52.1	0.0236209	37.2116	Ox-12h	Col-12h	| Symbols: | Aldolase-type TIM barrel family protein | chr5:4302080-4304212 REVERSE LENGTH=438	184.135	116.723	0	118.428	3.134	629.727	36.7551	0	75.3559	180.374	194.517	785.583	1.6514	770.452	1227.64	306.954	942.173	816.789	2371.22	1145.94	1238.17	599.221	57.6234	270.9	1508.72	485.895	345.009	229.083	236.211	506.09	2458.8	295.899	2675.84	2331.37	7957.03	3079.8	122.833	77.0833	1490.57	534.695	2074.06
AT3G11830.1	2	2	64.37	0.485969	19.4413	Col-28h	Col-12h	| Symbols: | TCP-1/cpn60 chaperonin family protein | chr3:3732734-3736156 FORWARD LENGTH=557	88.133	280.76	538.505	318.727	561.529	605.005	1027.89	332.977	1274.55	1139.64	430.651	257.864	286.769	1660.45	588.015	616.713	1787.18	610.485	6260.71	1379.15	1370.91	28533.8	636.412	121.39	4091.83	1371.16	380.867	382.601	560.716	1185.95	1192.93	346.7	3103.99	1306.9	5447.97	4777.57	374.803	207.996	4032.69	525.287	2224.22
AT5G19140.1	2	2	111.66	0.268379	15.293	Col-28h	Col-20h	| Symbols: ATAILP1, AILP1 | Aluminium induced protein with YGL and LRDR motifs | chr5:6423398-6425785 FORWARD LENGTH=234	618.391	3219.73	1698.74	7648.51	754.083	2281.13	22130.2	480.56	585.507	404.402	176.423	729.842	289.917	616.18	329.818	196.666	663.923	813.729	2753.8	437.973	2000.93	26929.5	1132.41	466.855	2230.74	4420.51	5422.95	177.751	636.078	1313.24	3263.06	311.302	3865.85	2219.5	1369.42	1694.9	703.85	587.636	423.293	137.215	1508.77
AT1G48830.1	2	2	68.1	0.700502	68.9977	Col-28h	Col-12h	| Symbols: | Ribosomal protein S7e family protein | chr1:18059854-18060935 REVERSE LENGTH=191	167.897	4.97459	27.8565	223.534	133.108	123.236	0	158.599	196.322	257.028	239.862	935.153	0	376.055	34.9671	28.1422	239.27	478.579	398.529	466.348	444.107	36601.1	154.302	1257.78	0	0	2840.37	0	796.711	74.7922	72.9452	367.566	1511.23	2158.12	802.698	251.841	353.735	38.9351	570.45	590.154	81.9345
AT3G13930.1	2	2	57.13	0.0699315	58.7368	Col-28h	Col-12h	| Symbols: | Dihydrolipoamide acetyltransferase, long form protein | chr3:4596240-4600143 FORWARD LENGTH=539	183.092	833.73	197.055	0.0504945	77.7611	0	1049.25	118.01	231.942	83.5707	54.7433	828.688	293.625	871.979	1266.89	102.316	730.21	328.585	3490.95	1185.6	3010.01	69223.5	750.495	991.656	1893.91	0	2817.68	2671.05	363.357	130.079	1568.57	193.919	2428.21	1632.63	6810.39	3081.3	1033.49	292.602	3298.1	1138.07	173.963
AT1G43700.1	2	2	85.12	0.657136	113.433	Col-28h	Col-16h	| Symbols: VIP1, SUE3 | VIRE2-interacting protein 1 | chr1:16484352-16486017 FORWARD LENGTH=341	0	302.331	303.064	126.8	221.807	0	255.471	130.885	48.7982	147.701	0	581.943	133.9	39.9836	77.1787	0	425.894	556.894	165.749	289.454	302.106	64649.2	119.865	914.172	129.754	210.122	42864.9	380.349	486.01	50.5267	30.834	285.413	312.465	1908.95	30.5341	45.4192	1376.66	812.469	356.551	114.431	0
AT5G27770.1	2	2	71.37	0.00813288	2.83628	Ox-28h	Col-12h	| Symbols: | Ribosomal L22e protein family | chr5:9836166-9837113 FORWARD LENGTH=124	22654.8	41989.6	18581	17020.6	16611.9	25863	53303.9	30264.7	26947.3	13332	14341.4	71662.5	64843.4	52133.9	61593.2	24469.9	41005.9	34307.4	75192	49888.4	94598	29052	52736.9	57322.6	47769.1	30530	50589.9	44189.1	60439.4	47380.4	41207.2	59617.2	58097.4	46556.5	82567.5	84643.6	49388.8	48388.6	65047.9	48724.9	56209.3
ATCG00560.1	2	2	76.02	0.565487	2.20619	Col-12h	Ox-24h	| Symbols: PSBL | photosystem II reaction center protein L | chrC:63804-63920 REVERSE LENGTH=38	32850.3	20662.6	21026.1	18792.2	37159	22143.7	1979.22	49079.7	18068.5	19673.4	30298.6	18154.6	28634.7	29939.6	18642.6	26407.3	14646.4	17873.8	12660.6	11964.7	15038.1	4775.75	35330.7	27082	15009.9	15340.2	5784.57	27953.1	19469.8	32240.5	20244.1	21110	14849	6266.13	13510.5	27488.7	34421.1	30566.5	19324.3	13082.3	23403.8
AT1G48410.2	2	2	103.12	0.000606218	5.89442	Ox-16h	Col-32h	| Symbols: AGO1 | Stabilizer of iron transporter SufD / Polynucleotidyl transferase | chr1:17886285-17891892 REVERSE LENGTH=1050	69585.9	18443.5	43290.3	3868.05	35201.4	9333.71	1260.18	41375.8	19975.7	14125.5	43107.5	36467.2	32488.6	47136.7	24235.3	37703.5	41582.2	25388.2	20495.3	28921.8	5639.22	9747.72	25604.8	31587.8	15647.1	5871.05	3102.65	8750.45	17042.4	41712.7	61076.2	100112	59468.1	26567.5	30732	54846.6	119675	131822	88804.9	55652.2	67950.4
AT2G43790.1	2	2	124.01	0.581307	7.10501	Col-12h	Ox-12h	| Symbols: ATMPK6, MPK6, MAPK6, ATMAPK6 | MAP kinase 6 | chr2:18138477-18140693 FORWARD LENGTH=395	127469	34185.5	30457.8	6284.34	76003.5	39532.1	0	197853	13162.3	10768.2	64163.2	59169.4	65643.5	28459.2	21275.1	22073.9	16141	10687.4	4857.47	7488.71	83376.2	43187.6	66349.7	13701.8	5304.93	413.525	63749.5	18494.1	39901.7	4700.71	5073.2	18003.6	8027.69	5257.02	2259.05	6686.18	14497.7	22498.2	10842.2	11626.3	8028.29
AT3G15840.1	2	2	90.99	0.0686466	19.8681	Col-28h	Col-12h	| Symbols: PIFI | post-illumination chlorophyll fluorescence increase | chr3:5356782-5358418 REVERSE LENGTH=268	12111.1	11520.7	9259.7	4956.47	2885.93	3021.71	4930.68	34219.7	20250.8	4999.17	8908.68	17901.7	37036.5	15063.3	43427	5035.47	17962.6	50459.9	8537.77	4794.8	34209.9	661817	47182.3	49876.3	16218.5	1071.82	738299	12128.5	17303.9	6847.15	31239.7	37093.3	34439.1	191260	18315.1	68396.8	120692	28478.2	28204.8	25427	17252
AT4G39680.1	2	2	106.72	0.355446	2.42975	Col-12h	Col-32h	| Symbols: | SAP domain-containing protein | chr4:18414604-18416938 REVERSE LENGTH=633	86926.1	51193.7	69247.8	23379.3	90254.8	56746	8583.89	81399	36808.2	40264.6	70139.9	46608.4	52555.6	30441.1	33992.7	69644.3	26494.8	12368.4	17874.1	21621.5	33829.9	19030.3	43040.2	25136.5	36912.5	8664.17	14919.3	46973.5	18437.2	43118.8	43666.5	39575.2	23895.9	14231.3	21245.3	24219.8	40260	53515.4	27508.2	40368.5	33449.9
AT5G12370.1	2	2	78.92	0.383706	273.319	Col-28h	Col-12h	| Symbols: SEC10 | exocyst complex component sec10 | chr5:4003002-4008445 REVERSE LENGTH=825	0	188.877	292.251	28.2121	210.131	0	1099.5	282.206	103.491	278.524	292.04	12526.3	559.02	380.665	167.006	178.451	907.338	22891.7	134.792	112.437	530.889	194530	130.891	1212.13	241.737	4.70089	98265.7	690.873	19320.4	64.4369	94.0214	47749.7	3784.91	85459.4	40.5505	677.796	4082.34	405.078	164.502	38992	4.58531
AT4G30440.1	2	2	51.68	0.0318163	9.81199	Col-28h	Col-12h	| Symbols: GAE1 | UDP-D-glucuronate 4-epimerase 1 | chr4:14881976-14883265 REVERSE LENGTH=429	285.351	25892.3	1984.93	212.022	129.885	0	863.85	13073.3	43076.4	817.864	428.62	88867.8	23136.5	78838.4	54191.6	1828.55	83790.7	64760.7	46587.6	65727	70763.5	73022.5	34171.4	90198.8	11529.3	0	44708.6	27268.6	73736.3	617.417	37430.2	69369.5	44791.9	40652.3	22971.5	34892.1	50532.2	27437.4	39904.6	56560.1	8261.65
AT2G38770.1	2	2	147.69	0.602518	5.57282	Col-20h	Ox-12h	| Symbols: EMB2765 | P-loop containing nucleoside triphosphate hydrolases superfamily protein | chr2:16203185-16210253 REVERSE LENGTH=1509	47052.8	149225	156395	6625.5	53262.8	24202.4	4.71528	146624	42442.2	49919.3	51182.3	133765	201061	32580.1	63059.8	113532	29824.7	18485	12813.4	30447.3	62793.2	48822.2	74353.5	52975.6	43228.1	2699.91	30438.7	84151	50263.9	32206.3	19556.9	21748.4	19290.7	14367.7	11464.3	17232.4	42147.4	32879.8	20060.6	23618.9	25253.6
AT4G13170.1	2	1	50.14	0.00354811	18400.4	Ox-12h	Col-16h	| Symbols: | Ribosomal protein L13 family protein | chr4:7655133-7656542 REVERSE LENGTH=206	0	345.595	36.3206	0	0	0	0	0	1.50102	0	0	1395.65	435.955	1545.56	899.929	0	1122.92	776.732	7744.21	1266.37	6186.52	2437.16	386.341	1060.59	724.047	0	5897.26	237.175	1058.52	0	2412.15	398.775	4243.71	7627.35	12937.4	8346.61	547.63	0	4806.29	873.5	434.01
AT3G11820.1	2	2	97.48	0.434162	2.20164	Ox-16h	Col-16h	| Symbols: SYP121, AT-SYR1, ATSYP121, SYR1, ATSYR1, PEN1 | syntaxin of plants 121 | chr3:3729540-3730868 REVERSE LENGTH=346	974077	505666	754230	7789.81	664578	257874	6927.2	1.17815e+06	801435	552347	380745	1.1494e+06	1.54343e+06	591076	754196	960322	1.38246e+06	692410	213179	1.09431e+06	935903	466713	1.0097e+06	1.16851e+06	491617	95448.6	529898	1.09409e+06	956807	571950	1.02223e+06	1.33363e+06	1.10288e+06	404666	352942	758213	1.28305e+06	2.50383e+06	733575	878722	900725
AT1G08200.1	2	2	67.59	0.00280187	21.116	Ox-12h	Col-16h	| Symbols: AXS2 | UDP-D-apiose/UDP-D-xylose synthase 2 | chr1:2574259-2576609 REVERSE LENGTH=389	369.051	19218.1	5032.61	0	0	929	426.363	1636.02	6993.6	888.417	1308.46	19965	3072.94	22120.6	25540.5	756.603	17702.4	21186.4	65891.2	21984	63352.4	25564.6	20925.3	15894.5	31784.2	0	34895.1	2752.49	8229.64	498.652	37689.9	21089	43025.9	36439.8	91358.1	44069.5	7590.37	5431.25	36515.2	30374.4	16424.4
AT2G17290.1	2	2	63.44	0.331653	2.274	Col-12h	Ox-12h	| Symbols: CPK6, ATCDPK3, ATCPK6 | Calcium-dependent protein kinase family protein | chr2:7517005-7519239 FORWARD LENGTH=544	790672	589848	663671	1.30576e+06	646437	640557	1.59138e+06	751131	518477	398376	676656	313675	923970	310299	340053	830952	357063	165744	223437	322171	300147	120661	579703	458015	332318	1.13123e+06	110290	829505	487846	766130	550653	370496	388201	223694	224386	478789	1.04329e+06	1.30927e+06	276519	380533	656057
AT4G08310.1	2	2	60.23	0.0645912	17.3407	Ox-24h	Col-12h	| Symbols: | FUNCTIONS IN: molecular_function unknown; INVOLVED IN: biological_process unknown; LOCATED IN: cellular_component unknown; EXPRESSED IN: 25 plant structures; EXPRESSED DURING: 13 growth stages; CONTAINS InterPro DOMAIN/s: Histone chape	0	8745.22	2560.14	863.099	0	0	2409.69	3890.57	8148.88	1350.07	573.813	47205.3	3275.07	15147.9	5657.2	471.422	18241.7	56912.8	9177.03	11500.4	11915.4	58558.3	8194.15	18360	1673.65	0	64756.1	6922.13	38155	315.554	11219.2	81308.5	28393.2	48428.8	9916.75	16915.9	26738.7	27454	19884.4	52525.5	3039.75
AT3G56850.1	2	2	86.32	0.0133555	15.2072	Ox-28h	Col-12h	| Symbols: AREB3, DPBF3 | ABA-responsive element binding protein 3 | chr3:21046554-21047894 REVERSE LENGTH=297	861.403	8033.58	2994.88	115.828	885.324	723.512	454.614	3218.16	11325.4	1596.49	1369.88	43891.4	7634.58	22049	9824.54	380.293	27491.3	27984	13010.1	27538.9	20947.6	13096	5176.39	29367.6	2642.26	5.89355	14877.7	7860.95	37122.9	326.344	24908.4	50610.4	42761	34182.7	20211.4	30237.6	12578.7	34781.6	18869.9	59991.4	4201.57
AT1G51510.1	2	2	84.22	0.964261	160.435	Col-32h	Ox-28h	| Symbols: Y14 | RNA-binding (RRM/RBD/RNP motifs) family protein | chr1:19103072-19104753 REVERSE LENGTH=202	363.56	1611.31	3076.24	1086.16	949.43	663.412	3285.74	1619.44	2720.9	1460.7	3887.22	2561.9	1250.98	1583.07	781.631	2348.63	1652.65	6292.52	339.405	740.432	1413.08	755769	434.48	9613.65	73.1652	349.67	1.05015e+06	691.207	907.826	9.61686	195.376	2576.07	525.259	75550.7	696.105	418.437	6756.67	1525.46	1985.3	2147.32	674.903
AT1G33980.2	2	2	63.71	0.545983	2.41498	Col-12h	Ox-12h	| Symbols: ATUPF3, UPF3 | Smg-4/UPF3 family protein | chr1:12351719-12354401 FORWARD LENGTH=484	89439.3	55529.5	71577.8	111148	57619.2	64637.3	29852.3	102247	63657.1	79507.8	31182.3	44888.6	73551.8	19268.5	62497.4	64585.1	45486.6	29710.5	25754	14772.2	34495.3	22071.7	51194.1	46537.1	48868.4	32497.5	21435.8	91351.3	52951.3	75617.9	34177.1	38493.3	47404	21625.5	17851.6	39802.7	98948.4	79093.8	39609.7	23587.7	61125.5
AT5G45390.1	2	2	53.57	0.928224	2.68024	Col-16h	Ox-20h	| Symbols: CLPP4, NCLPP4 | CLP protease P4 | chr5:18396351-18397586 FORWARD LENGTH=292	13425.6	15272.3	12474.5	42664.2	16499.5	26639.7	114367	9756.67	11262.2	12683.4	27802.4	12479.7	18705.6	17349.4	16015.7	19870.4	11506.2	9081.02	46881.7	15468.7	31882.9	5239.02	12643.9	6609.08	20212.3	26443.8	7265.69	21046	5908.35	13114.6	21201.8	5236.92	22477.3	20429.4	51716.4	38465.7	4769.96	9927.95	30429.3	10258.9	22708.7
AT2G17410.1	2	2	76.66	0.00462772	27.4839	Ox-24h	Col-12h	| Symbols: | ARID/BRIGHT DNA-binding domain-containing protein | chr2:7559869-7563474 FORWARD LENGTH=786	1164.04	4392.32	3206.01	630.883	0	1351.24	288.775	8829.27	6216.21	3454.4	19605	78409.4	7565.6	71200.5	5875.68	7022.64	66516.2	31446.5	20902.3	36075.6	56707.3	36187.8	8731.94	68987.9	495.859	5382.57	47943.9	19320.7	97541.5	192.035	20064.1	60391.3	54442.7	33695.3	4695.63	35247.9	38794.6	52539.9	12198.4	36317.1	15193.9
AT5G49760.1	2	2	200.28	0.00192392	28.1304	Ox-24h	Col-12h	| Symbols: | Leucine-rich repeat protein kinase family protein | chr5:20216679-20221052 FORWARD LENGTH=953	1023.07	12682.8	2129.02	1802.99	1169.1	132.296	181.636	13621.2	41391.5	565.529	2060.93	144980	20090.1	150929	46407.2	1961.32	140439	74840.3	73747.9	66652.4	66039.9	118667	22077.9	177202	4962.85	450.098	91446.6	34189.6	180578	700.844	49927.9	166380	123814	78301.2	31099.1	89786.6	95694.6	123209	87989.1	114809	9806.81
AT1G15340.1	2	2	143.83	0.032559	10.7722	Ox-24h	Col-12h	| Symbols: MBD10 | methyl-CPG-binding domain 10 | chr1:5275895-5277474 REVERSE LENGTH=384	3064.31	34076.1	2127.87	0	778.01	2879.15	0	29725.4	32234.3	2291.78	128.936	44465.1	18587.7	89408.5	38109.3	5525.23	76227.6	27049	21401.5	68141.7	68215.6	1427.65	30859.6	64963.9	19530.9	157.153	12139.3	56063.4	40738.2	1887.68	64386.1	56896.5	47936.7	20295.2	45489.5	57917.7	61940	107080	58371.2	98558.4	28168.9
AT1G67050.1	2	2	93.24	0.477077	1.88141	Ox-16h	Col-24h	| Symbols: | unknown protein; BEST Arabidopsis thaliana protein match is: unknown protein (TAIR:AT5G38320.1); Has 617 Blast hits to 318 proteins in 80 species: Archae - 0; Bacteria - 16; Metazoa - 141; Fungi - 62; Plants - 128; Viruses - 2; Other E	101486	58521.4	63936	42491.5	63684.5	28983.6	42131.6	88225.2	57821.4	45730.2	57222.3	55698.4	97479.1	37303	48869	56229.3	48917	37205.6	12756.1	34177.2	35565.7	29867.9	60901.4	53669.4	23841.6	35215.9	28228.8	69854.5	50434.1	53396.6	73779.1	104490	56924.5	30655.7	32339.5	58798.4	88967	118777	43580.2	46000	59443.8
AT4G15240.1	2	2	66.32	0.0559192	3.92921	Ox-16h	Col-12h	| Symbols: | Protein of unknown function (DUF604) | chr4:8703518-8705378 REVERSE LENGTH=488	19900	47922.5	32400.7	644.883	9083.8	5702.67	1586.97	56930.9	67636.2	22400.9	16416.1	87252.3	74654.2	71375.2	82211.6	19948.2	100122	55533.5	49738.2	82983.4	116180	52942.5	71733.1	111231	44869.5	284.921	47641.2	76787.1	87780.3	13708.5	78261.6	86845.6	76513.4	58099.3	85977.3	102194	76612.7	94421	77942.7	80853	41377.3
[truncated: 840 more rows]
[truncated: 139 more columns]

## Sheet: PhosphoII
									Normalized abundance
									wt 24						wt 28						wt 32								wt 36						wt 40						wt 44						wt 48
[truncated: 1,199 more rows]
[truncated: 217 more columns]

## Sheet: Global I
									Normalized abundance
									Col0_12					Col0_16					Col0_20					Col0_24					Col0_28					Col0_32					CCA1Ox_12					CCA1Ox__16					CCA1Ox_20
[truncated: 1,897 more rows]
[truncated: 139 more columns]

## Sheet: Global II
									Normalized abundance
[truncated: 1,409 more rows]
[truncated: 129 more columns]
