# Supplementary material for: The Circadian Clock Gene Circuit Controls Protein and Phosphoprotein Rhythms in Arabidopsis thaliana
Source: Mol Cell Proteomics. 2021 Nov 3;21(1):100172. doi: 10.1016/j.mcpro.2021.100172 (PMC8733343; doi:10.1016/j.mcpro.2021.100172)
Supplement: Supplemental data S3 [file mmc3.xlsx]

## Sheet: Overview
These tables contain normalized abundance output from Progenesis, means, standard error of the mean, basic statistics (ANOVA and JTK_CYCLE), information on peptide or protein identification and quantification.
In general, periods from 22 to 26h were allowed in JTK_CYCLE analysis, unless otherwise stated (for CCA1-Ox test for shorter periods were carried out in phosphoproteomics data.)
Sheet
Phospho I	Phosphoproteomics results of dataset I
Phospho II	Phosphoproteomics results of dataset I
Global I	Global proteomics results of dataset I
Global II	Global proteomics results of dataset II
where 'excl.' is noted before p-value, abundance is increasing or decreasing continually over the entire time course, therefore we did not include these in the rhythmic group even if the p-value was less than 0.05
in Phospho I and II, 'All Accessions' lists all proteins the peptide can come from, 'Accession' lists one of them, which is described in 'Description'

## Sheet: Phospho I
Peptide and Acession info						WT statistics							WT Mean value for each time point						WT standard error of the mean for each time point						CCA1-OX statistics										CCA1-Ox Mean value for each time point						CCA1-Ox standard error of the mean for each time point						Peptide details
Peptide ID	Peptide Sequence	Modifications	All Accessions	Accession	Description	WT Peak time point	WT Trough time point	WT JTK p-value	WT JTK p-value, BH adjusted	WT period predicted by JTK_CYCLE	WT ANOVA p-value	WT ANOVA p-value, BH adjusted	WT mean 12h	WT mean 16h	WT mean 20h	WT mean 24h	WT mean 28h	WT mean 32h	WT sem 12h	WT sem 16h	WT sem 20h	WT sem 24h	WT sem 28h	WT sem 32h	CCA1-Ox Peak time point	CCA1-Ox Trough time point	CCA1-Ox JTK p-value	CCA1-Ox JTK p-value, BH adjusted	CCA1-Ox period predicted by JTK_CYCLE	JTK_CYCLE p-value, allowing 12 to 20h period	JTK_CYCLE BH adjusted p-value, allowing 12 to 20h period	JTK_CYCLE predicted period allowing 12 to 20h period	CCA1-Ox ANOVA p-value	CCA1-Ox ANOVA p-value, BH adjusted	CCA1-Ox mean 12h	CCA1-Ox mean 16h	CCA1-Ox mean 20h	CCA1-Ox mean 24h	CCA1-Ox mean 28h	CCA1-Ox mean 32h	CCA1-Ox sem 12h	CCA1-Ox sem 16h	CCA1-Ox sem 20h	CCA1-Ox sem 24h	CCA1-Ox sem 28h	CCA1-Ox sem 32h	Charge	Mass error (in ppm), for each of the merged peptides	Mass error (in u)
2942, 11387	LMGGMGGMGGMGGLEGLGGMGGMGGMGGMGGMGGMEEFEDSDDEEETAK	[2] Oxidation (M),[5] Oxidation (M),[8] Oxidation (M),[11] Oxidation (M),[20] Oxidation (M),[23] Oxidation (M),[26] Oxidation (M),[29] Oxidation (M),[32] Oxidation (M),[35] Oxidation (M),[41] Phospho (S)|	AT4G02450.1	AT4G02450.1	| Symbols: | HSP20-like chaperones superfamily protein | chr4:1073987-1075765 REVERSE LENGTH=241	24	16	0.00477912	0.0341661	22	0.0166927	0.123181	473.584	304.066	86582.5	208144	94212.4	45411.7	251.498	127.485	56946.1	151789	89585.7	44040.3	28	32	1	1	24.1818	0.171714	0.598993	16	0.0623694	0.267179	665775	253851	334192	585681	858688	185219	283340	94548.1	298729	170036	253333	181636	4, 4	0.412968326880159, 0.173883407706333	0.0020184624418107, 8.4710748433281E-4
2641, 2641	SVQPASPPTQQAAAQAAPAPATPPPTVQTADTSNVPAHQKPVIATLTR	[9] Phospho (T)| [6] Phospho (S)|	AT3G63460.1	AT3G63460.1	| Symbols: | transducin family protein / WD-40 repeat family protein | chr3:23431009-23437241 REVERSE LENGTH=1104	24	12	0.114666	0.204938	24	0.101971	0.226139	6513.14	32489	279732	664398	445577	365450	2430.29	28537.1	130256	152031	287303	342569	28	32	0.721929	1	22	0.29399	0.751587	20	0.0187021	0.22065	422034	326513	303518	575207	735640	167867	106781	70800.8	192290	124819	110778	157377	4, 4	0.335758628333927, 0.335758628333927	0.00163160585907463, 0.00163160585907463
1095	TPEETSAANSSPVDGSASVPGPDKETENPDKDDVFSDNEGDSTGPTK	[36] Phospho (S)|	AT3G19420.1	AT3G19420.1	| Symbols: ATPEN2, PEN2 | PTEN 2 | chr3:6731824-6735354 FORWARD LENGTH=611	24	12	0.15566	0.258621	26	0.25106	0.355892	84317.5	232497	640181	703108	691237	498112	73904.1	150217	242538	52879.7	232422	311686	28	32	1	1	24.1818	0.257956	0.705362	12	0.0433724	0.239153	618537	865185	706413	620065	1.06392e+06	326094	86377.1	117903	308232	55365.9	158204	217408	4	0.271322	0.00131782
21506, 196, 554, 16569	FAVASVAAVSADAGGGAPAAAKVEEKEESDEEDYGGDFGLFDEE	[29] Phospho (S)|	AT3G09200.1	AT3G09200.1	| Symbols: | Ribosomal protein L10 family protein | chr3:2823364-2825020 REVERSE LENGTH=320	24	12	0.0166843	0.0594953	26	0.0585844	0.190781	21294.1	28367.5	2.08669e+06	4.10264e+06	2.33917e+06	2.60835e+06	11198.9	12134.8	1.68926e+06	4.24227e+06	1.32072e+06	2.55517e+06	24	32	1	1	24.1818	0.0223292	0.423896	16	0.0279261	0.224111	8.62322e+06	3.71981e+06	1.53528e+06	1.11487e+07	8.78668e+06	952954	4.10459e+06	2.46827e+06	1.31467e+06	3.62015e+06	3.48725e+06	898137	3, 2, 3, 2	1.39755125013055, 0.690837992121226, 1.7779645200205, 0.57489941376797	0.00626929933059728, 0.0018279361875102, 0.00470443971425993, 0.0012421971787262
9911	VVMPPLLQSAQLKPDVTITSADSEDEAEDSDDESMETIILGDKR	[3] Oxidation (M),[23] Phospho (S),[30] Phospho (S),[35] Oxidation (M)|	AT5G19820.1	AT5G19820.1	| Symbols: emb2734 | ARM repeat superfamily protein | chr5:6695731-6701247 REVERSE LENGTH=1116	24	16	1	1	24.1818	0.33007	0.425146	588.754	376.885	745.551	5010.99	589.428	1274.36	151.62	129.124	248.436	5395.06	324.346	1037.2	24	20	1	1	24.1818	0.957595	1	14.6667	0.334031	0.543824	14056.6	2779.64	1026.47	114254	4857.35	1247.12	10480.6	1231.53	393.133	106866	1824.31	486.578	4	0.854627	0.00425537
6132, 11098	SSESPNLPAAAGTVPDNHPPPPPVVTAAEAGSDDSPKGVASK	[N-term] Acetylation (N Terminal),[0] Acetylation (N Terminal),[35] Phospho (S)|	AT3G19420.1	AT3G19420.1	| Symbols: ATPEN2, PEN2 | PTEN 2 | chr3:6731824-6735354 FORWARD LENGTH=611	24	12	0.0347713	0.0929704	22	0.0510766	0.183045	967.813	11667.3	165928	337106	231867	161493	368.359	11160.2	96089.9	36100.6	130148	158216	28	32	1	1	24.1818	0.687834	1	20	0.0314011	0.224111	158209	165970	127561	256592	272936	70628	52356.8	55578.3	80568.2	29011.7	19977.6	67922	3, 3	0.653870901501777, 1.05853510045726	0.00270698139593151, 0.00391412248245615
1694, 3937	LEEQKIDLDKPEVEDDDDNDEDDSEDDDEAEGHDGEAGGR	[24] Phospho (S)|	AT5G13850.1	AT5G13850.1	| Symbols: NACA3 | nascent polypeptide-associated complex subunit alpha-like protein 3 | chr5:4471361-4472676 FORWARD LENGTH=204	24	12	0.00595069	0.0362651	26	0.192877	0.309346	70579	155028	318195	692445	407991	346394	55142.7	96739.6	109482	127274	126057	208015	28	32	1	1	24.1818	0.149182	0.547246	12	0.051337	0.25297	515377	597274	380123	603141	671630	270639	68780.2	91523.6	132140	18127.1	81625.3	155716	4, 3	0.110614833367348, 1.47611401845657	5.02050575050816E-4, 0.00669967914109293
13343	IGELITTGYSSDSSSPNNSVHGSSAVFSLLAPIGEATPVR	[15] Phospho (S)|	AT1G37130.1	AT1G37130.1	| Symbols: NIA2, B29, NIA2-1, CHL3, NR, NR2, ATNR2 | nitrate reductase 2 | chr1:14158617-14161652 FORWARD LENGTH=917	28	24	1	1	24.1818	0.998584	0.998584	527.703	488.382	481.664	444.228	719.905	649.42	293.3	150.247	118.245	129.573	362.736	474.819	24	20	1	1	24.1818	1	1	19.1111	0.913025	0.949882	628.785	1762.58	480.936	3428.01	630.881	587.523	152.284	1184.67	89.105	3038.79	187.867	100.897	3	0.285667	0.00117037
18247	IGELITTGYSSDSSSPNNSVHGSSAVFSLLAPIGEATPVR	[7] Phospho (T)|	AT1G37130.1	AT1G37130.1	| Symbols: NIA2, B29, NIA2-1, CHL3, NR, NR2, ATNR2 | nitrate reductase 2 | chr1:14158617-14161652 FORWARD LENGTH=917	24	12	1	1	24.1818	0.839263	0.856414	127.711	134.725	187.968	322.761	186.163	179.438	53.2349	73.7191	61.3291	265.301	114.108	117.769	24	32	1	1	24.1818	1	1	19.1111	0.887176	0.937407	255.302	481.021	325.738	874.245	310.162	226.73	155.285	296.452	126.691	707.621	132.086	105.045	4	0.779805	0.00319483
24753	IGELITTGYSSDSSSPNNSVHGSSAVFSLLAPIGEATPVR	[13] Phospho (S),[14] Phospho (S)|	AT1G37130.1	AT1G37130.1	| Symbols: NIA2, B29, NIA2-1, CHL3, NR, NR2, ATNR2 | nitrate reductase 2 | chr1:14158617-14161652 FORWARD LENGTH=917	20	24	1	1	24.1818	0.666795	0.709228	204.182	332.207	400.503	200.106	337.423	228.246	71.7082	141.742	97.6036	44.4463	105.683	82.7119	16	32	1	1	24.1818	1	1	19.1111	0.898895	0.94164	485.226	927.308	395.5	781.999	499.91	384.366	140.458	553.083	138.371	633.068	170.681	35.9313	3	1.482	0.0061902
24996	LIDTDGDYHIDPNDPNYDSGEEPFELVGATLSDPLDDYKK	[19] Phospho (S)|	AT4G24800.1	AT4G24800.1	| Symbols: | MA3 domain-containing protein | chr4:12782463-12784902 FORWARD LENGTH=702	12	28	0.276301	0.409422	26	0.0668756	0.198289	473.667	323.467	378.237	317.51	98.0974	211.455	198.292	30.1431	135.595	65.0699	50.4053	73.5623	24	20	0.650656	1	24	0.859438	1	18	0.191187	0.419323	584.256	520.708	212.329	808.237	608.475	545.736	127.331	79.7033	86.7028	540.841	186.896	118.312	3	1.65025	0.0075284
10287	VSLLQQPTTEDSDEELEYADSSSGTADHLSGLNLQMESK	[12] Phospho (S),[36] Oxidation (M)|	AT2G34970.1	AT2G34970.1	| Symbols: | Trimeric LpxA-like enzyme | chr2:14746340-14748532 FORWARD LENGTH=730	24	16	1	1	24.1818	0.487268	0.559332	385.202	230.141	898.652	66917.5	558.694	2327.92	14.8059	85.227	545.023	88696.4	394.264	2174.27	24	20	1	1	24.1818	1	1	19.1111	0.310254	0.523273	129656	22960.5	727.116	190864	78139.8	791.677	94192.1	22356.2	328.656	100809	45574.7	174.603	3	1.26039	0.00544472
19296	KGGNSFAASAFDALGSDDDDTEEVHEDEEEESPITFSGK	[16] Phospho (S)|	AT1G76810.1	AT1G76810.1	| Symbols: | eukaryotic translation initiation factor 2 (eIF-2) family protein | chr1:28831366-28836310 REVERSE LENGTH=1294	24	32	1	1	24.1818	0.315466	0.41417	316.084	175.121	374.562	876.763	212.466	100.621	93.011	61.8709	88.1273	855.293	66.5984	65.7302	24	32	1	1	24.1818	1	1	19.1111	0.411366	0.605592	12810.1	535.727	285.143	47206.3	530.29	274.366	12028.9	129.641	77.9434	46481.1	358.278	91.0261	3	1.03127	0.00434339
21608, 23347	EKSDSDSEYDILDFPEVPNVLLRPTPGATSVNAPDAAK	[5] Phospho (S)|	AT1G34220.1	AT1G34220.1	| Symbols: | Regulator of Vps4 activity in the MVB pathway protein | chr1:12463102-12465911 REVERSE LENGTH=649	24	16	1	1	24.1818	0.561181	0.623628	371.948	332.177	768.529	12226.7	681.633	1056.4	187.296	130.651	357.639	15804.5	284.556	205.541	24	20	1	1	24.1818	1	1	19.1111	0.504229	0.675613	51883.5	2241.77	576.303	76633.3	11543.5	711.654	44064.1	1547.21	113.959	55988.6	9133.14	284.106	3, 4	0.586629282131471, 0.145717410832792	0.00242685407283716, 6.02825161877263E-4
896, 1691	ETLNRPAAPTNYVAISKEEAASSPVSGAADHQVPASP	[36] Phospho (S)|	AT5G55230.2	AT5G55230.2	| Symbols: MAP65-1 | microtubule-associated proteins 65-1 | chr5:22402716-22405182 FORWARD LENGTH=616	24	16	0.0294923	0.0836928	22	0.0781252	0.208328	288153	208768	951105	1.75017e+06	1.19866e+06	1.04066e+06	26952.5	15311.2	421017	505304	590489	803704	28	20	1	1	24.1818	0.257956	0.705362	16	0.0804619	0.299831	1.32844e+06	937536	598816	1.58633e+06	1.78e+06	612415	449879	503991	420241	271363	242433	442809	3, 2	0.429666178874425, 0.710845074857737	0.0016378038608309, 0.00141162230875125
13034	CNLDLVPGCMDTNSEHFNPYANVDDGSCPLELSDSDE	[10] Oxidation (M),[35] Phospho (S)|	AT3G15840.1	AT3G15840.1	| Symbols: PIFI | post-illumination chlorophyll fluorescence increase | chr3:5356782-5358418 REVERSE LENGTH=268	28	12	0.0503894	0.114395	26	0.0823123	0.211067	4377.68	5978.68	15246.7	29205.7	33991.8	8648.04	1450.6	2690.48	5144.89	27503.7	8034.8	3309.36	12	32	1	1	24.1818	0.545693	1	14	0.095257	0.32488	104728	44659.1	24560.4	80822.2	41632.7	14521.6	71734.1	13894.1	9630.27	41361.3	9604.51	6375.72	3	-1.19602	-0.00512093
14975	CNLDLVPGCMDTNSEHFNPYANVDDGSCPLELSDSDE	[33] Phospho (S)|	AT3G15840.1	AT3G15840.1	| Symbols: PIFI | post-illumination chlorophyll fluorescence increase | chr3:5356782-5358418 REVERSE LENGTH=268	24	32	1	1	24.1818	0.308014	0.407472	488.79	382.873	445.739	651.068	424.909	232.699	94.1676	107.953	124.887	249.708	85.9906	156.852	12	20	1	1	24.1818	1	1	19.1111	0.967135	0.975947	4699.78	1040.56	431.555	3445.48	451.733	716.063	4471.73	463.29	153.902	2834.3	110.627	124.281	3	1.10746	0.00472403
34012, 103336	ESANLMPGSENVSENAQQPTRSPSSDLLSILQGVTDR	[6] Oxidation (M),[24] Phospho (S)|	AT5G42950.1	AT5G42950.1	| Symbols: | GYF domain-containing protein | chr5:17224436-17231044 FORWARD LENGTH=1714	32	16	1	1	24.1818	0.374031	0.460684	252.635	57.5068	269.492	167.52	364.61	697.48	21.8742	28.8406	85.2124	36.1713	157.186	676.262	24	32	1	1	24.1818	1	1	19.1111	0.497295	0.673974	2411.51	301.928	199.809	23097.1	638.37	152.3	2256.55	119.177	105.422	22815.9	249.42	34.3798	3, 2	1.14893475723482, 1.13467382362205	0.0046219954051594, 0.00200479299883227
4871, 4871	GKPLEQAPLASSSSAPSLAAAASNATSTATEAPSVK	[14] Phospho (S)| [17] Phospho (S)|	AT2G40730.1	AT2G40730.1	| Symbols: | Protein kinase family protein with ARM repeat domain | chr2:16990083-16996072 REVERSE LENGTH=798	28	12	0.263253	0.399854	26	0.119725	0.241569	261.444	311.844	51868.2	132185	167925	139535		208.596	33452.4	44295.4	25868	139119	28	32	1	1	24.1818	1	1	19.1111	0.0507589	0.251777	137915	94256.6	88182.5	182610	216151	55141.3	54580.4	65996.5	87613	48321	48506.3	54981.1	3, 3	0.689595059082313, 0.689595059082313	0.00237750102451173, 0.00237750102451173
8550	SNASVGNGSVEDANTDASEVSKDDAGPASEEEKSEA	[29] Phospho (S)|	AT1G47200.1	AT1G47200.1	| Symbols: WPP2 | WPP domain protein 2 | chr1:17298181-17298723 REVERSE LENGTH=180	24	12	0.018735	0.0654673	26	0.119649	0.241569	9715.63	22439.4	44148.3	68868.8	54115.7	35086.4	9167.05	13857.8	11059.3	14539.9	18156	17474.7	28	32	1	1	24.1818	1	1	19.1111	0.121859	0.354456	70745.1	73560.1	55760.2	69239.5	83599.3	35547.2	10583	7920.76	23125.3	5652.61	14191.9	21185.3	3	0.196004	0.000711981
20817	AACQQLEDESDIDDDDTGHDEVLMDAVSDLLPAFAK	[10] Phospho (S),[24] Oxidation (M)|	AT4G27640.1	AT4G27640.1	| Symbols: | ARM repeat superfamily protein | chr4:13798013-13802976 REVERSE LENGTH=1048	28	24	1	1	24.1818	0.730663	0.764873	473.632	454.003	490.99	265.672	550.52	437.35	152.503	82.2028	110.26	63.1908	140.722	267.563	24	20	1	1	24.1818	1	1	19.1111	0.968129	0.975947	1906.99	922.916	419.239	24752.8	488.062	494.422	1659.39	513.608	140.496	24499.7	86.1036	174.229	3	4.62852	0.0187163
5783	GNSVPATAPTPIPLVSINHDDDDDESDDDFLQLAHR	[26] Phospho (S)|	AT1G21380.1	AT1G21380.1	| Symbols: | Target of Myb protein 1 | chr1:7485806-7488032 REVERSE LENGTH=506	24	16	0.276301	0.409422	24	0.37496	0.460779	666.243	475.078	19206.5	114308	2328.2	54087.6	376.944	91.6478	17741.7	149772	1477.99	53620.8	24	32	1	1	24.1818	0.154025	0.563627	14	0.152232	0.382623	295147	52976.2	8024.32	353827	120914	2947.18	209208	51297	7464.61	179446	69114.4	2257.83	3	0.85638	0.0033962
8225	PTSADPLLHGPEQDGSGGVVEGTTFDSDSEDEEGCK	[27] Phospho (S),[29] Phospho (S)|	AT2G42690.1	AT2G42690.1	| Symbols: | alpha/beta-Hydrolases superfamily protein | chr2:17776356-17777682 REVERSE LENGTH=412	28	16	0.0769653	0.156992	22	0.165843	0.284573	335.302	274.71	137696	22980.7	173717	105309	81.0369	101.728	83426.3	7353.25	109848	105184	28	32	1	1	24.1818	0.0348396	0.423896	16	0.00934063	0.22065	89525.4	27360.9	40593.7	51607.9	115674	4564.05	52169.9	22540	36795.6	13233.8	59765.1	4195.93	3	1.21844	0.00472571
22882	SGDEAAPVVVPPPVAEPAAIPEDMDLMTALELTLRK	[N-term] Acetylation (N Terminal),[0] Acetylation (N Terminal),[1] Phospho (S),[24] Oxidation (M),[27] Oxidation (M)|	AT1G15930.2	AT1G15930.2	| Symbols: | Ribosomal protein L7Ae/L30e/S12e/Gadd45 family protein | chr1:5471702-5472741 FORWARD LENGTH=144	12	24	1	1	24.1818	0.96208	0.963366	357.513	259.563	326.22	244.28	351.973	285.484	154.624	102.379	155.927	16.4826	285.353	190.717	24	28	1	1	24.1818	1	1	19.1111	0.513821	0.683443	338.935	1036.44	461.186	2989.92	275.494	436.495	95.5589	753.168	161.406	2615.98	95.1724	75.2391	3	-0.724676	-0.00282326
2216, 7088	EVDQEPSGEGVTRVDGSESEEETEEMIFGSSEAAK	[17] Phospho (S),[19] Phospho (S),[26] Oxidation (M)|	AT4G02510.1	AT4G02510.1	| Symbols: TOC159, TOC86, PPI2, TOC160, ATTOC159 | translocon at the outer envelope membrane of chloroplasts 159 | chr4:1104766-1109360 FORWARD LENGTH=1503	24	16	0.67399	0.860277	24	0.199147	0.31543	1295.58	719.082	154543	509055	109002	247723	621.38	122.391	116967	607298	69236.5	247074	24	32	1	1	24.1818	0.111734	0.50705	16	0.0875213	0.312904	1.17595e+06	424375	201595	1.28378e+06	1.14169e+06	101956	580806	360494	198865	402999	458349	101261	3, 3	1.08876785954336, 2.53925288318011	0.00426746819630353, 0.00991208586447101
15236, 20275, 24818	EQLNTSSVGYQCPIPIEMVKPLAEIDYEGQDGSPR	[18] Oxidation (M),[33] Phospho (S)|	AT1G20220.1	AT1G20220.1	| Symbols: | Alba DNA/RNA-binding protein | chr1:7005090-7007285 REVERSE LENGTH=315	24	16	1	1	24.1818	0.621817	0.674986	537.924	449.839	3046.74	48079.3	2735.52	6638.35	153.492	90.7182	2533.6	62927.5	1566.21	5984.93	24	32	1	1	24.1818	0.0607067	0.431596	12	0.0397066	0.237922	98745.4	11209.8	1411.41	150032	55393	645.549	67762.5	8605.69	731.265	81229.3	35359	161.099	3, 4, 3	1.23352675567081, 0.359327763651569, 0.762252813614926	0.00495362388301146, 0.00144299633848277, 0.00304887946094823
8158	TAGETSEEDGLKTDASSVEPPTLSSTVQSEAYHTK	[5] Phospho (T)|	AT1G01320.1	AT1G01320.1	| Symbols: | Tetratricopeptide repeat (TPR)-like superfamily protein | chr1:121582-130099 REVERSE LENGTH=1797	32	16	1	1	24.1818	0.290635	0.391521	560.602	100.753	51281.2	70940.7	21565.8	219380		50.312	33533.5	52704.4	15399		12	32	1	1	24.1818	0.0294172	0.423896	16	0.0709307	0.282796	121556	37991.5	27321.6	113247	112758	17509.8	52842.9	34400	27092.3	39952.5	43283.9	16938.6	3	0.790472	0.00294977
9217, 7849	LRNLGLGSDDEDDVEDDEGGGINGGDVKPVTGEER	[8] Phospho (S)|	AT3G18390.1	AT3G18390.1	| Symbols: EMB1865 | CRS1 / YhbY (CRM) domain-containing protein | chr3:6313572-6317584 FORWARD LENGTH=848	24	12	0.124529	0.221767	24	0.0675683	0.198289	352.642	1618.41	50192.6	96183.7	50259.4	55004.7	121.766	1610.24	28206.5	31452.9	32840	54751.4	28	32	1	1	24.1818	0.257956	0.705362	16	0.0151664	0.22065	123431	87250.2	48716.6	153947	203302	44345.3	49423.1	41888.7	43940.5	22923.8	31431.1	43740.8	3, 3	1.02770276818602, 0.122257898749317	0.00381031818278643, 4.20374248733424E-4
8167	TAGETSEEDGLKTDASSVEPPTLSSTVQSEAYHTK	[6] Phospho (S)|	AT1G01320.1	AT1G01320.1	| Symbols: | Tetratricopeptide repeat (TPR)-like superfamily protein | chr1:121582-130099 REVERSE LENGTH=1797	24	16	0.0136899	0.0534303	22	0.0303162	0.154361	1049.5	737.952	25289.1	53095.2	12199.7	42843.5	271.953	369.172	16102.9	43859	7780.29	38003.4	28	20	1	1	24.1818	0.0607067	0.431596	16	0.0605893	0.265388	53192	21149.6	14283.1	60756.7	66490.6	15296.2	23597.8	18168.1	13281.4	18656.3	26408.3	14699.6	4	0.201132	0.000750557
7496, 24929	SDSPPPPLGFNNPLLPLANTYDDDDEEEENEQKK	[3] Phospho (S)|	AT4G22285.1	AT4G22285.1	| Symbols: | Ubiquitin C-terminal hydrolases superfamily protein | chr4:11779063-11781898 REVERSE LENGTH=541	32	16	1	1	24.1818	0.182881	0.300719	590.704	579.316	79430.6	133716	32439.5	228240	190.592	145.283	65063.3	156835	24076.3	227696	24	32	1	1	24.1818	0.257956	0.705362	16	0.129564	0.360847	384599	127409	69232	535072	411470	22193.3	196602	118740	68313.2	214478	208498	20890.5	3, 3	0.55751334668921, 0.964457634423737	0.0021780371685054, 0.00364430415038441
66727, 35562, 17774	GYTSDEELEELDSPLTSIVDKASDFTGSATSNAR	[4] Phospho (S)|	AT2G42320.1	AT2G42320.1	| Symbols: | nucleolar protein gar2-related | chr2:17628102-17630657 FORWARD LENGTH=669	24	12	0.156389	0.259543	24	0.216063	0.328043	115.272	131.368	514.326	7352.84	729.219	1492.35	76.1454	35.47	290.484	9216.78	362.663	1353.52	24	32	1	1	24.1818	1	1	19.1111	0.519688	0.68719	31251.5	5088.03	484.63	58765.7	9079.66	457.234	26528.1	4359.21	290.69	38613.7	5866.6	250.338	3, 3, 2	0.986254623742218, 0.984380637966212, 0.251145476473296	0.00363397380760944, 0.00238127257762244, 6.07535147537419E-4
13864	SADEDDDNDSEDGNGGFMHPNMSSASSALQGLLR	[10] Phospho (S),[18] Oxidation (M),[22] Oxidation (M)|	AT4G38600.1	AT4G38600.1	| Symbols: KAK, UPL3 | HEAT repeat ;HECT-domain (ubiquitin-transferase) | chr4:18041503-18049292 REVERSE LENGTH=1888	32	12	0.016004	0.0594953	24	0.0953122	0.219996	90.8764	107.643	31118.3	45713.9	25069.8	52841.8	33.1515	28.2164	19675	35257.9	19361.4	52799.1	12	32	1	1	24.1818	0.22075	0.660988	16	0.149077	0.382394	76718.6	29123.5	36383.5	68534.3	62331.6	13714.5	31850.6	21805.5	36173.8	21120.7	22979	13326.7	3	0.467433	0.00170632
25597	NEKDDASEPLPVYQQAVNGISQISFGEEENLSPK	[32] Phospho (S)|	AT1G78150.3	AT1G78150.3	| Symbols: | unknown protein; FUNCTIONS IN: molecular_function unknown; INVOLVED IN: biological_process unknown; EXPRESSED IN: 23 plant structures; EXPRESSED DURING: 13 growth stages; BEST Arabidopsis thaliana protein match is: unknown protein (TAI	32	12	1	1	24.1818	0.466262	0.540186	185.37	233.048	195.917	611.825	237.142	1049.13	119.556	150.737	100.322	222.121	113.478	727.555	24	20	0.565746	1	24	0.925766	1	24	0.780207	0.871232	731.249	335.395	156.039	6627.2	223.838	611.767	516.641	217.582	46.5851	6486.65	48.021	87.9672	3	0.898889	0.00342633
6883	MNQSAQNYFSVQKPSETSSGPYTSPPPIGYPTR	[N-term] Acetylation (N Terminal),[0] Acetylation (N Terminal),[1] Oxidation (M),[22] Phospho (Y)|	AT3G22231.1	AT3G22231.1	| Symbols: PCC1 | pathogen and circadian controlled 1 | chr3:7846080-7846563 REVERSE LENGTH=81	20	16	0.479791	0.650957	24	0.274911	0.37816	1088.8	441.93	97333	90898.3	41820.1	33756.6	635.872	117.311	74624.9	94680.8	33118.6	32164.4	28	32	1	1	24.1818	0.19715	0.624935	16	0.098882	0.330678	222161	98646.6	54175.2	185775	248793	18064.6	104076	81102.6	53035.1	49856.3	99360.2	17287.3	3	0.61645	0.00231395
5175	SVQILPSKTSGDETANVSSPSMAEELPEQSVPK	[19] Phospho (S),[22] Oxidation (M)|	AT4G31880.1	AT4G31880.1	| Symbols: | LOCATED IN: cytosol, chloroplast; EXPRESSED IN: 24 plant structures; EXPRESSED DURING: 14 growth stages; BEST Arabidopsis thaliana protein match is: Tudor/PWWP/MBT superfamily protein (TAIR:AT1G15940.1); Has 137162 Blast hits to 70781	24	12	0.0939273	0.182903	24	0.118572	0.241332	413.71	3430.48	34019.5	109673	60366.4	54954.2	286.183	3301.48	20904.7	40523.8	45873.8	53320.1	28	20	0.942107	1	22	0.337467	0.784795	16	0.0787307	0.297664	214564	119827	71900.8	191919	227838	109373	82800.7	54504.5	61178.2	33791.2	39473.9	105049	3	0.292311	0.00103409
8641, 16630	ANIESEAVDFEPEEDDLMDEEGTAIDGADVSPR	[N-term] Acetylation (N Terminal),[0] Acetylation (N Terminal),[18] Oxidation (M),[31] Phospho (S)|	AT1G51510.1	AT1G51510.1	| Symbols: Y14 | RNA-binding (RRM/RBD/RNP motifs) family protein | chr1:19103072-19104753 REVERSE LENGTH=202	24	32	1	1	24.1818	0.449902	0.529006	853.333	718.92	1086.65	3410.07	2966.49	389.493	360.626	257.229	308.673	3575.32	2307.68	232.29	24	20	1	1	24.1818	1	1	19.1111	0.420744	0.613705	33584.5	2026.73	1258.84	189354	1878.97	1383.87	32473	748.843	587.695	185458	513.099	675.577	3, 3	0.978767079424248, 1.09957206785566	0.00362387806444531, 0.00405357000909135
18106	MEVYNDDTEMRSPETQPIKETALEVYNDTAEIR	[N-term] Acetylation (N Terminal),[0] Acetylation (N Terminal),[1] Oxidation (M),[8] Phospho (T),[10] Oxidation (M)|	AT3G42170.1	AT3G42170.1	| Symbols: | BED zinc finger ;hAT family dimerisation domain | chr3:14321838-14323928 FORWARD LENGTH=696	24	16	1	1	24.1818	0.940927	0.944078	457.067	402.02	772.477	15645.6	526.634	712.662	157.311	42.3146	371.19	20542.7	296.2	451.006	24	20	1	1	24.1818	1	1	19.1111	0.239254	0.464253	70094.2	1865.13	450.722	120182	16406.1	763.438	58971.1	1027.46	143.809	91636	10536.3	448.666	3	0.422336	0.00170656
7117	EATTSSLSQGLTPHQDPDDAPKSPPNSPNSSTR	[23] Phospho (S),[27] Phospho (S)|	AT1G43130.1	AT1G43130.1	| Symbols: LCV2 | like COV 2 | chr1:16228661-16231158 REVERSE LENGTH=261	28	12	0.276301	0.409422	26	0.285218	0.387007	22673.2	37220	63671.3	77371.2	81907.3	61707.1	16465.5	16463.6	20734.1	23364.3	12919.6	22484.1	20	32	0.974062	1	22	1	1	19.1111	0.928724	0.958156	53479.7	56163.5	71166	66386.7	68228.1	50640.8	7661.91	12073.9	21982.5	12952.9	7434.7	11675.2	3	0.369044	0.00132063
27941	NDEQVDEGSLDGRAPEVNAIDPTFLEALPEDLR	[9] Phospho (S)|	AT1G70320.1	AT1G70320.1	| Symbols: UPL2 | ubiquitin-protein ligase 2 | chr1:26488745-26501281 REVERSE LENGTH=3658	12	16	1	1	24.1818	0.610081	0.662728	150.599	23.9421	68.63	68.0235	55.977	38.5496	92.5273	11.9661	19.4312	98.7427	12.9205		24	20	1	1	24.1818	1	1	19.1111	0.853898	0.920244	844.666	292.64	42.7858	9319.57	64.9923	182.665	813.874	108.948	20.9544	9285.19	35.9411	159.931	3	1.04675	0.00387683
31136	LGMGTNMYPSAALLGTDKDSNIASIPVEELIEK	[3] Oxidation (M),[7] Oxidation (M),[20] Phospho (S)|	AT2G18960.1	AT2G18960.1	| Symbols: AHA1, PMA, OST2, HA1 | H(+)-ATPase 1 | chr2:8221858-8227268 FORWARD LENGTH=949	24	28	1	1	24.1818	0.58301	0.641226	249.377	76.199	119.782	2964.48	67.9744	142.967		50.6493	14.2726	4313.44	31.6081	14.5423	24	20	1	1	24.1818	0.139408	0.547246	12	0.116181	0.347389	15934.8	569.785	30.6821	28858.8	1027.77	281.225	15028.5	199.817	14.8908	20066.8	825.482	143.02	3	0.980669	0.00351933
13927	AMAEETVLPSLSSVATSQPVESSENGFTSESPK	[2] Oxidation (M),[31] Phospho (S)|	AT5G46750.1	AT5G46750.1	| Symbols: AGD9 | ARF-GAP domain 9 | chr5:18969950-18971817 REVERSE LENGTH=402	20	16	0.0842579	0.165511	22	0.237091	0.344664	422.168	42.2945	47654.2	29815.5	19008.2	46491.8	173.814	5.38357	37491.4	31914.2	11045.1	46370.5	12	32	1	1	24.1818	0.035222	0.423896	16	0.0618268	0.266651	69690.1	13270.2	23259.6	52095	55672.4	7025.86	26957.8	10603.4	22941.1	19045.2	20544.6	6429.17	3	0.299725	0.00104651
33499	ALPPDVLFIADPEGSLLGTGNSVGPTFVGNETR	[19] Phospho (T)|	AT1G70570.2	AT1G70570.2	| Symbols: | anthranilate phosphoribosyltransferase, putative | chr1:26608719-26612062 FORWARD LENGTH=632	24	16	0.0385335	0.100702	22	0.0707072	0.200226	190.449	84.2616	191.99	287.603	272.299	218.191	85.2146	11.6944	15.4501	4.3644	131.484	40.9266	24	20	1	1	24.1818	1	1	19.1111	0.463494	0.648436	182.978	677.56	165.092	996.618	216.999	373.017	74.9648	414.548	34.6931	700.773	58.1689	191.043	3	-0.871321	-0.00297963
6166	TANLPSSDDPSAPNKPESVNGDQVDQEIQNFK	[18] Phospho (S)|	AT5G46570.1	AT5G46570.1	| Symbols: BSK2 | BR-signaling kinase 2 | chr5:18894687-18897198 FORWARD LENGTH=489	24	12	0.0136899	0.0534303	22	0.0473738	0.182744	608.036	765.903	60219.9	138938	98889.9	95832	56.9034	362.887	35796.7	46029.2	63292.7	94622.7	28	32	1	1	24.1818	0.0963188	0.48095	16	0.0141836	0.22065	152258	87690.5	63932.5	192038	218722	43340.5	56271.2	44232.9	55381.2	35837.9	34230.2	41984.2	3	0.814324	0.00286688
14588	VATVTGVLSELDDDNNSNSVCSDAPSSVTQDR	[3] Phospho (T)|	AT4G17770.1	AT4G17770.1	| Symbols: ATTPS5, TPS5 | trehalose phosphatase/synthase 5 | chr4:9877055-9880084 FORWARD LENGTH=862	24	16	0.829932	1	26	0.271411	0.376133	166.528	8.37024	6259.48	31335.7	1132.85	28858.6	83.293		5821.82	40918.4	654.793		24	32	1	1	24.1818	0.334257	0.780686	14	0.134099	0.365238	47932.6	17855.6	9443.69	78810.9	43811.9	4037.65	29767.4	17325.8	9363.37	30390.4	22960.9	3969.11	3	-0.0462592	-0.000158737
7326	LAEGQNGVISNPPVVDNVRQSSSSPPPALAPR	[23] Phospho (S),[24] Phospho (S)|	AT5G03040.1	AT5G03040.1	| Symbols: iqd2 | IQ-domain 2 | chr5:710380-712406 REVERSE LENGTH=461	24	12	0.00304003	0.0269079	22	0.0188753	0.131626	2350.3	7487.94	70213.5	174725	105311	79481.1	781.715	6188.46	33719.8	53581.9	60680.6	73832.5	28	32	1	1	24.1818	0.0709993	0.449161	16	0.0145168	0.22065	173240	128661	75565.4	188974	238406	52763.4	45759.5	35855.9	52673.3	18416.9	20272.6	47784	3	0.306208	0.00104497
5796	SAQMAEDSDTCLLNKSPTANDSNGSESVIGVK	[4] Oxidation (M),[16] Phospho (S)|	AT4G28080.1	AT4G28080.1	| Symbols: | Tetratricopeptide repeat (TPR)-like superfamily protein | chr4:13948993-13957840 REVERSE LENGTH=1819	24	12	0.0635022	0.136852	22	0.297067	0.397328	15614.8	18062.8	40311.6	91155.8	59042.1	51820.2	12352.8	11519.9	13661.4	20224.9	28700.4	30193.1	28	32	0.585197	1	26	0.613334	1	20	0.249538	0.476796	67880.6	63751.6	66719.1	94505.1	116472	58097.2	14288.4	8516.57	26781	8785.55	14728.4	32793.7	3	0.376085	0.00128639
6292	KVNDQYGRSPASLPDATPFTDGGGGGGGDTGR	[6] Phospho (Y),[12] Phospho (S)|	AT2G38280.1	AT2G38280.1	| Symbols: FAC1, ATAMPD | AMP deaminase, putative / myoadenylate deaminase, putative | chr2:16033767-16038793 REVERSE LENGTH=839	24	12	0.0503894	0.114395	26	0.21891	0.329989	7314.51	21912.5	35809.1	67038.2	55493.1	45553.5	6285.41	14301.1	12711.8	16605.4	18881	27103.4	28	32	1	1	24.1818	0.334257	0.780686	12	0.0619456	0.266651	61651.7	67826.3	45271.6	69874.3	90252	30261.1	10878.2	11743.3	18506.5	4010.56	7433.28	16449.2	3	-0.195226	-0.000637679
5984, 1929	DSDGNLSSPGSQGNEEFGTRDPSPPPLSSLGK	[23] Phospho (S)|	AT2G34310.1	AT2G34310.1	| Symbols: | unknown protein; FUNCTIONS IN: molecular_function unknown; INVOLVED IN: biological_process unknown; LOCATED IN: cellular_component unknown; EXPRESSED IN: 24 plant structures; EXPRESSED DURING: 13 growth stages; BEST Arabidopsis thalian	32	16	0.0707346	0.14548	26	0.0245479	0.139354	116826	68905.3	210058	219171	232542	266984	27193.1	8706.33	45709.4	27261.4	73354.8	65900.8	28	32	1	1	24.1818	0.957595	1	20	0.0921967	0.320442	190032	205555	183423	242661	279462	116430	29457.2	20454.3	75597.8	26592.2	23273.7	46461.5	3, 2	-0.174104014303459, 0.647513827629508	-5.76013903810235E-4, 8.24670697056717E-4
16073, 16073	TLSSLELPSSLPVASGQSVYPLDGGSSSENQR	[3] Phospho (S)| [4] Phospho (S)|	AT5G52580.2	AT5G52580.2	| Symbols: | RabGAP/TBC domain-containing protein | chr5:21338052-21342848 FORWARD LENGTH=690	24	16	1	1	24.1818	0.632342	0.683829	279.358	97.443	295.512	15224.3	327.756	1396.29	149.37	32.1203	212.222	19824.7	238.176	1316.14	24	20	1	1	24.1818	1	1	19.1111	0.271644	0.492581	35774.5	7252.64	303.344	76990.7	13129.2	418.79	29268.9	6128.77	149.25	44882.2	7877.26	218.191	3, 3	1.32120884997347, 1.32120884997347	0.004414907100454, 0.004414907100454
25788	QNSGPIPILPTTGLITSGPITSGPLNSSGAPR	[3] Phospho (S)|	AT1G78880.1	AT1G78880.1	| Symbols: | Ubiquitin-specific protease family C19-related protein | chr1:29653068-29654819 REVERSE LENGTH=468	24	16	1	1	24.1818	0.744703	0.776316	267.481	56.04	94.694	3749.96	126.605	106.494	149.257	27.1009	18.9025	5551.76	73.8141	19.847	24	20	1	1	24.1818	0.0071018	0.391704	12	0.0187829	0.22065	10212.8	1676.94	65.8219	17035.8	2111.44	87.626	4821.23	1478.25	34.7582	8325.26	1860.32	45.2921	3	0.567262	0.00180368
18633	SNTADEENGDNEDGEKAVDEMSDGEPLVSFLK	[21] Oxidation (M),[22] Phospho (S)|	AT5G10950.1	AT5G10950.1	| Symbols: | Tudor/PWWP/MBT superfamily protein | chr5:3459557-3461632 REVERSE LENGTH=395	24	16	0.112773	0.204938	24	0.134101	0.257698	389.266	337.433	9448.42	28347.1	16088.3	15009.4	328.952	225.448	5570.57	5687.48	12015.3	14502.8	28	32	1	1	24.1818	0.171714	0.598993	16	0.0139861	0.22065	59537.7	43453.9	27237.9	55600.5	72976.3	16537.9	18204	13992.2	21523.3	1545.19	10779.3	15680	3	0.738718	0.00261242
16050	QNSGPIPILPTTGLITSGPITSGPLNSSGAPR	[3] Phospho (S),[28] Phospho (S)|	AT1G78880.1	AT1G78880.1	| Symbols: | Ubiquitin-specific protease family C19-related protein | chr1:29653068-29654819 REVERSE LENGTH=468	24	32	1	1	24.1818	0.719919	0.756129	155.231	346.797	161.655	5966.77	679.6	118.672	85.5335	280.492	73.4962	7758.2	519.302	77.7724	24	32	0.695871	1	22	1	1	19.1111	0.277594	0.498903	34534.2	2198.41	645.903	85086	4278.92	242.53	31030	1800.13	317.077	58784.1	3118.31	137.615	3	-1.93329	-0.00630172
7279	INADAETLEVANKFDQIGDDDSGEFEPVSDK	[22] Phospho (S)|	AT4G02510.1	AT4G02510.1	| Symbols: TOC159, TOC86, PPI2, TOC160, ATTOC159 | translocon at the outer envelope membrane of chloroplasts 159 | chr4:1104766-1109360 FORWARD LENGTH=1503	24	16	0.180362	0.289854	22	0.119034	0.241569	219.065	65.8015	9319.22	61856.4	706.404	26296	82.8763	40.3754	8768.4	81603.7	382.147	26136.5	24	32	1	1	24.1818	0.334257	0.780686	16	0.17388	0.402282	167499	25200.4	5544.81	236157	91309.1	861.921	120664	24123.3	5096.04	104877	53098.4	488.331	3	0.462995	0.00159617
4929	TGVNDDDDKNFKEEPEIQVLSDDDSDEEQVK	[21] Phospho (S),[25] Phospho (S)|	AT1G47970.1	AT1G47970.1	| Symbols: | unknown protein; FUNCTIONS IN: molecular_function unknown; INVOLVED IN: biological_process unknown; LOCATED IN: cytosol; EXPRESSED IN: 21 plant structures; EXPRESSED DURING: 11 growth stages; Has 93717 Blast hits to 40765 proteins in 1	24	12	0.030065	0.0851556	26	0.152786	0.27123	818.17	3443.15	53071.2	198253	125184	71184.1		2566.73	27308.7	72573	60716	66746.7	12	32	1	1	24.1818	0.129276	0.523058	16	0.00329119	0.22065	220333	166629	73643.8	214769	180441	48727	65769	63044.3	49987.8	31521.6	16425.4	48094.2	3	5.40516	0.0200612
11874	DQTAAPESPSSNAEALVAVEPRPYGTFNTIR	[8] Phospho (S)|	AT2G39970.1	AT2G39970.1	| Symbols: | Mitochondrial substrate carrier family protein | chr2:16684026-16686392 REVERSE LENGTH=331	32	12	0.0760161	0.155269	24.6667	0.0429195	0.17471	32.3924	36.1464	14771.4	47801.8	6259.92	58432.3	21.7914	3.41396	10476.4	32968.6	5664.05		24	32	1	1	24.1818	0.0607067	0.431596	16	0.0283578	0.224111	55953	20241.7	11880.6	76629.5	50097.8	5235.01	29215.6	18710.9	11834.9	26182.8	23261.2	5209.4	3	-0.156826	-0.000528123
16402	VRSGQLDPNNPIFGQNETSSLSMIDQPDVLK	[3] Phospho (S),[23] Oxidation (M)|	AT3G13530.1	AT3G13530.1	| Symbols: MAPKKK7, MAP3KE1 | mitogen-activated protein kinase kinase kinase 7 | chr3:4411934-4419320 REVERSE LENGTH=1368	24	16	0.930286	1	24	0.602986	0.657404	191.845	56.576	4780.23	24847.4	407.822	16895.8	103.526	14.538	4595.24	32841.7	210.074	16814.4	24	32	1	1	24.1818	0.517959	1	16	0.377288	0.576123	43350.7	14406.1	5001.68	50343.5	38837.6	505.022	25850.1	14259.1	4646.39	20356.7	22660	381.808	3	0.695705	0.00243124
5602	EISHDSSDEEDGDGGKNTNEMLNYGLTIASK	[3] Phospho (S),[6] Phospho (S),[21] Oxidation (M)|	AT2G17840.1	AT2G17840.1	| Symbols: ERD7 | Senescence/dehydration-associated protein-related | chr2:7755923-7757798 REVERSE LENGTH=452	24	12	0.0687624	0.14548	26	0.102748	0.226681	255.282	484.031	75502.3	114950	43791.6	105984	193.718	105.135	50484.6	92451.8	34119.8	105605	24	32	1	1	24.1818	0.0607067	0.431596	16	0.0567319	0.257553	171838	54942.9	46591.2	179898	151880	15525.6	81841.3	40532.1	44125.9	55979.8	54572.9	14926.2	3	0.598941	0.00209712
2733	MNTVANYDSDTAAAAAEVPGVASSGKDMEK	[1] Oxidation (M),[11] Phospho (T),[28] Oxidation (M)|	AT5G64420.1	AT5G64420.1	| Symbols: | DNA polymerase V family | chr5:25756416-25761122 FORWARD LENGTH=1306	24	12	0.00910346	0.0433873	26	0.162828	0.282061	14744	28836	60491.7	101024	95241.7	51102.2	9467.16	17803.8	20400.7	15997.4	23999.1	26508	28	32	1	1	24.1818	0.379143	0.830001	12	0.044686	0.240331	158336	153331	97466.1	170639	231953	84510.7	23480.2	21491.6	37109.4	16855.8	27762.6	51274	3	0.556917	0.00173274
4390, 2899	STSSNPADDIPLTEAKDEEEASEVAGLEAK	[4] Phospho (S)|	AT2G41740.1	AT2G41740.1	| Symbols: VLN2, ATVLN2 | villin 2 | chr2:17410962-17416878 REVERSE LENGTH=976	32	16	0.467725	0.635747	26	0.226007	0.335538	52201.5	33752.8	111681	139634	75485.5	159535	12526.7	5007.3	49885.7	112088	21361.2	83020.7	24	32	1	1	24.1818	1	1	19.1111	0.343244	0.549428	260552	146336	121303	335010	328340	79494	106763	72298.8	59340.2	101728	130768	21857	3, 2	2.9415622813488, -0.661507700067347	0.00936123574638259, -0.00114093580259578
3766	RVDAGGASSVAPPPPPPTNVESGGEEVAVK	[22] Phospho (S)|	AT1G48620.1	AT1G48620.1	| Symbols: HON5 | high mobility group A5 | chr1:17974148-17976301 REVERSE LENGTH=479	24	12	0.00937742	0.0445502	26	0.0499208	0.182828	10699.2	32810.7	88619.9	137292	101579	66345	9793.38	22131.2	29388.9	26139.1	44725.4	44961.5	24	20	1	1	24.1818	0.0607067	0.431596	16	0.0211885	0.22065	190359	149204	79742.3	209032	196378	79989.8	29872.9	31110.8	35022.5	27505.6	25617.7	57110.8	3	-0.680236	-0.00200697
8707	YGGDAGDRSPTHYPQAEEGEDEDEVNNLFK	[9] Phospho (S)|	AT1G32130.1	AT1G32130.1	| Symbols: IWS1, ATIWS1 | Transcription elongation factor (TFIIS) family protein | chr1:11559146-11561786 REVERSE LENGTH=502	24	16	0.0840159	0.165253	26	0.0569229	0.188321	495.004	99.1844	41978.4	86636.7	51903.2	59699.8	251.77	51.6755	25728.6	41302.4	34210.6	59083.1	24	32	1	1	24.1818	0.14176	0.547246	16	0.050971	0.251995	81156.1	31009.1	43120.6	84913.6	82519.4	16561.8	31564.9	23074.4	41978.4	18173.8	18425.7	16106.3	3	0.283987	0.000970778
23606	SDSPPPPLGFNNPLLPFANAYDDDNNQQNK	[3] Phospho (S)|	AT4G22350.2	AT4G22350.2	| Symbols: | Ubiquitin C-terminal hydrolases superfamily protein | chr4:11804073-11806939 REVERSE LENGTH=539	24	12	1	1	24.1818	0.786277	0.811187	71.7961	239.26	1993.51	9177.05	317.849	4133.53	46.0341	170.711	1848.82	12124.8	247.694	4078.36	24	32	1	1	24.1818	0.0244773	0.423896	12	0.0307976	0.224111	40460.8	4418.51	533.286	47243.9	16545.8	145.042	24666.4	4143.18	478.146	19839.3	9519.66	51.7894	3	0.831755	0.00281007
31410, 24883	AKSPVEVNLIPIEATPENFAEYGQVIEASR	[N-term] Acetylation (N Terminal),[0] Acetylation (N Terminal),[3] Phospho (S)|	AT2G35830.2	AT2G35830.2	| Symbols: | unknown protein; FUNCTIONS IN: molecular_function unknown; INVOLVED IN: biological_process unknown; LOCATED IN: cellular_component unknown; BEST Arabidopsis thaliana protein match is: unknown protein (TAIR:AT2G35810.1). | chr2:15052302	28	16	0.034243	0.0929704	22	0.107604	0.229496	29.6937	0.811886	23.5235	134.826	484	46.2117	13.2569	0.78201	10.0891		350.012	46.1042	24	20	1	1	24.1818	1	1	19.1111	0.695245	0.810488	149.257	245.021	62.5011	272.934	177.483	131.297	70.7408	51.9619	33.1681	113.918	56.8478	58.5865	3, 3	0.359630365835887, 0.511253543692673	0.00122010143513762, 0.00173450643114847
8880, 8880	LMPEPTAIALLYAQQQQMTTHDNMGSGSER	[2] Oxidation (M),[18] Oxidation (M),[24] Oxidation (M),[26] Phospho (S)| [2] Oxidation (M),[18] Oxidation (M),[24] Oxidation (M),[28] Phospho (S)|	AT2G32120.1	AT2G32120.1	| Symbols: HSP70T-2 | heat-shock protein 70T-2 | chr2:13651720-13653411 REVERSE LENGTH=563	24	16	0.0118773	0.0511927	26	0.0319594	0.155442	271.078	228.328	33452	60695.4	28548.2	18063.2	117.566	118.098	19109.4	20031.4	21130.3	17713.2	24	32	1	1	24.1818	0.0373082	0.423896	16	0.0079366	0.22065	92776.6	39551.3	37460.7	103783	80255.5	16096.3	31451.6	19100.1	33920.9	35113.9	14375.6	15858.8	4, 4	0.685416365311504, 0.685416365311504	0.00236160133272278, 0.00236160133272278
8625	EAPVNDDDEMDIDDVIPAPQSPLSMFNAAR	[10] Oxidation (M),[24] Phospho (S),[25] Oxidation (M)|	AT4G11740.1	AT4G11740.1	| Symbols: SAY1 | Ubiquitin-like superfamily protein | chr4:7071955-7075256 FORWARD LENGTH=564	24	12	0.147376	0.253514	26	0.464899	0.539023	83.2245	124.61	37269	63595	6342.46	45263.6	73.4613	14.161	33944.8	81788	4579.84	45155.1	24	32	1	1	24.1818	0.254421	0.705362	16	0.237448	0.463147	177931	47473.7	43793.1	205521	147990	6219.06	89526	46145.8	43398.6	75993.1	74246	5893.67	3	0.133357	0.000451202
28743, 13017	EILQSESFKEEGYLASELQEAEKNALAELK	[7] Phospho (S)|	AT1G22530.1	AT1G22530.1	| Symbols: PATL2 | PATELLIN 2 | chr1:7955773-7958326 REVERSE LENGTH=683	12	16	1	1	24.1818	0.863558	0.875836	473.312	191.647	274.387	235.718	382.397	349.363	141.117	81.7883	89.8966	68.2683	203.786	237.275	16	12	1	1	24.1818	1	1	19.1111	0.369217	0.567875	216.691	1102.52	310.692	245.971	421.365	319.36	113.374	802.078	106.067	116.231	144.995	77.6558	4, 3	1.61559513233816, 0.879709055834735	0.00561526680940005, 0.00305757362366421
5008	MLQSGMPLDDRPEGQRSPSPEPVYDNMGIR	[1] Oxidation (M),[6] Oxidation (M),[17] Phospho (S),[19] Phospho (S),[27] Oxidation (M)|	AT5G51300.1	AT5G51300.1	| Symbols: | splicing factor-related | chr5:20849881-20852295 REVERSE LENGTH=804	24	12	0.0465553	0.113302	26	0.367173	0.456075	15949.3	44651	56426.1	85257.5	66860.6	32782.6	10539.4	22450.6	14627.9	18137.4	25369.8	15476	28	32	1	1	24.1818	1	1	19.1111	0.243593	0.469223	153135	146483	108147	139556	173422	86862.7	33074.5	20153.8	38517	18770.9	30388.2	38225.2	3	0.332178	0.00118903
16646, 6215	IISQLEPEVLSPIKPADDQLSLSDLDMVK	[11] Phospho (S)|	AT4G29810.2	AT4G29810.2	| Symbols: ATMKK2, MKK2, MK1 | MAP kinase kinase 2 | chr4:14593299-14595241 REVERSE LENGTH=372	24	16	0.0833729	0.164424	22	0.249292	0.354992	422.524	212.959	574.861	1765.94	1285.91	644.941	127.916	25.8844	360.098	1568.49	719.986	439.625	24	20	1	1	24.1818	1	1	19.1111	0.300404	0.516062	23130.4	1935.35	552.653	286396	2647.06	1012.11	22011.8	539.586	190.976	280464	1121.74	570.383	3, 3	0.878011526827526, 0.303910620500578	0.00287342459887441, 9.99454203338246E-4
6640	AVAKDTVELVEESQSESEEGSDDEEEEAR	[21] Phospho (S)|	AT2G28800.1	AT2G28800.1	| Symbols: ALB3 | 63 kDa inner membrane family protein | chr2:12356669-12359158 REVERSE LENGTH=462	32	12	1	1	24.1818	0.283484	0.385003	221.225	1944.81	36687	53703	33495.9	61427.4	71.4873	1416.34	20539.5	23483.2	22356.8	60874.7	28	20	0.695871	1	22	0.190998	0.624935	16	0.078216	0.297664	106123	54395.5	26349.2	101206	122949	50042.7	47696.5	35771	24692.6	31055.8	35780.7	49152.5	3	-0.225274	-0.000737848
4511	TFADLNRSPADGEGSDSDEANEYYTGGQK	[15] Phospho (S),[17] Phospho (S)|	AT4G15410.1	AT4G15410.1	| Symbols: PUX5 | serine/threonine protein phosphatase 2A 55 kDa regulatory subunit B prime gamma | chr4:8814868-8816596 FORWARD LENGTH=421	24	12	0.0131037	0.0534303	26	0.0982681	0.222091	823.126	2003.11	33851.4	120165	50751.9	48956.3	584.064	1321.18	17025.7	49261.4	27888.8	40855.4	28	32	1	1	24.1818	0.429056	0.888461	16	0.0600228	0.263934	152401	111729	65105.9	144862	166807	60021.8	49811.7	24595.5	38457.6	10263	20379.2	51475.8	3	0.536619	0.00174575
9765	VNEYSVSSVSSDSMVPDQALKEEAPISMK	[13] Phospho (S),[14] Oxidation (M),[28] Oxidation (M)|	AT2G35050.1	AT2G35050.1	| Symbols: | Protein kinase superfamily protein with octicosapeptide/Phox/Bem1p domain | chr2:14769708-14774796 FORWARD LENGTH=1257	24	12	0.134109	0.232154	26	0.0988751	0.222729	273.769	572.078	27166.9	48769.2	28904.3	32850.7	268.735	317.618	15374.4	15437.8	23492.8	32120	28	32	1	1	24.1818	0.419379	0.888461	16	0.229412	0.458365	68932.7	35624.7	41681.8	60804.5	83210.7	25745.7	26021	13351.2	32792.3	12633.2	15199.4	24595.4	3	0.383858	0.0012431
658, 20450	VVPTNQDSDTEPKKETEGDVPSPADVIEK	[8] Phospho (S)|	AT3G05900.1	AT3G05900.1	| Symbols: | neurofilament protein-related | chr3:1761408-1763854 REVERSE LENGTH=673	28	12	0.467725	0.635747	26	0.530458	0.597912	316401	473072	663421	646105	728891	528004	109811	160287	188609	119625	114999	178631	28	32	1	1	24.1818	1	1	19.1111	0.162324	0.391315	1.05186e+06	1.06928e+06	982952	1.0962e+06	1.19607e+06	679116	71099.2	58632.8	236311	149439	95829.8	168607	3, 2	0.563549119397268, -0.617089375316701	0.00180531602245537, -9.30965468342038E-4
7259	DASRASLGNEEELINPFHDQPPVDTAKPK	[3] Phospho (S)|	AT5G64850.1	AT5G64850.1	| Symbols: | FUNCTIONS IN: molecular_function unknown; INVOLVED IN: biological_process unknown; LOCATED IN: plasma membrane; EXPRESSED IN: 22 plant structures; EXPRESSED DURING: 13 growth stages; CONTAINS InterPro DOMAIN/s: RPM1-interacting protein	24	12	0.0121998	0.0524308	22	0.0260186	0.141731	1467.4	2895.4	31851.8	106267	58379.3	87645.8	1366.28	2830.16	17321.4	25648.2	35471.6	81940.5	24	32	0.974062	1	22	0.044008	0.423896	16	0.0207815	0.22065	62585.7	34847.9	22111.6	84153.6	74397.8	15407.6	14773.1	16920.1	18870.6	8011.35	15653.2	14353	4	0.274915	0.000894718
7347	GNWGTTEDDIPPTSEEPTTEVEKSPVAEK	[19] Phospho (T)|	AT5G47210.1	AT5G47210.1	| Symbols: | Hyaluronan / mRNA binding family | chr5:19169222-19171012 REVERSE LENGTH=357	24	16	0.0102825	0.0483861	26	0.0194198	0.131626	8790.8	7585.81	94080.1	128628	111715	87334.7	8331.97	4153.85	33310.6	24029.1	43148.5	62096.2	28	32	1	1	24.1818	1	1	19.1111	0.15409	0.383464	87549.8	62197.9	87101.2	106667	124755	58701.7	13654.9	18974.1	31302.7	22658.3	7439.8	37138.3	3	0.27776	0.000895058
20875	NNGNISESPPSSSIGFFFGSTPPDSHGPR	[13] Phospho (S),[20] Phospho (S)|	AT5G21160.3	AT5G21160.3	| Symbols: | LA RNA-binding protein | chr5:7198817-7203879 REVERSE LENGTH=833	24	16	1	1	24.1818	0.346052	0.438938	132.552	99.7328	727.065	11349.3	531.657	1726.46	34.9332	49.4989	558.731	16501.5	281.291	1632.25	24	32	1	1	24.1818	0.366376	0.830001	16	0.280843	0.499757	26497.6	1535.57	577.363	29381.6	7748.84	321.162	21382.2	1174.82	269.03	16485.7	4392.42	171.584	3	1.46872	0.00462396
1940	QSDTSPPPSPASKDTVVDEAGETSHSFPK	[4] Phospho (T)|	AT1G01320.1	AT1G01320.1	| Symbols: | Tetratricopeptide repeat (TPR)-like superfamily protein | chr1:121582-130099 REVERSE LENGTH=1797	28	12	0.0979379	0.183649	26	0.316368	0.41499	113341	177265	212007	330313	369051	275697	57438.3	82211.3	62168.7	50347.6	53540.2	121592	24	16	0.525212	1	26	0.859438	1	24	0.573914	0.732303	290135	243510	267767	352347	346205	260885	23712.8	36788.2	67673.6	43809.4	17318.1	79503.9	3	0.0490079	0.000150814
4410	AVPTNQDLDTEPKKETEEDVSSPADIIEK	[22] Phospho (S)|	AT3G05900.1	AT3G05900.1	| Symbols: | neurofilament protein-related | chr3:1761408-1763854 REVERSE LENGTH=673	24	12	0.300522	0.44377	26	0.354008	0.445259	3621.96	33801.1	46993.9	109446	59571.4	64817.8	3395.93	31618.8	20043.5	16937.8	33999.8	55098.8	28	32	1	1	24.1818	0.545693	1	16	0.023963	0.224111	119317	106913	63357.7	133058	145617	45506.9	19322.5	15516.6	36516.3	21901.3	16402.6	36298.2	3	-1.40892	-0.00461776
17280	VGEISSDEGEDEVEEESVLEPLRPMFNIK	[5] Phospho (S),[6] Phospho (S),[25] Oxidation (M)|	AT2G15270.1	AT2G15270.1	| Symbols: | unknown protein; CONTAINS InterPro DOMAIN/s: Protein of unknown function DUF1168 (InterPro:IPR009548); Has 1930 Blast hits to 1364 proteins in 219 species: Archae - 0; Bacteria - 44; Metazoa - 762; Fungi - 280; Plants - 96; Viruses - 3	24	16	0.282497	0.417567	26	0.10674	0.229496	201.062	28.017	106.476	1713.43	405.68	244.423	60.9685	28.0126	36.919	2084.37	259.038	8.80566	24	32	1	1	24.1818	0.32638	0.780686	16	0.119164	0.35086	47637.6	624.193	257.191	107245	3640.85	221.573	41320.5	262.696	122.064	98753.6	2514.24	113.043	3	1.27325	0.00439456
6202	YLEQTSAKQPGSPETNVDDLLQTPPATSR	[12] Phospho (S)|	AT5G14720.1	AT5G14720.1	| Symbols: | Protein kinase superfamily protein | chr5:4748212-4752642 REVERSE LENGTH=674	24	12	0.0317585	0.0891545	22	0.0322992	0.155442	834.723	1510.02	43155.1	151546	67868.1	61178.6	588.945	1372.72	25849.1	40970.1	42587.4	59684.9	28	32	1	1	24.1818	0.0373082	0.423896	16	0.015278	0.22065	146888	89215.9	60862.2	154488	171421	41645.5	48801.8	42992.5	54403	21766.8	23340.6	40053.3	3	-0.456437	-0.00147087
5633	EGASPSRPASALGASSPGISGNGYGLDAR	[6] Phospho (S),[16] Phospho (S)|	AT2G23140.1	AT2G23140.1	| Symbols: | RING/U-box superfamily protein with ARM repeat domain | chr2:9845696-9849105 REVERSE LENGTH=829	24	12	0.0166843	0.0594953	26	0.154639	0.273172	7946.96	16785.4	34905.9	58496.9	52613	37196	5884.37	10490.7	10903.6	9413.65	16241.3	22856.7	28	32	1	1	24.1818	0.044008	0.423896	12	0.0184608	0.22065	63438.5	80484.5	48699.7	79026.7	104889	28660.8	10778.5	12257.8	20338.3	4108.46	7069.07	17546.8	3	-1.19915	-0.00343105
1681	EGASPSRPASALGASSPGISGNGYGLDAR	[6] Phospho (S)|	AT2G23140.1	AT2G23140.1	| Symbols: | RING/U-box superfamily protein with ARM repeat domain | chr2:9845696-9849105 REVERSE LENGTH=829	24	12	0.0166843	0.0594953	26	0.153799	0.272008	21264.7	34459	65855.1	122205	102407	68648.2	14298.7	18962.5	19874.6	31313.2	26587.9	41702.7	28	32	0.799358	1	22	0.111734	0.50705	16	0.0432207	0.239153	141471	117345	83488	157134	182787	67193.8	22631.1	21040.4	30995.4	8890.84	20244.8	37353.8	3	-0.440989	-0.00122651
6374	DASRASLGNEEELINPFHDQPPVDTAKPK	[6] Phospho (S)|	AT5G64850.1	AT5G64850.1	| Symbols: | FUNCTIONS IN: molecular_function unknown; INVOLVED IN: biological_process unknown; LOCATED IN: plasma membrane; EXPRESSED IN: 22 plant structures; EXPRESSED DURING: 13 growth stages; CONTAINS InterPro DOMAIN/s: RPM1-interacting protein	24	12	0.00189682	0.0227465	22	0.0205282	0.131626	1877.98	3329.7	52527.2	183511	102517	109613	1693.91	3208.48	27820.2	43944	61580.4	105308	24	32	1	1	24.1818	0.044008	0.423896	16	0.00947997	0.22065	113679	62231.4	38938.2	144771	129933	29022	25697.2	32639.3	31984.9	8142.31	25561.3	27220.3	3	0.159454	0.000518946
6139	STSAETIGDGDKDSPKSITSGDNFGNPSK	[14] Phospho (S),[17] Phospho (S)|	AT5G21160.3	AT5G21160.3	| Symbols: | LA RNA-binding protein | chr5:7198817-7203879 REVERSE LENGTH=833	28	12	0.0353875	0.0929704	26	0.173931	0.291812	29646.8	35849.7	40960.6	60813.8	67062.7	55496.1	5103.85	9949.59	8604.42	21900.9	6991.07	9242.74	28	12	1	1	24.1818	1	1	19.1111	0.463276	0.648436	60388.8	71570.9	64658.1	75839.8	85784.4	60507	8463.93	10631	13254.7	1170.21	7204.53	10561.9	3	0.669444	0.00205604
12031	LPVLDGSFFTKDPPPGSPSSSRNPSFSEK	[17] Phospho (S)|	AT5G11040.1	AT5G11040.1	| Symbols: TRS120, AtTRS120 | TRS120 | chr5:3495332-3500610 FORWARD LENGTH=1186	24	12	0.000899615	0.0173731	26	0.00742861	0.0875616	122.29	146.046	29955.9	91227.1	40024.9	50140.9	93.9301	37.1528	18417.3	48781.7	28561.3	49961.8	24	32	1	1	24.1818	0.0607067	0.431596	16	0.0154474	0.22065	89876.9	39219.8	28294.7	136820	98267.5	19989.7	44672.3	25949.2	26860.1	43258.6	28008.4	19645.1	3	0.161792	0.000510695
2432	EASANEASLPQSPEPVSASEANPSPSRR	[12] Phospho (S)|	AT5G40200.1	AT5G40200.1	| Symbols: DegP9 | DegP protease 9 | chr5:16070402-16073101 FORWARD LENGTH=592	32	20	0.67399	0.860277	26	0.364438	0.453052	95891.5	96724	83740.2	122591	127301	135723	5274.74	22534.3	16478.5	31917.9	14404.9	17730.1	24	12	0.262201	1	26	0.429056	0.888461	24	0.49962	0.674227	138910	146600	146241	180595	178192	146137	19897.5	18856.6	21744.1	5273.43	13161.2	19124.2	3	-1.2714	-0.0037434
5989	EASANEASLPQSPEPVSASEANPSPSRR	[12] Phospho (S),[17] Phospho (S)|	AT5G40200.1	AT5G40200.1	| Symbols: DegP9 | DegP protease 9 | chr5:16070402-16073101 FORWARD LENGTH=592	32	12	excl. 0.41181447254103	excl. 0.57391576445033	26	0.415733	0.501828	51151.2	51205.4	53478	79216.8	79344.3	90912.3	5701.59	15496.9	12751.9	23184.2	9500.15	14922.9	28	20	1	1	24.1818	1	1	19.1111	0.632898	0.772067	104728	104686	102315	110076	144457	102589	18780.9	16352.8	21413.1	7220.82	10333.5	10456.9	3	-0.631636	-0.00191025
2769, 5085	YQSTYEGYGSPIREEPPPPYSYSEPQSR	[10] Phospho (S)|	AT2G07360.2	AT2G07360.2	| Symbols: | SH3 domain-containing protein | chr2:3047623-3057099 REVERSE LENGTH=1198	24	12	0.011187	0.0487832	26	0.0307332	0.154491	30366.8	36354.2	152254	313690	237753	190334	4557.57	14191.2	63462.4	70704.7	121170	142368	28	32	0.721929	1	22	0.171714	0.598993	18	0.00859537	0.22065	312673	283634	180123	397491	480036	109360	71725.1	54955.5	97932.7	36010.6	37847.5	74738.4	3, 2	-0.036488080038791, -0.0533778040629666	-1.21995509289263E-4, -8.53863700740476E-5
17110	KIEPSSNVDSLPVSPSLALYSGGDYFAR	[14] Phospho (S)|	AT2G20960.1	AT2G20960.1	| Symbols: pEARLI4 | Arabidopsis phospholipase-like protein (PEARLI 4) family | chr2:9007089-9009611 FORWARD LENGTH=748	24	12	0.092135	0.180033	26	0.174713	0.292052	104.835	143.096	532.336	5972.05	741.634	803.037	40.1752	68.7546	272.806	6484.5	399.879		24	32	1	1	24.1818	0.0567252	0.431596	16	0.0811107	0.300872	20022.5	2209.73	1184.71	34420.2	6075.94	373.202	15463	1634.85	1179.36	27076	3141.06	280.568	3	0.460736	0.00140453
5333, 3553, 1213	AHGTAVGLPSEDDMGNSEVGHNALGAGR	[17] Phospho (S)|	AT1G09780.1, AT3G08590.1	AT1G09780.1	| Symbols: | Phosphoglycerate mutase, 2,3-bisphosphoglycerate-independent | chr1:3165550-3167812 REVERSE LENGTH=557	28	16	0.0707346	0.14548	24	0.279468	0.381646	259684	249979	291206	446898	460246	411544	75744.7	76152.8	64256.3	45020.8	58741.9	94227.9	24	20	0.333479	1	22	0.257956	0.705362	20	0.356827	0.560177	355586	298948	284273	404298	393868	316377	29548.1	32348.9	57417.5	33736.9	18457.4	80615.3	3, 4, 3	0.132990075817318, -0.147821833947013, -0.445860781746302	3.72133880773617E-4, -4.16000633777003E-4, -0.00125474270498671
8553	RKGDGDDEESEDESAENVVNVEDFLVQK	[10] Phospho (S)|	AT2G20790.1	AT2G20790.1	| Symbols: | clathrin adaptor complexes medium subunit family protein | chr2:8950162-8952613 REVERSE LENGTH=613	24	16	0.276301	0.409422	22	0.121575	0.242713	780.881	446.773	17738.8	58509.2	7892.72	26143.6	326.17	172.941	14969.7	64481.2	4622.79	25908.3	12	32	1	1	24.1818	0.016783	0.423896	16	0.0402928	0.239153	139957	40500	14574.7	135115	112975	7299.85	69567.4	35612.8	14321.5	50866.2	58119.8	6875.03	3	0.393565	0.00127176
22572	STHNEASDLDNGTDDLPSFTEFSFDQLR	[13] Phospho (T)|	AT5G59010.1	AT5G59010.1	| Symbols: | Protein kinase protein with tetratricopeptide repeat domain | chr5:23820578-23823099 REVERSE LENGTH=489	24	20	1	1	24.1818	0.865503	0.877215	1855.18	1301.4	1115.4	6405.6	1961.18	2127.16	244.924	248.352	303.302	7475.55	550.559	937.406	24	32	1	1	24.1818	0.0709993	0.449161	12	0.192079	0.420049	18709.5	3890.96	989.237	26232.6	3599.36	747.574	16118.5	1536.63	550.525	19866	918.942	130.176	3	0.275631	0.000892311
2724	TQDVEMKDNNTPSQSIISSSTSTMQNLK	[6] Oxidation (M),[13] Phospho (S),[24] Oxidation (M)|	AT1G20200.1	AT1G20200.1	| Symbols: EMB2719, HAP15 | PAM domain (PCI/PINT associated module) protein | chr1:7001409-7004154 REVERSE LENGTH=488	24	12	0.114666	0.204938	24.6667	0.40739	0.494145	62391.7	71705.6	88605	133483	103814	64215.2	13916.1	23929.2	20181.4	31813.8	22712.4	1881.3	24	20	1	1	24.1818	1	1	19.1111	0.251219	0.476966	280212	247536	174410	288715	233988	199901	35157.9	23316.3	33361.7	58623	29163.2	49448.2	3	-0.0712066	-0.000227533
3675, 3675	KFSEQNIGAPPSYEEAVSDSRSPVYSER	[3] Phospho (S),[26] Phospho (S)| [3] Phospho (S),[22] Phospho (S)|	AT2G43160.3	AT2G43160.3	| Symbols: | ENTH/VHS family protein | chr2:17948884-17953267 FORWARD LENGTH=895	24	12	0.0477357	0.114395	26	0.108424	0.22992	126.065	551.47	84998.7	173730	126566	102688	58.3401	321.102	51415.4	43796.7	75043.6	102324	28	32	1	1	24.1818	0.22579	0.660988	16	0.00952531	0.22065	198927	139708	83701.4	215449	295864	68850.3	70593.8	69945.6	73757.8	36715.5	51424	68300.8	3, 3	0.15586777629468, 0.15586777629468	5.12555798195535E-4, 5.12555798195535E-4
7592	ASDNSVSASSSTAERESDEDSSNALAVR	[11] Phospho (S)|	AT1G70320.1	AT1G70320.1	| Symbols: UPL2 | ubiquitin-protein ligase 2 | chr1:26488745-26501281 REVERSE LENGTH=3658	24	12	0.0423042	0.103806	24	0.0835112	0.212733	3443.82	4386.28	22385.8	43411.9	28333.3	21254.2	2579.97	2667.39	10215	11595.8	13915.9	15326.5	28	32	1	1	24.1818	0.484423	0.959208	16	0.0405884	0.239153	47866.5	43728.9	29311.6	56088.1	66533.5	23647.4	11416.3	9736.79	15377.3	2632.98	7274.71	16481.6	3	-0.665637	-0.00194447
12953	SRDSDDDDYHDRDYDVAALANNLSQAFR	[4] Phospho (S)|	AT1G30470.1	AT1G30470.1	| Symbols: | SIT4 phosphatase-associated family protein | chr1:10779423-10786415 FORWARD LENGTH=811	24	16	0.230119	0.359062	24	0.521047	0.589523	53.1207	40.4078	2084.43	26476.9	350.102	5242.34	9.23309	17.8331	1938.07	35076.8	196.575	5181.03	24	20	1	1	24.1818	1	1	19.1111	0.269574	0.492016	58591.7	3775.49	231.802	84099.4	26920.9	373.429	45460.2	3345.42	120.346	49326.7	18142.9	205.576	3	0.122808	0.000408137
16468, 16468	ATSALSEAKESVTSTAESVTASLTDAEK	[11] Phospho (S)| [6] Phospho (S)|	AT2G30930.1	AT2G30930.1	| Symbols: | unknown protein; FUNCTIONS IN: molecular_function unknown; INVOLVED IN: biological_process unknown; LOCATED IN: chloroplast, plasma membrane, membrane; EXPRESSED IN: 24 plant structures; EXPRESSED DURING: 14 growth stages; BEST Arabido	24	16	0.0756736	0.154782	26	0.35339	0.444856	53.1626	35.117	78.3508	457.576	380.657	125.32	9.78545	17.8543	8.56301	431.501	366.464	0.450426	24	20	1	1	24.1818	1	1	19.1111	0.118238	0.35086	10040.8	282.274	129.429	58676.6	354.51	365.249	9739.67	123.39	63.8653	54822.8	179.184	146.716	3, 3	2.42330915948185, 2.42330915948185	0.00693871515613864, 0.00693871515613864
2601, 2601	DKLSEITQAIDDDDTDDESVVPTSGELK	[19] Phospho (S)| [15] Phospho (T)|	AT2G34970.1	AT2G34970.1	| Symbols: | Trimeric LpxA-like enzyme | chr2:14746340-14748532 FORWARD LENGTH=730	24	16	0.00477912	0.0341661	22	0.0226876	0.133278	440.409	145.553	19149.9	166352	11434.2	57359.6	291.253	88.5568	14204.6	204792	5421.12	57188.8	24	32	1	1	24.1818	0.0107821	0.423896	16	0.0152133	0.22065	337396	96887.7	21026.5	418416	254815	6164.97	200464	84805.2	19759.3	187342	139817	5462.66	3, 3	0.134813435523411, 0.134813435523411	4.19858285567898E-4, 4.19858285567898E-4
9082	CAVCQIDESPSEDLSSNGGSIISSASKR	[26] Phospho (S)|	AT1G09160.2	AT1G09160.2	| Symbols: | Protein phosphatase 2C family protein | chr1:2953199-2955059 REVERSE LENGTH=428	24	12	0.0507659	0.115075	26	0.0312356	0.154748	493.017	2736.4	29764.6	44164.1	34534.5	27100.9	363.34	2022.8	14394.9	6302.83	19135.6	25346.9	28	32	0.974062	1	22	0.111734	0.50705	16	0.0214233	0.22065	45026.3	32633.1	21459.5	55195.5	70290	16865.7	13058.9	11818.5	14413.3	4474.84	5875.82	14808.8	3	0.217359	0.000659316
10463	SSNSPPMADTTRGPFQNPDSISAYYQTR	[4] Phospho (S),[7] Oxidation (M)|	AT1G72340.1	AT1G72340.1	| Symbols: | NagB/RpiA/CoA transferase-like superfamily protein | chr1:27236898-27238482 FORWARD LENGTH=382	24	12	0.0256047	0.0772296	22	0.0625491	0.193405	680.492	2551.5	21295.1	79220.9	30399.9	22044.8	346.725	2355.86	12215.7	46143	20157.6	20946.4	28	32	1	1	24.1818	0.149182	0.547246	16	0.00812115	0.22065	87726.5	53700.2	36781.4	101498	116623	23177.4	30014.5	20617	28684.3	14164.7	21651.7	22316.7	3	0.377776	0.0012026
11665, 3360, 3360	SMSAPSLQPLQGVPSGGLQSSEVKPSGR	[3] Phospho (S)|	AT4G13350.1	AT4G13350.1	| Symbols: NIG | NSP (nuclear shuttle protein)-interacting GTPase | chr4:7770170-7773321 REVERSE LENGTH=602	24	12	0.0353875	0.0929704	26	0.176212	0.293295	33362.1	41255.6	109073	197724	158575	109215	21852.2	26800.5	40597.8	23558.9	53289.6	67027.5	28	32	1	1	24.1818	0.379143	0.830001	16	0.056713	0.257553	195067	168961	135830	222560	279103	84938.2	39683.7	31369.7	66075	19199.3	41964.5	48886.3	3, 3, 3	-1.35945289706038, 0.170210117407869, 0.170210117407869	-0.00388855051824066, 4.89587939227931E-4, 4.89587939227931E-4
13598	HPSIVVTPADSDPLFAPPSYYSESRSPR	[26] Phospho (S)|	AT5G07120.1	AT5G07120.1	| Symbols: SNX2b | sorting nexin 2B | chr5:2207065-2209355 REVERSE LENGTH=572	24	16	1	1	24.1818	0.370803	0.458969	289.466	85.1381	35149.3	46930.2	21513.7	40118.9	265.403	44.3305	18703	22506.3	14473.5	40089.4	24	32	1	1	24.1818	0.216043	0.660988	16	0.0248293	0.224111	39809.3	15674.3	27994.8	47194.6	41873.5	7111.48	17434	11089.9	27104.1	13381	11432	7076.02	3	0.461031	0.00145292
13584, 13584	NESSPSSKDFEEKDPWIVSTVTQVEEVK	[4] Phospho (S)| [7] Phospho (S)|	AT3G21670.1	AT3G21670.1	| Symbols: | Major facilitator superfamily protein | chr3:7626942-7628954 REVERSE LENGTH=590	24	16	0.439453	0.610716	22	0.362052	0.451209	519.904	150.848	322.744	22002.6	467.361	598.522	180.913	50.1938	122.638	28612.9	194.985	301.74	24	20	1	1	24.1818	0.957595	1	12	0.159017	0.387959	39030.7	19461.8	502.076	68794.4	32459.6	544.33	37937.5	18296.3	172.322	33778.2	29825.6	332.323	3, 3	0.328955939197674, 0.328955939197674	0.00107683614851339, 0.00107683614851339
25904	QNEISLSDAGVSAEATPGSPDLEGAWEK	[19] Phospho (S)|	AT2G02570.1	AT2G02570.1	| Symbols: | nucleic acid binding;RNA binding | chr2:698361-700794 REVERSE LENGTH=300	32	16	0.276436	0.409422	22	0.231014	0.340324	114.311	68.7657	1463.54	2623.57	1044.71	5257.26	27.4684	21.2178	990.65	1756.24	601.513	5176.55	28	32	1	1	24.1818	0.121593	0.523058	16	0.0758285	0.29276	3629.09	1827.54	1249.51	4107.26	4195.24	407.162	1490.76	1015.76	1108.78	1883.79	1665.97	281.431	3	1.16169	0.00341223
17640, 6392	KQIVAIEGAHVPVLESEDEDEDGLPIPK	[16] Phospho (S)|	AT4G25340.1	AT4G25340.1	| Symbols: FKBP53, ATFKBP53 | FK506 BINDING PROTEIN 53 | chr4:12959657-12962632 REVERSE LENGTH=477	24	12	0.011187	0.0487832	26	0.0318473	0.155442	214.902	303.409	2365.86	48907.8	2140.63	13063.4	105.354	143.608	1326.49	60933.4	1042.72	12550.3	24	32	1	1	24.1818	0.19715	0.624935	12	0.0488434	0.250549	147089	29217.5	4329.06	273603	73386.4	3312.78	115192	24612.8	3357.8	149940	42639.5	2228.39	3, 3	-0.519391900472229, -1.22741713644928	-0.00161349670406707, -0.00365575908335813
9095	TQDVEMKDNNTPSQSIISSSTSTMQNLK	[6] Oxidation (M),[11] Phospho (T),[13] Phospho (S),[24] Oxidation (M)|	AT1G20200.1	AT1G20200.1	| Symbols: EMB2719, HAP15 | PAM domain (PCI/PINT associated module) protein | chr1:7001409-7004154 REVERSE LENGTH=488	24	12	0.15566	0.258621	24	0.545607	0.613143	9705.18	14366.3	21819.8	31257.7	23393.6	12087.1	3463.15	7487.86	6165.08	12906.1	10897.6	4518.67	28	32	1	1	24.1818	0.19715	0.624935	12	0.230038	0.458365	84950.8	93209.1	54842.4	83089.3	99990.7	53967.6	19953.8	14917	18930.9	11058.7	10357.7	17345.9	3	0.00427628	1.40064e-05
14868	QAGTELAGENALERYDSSAFGQVVATNR	[18] Phospho (S)|	AT4G17090.1	AT4G17090.1	| Symbols: CT-BMY, BAM3, BMY8 | chloroplast beta-amylase | chr4:9605266-9607250 REVERSE LENGTH=548	32	16	0.0581012	0.129449	24.6667	0.125399	0.247819	102.365	83.419	5785.9	17539.2	3613.59	17652.9	84.3196	45.3842	4359.84	19569.8	2210.67	17565.4	24	32	1	1	24.1818	0.272469	0.74233	16	0.166726	0.397024	27097.7	8605.15	5956.26	33991.5	26668.4	1824.39	14177.8	7371.14	5523.21	14594.3	13620.9	1656.96	3	0.75949	0.00230382
4960	IHGHGDSSSLSDSDDDKKSTSSSSSSFK	[11] Phospho (S),[13] Phospho (S)|	AT5G41600.1	AT5G41600.1	| Symbols: BTI3, RTNLB4 | VIRB2-interacting protein 3 | chr5:16636230-16637472 FORWARD LENGTH=257	32	16	0.0598061	0.129449	26	0.0845245	0.213357	67444.8	65252.3	74326.8	144616	109540	184084	14665.8	16579.4	17040.1	32040.5	30178.4	24653.6	12	16	1	1	24.1818	1	1	19.1111	0.95957	0.973213	102381	74237.5	94839.5	89532.8	88499.6	93002.3	21552.9	11551.4	20065.7	23179.2	17988.1	17318.5	4	-0.852323	-0.00259464
1965, 5766	AQNTPEPASAPANMLSFGGVGGPGSPR	[14] Oxidation (M),[25] Phospho (S)|	AT4G17950.1	AT4G17950.1	| Symbols: | AT hook motif DNA-binding family protein | chr4:9967295-9969007 REVERSE LENGTH=439	24	12	0.00477912	0.0341661	26	0.188726	0.30613	65150	73534.2	132175	204961	182105	124921	27332.6	31701.4	31279.9	30819.3	29685.6	49571.4	28	32	0.974062	1	22	0.687834	1	20	0.161516	0.390873	246301	223647	193767	283591	331712	163132	43570.1	34476.4	61828.2	26075.6	28302.2	54761.5	3, 3	-1.92345194212386, -1.2444239691519	-0.00512058433150742, -0.00329298201404526
5927, 7706, 4284, 741	MESDEAAAVSPQATTPSGGTGASGPKK	[N-term] Acetylation (N Terminal),[0] Acetylation (N Terminal),[1] Oxidation (M),[10] Phospho (S)|	AT2G19520.1	AT2G19520.1	| Symbols: FVE, ACG1, MSI4, NFC4, NFC04, ATMSI4 | Transducin family protein / WD-40 repeat family protein | chr2:8456006-8459235 FORWARD LENGTH=507	24	16	0.67399	0.860277	22	0.297362	0.397368	577206	356816	433635	677318	551008	531996	70246	75354.1	83237.4	228883	34565	71714	24	32	1	1	24.1818	1	1	19.1111	0.698732	0.813919	606333	681366	668261	792299	780219	574450	98852.5	102443	114115	107207	129348	117223	3, 2, 3, 3	-0.755210920794114, 0.347588611514236, -0.433754357389854, -0.918570466620028	-0.00201577334382819, 8.83242752479418E-4, -0.00109525703555846, -0.00233414064905446
4358, 377	TPNIEPQGYSEEEEEEEEEVPAGNAAK	[10] Phospho (S)|	AT3G44750.1	AT3G44750.1	| Symbols: HD2A, ATHD2A, HDA3, HDT1 | histone deacetylase 3 | chr3:16298045-16299585 FORWARD LENGTH=245	24	12	0.0073763	0.0398857	26	0.108514	0.22992	61304.8	199621	472356	1.00832e+06	889196	733632	41306.6	139840	174371	180771	378545	494859	28	32	1	1	24.1818	0.379143	0.830001	16	0.0339653	0.232329	1.43811e+06	1.47213e+06	934553	1.58873e+06	2.39895e+06	832234	235933	198890	440046	70679.3	224826	625564	2, 3	1.28884863690968, 0.0710057388935819	0.00393646620705113, 2.1686929221687E-4
2136	TSEEGSQSPEQVKDLGSASPPVARPVR	[8] Phospho (S),[19] Phospho (S)|	AT4G13350.1	AT4G13350.1	| Symbols: NIG | NSP (nuclear shuttle protein)-interacting GTPase | chr4:7770170-7773321 REVERSE LENGTH=602	32	20	1	1	24.1818	0.899451	0.909162	143668	136032	134287	156425	150908	161784	21863.3	36311.2	27786.6	31579.2	18449	13740.7	28	20	1	1	24.1818	0.859438	1	12	0.431725	0.620062	253146	261011	194607	252312	302229	215681	27989.4	44939.1	37772.7	11865.1	26800.6	33758.4	3	-0.289439	-0.000858862
7180	LNSVASESYGSGGAGYQLSHGSPEAVR	[22] Phospho (S)|	AT1G27430.1	AT1G27430.1	| Symbols: | GYF domain-containing protein | chr1:9521045-9526928 REVERSE LENGTH=1492	24	12	0.0073763	0.0398857	26	0.0212055	0.131626	1085.88	2067.18	18985.3	45784.9	29349.3	25348.6	599.052	1313.68	8950.87	12343.3	17199.2	23098.4	24	32	1	1	24.1818	0.111734	0.50705	16	0.0204911	0.22065	33656.3	21521.7	17164.5	45019	38594.7	14417.5	8141.32	6113.57	9524.97	3201.71	4478.38	12284.9	3	-0.441438	-0.00121802
1938, 552, 636	MEMTEASKQTTAEGSANPEPDQILSPR	[N-term] Acetylation (N Terminal),[0] Acetylation (N Terminal),[1] Oxidation (M),[3] Oxidation (M),[25] Phospho (S)|	AT1G57990.1	AT1G57990.1	| Symbols: ATPUP18, PUP18 | purine permease 18 | chr1:21441700-21442872 REVERSE LENGTH=390	28	16	0.361562	0.513999	22	0.452779	0.529893	1.13731e+06	916706	1.2056e+06	1.34874e+06	1.41021e+06	1.30619e+06	36356.2	247081	199760	222792	179358	136583	24	32	1	1	24.1818	1	1	19.1111	0.36144	0.561657	1.8301e+06	1.83456e+06	1.78528e+06	2.18658e+06	1.78878e+06	1.37949e+06	189836	148054	309956	280680	232786	258347	3, 2, 3	0.282089899639497, -0.0185579509361813, 0.299892218473809	8.66385529661784E-4, -3.87848499485699E-5, 6.2675425397174E-4
7917, 7917	NSENSSSSSGLSADSTNRPTTSMTSSR	[7] Phospho (S),[23] Oxidation (M)| [8] Phospho (S),[23] Oxidation (M)|	AT1G65320.1	AT1G65320.1	| Symbols: | Cystathionine beta-synthase (CBS) family protein | chr1:24260168-24262644 REVERSE LENGTH=425	32	16	0.757174	0.949341	26	0.417129	0.502703	28323.3	26765.9	28011.2	34722.9	31464.2	46729.4	812.965	4071.07	4980.92	6474.6	5056.55	13559.3	28	12	1	1	24.1818	1	1	19.1111	0.805687	0.886259	35669.4	40930.2	41807.9	41848.9	43039.2	39281.1	9246.09	2843.59	9117.88	5851.58	4793.63	5704.39	3, 3	-0.710672293475999, -0.710672293475999	-0.00202054878400304, -0.00202054878400304
5932	VPVPPHLVDVSDDEDVQNLQESLGEAR	[11] Phospho (S)|	AT5G63220.1	AT5G63220.1	| Symbols: | unknown protein; CONTAINS InterPro DOMAIN/s: Uncharacterised protein family UPF0363 (InterPro:IPR007317); Has 304 Blast hits to 301 proteins in 161 species: Archae - 0; Bacteria - 0; Metazoa - 110; Fungi - 121; Plants - 35; Viruses - 0	24	16	0.0073763	0.0398857	22	0.0475769	0.182744	1175.11	915.427	7417.12	76365.3	10015.2	15353.4	494.965	347.893	4440.61	92039.8	4150.24	14322.8	24	32	1	1	24.1818	0.051761	0.431596	16	0.0572766	0.258435	224918	35463.3	7353.8	361048	68401.5	6455.16	190199	28625.2	5013.14	239009	36589.9	4391.02	3	0.278377	0.000845265
3822	TSEEGSQSPEQVKDLGSASPPVARPVR	[8] Phospho (S)|	AT4G13350.1	AT4G13350.1	| Symbols: NIG | NSP (nuclear shuttle protein)-interacting GTPase | chr4:7770170-7773321 REVERSE LENGTH=602	24	12	1	1	24.1818	0.638316	0.688408	86755.3	89070.8	91258.7	119102	116527	109966	13171.1	22385.5	16828.7	26745.1	9980.89	11268.4	24	32	0.374815	1	22	0.29399	0.751587	20	0.249367	0.476796	127694	123601	110860	156226	152911	106618	12170.1	20064.2	19503.4	9865.42	13625.2	15782.3	3	-1.27488	-0.00368104
8101, 8101	KSEIIGNQDKDFDSISSEDVDEAEAER	[16] Phospho (S)| [14] Phospho (S)|	AT2G16070.2	AT2G16070.2	| Symbols: PDV2 | plastid division2 | chr2:6984072-6985356 REVERSE LENGTH=307	24	12	0.0666586	0.143239	26	0.0367774	0.163966	231.954	1389.24	20153.5	41775.6	36800.5	34202.3	121.734	1133.68	11234.8	6111	21197.6	33077.6	28	20	0.555772	1	22	0.254421	0.705362	16	0.0552277	0.256292	41489.1	32234.5	16039.6	39394	61488	20699.6	12844.9	12131.7	12645.5	3414.12	8460.97	19957.3	3, 3	0.28458945218047, 0.28458945218047	8.83744135080633E-4, 8.83744135080633E-4
17392, 4709, 11100	SNGYGDDGYDFDGSDDEIATLKVEEVK	[14] Phospho (S)|	AT1G70770.1	AT1G70770.1	| Symbols: | Protein of unknown function DUF2359, transmembrane | chr1:26688622-26691185 REVERSE LENGTH=610	24	16	0.15566	0.258621	24	0.126997	0.249333	658.852	189.069	74683.6	153933	117544	117031	368.749	44.568	59320.3	144482	74552	116576	24	32	1	1	24.1818	0.0963188	0.48095	16	0.0566525	0.257553	236410	116669	53024	297148	251102	47138.6	110087	82912.7	49632.1	75681.1	95501.8	45266.7	3, 2, 3	1.56254894554394, 0.390878559956445, 0.442273017517454	0.00471457564890443, 9.50975054365699E-4, 0.00107601349873221
8627	TRDSDDDEVHDRDYDLAGLANNLNQFR	[4] Phospho (S)|	AT3G45190.1	AT3G45190.1	| Symbols: | SIT4 phosphatase-associated family protein | chr3:16541994-16548161 REVERSE LENGTH=789	24	12	0.00251301	0.0259503	26	0.0139566	0.115213	64.4623	97.1674	18381.6	86727.1	8572.56	85160.8	41.629	24.4755	14630.5	105222	5303.25	84976.3	24	32	1	1	24.1818	0.121593	0.523058	16	0.118118	0.35086	139203	36615.1	17321.8	161884	104419	3088.5	81105.8	34300	16838.6	65105.3	58223.6	2672.51	3	-0.11214	-0.000363712
8877, 3348	KMTEAGPIDLIDDDNSDEEGGIDKQSR	[2] Oxidation (M),[16] Phospho (S)|	AT1G15440.1	AT1G15440.1	| Symbols: PWP2, ATPWP2 | periodic tryptophan protein 2 | chr1:5306159-5309460 REVERSE LENGTH=900	24	12	0.00477912	0.0341661	26	0.121282	0.242565	33818	57294.7	93934.5	206919	165977	118232	21207.7	31423.3	29351.7	31926.3	34844.1	62109.4	28	32	1	1	24.1818	0.859438	1	20	0.203391	0.432784	261984	230953	191773	291638	308345	179326	34789.3	30293	66218.6	7940.77	18162.9	64427.1	3, 3	0.0612261224352501, 0.0116525356898177	1.86329244115768E-4, 3.39694906870136E-5
21555	KAYTSDDELDELSSPLAVVVLQQAGSK	[5] Phospho (S)|	AT3G01810.1	AT3G01810.1	| Symbols: | FUNCTIONS IN: molecular_function unknown; INVOLVED IN: biological_process unknown; LOCATED IN: plasma membrane; EXPRESSED IN: 21 plant structures; EXPRESSED DURING: 13 growth stages; BEST Arabidopsis thaliana protein match is: nucleola	24	16	1	1	24.1818	0.604962	0.6586	87.4975	62.4545	116.603	1366.9	132.59	113.021	42.728	29.0761	39.9413	1707.25	54.8724	53.1784	24	20	0.411814	1	22	0.0579069	0.431596	16	0.0709822	0.282796	13560.3	332.392	55.5447	32395.1	1082.06	279.514	12760.3	196.544	32.5918	27971.6	569.698	156.324	3	-0.215468	-0.000633995
5966, 5966	VASDTYREPHQSPYNVAQPLQAPIGTK	[3] Phospho (S)| [5] Phospho (T)|	AT5G64430.1	AT5G64430.1	| Symbols: | Octicosapeptide/Phox/Bem1p family protein | chr5:25762540-25764081 REVERSE LENGTH=513	24	12	0.011187	0.0487832	26	0.244686	0.350906	17087.2	31571.7	53707.7	99657.4	81432	43984.5	13303.2	20421.6	17200.9	14839.1	16250.9	24816.6	28	32	1	1	24.1818	1	1	19.1111	0.13889	0.373702	67095	56149.1	48782.7	74210.7	74512.8	36551.9	5059.79	14818.1	17660.6	11631.7	4714.35	21365.5	3, 3	-0.215818626163429, -0.215818626163429	-6.57481711186847E-4, -6.57481711186847E-4
3618	SESANKLSFPSAEATSQAIVPPNGEPK	[3] Phospho (S)|	AT3G13300.1	AT3G13300.1	| Symbols: VCS | Transducin/WD40 repeat-like superfamily protein | chr3:4304085-4309949 FORWARD LENGTH=1344	24	12	0.00477912	0.0341661	26	0.0241647	0.138163	20171.3	48048.3	105875	206959	168292	121469	12013	26808.5	34219.9	30205.8	48606.1	78327.1	28	32	0.585197	1	22	0.22579	0.660988	18	0.0384321	0.236893	241730	182076	142237	282480	309879	102494	25863.4	34177	72014.7	26055.7	34884.8	66631.6	3	0.470893	0.00133514
6239	ESGSTDGDSPTEKDAGDSNSGLSPKPK	[23] Phospho (S)|	AT4G28080.1	AT4G28080.1	| Symbols: | Tetratricopeptide repeat (TPR)-like superfamily protein | chr4:13948993-13957840 REVERSE LENGTH=1819	32	20	0.0598061	0.129449	26	0.0461702	0.180112	38002.6	39350.2	34404.8	50486.3	53312.7	79472.7	5219.15	5340.86	4157.03	11073.5	7970.58	19448.6	28	12	0.231699	1	26	0.379143	0.830001	24	0.152695	0.383144	35175.2	47759.9	54015.4	53824.9	67945	57293.8	9053.17	3260.96	11876.7	8568.13	6240.46	6249.51	3	-0.720079	-0.00197457
4687	TPGVPGDETTEKLPDESGVEPTENSPK	[25] Phospho (S)|	AT1G30470.1	AT1G30470.1	| Symbols: | SIT4 phosphatase-associated family protein | chr1:10779423-10786415 FORWARD LENGTH=811	24	12	0.0353875	0.0929704	26	0.357562	0.447476	28610.9	35606.9	43948	66847.8	64597.2	46525.7	12659.4	13719.5	10801.3	10310.4	4254.42	13157.3	28	32	0.470369	1	26	0.769695	1	24	0.403237	0.598069	59570.1	61995.3	58404.7	79032.1	83583.6	57437.5	5344.77	7937.54	11993.5	8394.35	6418.25	17434.3	3	0.0945114	0.00027307
16557	QASSEQGFFMRPASPDDVLENLGMNLK	[10] Oxidation (M),[14] Phospho (S),[24] Oxidation (M)|	AT1G06460.1	AT1G06460.1	| Symbols: ACD32.1, ACD31.2 | alpha-crystallin domain 32.1 | chr1:1967308-1969414 REVERSE LENGTH=285	24	16	0.45588	0.632364	22	0.505013	0.574855	171.504	58.6374	2248.04	17143	445.307	1662.88	90.9738	14.8	2173.97	22276.3	369.771	1585.35	24	32	1	1	24.1818	0.238136	0.695766	14	0.181303	0.405968	71995	10502.7	1439.11	101252	37168.4	150.798	43920.5	9683.42	1395.44	55103.5	22757.6	93.0975	3	0.413389	0.00127835
7611	GQSSREGDVELGEQQGGDQGLEDFFKK	[3] Phospho (S)|	AT5G08080.3	AT5G08080.3	| Symbols: SYP132 | syntaxin of plants 132 | chr5:2588532-2591106 FORWARD LENGTH=315	24	12	0.206165	0.326604	24	0.0785751	0.208328	209.646	300.745	16339	52148	19930.5	40691.7	170.358	266.634	10388.7	28238.3	12272	40387.7	12	32	1	1	24.1818	0.0373082	0.423896	16	0.0153759	0.22065	93275.5	39389	24330.1	90305.5	84296.5	14829.3	36939.4	27399.7	22783.5	21415.4	29741.6	14199.2	3	3.06324	0.00924891
7000	MDSVIESEEGLKVDSPNRADAETSNSK	[N-term] Acetylation (N Terminal),[0] Acetylation (N Terminal),[1] Oxidation (M),[15] Phospho (S)|	AT3G62150.1	AT3G62150.1	| Symbols: PGP21 | P-glycoprotein 21 | chr3:23008755-23013579 REVERSE LENGTH=1296	24	12	0.112773	0.204938	26	0.437373	0.519576	4089.03	12089.8	27266	46241.8	33086.8	22335.2	2694.58	8136.44	11689.2	16080.6	20132	15014.4	28	32	1	1	24.1818	0.0828081	0.454531	16	0.0372171	0.236893	54233.7	37811	28216.4	51582.8	58187.7	18698.6	14230.1	5388.98	14625	2086.23	7487.4	10859.5	3	0.791808	0.0024113
15436	SIETTIPSIILPPPPPGPLSPVTTAQK	[24] Phospho (T)|	AT3G58600.1	AT3G58600.1	| Symbols: | Adaptin ear-binding coat-associated protein 1 NECAP-1 | chr3:21668746-21670999 REVERSE LENGTH=302	24	12	1	1	24.1818	0.832697	0.852036	546.84	1114.46	2501.03	11195.4	1242.95	4792.75	38.5067	397.612	1870.13	14277.9	588.588	3434.42	24	32	1	1	24.1818	1	1	19.1111	0.22012	0.45108	27171.3	9539.8	1892.08	54040.6	21817	666.759	18065.8	7771.39	1139.55	24625.9	12341.5	176.544	3	-0.13709	-0.000388035
12984	LSNKDHGLENLDDPFYGSSDEDYSEAR	[18] Phospho (S),[19] Phospho (S)|	AT1G34570.1	AT1G34570.1	| Symbols: | Essential protein Yae1, N-terminal | chr1:12655297-12656444 REVERSE LENGTH=208	24	16	0.0782599	0.159196	24	0.0449338	0.177998	108.933	91.9381	14956.8	46948	13259.6	32599	43.223	17.1298	8249.82	45500.4	8405.74	32514	24	32	1	1	24.1818	0.111734	0.50705	16	0.0701654	0.282177	26396.2	7940.32	8818.71	27946.9	26810.9	4161.27	12049	6083.1	8598.83	12106.8	9942.15	3961.7	3	3.14559	0.0101673
7556, 7556	LQNNDDMDASPSQPLSQSFDPCFNTSK	[7] Oxidation (M),[26] Phospho (S)| [7] Oxidation (M),[18] Phospho (S)|	AT5G42870.1	AT5G42870.1	| Symbols: ATPAH2, PAH2 | phosphatidic acid phosphohydrolase 2 | chr5:17185719-17189681 REVERSE LENGTH=930	24	12	0.093973	0.182903	24	0.156523	0.275201	5052.06	29681.5	39539.9	51800.5	36089.4	25251.5	3972.49	13701.1	9764.32	11158.1	14119	16359.2	28	32	0.974062	1	24	0.859438	1	20	0.140081	0.374717	46163.6	59158	52630	65239.9	81771.8	25187.7	14072.7	7378.08	25293	6044.96	9351.85	16460.4	3, 3	0.0694588872043983, 0.0694588872043983	2.17979936223855E-4, 2.17979936223855E-4
6764	FVEENYPLPEQPEPLSEDDSVKELQR	[16] Phospho (S)|	AT1G79350.1	AT1G79350.1	| Symbols: EMB1135 | RING/FYVE/PHD zinc finger superfamily protein | chr1:29844829-29853215 REVERSE LENGTH=1295	24	16			0	0.489697	0.561689		607.013	25090.4	69197.3	27300.6	59251.3		488.924	14631.1	44897.2	17281.9	59236.8	24	32	1	1	24.1818	0.22075	0.660988	16	0.0772228	0.296615	94255.3	46126.8	47693.5	113623	104557	22129.4	39517.9	36153.6	46697.9	31647.2	30182.4	21653.1	3	0.317659	0.00100585
3189, 14762	AGDSTPEELANATQVQGDYMPIASVK	[5] Phospho (T),[20] Oxidation (M)|	AT5G23900.1	AT5G23900.1	| Symbols: | Ribosomal protein L13e family protein | chr5:8064176-8065081 REVERSE LENGTH=206	24	12	0.00910346	0.0433873	26	0.0404244	0.168801	11461.5	16406.5	76929.3	129225	107188	82162.7	6641.88	7009.57	35328.1	44090.9	41669.8	64561.8	28	32	0.525212	1	22	0.149182	0.547246	20	0.0200246	0.22065	230255	163443	112978	272774	397039	96406.1	51662.6	41187.6	63206	57187.3	76884.9	79243.7	3, 3	1.07924719566954, -0.00433679360420397	0.00300811124043321, -1.20182789942191E-5
2177	LAPAEAVVEDNQKASDIEEGDEVDSK	[15] Phospho (S)|	AT1G52380.1	AT1G52380.1	| Symbols: | NUP50 (Nucleoporin 50 kDa) protein | chr1:19509979-19511301 FORWARD LENGTH=440	28	12	0.0833729	0.164424	26	0.308188	0.407472	38676.7	67390.6	93870.1	127865	144613	88276.1	18387.5	31188.7	24534.2	12587.5	33380.1	44118.7	28	32	1	1	24.1818	0.257956	0.705362	16	0.0693441	0.281511	179446	159667	109518	159514	230380	103892	26043.7	22276.9	37580.7	13082.2	30210	47061.4	3	0.15444	0.000438183
12040	SNGYGDEGYDFDDSDSEIAVGKENLK	[14] Phospho (S)|	AT1G23170.2	AT1G23170.2	| Symbols: | Protein of unknown function DUF2359, transmembrane | chr1:8212724-8215516 FORWARD LENGTH=615	32	12	0.589899	0.781154	24.6667	0.253987	0.358936	201.971	218.046	13013	30271.6	20971.7	30943.1	92.7174	116.514	7905.38	17759.3	12573.3	30544.5	28	32	1	1	24.1818	0.0265764	0.423896	16	0.0205621	0.22065	38966.6	16519.3	15338.5	39158.6	47537.5	12283.7	14274.6	11421.6	14902.5	7453.95	13654.3	12235.2	3	1.30999	0.00380311
10221	GEGYSAEAVALPSTPNKNNGAITLVK	[14] Phospho (T)|	AT5G10470.2	AT5G10470.2	| Symbols: KAC1 | kinesin like protein for actin based chloroplast movement 1 | chr5:3290121-3297248 REVERSE LENGTH=1274	28	12	0.0244865	0.0740069	26	0.0775754	0.20798	4243.22	4924.99	22526.2	24089.2	24810.7	14934.2	3469.59	2880.55	9895.97	3371.96	8816.98	10295.9	24	32	1	1	24.1818	0.051761	0.431596	16	0.00263916	0.22065	27971.2	22732.8	14939	32715.4	30543.5	5301.04	5429.97	4009.17	7860.39	264.102	1883.58	3158.75	3	0.545868	0.0014631
3461	SDAALLNLEEGSSPIPNPSTAAEDSR	[13] Phospho (S)|	AT5G10470.2	AT5G10470.2	| Symbols: KAC1 | kinesin like protein for actin based chloroplast movement 1 | chr5:3290121-3297248 REVERSE LENGTH=1274	24	12	0.206165	0.326604	24.6667	0.0912527	0.21628	1324.21	2993.76	51098.2	121327	75607.6	109129	1005.13	2775.76	31372	58902.6	42713.2	105252	24	32	1	1	24.1818	0.0963188	0.48095	16	0.0100247	0.22065	154433	78837	66810.4	201561	195723	40581.3	54482	33184.5	57085.7	40354.1	51208.8	39503.3	3	0.854367	0.00232406
2751, 7442	GRVTTPSEEDSNNGLPVQQPGTPNQR	[22] Phospho (T)|	AT1G52200.1	AT1G52200.1	| Symbols: | PLAC8 family protein | chr1:19442271-19443407 REVERSE LENGTH=190	24	16	1	1	24.1818	0.632701	0.683829	145460	140611	141081	206011	174525	194426	9854.74	26742.1	21353.6	65914.5	18898.5	19452.1	28	32	1	1	24.1818	1	1	19.1111	0.814678	0.892096	182742	176501	190130	178081	199903	149759	30898.2	20023.6	34980.4	7727.92	13608.1	22102.2	3, 3	-0.839618994624493, -1.10822904452188	-0.00239904268164537, -0.00293035330696512
822	TSSSTISTNPSSPISTASTGKPPLPR	[12] Phospho (S)|	AT5G67385.1	AT5G67385.1	| Symbols: | Phototropic-responsive NPH3 family protein | chr5:26884754-26887083 FORWARD LENGTH=604	28	12	0.133814	0.231914	24	0.557978	0.622846	235508	317877	365383	428536	431406	358153	48170.5	116846	86093.2	56485.1	60674.7	83313.4	24	32	1	1	24.1818	0.957595	1	20	0.365392	0.565245	519844	507378	497770	660683	560628	424307	40174.1	46394.2	93955.2	77325.8	50556.4	86670.6	3	-0.362503	-0.000960736
5506, 834, 8114	SGGMLETQNVGPEEISDDEIELPEGK	[16] Phospho (S)|	AT1G74690.1	AT1G74690.1	| Symbols: IQD31 | IQ-domain 31 | chr1:28061498-28063924 REVERSE LENGTH=587	24	12	0.0166843	0.0594953	26	0.0259214	0.141731	1945.21	12338.3	334217	656614	405602	412780	1120.38	10409.4	196551	292641	251688	403155	28	32	1	1	24.1818	0.0709993	0.449161	16	0.0123205	0.22065	800650	473907	501106	991947	1.08235e+06	228163	276625	171729	437308	165915	172113	221479	3, 3, 2	0.169018144326386, 0.112759028673104, 0.995740830847625	4.82078790810192E-4, 3.23418377774942E-4, 0.00285600974029876
622	SQVDGSTEQSPKLESASSTEPEELKK	[10] Phospho (S)|	AT1G04080.3	AT1G04080.3	| Symbols: PRP39 | Tetratricopeptide repeat (TPR)-like superfamily protein | chr1:1051803-1056550 FORWARD LENGTH=823	32	20	0.316531	0.460099	26	0.23437	0.342774	404804	328041	282613	429993	369197	464983	21200.3	52501.7	39209.7	95068.8	48722.5	102432	28	16	0.585197	1	22	0.484423	0.959208	20	0.532065	0.697317	570599	512141	527358	610155	691314	534567	68682.7	51313.3	97040	33891.9	64169.6	50420.5	3	-1.14177	-0.00327723
5512	TSGLPSQTSGAGSAYATLPQLPLSPR	[24] Phospho (S)|	AT3G13300.1	AT3G13300.1	| Symbols: VCS | Transducin/WD40 repeat-like superfamily protein | chr3:4304085-4309949 FORWARD LENGTH=1344	24	16	0.0294923	0.0836928	22	0.0833418	0.212685	378.117	305.998	21351.9	62773.2	7463.58	23169.9	142.426	116.544	17568.1	73365.9	4000.65	22696.3	24	32	1	1	24.1818	0.0709993	0.449161	14	0.0536461	0.255867	119680	44706	14598.8	158847	99313.6	4901.76	68863.4	41877.9	14063.9	65743.4	50514.9	4433.45	3	0.0900924	0.000237509
9351	TSGDETANVSSPSMAEELPEQSVPKK	[11] Phospho (S),[14] Oxidation (M)|	AT4G31880.1	AT4G31880.1	| Symbols: | LOCATED IN: cytosol, chloroplast; EXPRESSED IN: 24 plant structures; EXPRESSED DURING: 14 growth stages; BEST Arabidopsis thaliana protein match is: Tudor/PWWP/MBT superfamily protein (TAIR:AT1G15940.1); Has 137162 Blast hits to 70781	24	12	1	1	24.1818	0.606038	0.658941	10037.2	11014.5	16496.3	19146.2	18132.1	13771.2	3717.92	5090.48	4121.94	5954.14	4771.24	2597.19	28	20	1	1	24.1818	1	1	19.1111	0.952489	0.969574	43737.4	47114.5	42986.5	47256.2	50734.2	44383	7216.24	7414.94	10075.3	3163.92	7459.7	8777.99	3	-0.648794	-0.00182521
5813	ELDSSSEAVSGNSDKVGADDLSDSEK	[22] Phospho (S)|	AT4G02510.1	AT4G02510.1	| Symbols: TOC159, TOC86, PPI2, TOC160, ATTOC159 | translocon at the outer envelope membrane of chloroplasts 159 | chr4:1104766-1109360 FORWARD LENGTH=1503	28	12	1	1	24.1818	0.807956	0.829553	21449.6	22039.3	22433.7	21706	28835.7	25295.8	2699	8703.64	4381.63	3963.88	4213.55	3938.01	28	24	1	1	24.1818	1	1	19.1111	0.973018	0.97854	19122.6	19949.9	20399.3	18001.1	22222.6	19504.1	3779.73	2235.3	4288.8	2057.03	3769.18	2477.73	3	2.84116	0.0077283
22359, 25413	MEPEELMLSTEVIGQRDSWDLSDRER	[1] Oxidation (M),[7] Oxidation (M),[18] Phospho (S)|	AT5G58140.2	AT5G58140.2	| Symbols: PHOT2, NPL1 | phototropin 2 | chr5:23524771-23529993 FORWARD LENGTH=915	24	16	0.0212909	0.0683791	22	0.0331015	0.155442	384.123	113.147	1188.06	8054.18	807.622	1846.5	102.952	31.8035	814.8	8508.28	316.063	1183.91	24	32	1	1	24.1818	0.129276	0.523058	12	0.0780484	0.297664	8159.82	2958.61	1293.55	16223	5117.97	1071.37	5377.15	1747.53	1132.26	8959.38	2217.51	536.545	3, 3	0.639571853667631, 1.93210143871232	0.00206735544952608, 0.00569440837762158
3318	YRSPSSTELLESGNHSPTSDSVDGGK	[16] Phospho (S)|	AT5G18280.2	AT5G18280.2	| Symbols: ATAPY2, APY2 | apyrase 2 | chr5:6050799-6054875 REVERSE LENGTH=630	28	12	0.0979379	0.183649	26	0.156038	0.274994	54479	79520.5	86957.3	116447	122359	121399	11221.4	24557.7	20520.5	30561.1	12943.7	10947.7	28	32	0.231699	1	22	0.379143	0.830001	20	0.38717	0.585478	90474.6	91799.3	89147.5	112460	116414	87115.3	4034.59	10093.6	15985.7	8246.81	13913	9692.41	3	-0.974468	-0.00271507
19874	GQSSREGDVELGEQQGGDQGLEDFFK	[4] Phospho (S)|	AT5G08080.3	AT5G08080.3	| Symbols: SYP132 | syntaxin of plants 132 | chr5:2588532-2591106 FORWARD LENGTH=315	24	16	0.917776	1	22	0.247112	0.352882	59.0809	2.89851	2358.23	7462.63	1013.45	5444.57	28.0866		1702.9	8352.2	660.067	5414.28	12	32	0.757174	1	22	0.018306	0.423896	16	0.0347071	0.235255	28310	9320.54	3307.4	26433.6	22130.5	1791.78	11581.6	8612.27	3292.36	9024.02	11235.3	1615.32	3	-0.0992548	-0.000286968
17720	SSVFPTSSYSPPEDSLSQDITDTVER	[10] Phospho (S)|	AT4G28300.1	AT4G28300.1	| Symbols: | Protein of unknown function (DUF1421) | chr4:14014860-14016823 FORWARD LENGTH=496	24	16	0.484081	0.656179	26	0.590502	0.646144	181.068	47.9474	671.72	8598.12	329.591	1061.93	79.7586	3.56139	577.829	11244.3	148.129	832.778	24	32	1	1	24.1818	0.345164	0.800201	16	0.123969	0.357588	23188.5	2911.08	440.479	49024	14811.6	250.213	16537.6	2242.53	195.015	24761.3	8508.59	102.972	3	2.59292	0.00757979
15126	TSGLPSQTSGAGSAYATLPQLPLSPR	[15] Phospho (Y),[24] Phospho (S)|	AT3G13300.1	AT3G13300.1	| Symbols: VCS | Transducin/WD40 repeat-like superfamily protein | chr3:4304085-4309949 FORWARD LENGTH=1344	24	12	0.5694	0.75869	24	0.166056	0.284613	214.433	258.921	16284.5	17035.1	4438.39	8053.14	114.373	141.591	14407.3	13850.1	3397.49	7680.91	24	32	1	1	24.1818	0.051761	0.431596	16	0.0284935	0.224111	34884.2	8403.27	3809.13	49913.7	19940.5	1021.59	22527	7219.93	3415.69	25309	7834.5	844.325	3	1.00933	0.00274158
5469	TSSSTISTNPSSPISTASTGKPPLPR	[12] Phospho (S),[15] Phospho (S)|	AT5G67385.1	AT5G67385.1	| Symbols: | Phototropic-responsive NPH3 family protein | chr5:26884754-26887083 FORWARD LENGTH=604	28	12	1	1	24.1818	0.753297	0.783094	36475.4	41392.7	45009.7	48801.6	56127.4	50570.4	10195.7	14420.7	8953.97	5177.83	10366.8	9594.51	24	32	1	1	24.1818	0.334257	0.780686	16	0.236056	0.462636	63893.4	64248.4	52777.7	74366.8	71216.7	51995.7	10089.5	2903.28	10012.4	4269.52	2484.95	6046.38	3	-0.103406	-0.000282325
4127, 686, 2345, 2565, 2214	KSPTVVTVQPSSPRFPISTPTAGAQR	[12] Phospho (S)|	AT1G11360.1	AT1G11360.1	| Symbols: | Adenine nucleotide alpha hydrolases-like superfamily protein | chr1:3822171-3822899 REVERSE LENGTH=242	24	16	0.361562	0.513999	22	0.311749	0.411454	444941	333948	491879	559895	524918	444379	84328.1	69327	68609.1	36399.2	87181.8	101270	24	32	1	1	24.1818	0.29399	0.751587	16	0.0645784	0.272503	651974	676825	541446	800973	763804	398736	71514.8	115773	144160	55825.1	82981.1	98665.3	3, 2, 3, 3, 2	-6.45342310598708, -0.585364060019847, -1.40276964824199, 0.103040262512374, -1.31762377503859	-0.0179949011671852, -8.39231535792351E-4, -0.00219082669923409, 2.74121348866174E-4, -0.0020578470239343
7935	SSSFSMFGFPAGIDTNNEAIPEKDIK	[3] Phospho (S),[6] Oxidation (M)|	AT3G62150.1	AT3G62150.1	| Symbols: PGP21 | P-glycoprotein 21 | chr3:23008755-23013579 REVERSE LENGTH=1296	24	12	0.0137505	0.0535263	24	0.0625484	0.193405	54.1795	132.207	46568.1	80822.8	29784.4	31988	22.2305	100.229	29069.9	58775.6	18852.8	31886.9	12	32	1	1	24.1818	0.044008	0.423896	16	0.0200208	0.22065	119390	52903.8	37671.1	117706	92779	14710.6	47968.8	38628.5	36945.3	34131.2	28898.7	14557.3	3	-0.79363	-0.00229937
4791	MESDEAAAVSPQATTPSGGTGASGPK	[N-term] Acetylation (N Terminal),[0] Acetylation (N Terminal),[1] Oxidation (M),[3] Phospho (S),[10] Phospho (S)|	AT2G19520.1	AT2G19520.1	| Symbols: FVE, ACG1, MSI4, NFC4, NFC04, ATMSI4 | Transducin family protein / WD-40 repeat family protein | chr2:8456006-8459235 FORWARD LENGTH=507	24	16	1	1	24.1818	0.422133	0.506289	80298.7	55091.5	70510.9	109152	82748.1	86587.8	7401.3	15782.4	15251.7	47190.3	14843.9	14152.4	28	32	1	1	24.1818	1	1	19.1111	0.917942	0.95227	118247	130605	126321	117226	141224	109177	22646.3	24892.5	24699.3	15775.3	11804.8	14928.5	3	-0.577004	-0.00151234
11118	VSPASILASPSPPAPTSPSSSSISVR	[24] Phospho (S)|	AT3G22380.2	AT3G22380.2	| Symbols: TIC | time for coffee | chr3:7913181-7918967 FORWARD LENGTH=1555	24	12	0.0427105	0.104458	24	0.0334723	0.156204	485.078	1533.12	13734.8	33033.3	22486.4	18564.8	333.225	1345.23	8485.52	10643.8	12432.4	15464.3	28	32	1	1	24.1818	0.334257	0.780686	16	0.00663872	0.22065	38597.4	30357.5	22820.3	48980.3	56519.8	10776.7	11105.2	9912.43	16529.2	7973.34	6387.94	10276.9	3	-1.17701	-0.00301109
28289	SSSMSSDLPPSPLGQLAVQLSDSDLR	[4] Oxidation (M),[5] Phospho (S)|	AT2G25800.1	AT2G25800.1	| Symbols: | Protein of unknown function (DUF810) | chr2:11006138-11009728 REVERSE LENGTH=987	24	16	0.994828	1	22	0.491736	0.562735	85.5497	56.5387	113.417	317.695	292.924	180.986	24.886	17.1772	10.2961	295.348	175.28	90.3475	24	32	1	1	24.1818	0.468427	0.959208	12	0.361867	0.561737	3530.31	316.572	127.442	12962.7	513.093	62.5824	3188.41	125.391	39.0235	11934.8	253.82	20.1503	3	0.191144	0.000531815
3848	SLSENDAGRNELFESPVEVEDHNSSK	[3] Phospho (S)|	AT2G30710.1	AT2G30710.1	| Symbols: | Ypt/Rab-GAP domain of gyp1p superfamily protein | chr2:13086147-13088991 REVERSE LENGTH=440	24	16	0.213744	0.334214	22	0.459392	0.535123	32597.7	28262.8	74904.9	125563	95734.5	79603.4	23208	17178	29868.5	17524.3	31024.7	55861.1	28	32	1	1	24.1818	1	1	19.1111	0.113384	0.344718	97925.2	81602.7	69442.8	106691	120194	47803.7	16335	26678.3	32152.6	13635.3	10439.6	28454	3	0.522367	0.00155053
9276	TSGMPSETSDVDSAYAPSPQLPLSPR	[4] Oxidation (M),[24] Phospho (S)|	AT3G13290.1	AT3G13290.1	| Symbols: VCR | varicose-related | chr3:4297529-4303113 FORWARD LENGTH=1340	24	12	0.0560133	0.126391	26	0.313752	0.412281	5924.72	13487.4	22154.2	48132	31630.7	20709.8	4021.75	8769.42	7850.65	11138.1	11205.7	12837.4	28	32	1	1	24.1818	0.149182	0.547246	16	0.101132	0.332256	48733.4	45830.9	33312.2	53130.4	70873.6	20412.7	14506	8291.17	16724.6	3494.8	5194.55	12558	3	-0.0362875	-0.000101069
722, 1974	SDDEHHFEASESGASKTYPQSAGNIR	[N-term] Acetylation (N Terminal),[0] Acetylation (N Terminal),[1] Phospho (S)|	AT1G26630.1	AT1G26630.1	| Symbols: FBR12, ATELF5A-2, ELF5A-2 | Eukaryotic translation initiation factor 5A-1 (eIF-5A 1) protein | chr1:9205968-9207098 FORWARD LENGTH=159	24	16	0.0202521	0.0654673	26	0.00649305	0.0847333	378269	280663	330151	1.94645e+06	647237	846766	164572	90296.7	87892.8	1.26173e+06	41579.1	218235	24	20	0.974062	1	22	0.545693	1	14	0.307017	0.521098	764561	620467	401453	868076	780453	761737	95006.1	150854	89145.5	98692.5	134809	350555	3, 2	-0.41029775503919, -0.603366975756857	-0.00120677395261737, -0.00111844573575581
3005	YRSPSSTELLESGNHSPTSDSVDGGK	[16] Phospho (S),[18] Phospho (T)|	AT5G18280.2	AT5G18280.2	| Symbols: ATAPY2, APY2 | apyrase 2 | chr5:6050799-6054875 REVERSE LENGTH=630	28	12	0.0202521	0.0654673	26	0.0806832	0.209993	38283.5	47641.4	59073.2	90325.9	103053	89312.2	7024.45	13702.5	17173	25170.7	13820.3	7218.87	24	20	0.420343	1	26	0.687834	1	24	0.560689	0.720954	61264.4	64061.9	58366.5	78693.4	73355.5	69756.9	4187.54	10108.9	12033	5073.24	4364.35	10530.7	3	-0.225073	-0.000645098
7089	TRDSDEEDRDYDVAALANNLSQAFR	[4] Phospho (S)|	AT1G07990.1	AT1G07990.1	| Symbols: | SIT4 phosphatase-associated family protein | chr1:2477413-2482898 FORWARD LENGTH=802	24	16	0.757174	0.949341	24.6667	0.837908	0.855614	20020.5	15072.8	21949.9	51461.3	19912.2	31720.4	2457.7	1142.58	7348.45	52789.1	2514.57	6993.17	24	32	1	1	24.1818	0.22579	0.660988	16	0.0962354	0.325419	117674	33177.3	17478.9	172612	82098.3	12884.6	71809.9	9202.46	4941.27	87276.4	34163.9	913.264	3	0.128289	0.000378488
3796	KRSAPTTPINQNAAAAFAAVSEEER	[6] Phospho (T),[7] Phospho (T)|	AT4G37870.1	AT4G37870.1	| Symbols: PCK1, PEPCK | phosphoenolpyruvate carboxykinase 1 | chr4:17802974-17806332 REVERSE LENGTH=671	32	12	0.232888	0.362623	24	0.296389	0.396774	304.025	1988.7	44054.9	146690	123466	196558	189.928	1714.38	25090.1	36505.9	75670.4	191479	28	32	1	1	24.1818	0.29399	0.751587	16	0.0232204	0.222455	93017.1	49766.9	55442.8	102096	124078	32677.3	30676.2	27118.4	48826.2	23681.6	29694.7	31911.8	3	-0.0864594	-0.000241071
5308	FGPLASGLENETTLPSYGSSPPRDK	[20] Phospho (S)|	AT4G29440.1	AT4G29440.1	| Symbols: | Regulator of Vps4 activity in the MVB pathway protein | chr4:14473942-14477721 REVERSE LENGTH=1090	24	12	0.00998818	0.0473007	26	0.00485416	0.077088	308.167	999.62	48686.7	117490	65524.1	96795.9	218.531	777.295	31616.9	38118.5	37993.3	94903.6	28	32	1	1	24.1818	0.0963188	0.48095	16	0.00922168	0.22065	118468	70548	54311.1	151419	157511	27578.7	41163	34077	47829.7	24604.3	43038.7	26654.6	3	0.0834587	0.000225276
16435	GNDNWDAFQNLLLKDNDSEPEELLR	[18] Phospho (S)|	AT4G27430.1	AT4G27430.1	| Symbols: CIP7 | COP1-interacting protein 7 | chr4:13718817-13722736 FORWARD LENGTH=1058	28	16	0.142278	0.245438	22	0.205481	0.318975	127.351	30.4561	61.3763	282.401	437.847	122.797	64.0889	7.17997	20.9315	96.201	409.187	22.4168	24	28	1	1	24.1818	1	1	19.1111	0.469949	0.6538	413.711	389.936	120.854	2102.76	113.152	463.054	174.025	267.786	17.168	1822.34	30.1632	26.3516	3	0.84979	0.00257006
732, 188	ATTEVGEAPATTTEAETTELPEIVK	[3] Phospho (T)|	AT2G46820.1	AT2G46820.1	| Symbols: PTAC8, TMP14, PSAP, PSI-P | photosystem I P subunit | chr2:19243729-19244870 FORWARD LENGTH=174	24	12	0.0294923	0.0836928	26	0.0861925	0.214562	171309	677539	2.04177e+06	4.15978e+06	3.29038e+06	2.44103e+06	136594	562714	857392	465237	1.455e+06	2.06335e+06	28	32	1	1	24.1818	0.257956	0.705362	16	0.023151	0.222455	4.48119e+06	3.55748e+06	2.06487e+06	4.67921e+06	4.89005e+06	1.74641e+06	735183	852499	1.21589e+06	281825	666844	1.37467e+06	2, 3	-0.121313177048535, -0.00453513983825008	-3.235715403207E-4, -1.20963131848839E-5
27408	YGSAPGSFLNSVVDEVIGGGSSNAR	[3] Phospho (S)|	AT1G05805.1	AT1G05805.1	| Symbols: | basic helix-loop-helix (bHLH) DNA-binding superfamily protein | chr1:1744843-1747427 FORWARD LENGTH=362	24	12	0.833545	1	24	0.623674	0.676512	2.43997	23.0158	35.0118	79.7671	23.3506	30.7779				41.6761	11.2276	19.0928	24	32	1	1	24.1818	1	1	19.1111	0.294758	0.511531	33.6685	47.3007	53.99	205.322	61.173	15.1616	7.19016	29.3377	24.3622	151.033	55.4749	9.24262	3	0.0954041	0.000240336
5773	TAPDGSPPPAAAAGDEDIYSIDAAK	[6] Phospho (S)|	AT2G25720.1	AT2G25720.1	| Symbols: | unknown protein; Has 38 Blast hits to 38 proteins in 18 species: Archae - 0; Bacteria - 0; Metazoa - 0; Fungi - 0; Plants - 38; Viruses - 0; Other Eukaryotes - 0 (source: NCBI BLink). | chr2:10955664-10956017 REVERSE LENGTH=117	28	16	0.467725	0.635747	26	0.451473	0.529605	25424.2	25076.5	52252.6	40836.8	70826.4	39152.5	17005	11322.8	14652.6	5127.75	10335.4	19954.2	28	32	0.525212	1	22	0.687834	1	20	0.196614	0.42401	84260.3	88212.4	68798.6	113958	119503	65551.9	9392.27	14862.1	19108.5	16096.7	11880.4	18942.7	2	0.390816	0.000968865
2709, 5573	SQVQESVSNDTMVKPDSSTTPTPGR	[1] Phospho (S),[12] Oxidation (M)|	AT5G58140.2	AT5G58140.2	| Symbols: PHOT2, NPL1 | phototropin 2 | chr5:23524771-23529993 FORWARD LENGTH=915	24	16	0.411814	0.573916	22	0.441331	0.52147	121704	100678	146951	169290	163870	132322	16816.1	30609.2	25276.3	58032.4	14459.8	16772.3	16	32	1	1	24.1818	1	1	19.1111	0.453264	0.640556	191757	204168	188318	197056	204151	144274	23066.2	22776.8	36107.1	13940	15672.1	18479.9	3, 3	-2.46352627018804, -0.569069213763206	-0.00675794723520085, -0.00155196891728338
2747	SALASSACTEQINKPTPMLSPVSVK	[18] Oxidation (M),[20] Phospho (S)|	AT4G28080.1	AT4G28080.1	| Symbols: | Tetratricopeptide repeat (TPR)-like superfamily protein | chr4:13948993-13957840 REVERSE LENGTH=1819	28	12	0.208658	0.326604	26	0.312523	0.411499	46256.4	62807.3	107107	136280	142070	107483	16452	28895.5	28876.1	29601.6	42031.2	55196	24	32	0.420343	1	22	0.19715	0.624935	18	0.0451332	0.240331	139947	119642	100429	191930	188979	87492.2	21371.1	11998.3	34698.8	23471.6	11263	47017	3	-0.639982	-0.00173518
6514	VHDDDEDVSSEDENETHNSNAVYYK	[10] Phospho (S)|	AT1G37130.1	AT1G37130.1	| Symbols: NIA2, B29, NIA2-1, CHL3, NR, NR2, ATNR2 | nitrate reductase 2 | chr1:14158617-14161652 FORWARD LENGTH=917	24	12	0.0707346	0.14548	22	0.167257	0.2854	49508.8	60955.4	92183.9	117312	106713	82216.1	6181.77	26304.5	15895.7	54281.1	18604.6	15525.9	28	32	1	1	24.1818	1	1	19.1111	0.402407	0.598021	25391.4	34636.5	37976.8	33340.2	40600.9	22656.6	4489.45	7707.71	12108.9	4398.48	8273.93	10045.2	3	-0.82459	-0.00246564
3952, 485	KVSNPSFIAAQSKFEELTSSTGSNK	[3] Phospho (S)|	AT1G19870.1	AT1G19870.1	| Symbols: iqd32 | IQ-domain 32 | chr1:6895400-6898539 REVERSE LENGTH=794	24	12	0.0244865	0.0740069	26	0.0150243	0.117175	144171	151659	207635	474052	242680	255505	8121.73	24408.7	46970.2	103218	60113.6	61300.2	24	32	1	1	24.1818	0.22579	0.660988	16	0.11916	0.35086	580002	423838	339256	602795	540030	323182	69745.7	100777	104060	81641.3	104482	84718.6	3, 2	-0.113597882561448, -5.33530131456331	-3.10837965571409E-4, -0.00776666374781598
13756	ESSPGFDVLVDNEAGDSEYYHVEDR	[3] Phospho (S)|	AT2G02160.1	AT2G02160.1	| Symbols: | CCCH-type zinc finger family protein | chr2:553407-555899 REVERSE LENGTH=669	24	16	0.095228	0.183649	22	0.16996	0.2872	585.301	150.412	5537.58	17509.7	1648.7	3990.03	255.127	73.9661	4894.39	21284.9	869.326	3749.11	24	32	1	1	24.1818	0.044008	0.423896	12	0.038776	0.236893	42458.1	6947.48	1932.04	46893.3	27330.8	1134.61	29237	5076.06	1510.35	19118.2	14723.6	587.791	3	0.983024	0.0028588
6422, 6422	IMNPNDPEYNSDSQSQAPPHPPSSR	[2] Oxidation (M),[11] Phospho (S)| [2] Oxidation (M),[9] Phospho (Y)|	AT3G25070.1	AT3G25070.1	| Symbols: RIN4 | RPM1 interacting protein 4 | chr3:9132458-9133747 FORWARD LENGTH=211	24	20	0.67399	0.860277	24.6667	0.300606	0.400629	83083.3	58783.8	55497.2	115550	77653.4	90313.3	11261.6	8797.31	12690.6	47500.3	13182	11675.1	12	32	1	1	24.1818	1	1	19.1111	0.975625	0.980205	81221.9	72060.8	78699.9	78435	77973.9	69015.9	11697.6	14730.5	15683.8	12947.9	8927	8547.66	3, 3	-0.703257986265871, -0.703257986265871	-0.00201144154380017, -0.00201144154380017
6009	VGYGQILEPEQIHDESSTDNERESR	[16] Phospho (S)|	AT5G45420.1	AT5G45420.1	| Symbols: | Duplicated homeodomain-like superfamily protein | chr5:18405668-18406597 REVERSE LENGTH=309	24	12	0.00910346	0.0433873	26	0.149831	0.27123	15003.4	24994.2	40867.4	82559.6	71994.5	46667.6	9468.27	13793.8	12661.5	17277.3	16288.9	25096.7	28	32	0.333479	1	22	0.19715	0.624935	20	0.270541	0.492016	68968.3	55297.8	51492	76476.7	82339.3	48274.9	8514.08	8601.55	13588.2	5926.43	5933.93	18325.5	3	0.375049	0.00111288
3323, 1241, 906	NSVVSLGKSPSYKEVALAPPGSIAK	[11] Phospho (S)|	AT1G01320.1	AT1G01320.1	| Symbols: | Tetratricopeptide repeat (TPR)-like superfamily protein | chr1:121582-130099 REVERSE LENGTH=1797	24	20	1	1	24.1818	0.204938	0.318975	397382	414919	333652	579859	431736	425884	65142.2	74152	54339.5	56718.9	37435.3	71501.8	24	20	0.0316317	1	22	0.00891486	0.423896	20	0.0350565	0.235302	494897	437095	414886	714415	636852	447449	33660.9	56691.6	79889.5	24038.1	52864.8	87526.7	3, 2, 3	0.246399719774208, -0.260586002055447, -0.221816928989275	6.35302425962436E-4, -4.67464290977659E-4, -3.97916590372915E-4
4469	DSKPSVAEAAAPLKTPENSPSAEDA	[15] Phospho (T),[19] Phospho (S)|	AT3G15970.1	AT3G15970.1	| Symbols: | NUP50 (Nucleoporin 50 kDa) protein | chr3:5408982-5410379 REVERSE LENGTH=465	28	24	1	1	24.1818	0.687737	0.726538	62321.8	59401.8	69754.7	56845.3	81018	72737.6	5675.56	14550.6	12878.1	8327.13	6048.65	9431.58	28	16	1	1	24.1818	1	1	19.1111	0.656637	0.787592	54924.3	48852.5	57224.2	56944.2	65955.5	58021.4	3613.79	8506.81	11329.3	3075.33	5076.31	7414.86	3	-1.00578	-0.00265638
2649, 6320	AAAVAALSQVLVAENKKSPDTSPTR	[18] Phospho (S),[24] Phospho (T)|	AT2G41740.1	AT2G41740.1	| Symbols: VLN2, ATVLN2 | villin 2 | chr2:17410962-17416878 REVERSE LENGTH=976	24	12	0.0503894	0.114395	26	0.113433	0.235634	8808.21	9543.2	123256	173910	124269	161431	6339.37	5932.39	74560.5	41439.2	67372.1	154282	24	32	1	1	24.1818	0.0607067	0.431596	16	0.014442	0.22065	220301	152661	86894.7	317366	288078	60419.9	65396.5	64908.7	65442.4	42889.8	56820.1	42856.8	3, 4	-0.854378603763604, 0.344594248723183	-0.00229255265503525, 9.24649161788693E-4
10766	DSYQNDYQEEDDSSGSGTVVIRSPR	[23] Phospho (S)|	AT1G53165.3	AT1G53165.3	| Symbols: ATMAP4K ALPHA1 | Protein kinase superfamily protein | chr1:19814386-19819233 FORWARD LENGTH=688	24	16	0.0437463	0.106816	22	0.0245591	0.139354	1297.87	1215.5	34323.2	54511	33088.8	28397.8	556.563	554.491	17043.4	14901.3	18081.8	27043.6	28	32	1	1	24.1818	0.257956	0.705362	16	0.0351544	0.235302	47934.1	26366.2	22201.6	55925.7	60015.3	19253.6	13142.2	9502.75	14716	10881.2	12858.3	16603.5	3	-0.221495	-0.000638609
2619	SSTKDMSTVQNATPFNGVAPSTTVR	[N-term] Acetylation (N Terminal),[0] Acetylation (N Terminal),[2] Phospho (S),[6] Oxidation (M)|	AT3G44310.1	AT3G44310.1	| Symbols: NIT1, ATNIT1, NITI | nitrilase 1 | chr3:15986901-15988841 FORWARD LENGTH=346	24	12	0.208658	0.326604	26	0.326382	0.421847	61122.5	65785.6	70012.6	127338	104079	80341.2	11713.6	22052	15364.6	26356.8	14313.3	10132.3	28	20	1	1	24.1818	0.613334	1	12	0.259635	0.482436	142611	172149	127445	169582	203668	134533	16161.3	19947.5	30972.1	12392.7	21513.1	25687.9	3	-0.458253	-0.00125251
12716	ENSLFGGDADITEKPIEPIKVYSEK	[3] Phospho (S)|	AT2G20190.1	AT2G20190.1	| Symbols: ATCLASP, CLASP | CLIP-associated protein | chr2:8711862-8718813 REVERSE LENGTH=1439	24	16	0.169781	0.281453	22	0.0743503	0.204	301.528	86.8274	12402.8	29432.5	11868.9	27614.3	243.235	25.7765	7567.14	19884.4	8128.03	27329.8	28	32	1	1	24.1818	0.0963188	0.48095	16	0.0289378	0.224111	32390.7	16022.9	14258.8	43106.8	45911.5	6535.68	13682.6	11087	13747.4	11792.4	16808.2	6320.01	3	0.23327	0.000666769
59226	YGSAPGSFLNSVVDEVIGGGSSNAR	[7] Phospho (S)|	AT1G05805.1	AT1G05805.1	| Symbols: | basic helix-loop-helix (bHLH) DNA-binding superfamily protein | chr1:1744843-1747427 FORWARD LENGTH=362	24	16			0	0.798216	0.822371		31.7504		87.0131	36.1884					65.5342	11.3846		24	32	1	1	24.1818	1	1	19.1111	0.765983	0.865171	32.2043	52.0107	30.5119	89.3843	40.3784	19.8262		11.1925	0.896046	49.7885	36.7028		3	-0.842495	-0.00212236
6802, 6802	QLGAQLSGSMSFSSQMSKEDEEMSR	[10] Oxidation (M),[11] Phospho (S),[16] Oxidation (M),[23] Oxidation (M)| [10] Oxidation (M),[13] Phospho (S),[16] Oxidation (M),[23] Oxidation (M)|	AT3G09980.1	AT3G09980.1	| Symbols: | Family of unknown function (DUF662) | chr3:3069358-3071145 FORWARD LENGTH=178	24	16	0.0423042	0.103806	24	0.037427	0.164507	1359.06	1307.51	21279.8	39815.7	18687.7	14035.2	997.245	682.931	12288.4	19489.2	15047.8	11908	28	32	1	1	24.1818	0.111734	0.50705	16	0.0195886	0.22065	107231	73664.6	42244.5	134961	139458	32756	35344.7	26866.9	31127.9	17288.5	32311.2	28025.9	3, 3	-0.086709134233569, -0.086709134233569	-2.49475220243767E-4, -2.49475220243767E-4
4382	VHDDDEDVSSEDENETHNSNAVYYK	[9] Phospho (S),[10] Phospho (S)|	AT1G37130.1	AT1G37130.1	| Symbols: NIA2, B29, NIA2-1, CHL3, NR, NR2, ATNR2 | nitrate reductase 2 | chr1:14158617-14161652 FORWARD LENGTH=917	28	12	0.000899615	0.0173731	26	0.0158132	0.118979	49119.3	63644.4	83208	167871	170776	112425	4669.31	25286.3	16496.5	69876.5	13144.3	17479.2	28	12	0.231699	1	26	0.379143	0.830001	24	0.188313	0.414234	22437.5	32529.2	48096.9	41548.5	55034.8	37984.4	5003.66	5210.12	11625.3	7369.58	12509.8	9488.96	3	0.478308	0.00146845
5303, 5303	ASGSAPIAGLSDTSSDSEESETEQK	[17] Phospho (S)| [15] Phospho (S)|	AT4G17140.3	AT4G17140.3	| Symbols: | pleckstrin homology (PH) domain-containing protein | chr4:9613617-9636618 REVERSE LENGTH=4219	28	16	1	1	24.1818	0.370276	0.458787	33451.5	32502.4	39572.8	38300.4	48979.5	42714.1	3873.14	6683.64	4376.91	10255.2	7208.72	2170.93	28	32	1	1	24.1818	0.111734	0.50705	12	0.171993	0.401943	38083.8	50654.2	43292.4	45036.5	58063.4	37411.1	5031.96	4586.68	7603.74	944.64	5760.01	4916.59	3, 3	-0.315934125003153, -0.315934125003153	-8.09438835403853E-4, -8.09438835403853E-4
54363, 89163	SNSMDGEMSSASFNIESILASVSGK	[3] Phospho (S),[4] Oxidation (M),[8] Oxidation (M)|	AT1G43700.1	AT1G43700.1	| Symbols: VIP1, SUE3 | VIRE2-interacting protein 1 | chr1:16484352-16486017 FORWARD LENGTH=341	20	28			0	0.274269	0.377971		9.03616	42.7693	20.583	4.02115				15.4375	10.5473			24	12			0			0	0.288068	0.505892	39.3828	95.693		967.457		91.3805	25.4848	13.6938		808.756			3, 3	0.519222991948906, -0.387549489667851	0.00138066741556031, -0.00103053401062425
2201	AGIVTEPWSVAENGNPSITAKGSSR	[N-term] Acetylation (N Terminal),[0] Acetylation (N Terminal),[19] Phospho (T)|	AT2G38170.3	AT2G38170.3	| Symbols: CAX1, ATCAX1, RCI4 | cation exchanger 1 | chr2:15990113-15993178 REVERSE LENGTH=475	24	16	0.130427	0.231714	24	0.123986	0.245351	334.969	242.669	3413.1	101412	18511.6	9391.19	222.796	55.2171	2088.85	123235	15544.2	8376.31	24	20	1	1	24.1818	0.0373082	0.423896	12	0.0231481	0.222455	116025	83723.4	3616.97	249969	134302	6693.51	97802.4	75158.9	2993.16	115010	102269	6297.03	3	0.630836	0.00167124
4153	ASDSHTPTVTTPEKPLENKVSEEAK	[N-term] Acetylation (N Terminal),[0] Acetylation (N Terminal),[21] Phospho (S)|	AT3G05900.1	AT3G05900.1	| Symbols: | neurofilament protein-related | chr3:1761408-1763854 REVERSE LENGTH=673	28	12	0.948114	1	26	0.513673	0.582941	53923.4	62687.1	96679.7	102083	108904	91099.6	25276.1	22545.4	28183.3	22437	17267.1	28226.6	24	32	0.585197	1	22	0.613334	1	20	0.560347	0.720954	73341	70495.5	76204.9	112379	87935.4	68767.2	8189.2	7984.23	20937.3	25171.1	2016.82	11862.6	3	-1.02787	-0.0028948
1932	APPPVQIVDINHDDEDDESDDEFAR	[19] Phospho (S)|	AT1G76970.1	AT1G76970.1	| Symbols: | Target of Myb protein 1 | chr1:28922841-28924854 REVERSE LENGTH=446	24	12	0.0423042	0.103806	26	0.184709	0.302728	23405.9	42472.5	192766	299136	268494	191617	18330.9	23724.2	77196.4	31438.7	101495	152035	28	32	0.721929	1	22	0.22579	0.660988	18	0.030848	0.224111	256390	205962	180098	293750	350820	96499.6	40475.4	33428.2	89130.8	25559.6	52952.6	62199.1	3	0.154427	0.000450493
13419	SSVLHSQPKSTVGTPAYIAPEILLR	[10] Phospho (S),[11] Phospho (T)|	AT3G50500.2	AT3G50500.2	| Symbols: SNRK2.2 | SNF1-related protein kinase 2.2 | chr3:18741805-18743904 REVERSE LENGTH=369	24	16	0.0353875	0.0929704	22	0.0945428	0.218895	5294.59	3916.08	11363.2	30736.6	11182.3	16701.7	956.771	215.64	5429.98	17630	3948.15	9571.55	24	20	1	1	24.1818	0.687834	1	16	0.186774	0.413997	41819.6	29171.2	21058.3	61724	55881	22032.8	15147.1	16567.5	16667.3	26765.7	14104	18733.4	3	-0.275509	-0.000777872
8479	SINSESDSDSDFPHENQQGNPGLGK	[6] Phospho (S)|	AT5G17520.1	AT5G17520.1	| Symbols: RCP1, MEX1 | root cap 1 (RCP1) | chr5:5772796-5775231 REVERSE LENGTH=415	32	20	1	1	24.1818	0.807774	0.829553	25859.5	22943	22011.9	25743	26947.2	29401	1182.62	4094.49	2846.8	7460.5	3228.06	5554.11	24	12	0.179661	1	24.6667	0.29399	0.751587	24	0.373644	0.571141	21749.5	25769.1	29962.2	32478.2	26401.9	28130.9	2516.17	3320.72	5010.13	2697.82	3101.66	2769.96	3	-0.101684	-0.000278422
15343	SSVLHSQPKSTVGTPAYIAPEVLLR	[6] Phospho (S),[11] Phospho (T)|	AT5G66880.1	AT5G66880.1	| Symbols: SNRK2-3, SNRK2.3, SRK2I | sucrose nonfermenting 1(SNF1)-related protein kinase 2.3 | chr5:26710697-26712732 FORWARD LENGTH=361	24	12	0.0380078	0.0996783	24.6667	0.0212793	0.131626	56.7125	83.0124	6226.23	16998.6	4440.16	11276.8	32.2878	59.6278	3847.04	8724.93	2527.64	11127.4	28	20	1	1	24.1818	0.129276	0.523058	16	0.0284499	0.224111	33135	24132.4	11562.1	37255.7	38596.7	18687.7	11731.1	18712.5	11440.7	17628	9043.08	18519.6	3	-1.11134	-0.00312218
10298	PLPQGLPMASAISSGGSGGGSDSPR	[8] Oxidation (M),[23] Phospho (S)|	AT5G14540.1	AT5G14540.1	| Symbols: | Protein of unknown function (DUF1421) | chr5:4687333-4689624 REVERSE LENGTH=547	28	32	1	1	24.1818	0.780956	0.806253	21998.4	18858	30802.2	21000	33610.4	16169.3	10797.4	10664.6	10142.5	3209.4	8370.07	7365.37	28	32	0.883287	1	24	0.769695	1	20	0.150529	0.382539	19082.4	24777.2	21396.7	27076.5	33073.8	14318.7	2550.44	3274.39	7076.2	3996.45	4079.52	5168.06	3	0.109554	0.000260526
7019, 7019	SQERGNSEYDPDFSAIADGDKEALR	[1] Phospho (S)| [7] Phospho (S)|	AT2G02160.1	AT2G02160.1	| Symbols: | CCCH-type zinc finger family protein | chr2:553407-555899 REVERSE LENGTH=669	24	12	0.00595069	0.0362651	26	0.0530008	0.18507	2422.89	4733.59	22244.5	50867.1	31992.5	26428.8	1936.95	3896.03	9557.07	10557.3	17375.1	19187.6	28	32	1	1	24.1818	0.436848	0.902094	16	0.0749721	0.29276	63303.6	48942.1	34334.2	73716.7	74513.6	31574.8	12486.2	11364.6	18802.3	6638.93	7335.26	19025.7	3, 3	0.157377838186181, 0.157377838186181	4.48403155587584E-4, 4.48403155587584E-4
22400	MILEAPQESSEEDNFLENLSGMPIR	[1] Oxidation (M),[9] Phospho (S),[10] Phospho (S),[22] Oxidation (M)|	AT4G32300.1	AT4G32300.1	| Symbols: SD2-5 | S-domain-2 5 | chr4:15599970-15602435 FORWARD LENGTH=821	24	16	1	1	24.1818	0.131139	0.254134	75.3479	0.65441	95.2412	5728.31	244.319	157.219	26.5409		12.5041	8426.94	139.785	109.614	12	20	1	1	24.1818	0.0374281	0.423896	12	0.0282752	0.224111	52830.7	548.968	75.4419	40867.6	1868.28	289.622	42012.7	337.708	36.5778	31455.2	1322.79	209.03	3	1.70377	0.0051799
10844	TASAEGLSTNTGEEASAITHDETSR	[3] Phospho (S)|	AT3G48890.1	AT3G48890.1	| Symbols: ATMP2, ATMAPR3, MSBP2, MAPR3 | membrane-associated progesterone binding protein 3 | chr3:18129669-18131353 FORWARD LENGTH=233	28	12	0.0136899	0.0534303	26	0.0888988	0.215634	2520.35	7472.06	12553.9	23490.1	24652.5	14794.9	1216.05	4715.72	4333.29	5918.77	7386.03	9023.51	28	32	1	1	24.1818	1	1	19.1111	0.162482	0.391315	16869.8	15550.8	13075.5	18591.9	22084.3	10774.8	1531.83	2317.87	5348.17	2636.15	3058.69	6232.61	3	1.06646	0.00278785
15174	IMNPNDPEYNSDSQSQAPPHPPSSR	[15] Phospho (S)|	AT3G25070.1	AT3G25070.1	| Symbols: RIN4 | RPM1 interacting protein 4 | chr3:9132458-9133747 FORWARD LENGTH=211	32	20	0.0707346	0.14548	26	0.343546	0.43724	30488.9	23803.3	22331.7	33653.3	37012.8	42059.3	7561.85	5636.27	3707.09	11446.9	3822.92	3983.56	24	16	0.0682821	1	22	0.257956	0.705362	18	0.293033	0.511369	6945.97	4449.11	11594	15510.7	8517.38	6864.85	1075.18	1645.85	2844.18	4225.28	2836.17	2427.59	3	-0.50405	-0.00143361
12546	LSSIARPTAQGSSDPPPPQPRPTSR	[2] Phospho (S),[24] Phospho (S)|	AT2G46630.1	AT2G46630.1	| Symbols: | unknown protein; LOCATED IN: chloroplast; EXPRESSED IN: 22 plant structures; EXPRESSED DURING: 13 growth stages; Has 110095 Blast hits to 59224 proteins in 2216 species: Archae - 177; Bacteria - 15429; Metazoa - 38345; Fungi - 18843; P	24	20	1	1	24.1818	0.350503	0.441965	10758.8	10878.8	7493.5	21436.2	9959.04	11240.2	2362.18	2447.21	1873.49	10554.2	2712.9	4762.41	28	20	0.525212	1	22	0.429056	0.888461	18	0.604335	0.757568	33973.8	37074.5	22671.2	30124.3	40470.2	28468.9	4946.98	14395.3	3701.46	6063.64	3950.59	3026.52	3	-0.958461	-0.00264466
3221	ILSPAHKPESSSGTSSPSQFSLPAK	[11] Phospho (S),[12] Phospho (S),[14] Phospho (T)|	AT1G75100.1	AT1G75100.1	| Symbols: JAC1 | J-domain protein required for chloroplast accumulation response 1 | chr1:28191108-28193769 REVERSE LENGTH=651	28	16	0.114666	0.204938	26	0.429271	0.511981	76004.7	74647.3	114659	128357	144019	96081.2	24381.9	24981.1	24461.3	18878.2	15793	35436.4	24	32	0.0227995	1	24	0.0187028	0.423896	20	0.0792845	0.297664	74686.8	98511.7	89215	123484	121747	72702	7365.56	7313.6	21118	6731.13	5795.84	18658.7	3	0.0112896	3.13759e-05
3421	TSESGSALSPEKVVPTNQDSDTEPK	[9] Phospho (S)|	AT3G05900.1	AT3G05900.1	| Symbols: | neurofilament protein-related | chr3:1761408-1763854 REVERSE LENGTH=673	28	12	1	1	24.1818	0.67742	0.717663	87671.6	88256.7	101771	101251	112542	109556	7649.35	18149.3	15343.5	6829.55	16396.5	6014.48	24	32	0.974062	1	24	1	1	19.1111	0.369665	0.567957	163069	193334	164834	213380	206426	151819	13696.1	12868.6	29722.8	30144.6	25003.9	25874.6	3	-1.7793	-0.00477242
8041, 2244	AGDSTPEELANATQVQGDYLPIVR	[5] Phospho (T)|	AT3G49010.1	AT3G49010.1	| Symbols: ATBBC1, BBC1, RSU2 | breast basic conserved 1 | chr3:18166971-18168047 REVERSE LENGTH=206	24	16	0.0073763	0.0398857	26	0.0257539	0.141731	465.138	389.241	126016	170826	61461.9	155011	181.609	118.263	102900	171489	35143.7	149532	28	32	0.974062	1	22	0.0828081	0.454531	16	0.0210462	0.22065	465930	187620	111463	744235	750261	89565.6	218288	135167	107526	326819	293219	88503.1	2, 3	0.365126558649265, 0.41789198197288	9.57806086262281E-4, 0.00109622122590736
5259, 11835, 22460, 28788	SDSNAPLFNMEDIDEGFEGYDDER	[3] Phospho (S),[10] Oxidation (M)|	AT4G32410.1	AT4G32410.1	| Symbols: CESA1, RSW1, AtCESA1 | cellulose synthase 1 | chr4:15641009-15646388 REVERSE LENGTH=1081	24	16	0.15566	0.258621	24	0.222256	0.331284	435.072	380.84	32175.7	136001	11727.3	30129.5	142.966	60.2772	28667.3	175031	6707.02	29433.4	24	32	1	1	24.1818	0.22579	0.660988	16	0.103474	0.332628	293472	67059	24010.5	423684	218895	8925.15	166862	59779.5	23255.2	173897	114024	7819.06	3, 2, 3, 2	0.19519917690303, 0.975353094879587, 0.429758435725651, 1.17272859121247	5.5828321228546E-4, 0.00278957763839571, 0.00122226505118306, 0.00333532759896116
1178	TVGSSNNISVQSSPSHGYTPTIAK	[4] Phospho (S)|	AT3G05090.1	AT3G05090.1	| Symbols: LRS1 | Transducin/WD40 repeat-like superfamily protein | chr3:1418573-1422723 REVERSE LENGTH=753	28	12	0.0202521	0.0654673	26	0.0697007	0.198746	140329	163148	143183	259105	275740	226660	17094.5	46967.3	29935.1	26117.1	33571	49177.3	24	32	0.374815	1	22	0.051761	0.431596	16	0.115179	0.347159	229566	186795	176487	272804	240234	172006	12304.3	19514	31178.8	28541	21048.4	42279.9	3	-0.311554	-0.000782362
216, 7885, 6265	KVVEGDSAEEDENKLPVEDIVSSR	[7] Phospho (S)|	AT4G02510.1	AT4G02510.1	| Symbols: TOC159, TOC86, PPI2, TOC160, ATTOC159 | translocon at the outer envelope membrane of chloroplasts 159 | chr4:1104766-1109360 FORWARD LENGTH=1503	24	12	0.0073763	0.0398857	26	0.0822085	0.211067	219909	480251	1.18911e+06	2.41831e+06	1.49465e+06	1.23487e+06	155214	375649	436029	395720	620797	871021	28	32	1	1	24.1818	0.149182	0.547246	16	0.0333887	0.229699	2.67847e+06	2.00137e+06	1.49213e+06	3.1426e+06	3.17968e+06	1.17056e+06	416779	393737	811951	167616	269517	702764	3, 2, 3	-0.0674469709312207, 0.368273745783215, -3.38950142252324	-1.83675219886936E-4, 0.00100290287764437, -0.00879629478322386
10795, 8488, 8488	KSDGAANTSLASLFQNYGSDEDED	[19] Phospho (S)|	AT1G17130.2	AT1G17130.2	| Symbols: | Family of unknown function (DUF572) | chr1:5854264-5856472 FORWARD LENGTH=338	24	12	0.0073763	0.0398857	26	0.0148096	0.116762	90.5624	276.544	40969.2	73178.9	57654.7	63215.9	53.2654	108.028	26806.5	57586.1	33023.9	62901.9	28	32	1	1	24.1818	0.171714	0.598993	16	0.0230772	0.222455	135749	72694.9	44825	169836	185127	30667	56569.3	46982.2	41871.3	46078.7	60244.2	30335.8	2, 3, 3	0.720097097579936, -0.0264961013501336, -0.0264961013501336	0.0018816419437826, -6.92353514750721E-5, -6.92353514750721E-5
10843	QQQENNNDLDSFFNSVSRPSSVPR	[21] Phospho (S)|	AT4G12770.1	AT4G12770.1	| Symbols: | Chaperone DnaJ-domain superfamily protein | chr4:7506736-7511408 REVERSE LENGTH=891	24	12	0.0705634	0.14548	26	0.0553387	0.186706	77.2012	490.361	20892.7	43601.5	26464.4	24838.9	53.8683	291.691	13892.3	18562.7	15646.4	24025.7	24	32	1	1	24.1818	0.044008	0.423896	16	0.0124986	0.22065	51233.9	28072.7	18978.7	61049.8	59694.8	13532.5	18793.8	15931.9	16707.1	11463.4	12073.2	13177.8	3	-0.0477531	-0.000135822
3101	MKLPLDIDSPTQSENSSSSQQTPK	[1] Oxidation (M),[22] Phospho (T)|	AT1G50570.1	AT1G50570.1	| Symbols: | Calcium-dependent lipid-binding (CaLB domain) family protein | chr1:18726400-18727566 REVERSE LENGTH=388	24	32	1	1	24.1818	0.588453	0.645317	92895.1	94948.6	105725	144690	121161	91570	18890.4	25134.7	15612	25849.1	19033.2	18663.4	28	32	1	1	24.1818	0.859438	1	12	0.204281	0.43366	126540	137907	120173	168049	175326	110522	14649.4	15449	27333.6	16749.4	14130.4	22622.9	3	-2.51787	-0.00683153
12646	TGIWEYGDIQSDDEDNVPVRKPGR	[11] Phospho (S)|	AT5G61780.1	AT5G61780.1	| Symbols: Tudor2, AtTudor2, TSN2 | TUDOR-SN protein 2 | chr5:24822012-24826641 FORWARD LENGTH=985	24	16	0.248939	0.378886	24	0.181546	0.298852	550.773	313.118	11234	28860	15251.1	22716	515.02	110.797	7755.92	9873.7	8935.09	22554.1	24	32	0.974062	1	22	0.149182	0.547246	16	0.0279259	0.224111	27007.7	13276.5	15884.5	37531.9	34084.1	6929.12	10325.1	9269	15190.7	4963.96	10878.3	6447.42	3	0.14146	0.000399663
18711	DIQGSDNAIPLSPQWLLSKPGENK	[12] Phospho (S)|	AT5G42950.1	AT5G42950.1	| Symbols: | GYF domain-containing protein | chr5:17224436-17231044 FORWARD LENGTH=1714	24	16	0.671699	0.860277	22	0.34671	0.439029	90.663	34.8497	1027.46	18382	5203.02	736	33.9807		888.735	20931.8	4948.65	669.45	24	20	1	1	24.1818	0.292419	0.751587	16	0.17374	0.402282	12550	9047.89	648.485	32045.5	17996.1	3120.46	9375.26	8407.97	431.803	12921.2	11215.8	3019.4	3	0.0299945	8.05743e-05
2964	REDQEPGLQTPDLILSEVEDEKPK	[10] Phospho (T),[16] Phospho (S)|	AT5G14120.1	AT5G14120.1	| Symbols: | Major facilitator superfamily protein | chr5:4556308-4558447 FORWARD LENGTH=579	32	16	0.014503	0.0561614	22	0.0683018	0.198289	189.252	56.3611	99469	269566	26636.1	325102	112.314	15.0176	88906.4	344144	19235.2	324883	24	32	1	1	24.1818	0.0828081	0.454531	16	0.0995077	0.330678	327060	81444.3	25789.2	339710	273531	7784.25	185352	79945.3	25383.7	130657	148822	7252.14	3	0.0817398	0.000239033
14025	GWFGGGATDEVKPESPHSVEEAPK	[18] Phospho (S)|	AT5G52310.1	AT5G52310.1	| Symbols: COR78, LTI78, RD29A, LTI140 | low-temperature-responsive protein 78 (LTI78) / desiccation-responsive protein 29A (RD29A) | chr5:21240929-21243326 FORWARD LENGTH=710	28	16	0.276301	0.409422	24	0.220545	0.330724	14188	2158.82	20048.7	20342	25221.6	11317	12983.6	1068.56	12891	2263.26	6173.14	7933.69	24	32	0.12048	1	24	0.0607067	0.431596	20	0.0554292	0.256292	7107.78	6443.84	10579.1	15225.3	11334.7	3808.84	1332.55	2996.24	3801.34	940.239	1767.07	2180.34	3	0.826326	0.0021403
32835	TQLDLLEQLTSTSDGYLSDGGGSR	[18] Phospho (S)|	AT2G42975.1	AT2G42975.1	| Symbols: | unknown protein; FUNCTIONS IN: molecular_function unknown; INVOLVED IN: biological_process unknown; LOCATED IN: chloroplast thylakoid membrane, chloroplast; Has 32 Blast hits to 32 proteins in 16 species: Archae - 0; Bacteria - 0; Meta	24	16	1	1	24.1818	0.27481	0.37816	255.84	1.74812	108.962	334.008	164.969	90.3043			70.6862	388.99	138.415	37.7049	24	20	1	1	24.1818	0.344329	0.799507	16	0.287351	0.505892	641.444	301.933	32.3412	3237.89	798.98	119.25	322.287	172.189	6.84399	2658.57	523.648	94.3433	3	0.910004	0.00235887
35179, 7552	SFLLDDASDGNESGTEEDQSAFMK	[15] Phospho (T)|	AT2G17410.1	AT2G17410.1	| Symbols: | ARID/BRIGHT DNA-binding domain-containing protein | chr2:7559869-7563474 FORWARD LENGTH=786	24	12	0.0671182	0.144018	26	0.137782	0.261004	1770.34	2065.88	26260.2	41801.7	36291	32309.3	723.235	647.508	13875.3	10101.2	19140.5	27459	24	32	1	1	24.1818	0.171714	0.598993	16	0.0526892	0.255432	45995.5	30314.5	29295.8	61652.9	60647.3	15230.2	14191.7	6773.22	17743.6	10976.8	8328.66	10725.6	2, 3	0.989953876958716, 1.91682734815029	0.00264520358405207, 0.00515251280194207
13646	GTETEEDDLIGTELQGPSAADAAK	[4] Phospho (T)|	AT1G19870.1	AT1G19870.1	| Symbols: iqd32 | IQ-domain 32 | chr1:6895400-6898539 REVERSE LENGTH=794	24	12	0.085194	0.167129	22	0.201942	0.317762	630.827	1605.48	12734	33981.5	22294.1	15934.3	374.127	1497.38	7032.9	10837.9	12579.7	15366.2	28	32	1	1	24.1818	0.044008	0.423896	16	0.0115001	0.22065	53177.8	40782.5	18530.7	64181.5	64705.3	13882.3	15474.8	19167.2	14314.8	6563.26	17818.7	13107.7	2	0.42067	0.00105044
12261	QQQENTNDLDSFFSSISRPNSAPR	[21] Phospho (S)|	AT4G12780.1	AT4G12780.1	| Symbols: | Chaperone DnaJ-domain superfamily protein | chr4:7512200-7516655 FORWARD LENGTH=904	24	12	0.0782599	0.159196	26	0.104754	0.227753	89.1556	117.973	20814	29051.4	22171.8	17363.8	60.2678	49.8856	13839.1	17010.6	11072.6	17234.2	24	32	1	1	24.1818	0.129276	0.523058	16	0.0253811	0.224111	35299.9	18717.1	11634.9	50500.6	46103.3	6336.82	14719.2	12143.2	10911.6	12510	15366.8	6239.44	3	0.209588	0.000590458
17274	TLPVAVVEVVKPESPVLVIVEKPK	[14] Phospho (S)|	AT4G38710.2	AT4G38710.2	| Symbols: | glycine-rich protein | chr4:18078141-18080002 REVERSE LENGTH=465	24	16	1	1	24.1818	0.770025	0.797165	204.131	59.8084	1389.88	3560.71	134.024	3394.09	77.8217	24.1029	1279.13	4644.34	93.9313	3285.46	24	20	1	1	24.1818	0.0709993	0.449161	12	0.0942827	0.32488	10612.8	1430.3	233.966	32168.9	5045.56	248.774	8870.24	805.779	77.4277	23578.3	3281.29	86.4708	3	0.0861119	0.000228069
15402	REDQEPGLQTPDLILSEVEDEKPK	[16] Phospho (S)|	AT5G14120.1	AT5G14120.1	| Symbols: | Major facilitator superfamily protein | chr5:4556308-4558447 FORWARD LENGTH=579	24	16	1	1	24.1818	0.428352	0.511292	202.749	97.3288	7798.23	25714.3	426.848	6777.3	91.4434	71.6329	7411.01	33567.1	275.253	6536.9	24	32	1	1	24.1818	0.121272	0.523058	16	0.180904	0.405681	40235.9	7065.08	1612.46	43718.8	22992.4	285.267	25419	6634.44	1368.88	18057.6	13163.7	58.0199	3	0.290148	0.00082528
19199	DRTTSMEDPDGTLASVAQCIEQLR	[6] Oxidation (M),[12] Phospho (T)|	AT2G22125.1	AT2G22125.1	| Symbols: CSI1 | binding | chr2:9406793-9414223 FORWARD LENGTH=2150	24	16	0.147471	0.253514	22	0.285679	0.387131	72.1896	26.8068	161.038	4784.81	130.056	244.181	43.939	3.91783	98.3835	6973.98	56.7244	207.729	24	32	1	1	24.1818	0.125808	0.523058	16	0.0685237	0.279605	19719.9	773.471	172.869	52175.9	2365.43	127.531	17483.7	649.322	126.852	38101.2	1638.68	76.3295	3	0.277052	0.000772477
1054, 11399, 1160	LGSQFATAIQNASETPKVQVATVR	[22] Phospho (T)|	AT3G46780.1	AT3G46780.1	| Symbols: PTAC16 | plastid transcriptionally active 16 | chr3:17228766-17231021 FORWARD LENGTH=510	24	16	0.133814	0.231914	22	0.151219	0.27123	83987.8	43054.6	138974	260400	125844	209558	33901.2	8195.03	66448.4	89230.9	46647.3	158540	24	32	1	1	24.1818	0.429056	0.888461	12	0.184257	0.41013	464481	443279	261292	727524	726950	165737	177249	212828	198879	204315	267172	92921	3, 4, 2	-0.106756924458547, 0.372881734951132, -0.448884510752523	-2.7706686523743E-4, 9.67742129432736E-4, -3.82192212782684E-4
2682	ISTPELPPPVFIKPESPEPVSTPK	[3] Phospho (T),[16] Phospho (S)|	AT4G05150.1	AT4G05150.1	| Symbols: | Octicosapeptide/Phox/Bem1p family protein | chr4:2660339-2662675 FORWARD LENGTH=477	24	12	0.03898	0.101512	26	0.161729	0.281382	14511.7	38568.3	523799	999071	651771	428026	14295.5	36092.3	324337	281017	359454	391285	24	32	1	1	24.1818	0.19715	0.624935	16	0.00887406	0.22065	1.14348e+06	824741	474576	1.36512e+06	1.31293e+06	331573	288949	322157	368308	195174	186488	318124	3	-0.0884313	-0.000242773
434, 9635	LVKPEATVHEDDDSDEGWQEAVPK	[14] Phospho (S)|	AT4G28080.1	AT4G28080.1	| Symbols: | Tetratricopeptide repeat (TPR)-like superfamily protein | chr4:13948993-13957840 REVERSE LENGTH=1819	24	16	0.0136899	0.0534303	26	0.055799	0.186995	114353	112568	505075	1.10121e+06	810794	604263	90089.5	55658.3	203924	254637	212433	410302	28	32	0.262201	1	22	0.111734	0.50705	20	0.0754296	0.29276	756557	491532	506653	870909	977721	476394	66968.1	154791	139077	113963	73450.6	334717	3, 2	-0.0366150651857, 1.06293373192041	-1.01541338153766E-4, 0.00294774058056646
9634	NGTPDPQAIARVPSPCLTPIGSGR	[3] Phospho (T),[18] Phospho (T)|	AT2G29190.1	AT2G29190.1	| Symbols: APUM2, PUM2 | pumilio 2 | chr2:12544260-12548071 REVERSE LENGTH=972	24	12	0.0205915	0.06642	26	0.119979	0.241569	1207.82	3958.57	13978.6	37198	27076.6	16322.6	995.663	3087.73	7207.59	7512.19	12750.8	13835.8	28	32	1	1	24.1818	0.429056	0.888461	16	0.0184434	0.22065	32417.9	26708.5	18684.5	41439.9	43768.8	12284.4	7086.16	8804.09	11968.7	3611.11	5237.42	10067.4	3	0.0821449	0.000215235
7300	ADQTSDSTSPVAPLSVSSPTATKK	[N-term] Acetylation (N Terminal),[0] Acetylation (N Terminal),[22] Phospho (T)|	AT4G15790.1	AT4G15790.1	| Symbols: | unknown protein; INVOLVED IN: biological_process unknown; LOCATED IN: chloroplast; EXPRESSED IN: 21 plant structures; EXPRESSED DURING: 13 growth stages; Has 411 Blast hits to 380 proteins in 121 species: Archae - 4; Bacteria - 107; Me	32	16	1	1	24.1818	0.475885	0.550059	25708	22835.9	27216	27202.1	34272.2	37215.6	3950.94	5168.28	4909.78	10225.4	6344.85	878.769	24	12	0.179661	1	26	0.29399	0.751587	24	0.214767	0.445597	38247.8	40188.4	39356.4	59431.8	56429.2	41490.5	6732.34	7351.33	5694.88	4607.1	11493.2	3503.12	3	-0.141541	-0.000353308
11933	AGTENGRPSSSSAANNSSSDQIQR	[12] Phospho (S)|	AT3G16830.1	AT3G16830.1	| Symbols: TPR2 | TOPLESS-related 2 | chr3:5731709-5737531 FORWARD LENGTH=1131	32	16	0.0707346	0.14548	26	0.0962397	0.220777	28311.3	21509.5	24513.3	25219.1	29142.5	34465	2207.72	2970.26	2559.64	3284.61	1770.18	4392.35	28	32	1	1	24.1818	1	1	19.1111	0.932832	0.958571	34351	37111.9	33771.3	37454.3	39102.4	32465	5335.38	2028.59	5978.61	6086.2	6171.95	3204.79	3	-0.733066	-0.00183271
430	VVYVAPPRPPSPVREGSEEGSSPR	[11] Phospho (S),[21] Phospho (S),[22] Phospho (S)|	AT2G45140.1	AT2G45140.1	| Symbols: PVA12 | plant VAP homolog 12 | chr2:18611029-18612971 FORWARD LENGTH=239	24	12	0.0598061	0.129449	26	0.318407	0.41629	576530	694531	884411	1.31189e+06	1.16099e+06	959283	127949	234828	189570	219843	187006	262226	28	32	1	1	24.1818	0.859438	1	16	0.342184	0.549428	1.51769e+06	1.44951e+06	1.19142e+06	1.5299e+06	1.77403e+06	1.17249e+06	153101	222878	247768	15522.3	139740	341239	3	-0.742056	-0.002069
16106	NGTPDPQGIARVPSPCLTPIGSGR	[3] Phospho (T),[14] Phospho (S)|	AT2G29140.1	AT2G29140.1	| Symbols: APUM3, PUM3 | pumilio 3 | chr2:12531392-12535060 FORWARD LENGTH=964	24	12	0.0317585	0.0891545	24	0.1808	0.297952	1075.11	2272.43	7812.99	17409.9	13955.5	7794.56	803.52	1767.12	3555.23	2758.31	6878.92	6147.36	28	32	1	1	24.1818	0.484423	0.959208	16	0.0422826	0.239153	25467.1	19628.9	14864.3	27459.9	31010.4	8579.76	7277.89	8611.54	10310.1	4502.57	4106.73	6693.73	3	0.608875	0.00158683
421	VVYVAPPRPPSPVREGSEEGSSPR	[21] Phospho (S),[22] Phospho (S)|	AT2G45140.1	AT2G45140.1	| Symbols: PVA12 | plant VAP homolog 12 | chr2:18611029-18612971 FORWARD LENGTH=239	24	12	0.0353875	0.0929704	26	0.34245	0.436959	461899	555988	614980	917143	817537	738302	74400	196693	115045	115317	110390	123393	28	32	1	1	24.1818	1	1	19.1111	0.387322	0.585478	1.13022e+06	1.06302e+06	925344	1.14595e+06	1.29262e+06	882561	114476	160303	155637	11363.1	103123	198317	3	-0.461182	-0.00124899
7870	ALYGESINLYEPNDSTENVDDSTK	[16] Phospho (T)|	AT1G67230.1	AT1G67230.1	| Symbols: LINC1 | little nuclei1 | chr1:25151561-25156032 REVERSE LENGTH=1132	32	12	0.427051	0.594037	24	0.187885	0.305593	420.455	611.652	25590.6	39106.9	24309.3	43128.1	311.799	512.277	15475.1	26735	14426.9	42483.2	24	32	1	1	24.1818	0.436848	0.902094	16	0.0547805	0.256292	66741.7	37967.5	25057.8	81324.2	72382.2	20670.3	26206.7	18820.1	21004.4	16306.3	16585.6	20149.4	3	0.770268	0.00212067
5688, 5688	GGDVESGKSEHADSDSDTFYIPSK	[18] Phospho (T)| [14] Phospho (S)|	AT5G57110.1	AT5G57110.1	| Symbols: ACA8, AT-ACA8 | autoinhibited Ca2+ -ATPase, isoform 8 | chr5:23109729-23116857 REVERSE LENGTH=1074	32	16	1	1	24.1818	0.67159	0.712437	34595.3	33439.4	36873.8	40545.4	45049.9	46207.4	2704.11	6697.77	7607.88	8513.99	7818.57	6290.18	20	32	1	1	24.1818	1	1	19.1111	0.813029	0.891594	38856.8	35982.3	41527.2	39453.6	39174.6	31506.8	3214.73	4731.86	7563.62	6157.79	2675.68	3907.22	3, 3	-0.168185712529315, -0.168185712529315	-4.38471084635239E-4, -4.38471084635239E-4
5416, 7652, 1518	TTSIGDGGEEGVDDKASNFINKFK	[3] Phospho (S)|	AT4G26130.1	AT4G26130.1	| Symbols: | unknown protein; FUNCTIONS IN: molecular_function unknown; INVOLVED IN: biological_process unknown; LOCATED IN: endomembrane system; EXPRESSED IN: 23 plant structures; EXPRESSED DURING: 13 growth stages; BEST Arabidopsis thaliana prote	24	12	0.0136899	0.0534303	26	0.0983143	0.222091	52871.6	83183.3	135252	306787	173746	159349	15480.2	28093.7	35782.5	169631	43202.4	82338.4	24	32	1	1	24.1818	0.149182	0.547246	16	0.0486444	0.250549	365355	240903	198592	435874	434202	168854	94649.6	52974.3	72289.5	61094.8	84952	74386	3, 2, 3	-1.11998863086528, -0.279725229255563, 0.164856857647637	-0.00292112007537071, -6.52600638204603E-4, 3.84612038033083E-4
4627	SPPVPSLFGKDVEFVGVEPEGTER	[6] Phospho (S)|	AT3G45190.1	AT3G45190.1	| Symbols: | SIT4 phosphatase-associated family protein | chr3:16541994-16548161 REVERSE LENGTH=789	24	16	0.326621	0.474302	22	0.141227	0.264448	149.882	46.5621	26507.1	83606.2	8043.22	68322.3	53.9853	19.7504	22246.5	89559.3	5457.06	68063.4	24	32	1	1	24.1818	0.254421	0.705362	16	0.113554	0.344718	178752	63481.8	27653.6	280891	188325	15190.6	101719	57869.2	27080.7	120396	96714.6	14896.5	3	0.141425	0.000374954
13282	QVSPSASDSNSRPLNQSSPSEQDR	[3] Phospho (S)|	AT5G22000.2	AT5G22000.2	| Symbols: RHF2A | RING-H2 group F2A | chr5:7277436-7279553 FORWARD LENGTH=375	32	16	0.0707346	0.14548	26	0.204137	0.318208	14958	11267.6	12344.4	12207.4	15127	19448.3	2436.34	1787.99	2039.24	2290.38	2049.97	1292.04	16	12	1	1	24.1818	1	1	19.1111	0.472876	0.6538	11779.3	16551	15541.9	15897.1	16345.8	14146.7	4001.33	1396.63	3162.91	3013.89	510.729	1317.94	3	-0.851089	-0.00225721
4893, 4179	ISTPELPPPVFIKPESPEPVSTPK	[2] Phospho (S),[16] Phospho (S),[22] Phospho (T)|	AT4G05150.1	AT4G05150.1	| Symbols: | Octicosapeptide/Phox/Bem1p family protein | chr4:2660339-2662675 FORWARD LENGTH=477	24	16	0.0226963	0.0727359	24	0.050133	0.182828	4307.78	3367.89	73696.9	113255	75407.1	87270.4	3436.69	2213.53	56000.1	41929.8	41500.6	77039.2	12	32	1	1	24.1818	0.0963188	0.48095	16	0.0118239	0.22065	119871	63223.1	63352.2	114459	102274	19800	39158.3	7836.46	47425.4	24801.1	21895.6	17104.2	3, 3	0.332035874738904, -0.271026998876468	9.3810035923525E-4, -7.65732092077087E-4
4283	DRSPVLDDEGSPKIIDGSPPPSPK	[3] Phospho (S),[11] Phospho (S),[18] Phospho (S),[22] Phospho (S)|	AT2G37340.1	AT2G37340.1	| Symbols: RSZ33, ATRSZ33, RS2Z33, AT-RS2Z33 | arginine/serine-rich zinc knuckle-containing protein 33 | chr2:15670372-15672331 REVERSE LENGTH=290	24	12	0.180501	0.289854	24	0.0937866	0.218162	29519.6	32512.4	34519	196856	57333.9	56028.2	8366.48	15341	10539.1	63684.6	11433.6	17877.6	28	20	1	1	24.1818	1	1	19.1111	0.437422	0.625247	196752	192539	109480	180336	216287	142226	41022.1	61963.2	38032.6	23176.6	43786.6	59541.2	3	0.0218675	6.17128e-05
442	VTYVAPPRPPSPVHEGSEEGSSPR	[11] Phospho (S),[17] Phospho (S),[22] Phospho (S)|	AT3G60600.1	AT3G60600.1	| Symbols: VAP27-1, VAP, (AT)VAP, VAP27 | vesicle associated protein | chr3:22400537-22402408 FORWARD LENGTH=256	24	12	0.114666	0.204938	26	0.383259	0.468289	682169	728546	796635	1.20512e+06	1.09012e+06	1.04366e+06	118258	215312	149920	288182	130882	90192	28	20	1	1	24.1818	1	1	19.1111	0.425564	0.61713	1.06841e+06	1.0701e+06	920323	1.16342e+06	1.28221e+06	1.03376e+06	133283	118579	156638	31165	36699.5	130109	3	-0.160582	-0.000444996
4258	LKPQSPLGGTTQENEGFTDKASAK	[5] Phospho (S)|	AT5G03040.1	AT5G03040.1	| Symbols: iqd2 | IQ-domain 2 | chr5:710380-712406 REVERSE LENGTH=461	24	12	0.114666	0.204938	26	0.309013	0.408203	20956.7	25515.9	38289.4	61677.3	40495.1	32751.4	8410.45	12166.4	10180	19156.8	5543.19	10663.8	24	32	1	1	24.1818	0.484423	0.959208	16	0.182739	0.407356	51758.8	48678.7	44504.8	62889	59602.8	34048.8	5107.63	6934.59	8053.83	4266.45	11348.8	12202.6	3	-0.297049	-0.000767344
401	VTYVAPPRPPSPVHEGSEEGSSPR	[11] Phospho (S),[22] Phospho (S)|	AT3G60600.1	AT3G60600.1	| Symbols: VAP27-1, VAP, (AT)VAP, VAP27 | vesicle associated protein | chr3:22400537-22402408 FORWARD LENGTH=256	24	12	0.0979379	0.183649	26	0.261031	0.365785	946383	981121	1.08396e+06	1.48226e+06	1.46303e+06	1.44093e+06	113010	247651	187039	284175	120435	136104	28	20	0.974062	1	22	0.687834	1	20	0.270889	0.492016	1.35165e+06	1.26702e+06	1.12867e+06	1.49298e+06	1.54204e+06	1.17043e+06	102996	181820	163278	47273.4	88362.7	158683	3	-0.127382	-0.000342808
10746	GKGDDDSVHNVEFSGGNVHLITTK	[7] Phospho (S)|	AT3G08710.1	AT3G08710.1	| Symbols: ATH9, TRX H9, TH9 | thioredoxin H-type 9 | chr3:2645590-2646304 FORWARD LENGTH=140	24	12	0.00304003	0.0269079	26	0.015885	0.118979	2372.06	5493.6	11113.4	23025.1	19614.1	14860.3	1028.71	2927.64	3575.66	3488.44	6671.98	11422.6	24	32	0.883287	1	22	0.0373082	0.423896	16	0.037062	0.236893	17584.7	10124.6	10395.2	20829.6	18463.2	7482.47	3570.99	1406.93	3604.65	3222.68	2805.56	3253.31	4	0.388006	0.00101083
37361	SPPVPSLFGKDVEFVGVEPEGTER	[1] Phospho (S)|	AT3G45190.1	AT3G45190.1	| Symbols: | SIT4 phosphatase-associated family protein | chr3:16541994-16548161 REVERSE LENGTH=789	24	12	0.59033	0.781154	24	0.212287	0.324165	72.1136	203.95	979.856	4218.14	206.937	4044.57	32.9152		848.23		155.033		24	32	1	1	24.1818	0.773621	1	16	0.497625	0.673974	9665.03	3923.69	1011.66	12923.4	7592.32	226.761	5716.58	3724.3	747.84	5981.93	4341.12	148.785	2	0.127615	0.00033834
8637	TVGSSNNISVQSSPSHGYTPTIAK	[4] Phospho (S),[18] Phospho (Y)|	AT3G05090.1	AT3G05090.1	| Symbols: LRS1 | Transducin/WD40 repeat-like superfamily protein | chr3:1418573-1422723 REVERSE LENGTH=753	24	12	0.114666	0.204938	24	0.416888	0.502703	17594.8	17675.6	23342.4	33980.2	31205.4	26697.6	4813.02	6026.6	5205.16	6183.78	3839.08	7975.94	28	32	1	1	24.1818	1	1	19.1111	0.256832	0.480647	23492.7	22948.9	17525	24807.6	27137.1	16709.1	1750.83	3762.47	4349.82	2623.31	3305.95	4678.39	3	-0.209456	-0.000542728
15803	SAPTTPINQNAAAAFAAVSEEER	[1] Phospho (S)|	AT4G37870.1	AT4G37870.1	| Symbols: PCK1, PEPCK | phosphoenolpyruvate carboxykinase 1 | chr4:17802974-17806332 REVERSE LENGTH=671	32	16	0.0854057	0.167323	26	0.0901509	0.215634	174.268	146.411	10961.4	17917.8	20718.7	35440.6	23.7955	76.8166	7559.46	13871.9	12005	35154.2	28	32	1	1	24.1818	0.809838	1	16	0.205017	0.433801	16706.4	11240.2	10757.7	30926.9	31344.5	5238.69	7330.21	9564.88	10432.8	11934.4	14049.1	4976.9	2	1.30911	0.00317341
5826, 2314	AAAAVASTLESEEADNGGGYSAR	[21] Phospho (S)|	AT1G18150.2	AT1G18150.2	| Symbols: ATMPK8 | Protein kinase superfamily protein | chr1:6244641-6247582 REVERSE LENGTH=589	28	12	0.133814	0.231914	26	0.20878	0.32095	32766.2	48699.1	110500	145074	146762	91176.1	17043.8	22774.4	35466.4	15493.7	42720.2	56965.5	28	32	1	1	24.1818	1	1	19.1111	0.101118	0.332256	165492	153376	109790	185126	187465	99444.3	26848.4	17877.6	40408.2	24686.7	18723.8	57529.4	2, 3	0.332275483793366, 0.339187408380703	7.56245510729059E-4, 7.71976770465699E-4
14431, 20063, 26222	RQGSGGVWGWLAGSPQEKDDDSP	[22] Phospho (S)|	AT3G05420.2	AT3G05420.2	| Symbols: ACBP4 | acyl-CoA binding protein 4 | chr3:1561880-1567047 FORWARD LENGTH=669	24	16	0.204589	0.326604	22	0.0662056	0.197562	250.088	132.188	470.767	30269.7	13096.1	352.466	123.881	20.0761	333.489	24882.9	12544.3	295.144	24	20	1	1	24.1818	0.22579	0.660988	12	0.0698731	0.282177	25016.4	38367.5	482.012	62844.7	39491.5	10776.4	21668.4	33283	251.737	14418.4	31061.9	10528.5	3, 2, 3	-0.0192340214534367, 0.543562839721201, -3.41748977205993	-4.8240285650536E-5, 0.00127844327471394, -0.00803783205219588
2240, 2234	DGHFLKTSCGSPNYAAPEVISGK	[8] Phospho (S)|	AT3G01090.2	AT3G01090.2	| Symbols: AKIN10, KIN10 | SNF1 kinase homolog 10 | chr3:31437-34143 REVERSE LENGTH=535	28	16	0.0294923	0.0836928	26	0.15007	0.27123	163167	156727	216097	268189	287507	257918	23169.3	43207.6	42023.8	32114	26677.9	59679.5	24	32	0.0790018	1	24.6667	0.129276	0.523058	22.6667	0.267431	0.490345	203988	214861	211411	285856	270829	182068	16755.4	15954.4	46385.9	29476.5	21563.8	40712.9	3, 2	-0.192692201620151, 0.9019096851926	-4.84452281398262E-4, 0.00163856272934026
3102	VVSRGSESPGVDGNTNALDYTTK	[6] Phospho (S)|	AT1G51690.3	AT1G51690.3	| Symbols: B ALPHA | protein phosphatase 2A 55 kDa regulatory subunit B alpha isoform | chr1:19164124-19169974 FORWARD LENGTH=603	24	20	0.757174	0.949341	26	0.0918252	0.21628	47597.6	47778	36226	65506.5	48055.6	52101	2437.1	7775.79	3772.2	19459.1	3536.59	2584.31	24	20	0.585197	1	22	0.957595	1	12	0.255576	0.480647	65278	67745.5	52341.8	84375.5	76006.6	65649	8507.73	10708.6	5567.31	5316.06	6389.75	9034.85	3	-0.175458	-0.000429188
7618, 7673	AEALAALTSAFNSSPSSKSPPRR	[19] Phospho (S)|	AT3G57410.1	AT3G57410.1	| Symbols: VLN3, ATVLN3 | villin 3 | chr3:21243615-21249809 REVERSE LENGTH=965	24	16	0.0317585	0.0891545	22	0.0977301	0.221818	7286.58	5044.55	49797.3	92351.2	51282.6	43099.5	6730.77	4008.84	22395	27945.7	22767.4	37007.7	24	32	0.883287	1	22	0.0265764	0.423896	16	0.012959	0.22065	132399	81297.5	58670.4	187826	169773	30448.9	35080	33518	39185.5	35680.1	45722.6	23870.1	3, 3	-0.808532189448189, 0.195731057329154	-0.00196002740131007, 4.43933442056732E-4
3170, 1799, 9819	VEEKKEESDEEDYEGGFGLFDEE	[8] Phospho (S)|	AT3G11250.1	AT3G11250.1	| Symbols: | Ribosomal protein L10 family protein | chr3:3521453-3522826 FORWARD LENGTH=323	24	12	0.0244865	0.0740069	26	0.0556623	0.186955	1614.78	1809.92	232964	489028	256659	250124	931.93	1032.89	188147	482133	146306	245569	24	32	1	1	24.1818	0.0373082	0.423896	16	0.0291369	0.224111	1.06052e+06	458247	169779	1.26826e+06	1.02819e+06	112339	510837	315115	150282	414671	401105	106389	3, 2, 2	0.0962880340895801, 0.467530025525242, 0.870369918892252	2.68458742084476E-4, 0.00107664286997533, 0.00242666096346511
28946	GGVDIDASTDILADEALLNDEAR	[9] Phospho (T)|	AT5G05170.1	AT5G05170.1	| Symbols: CESA3, IXR1, ATCESA3, ATH-B, CEV1 | Cellulose synthase family protein | chr5:1530401-1535090 REVERSE LENGTH=1065	24	16			0	0.0305698	0.154413	14.4582	1.25052	71.4507	420.416		39.0542		1.22188	17.9086			29.216	24	20	0.669152	1	22	0.279169	0.751587	12	0.213048	0.443258	678.897	148.614	38.6876	8495.62	111.975	159.023	556.597	116.092	13.1688	7717.02		114.729	2	0.820002	0.00201073
1527, 9203	ATGAFILTASHNPGGPTEDFGIK	[10] Phospho (S)|	AT1G23190.1, AT1G70730.3	AT1G23190.1	| Symbols: PGM3 | Phosphoglucomutase/phosphomannomutase family protein | chr1:8219946-8224186 FORWARD LENGTH=583	24	16	0.0136899	0.0534303	24	0.0346295	0.159126	1086.74	532.696	98799.9	182220	30296.9	108466	805.631	229.016	88071.3	191365	16993	107389	24	32	1	1	24.1818	0.044008	0.423896	16	0.0197117	0.22065	345592	99112	31044.7	537145	317016	20543.1	198608	83775	27983.9	229216	161832	18511.8	3, 2	1.37423565565192, 0.357408539712433	0.00327083202637368, 8.50671639454958E-4
4342	ILSGQAAIGSETVQTSPIENDHK	[16] Phospho (S)|	AT1G60200.1	AT1G60200.1	| Symbols: | splicing factor PWI domain-containing protein / RNA recognition motif (RRM)-containing protein | chr1:22200882-22205241 REVERSE LENGTH=899	28	12	0.133814	0.231914	26	0.272788	0.3768	12452.2	19585.9	47151.9	61516	65898.4	48122.2	6469.77	10221.7	14711.8	13633.2	20207.3	36006.8	24	32	0.721929	1	22	0.0187028	0.423896	16	0.0214347	0.22065	54621.9	38430	35298.4	72208.4	63615.6	25595.6	10441.1	6112.67	14457.9	2332.13	7230	13319.8	3	-0.295875	-0.000732044
2414	HPQWQSDDGGDNSEPESPSDSLR	[13] Phospho (S)|	AT5G20280.1	AT5G20280.1	| Symbols: ATSPS1F, SPS1F | sucrose phosphate synthase 1F | chr5:6844994-6849997 REVERSE LENGTH=1043	32	12	0.757174	0.949341	26	0.460555	0.536062	129968	135609	161629	183241	182377	207932	25896.8	32438.8	30504.2	53364.3	5658.67	22358.2	24	16	0.374815	1	22	0.859438	1	24	0.539019	0.702131	144764	129221	175723	185740	174278	137269	15635.9	24881.7	26653.4	22113.8	14814.4	46198.3	3	-0.233769	-0.000612246
11879	TLESLGFDGSPSSVAATQQHSMR	[10] Phospho (S),[22] Oxidation (M)|	AT4G17950.1	AT4G17950.1	| Symbols: | AT hook motif DNA-binding family protein | chr4:9967295-9969007 REVERSE LENGTH=439	24	12	0.0294923	0.0836928	26	0.19269	0.309346	4733.46	7788.04	13902.3	32451.1	19505.4	15471.4	3149.12	5361.9	4960.9	6387.89	7312.86	10153.1	28	32	1	1	24.1818	0.545693	1	16	0.0885574	0.314358	21981	19907.4	16367.9	30559.4	31349.1	10953.3	5796.46	4089.48	7535.98	1957.14	2133.26	6026.55	3	2.74035	0.00685385
6966, 11565	SAPTTPINQNAAAAFAAVSEEER	[5] Phospho (T)|	AT4G37870.1	AT4G37870.1	| Symbols: PCK1, PEPCK | phosphoenolpyruvate carboxykinase 1 | chr4:17802974-17806332 REVERSE LENGTH=671	24	16	0.0581754	0.129449	22	0.0627785	0.193502	905.464	349.492	31525.5	71513.2	52690.3	53619.4	495.571	265.783	21513	30564.9	29807.7	52271	28	32	1	1	24.1818	0.0963188	0.48095	16	0.0144487	0.22065	91740.9	44122.6	31399.9	123444	130401	19531.1	31475.3	21810.3	29742.2	45265	52785.8	18463	3, 3	0.257999812635256, 0.482879501348273	6.2541626220991E-4, 0.00117054617112444
5779	SISGEFNSLTKPEQEQQQDSERF	[3] Phospho (S)|	AT1G73020.1	AT1G73020.1	| Symbols: | unknown protein; CONTAINS InterPro DOMAIN/s: Protein of unknown function DUF590 (InterPro:IPR007632); Has 1198 Blast hits to 1128 proteins in 154 species: Archae - 0; Bacteria - 0; Metazoa - 809; Fungi - 158; Plants - 25; Viruses - 0;	24	16	0.0294923	0.0836928	22	0.0625581	0.193405	4010.45	2623.27	12556.2	27160.7	14203.9	16075	1349.2	1060.34	6001.02	17223.4	3904.01	11059.1	24	32	1	1	24.1818	0.0223292	0.423896	16	0.0129468	0.22065	38125.8	12130.9	11471.2	44769.7	35162.2	2410.98	13918.2	6660.98	10023.2	14592	17382.8	2268.99	3	0.689617	0.00190555
10739, 2906, 2906	ANGGFIMSASHNPGGPEYDWGIK	[10] Phospho (S)|	AT5G51820.1	AT5G51820.1	| Symbols: PGM, ATPGMP, PGM1, STF1 | phosphoglucomutase | chr5:21063531-21067933 REVERSE LENGTH=623	24	16	0.0202521	0.0654673	26	0.0545961	0.18633	13209.3	2165.02	85044.6	220814	106433	95016.9	12243.9	1164.22	49214.6	76983.2	51544.2	85694.8	24	32	0.585197	1	22	0.0265764	0.423896	16	0.0270711	0.224111	155774	107479	67584.8	235981	186251	54640.4	39999.2	57538.2	40512	12887.2	41320.9	47432.8	3, 3, 3	0.892763950733877, -0.0820530826492437, -0.0820530826492437	0.00221767645189175, -2.05136965178099E-4, -2.05136965178099E-4
7176	QASHEDNNLSVFGASPPSSVASR	[15] Phospho (S)|	AT3G20250.1	AT3G20250.1	| Symbols: APUM5, PUM5 | pumilio 5 | chr3:7059098-7062660 REVERSE LENGTH=961	24	12	0.114666	0.204938	26	0.277432	0.380232	5514.62	8568.94	13101.5	25203.3	16537.4	12119.3	3314.28	4904.14	3392.07	6993.94	2387.75	6778.1	24	32	0.231699	1	24	0.0963188	0.48095	20	0.18738	0.413997	19691.1	20225.9	19645.6	32529.3	25407.5	12816.1	3945.04	4425.63	7329.8	3379.91	1494.08	4485.97	3	-0.0591634	-0.000144126
10555	SATIEEDVASISGRPFSDPGSSK	[1] Phospho (S)|	AT4G16340.1	AT4G16340.1	| Symbols: SPK1 | guanyl-nucleotide exchange factors;GTPase binding;GTP binding | chr4:9228773-9241060 REVERSE LENGTH=1830	24	12	0.095228	0.183649	22	0.0951393	0.219936	222.113	227.406	10115.2	31162.7	13289.1	15941.2	101.869	146.527	6458.12	15833	7912.34	15716.2	24	32	1	1	24.1818	0.190998	0.624935	16	0.0288494	0.224111	33988.6	18235.2	14744.3	38963.3	38943.9	10258.7	12379.6	11568.2	13758.3	8851.18	9889.89	10065.6	3	0.468169	0.00113113
7230	SNPDVTGLDEEGRGESNDLPQFR	[1] Phospho (S)|	AT5G41260.1	AT5G41260.1	| Symbols: | Protein kinase protein with tetratricopeptide repeat domain | chr5:16503997-16506970 FORWARD LENGTH=487	24	12	0.0635022	0.136852	26	0.0370953	0.164404	1126.58	3120.13	19393.1	35792.8	27045.7	28162.8	953.319	2349.9	9191.23	3985.89	13481.1	19687.6	28	32	1	1	24.1818	0.29399	0.751587	16	0.0101756	0.22065	64551.7	53869.6	34819.4	72530.5	85339.2	19938.8	16467.9	13262.4	22689.9	7132.78	15071.2	17123.9	3	1.22965	0.00321075
37914	KISDGDLQDVLMAAQAAADSAER	[3] Phospho (S),[12] Oxidation (M)|	AT1G34220.1	AT1G34220.1	| Symbols: | Regulator of Vps4 activity in the MVB pathway protein | chr1:12463102-12465911 REVERSE LENGTH=649	24	16	1	1	24.1818	0.98167	0.982326	86.4647	36.7619	75.0594	348.107	89.6344	65.5931		0.612886	26.2895	421.726	45.037	22.8007	24	20	1	1	24.1818	0.304329	0.776689	12	0.151453	0.382539	3339.72	132.138	23.0132	9534.19	197.441	211.581	3152.22	40.7977	4.55897	8814.92	94.3261		3	1.24151	0.00306666
13083	MEAMSYEPETNAPSSPYHPAGNR	[1] Oxidation (M),[4] Oxidation (M),[15] Phospho (S)|	AT4G38550.1	AT4G38550.1	| Symbols: | Arabidopsis phospholipase-like protein (PEARLI 4) family | chr4:18025886-18028546 FORWARD LENGTH=612	12	16	1	1	24.1818	0.343047	0.436976	19345	11921.5	16012.6	18446	12578.8	12103.4	1973.25	1991.43	2820.24	6734.76	3128.31	1404.08	20	32	1	1	24.1818	1	1	19.1111	0.910484	0.949133	9617.31	11577.1	12771.7	11820.1	10959.8	9426.48	1479.5	1562.8	3293.08	2367.78	1667.91	1328.66	3	0.299708	0.000793337
35106	SAPTTPINQNAAAAFAAVSEEER	[1] Phospho (S),[5] Phospho (T)|	AT4G37870.1	AT4G37870.1	| Symbols: PCK1, PEPCK | phosphoenolpyruvate carboxykinase 1 | chr4:17802974-17806332 REVERSE LENGTH=671	32	16	0.00650227	0.0394648	26	0.0524836	0.184555	137.362	44.3871	1314.79	4218.5	7312	29903.8		25.0258	1082.79	4854.75	2290.93		28	32	1	1	24.1818	0.0583518	0.431596	16	0.0838964	0.305783	2940.65	1606.82	821.732	3227.09	5994.12	289.071	689.997	1293.57	809.763	1700.43	3397.78	175.632	2	0.500816	0.00125407
5379	AGLNVFGGAPDNDQGGRSDQGAK	[18] Phospho (S)|	AT1G70940.1	AT1G70940.1	| Symbols: PIN3, ATPIN3 | Auxin efflux carrier family protein | chr1:26743170-26745871 FORWARD LENGTH=640	32	20	0.0166843	0.0594953	26	0.02522	0.141731	14151.7	13279.7	12453.7	14264.5	16779.6	20798.1	1224.92	1823.86	1416.08	1999.52	1235.98	551.387	24	32	0.15764	1	24	0.257956	0.705362	22	0.174981	0.40292	22830.9	26408.8	25408.1	32440.6	28079.1	22684.8	2979.92	2257.27	3576.79	2827.83	761.334	2064.37	3	-0.269776	-0.000623183
5650, 4337	TRETLESALLKSPSPDNNNVSEK	[14] Phospho (S)|	AT1G19870.1	AT1G19870.1	| Symbols: iqd32 | IQ-domain 32 | chr1:6895400-6898539 REVERSE LENGTH=794	24	12	0.0166843	0.0594953	26	0.150686	0.27123	30954	41938.9	54593.9	88209.4	83824.8	57970.8	10890	15572.5	11382.6	17700.1	12138.4	21364.8	24	32	0.374815	1	24	0.0828081	0.454531	16	0.059102	0.262967	120359	113169	112265	149500	124450	68979.9	16011.1	7425.43	31571.2	10133.9	12156	14985.9	3, 3	-0.94044406756228, -2.35308389497197	-0.00245290204793491, -0.00553231036747093
6462	QSMTSLNYPFYAVSAPASPTHHR	[3] Oxidation (M),[14] Phospho (S),[20] Phospho (T)|	AT1G19350.3	AT1G19350.3	| Symbols: BES1, BZR2 | Brassinosteroid signalling positive regulator (BZR1) family protein | chr1:6688680-6690165 FORWARD LENGTH=357	24	12	0.0385335	0.100702	24	0.371036	0.458969	11520.7	19735.1	37828.8	76506.7	55741.9	30691.4	7936.85	13016.8	10903.3	19394.7	16077.4	18070.4	28	32	1	1	24.1818	1	1	19.1111	0.0848601	0.307054	50099.4	46004.6	38579.4	52490.9	52687.9	21715	6390.4	7946.49	15912.5	10414.2	6898.42	12725.9	3	2.38011	0.00651471
2872	HPQWQSDDGGDNSEPESPSDSLR	[13] Phospho (S),[17] Phospho (S)|	AT5G20280.1	AT5G20280.1	| Symbols: ATSPS1F, SPS1F | sucrose phosphate synthase 1F | chr5:6844994-6849997 REVERSE LENGTH=1043	28	16	0.114666	0.204938	26	0.286955	0.38831	106229	104969	124122	180722	203044	127625	5975.01	42677.2	23868.3	56048.2	40122.9	15134.1	28	32	1	1	24.1818	1	1	19.1111	0.462609	0.648436	87832.5	94165.7	122267	109623	123479	81852.3	13756.8	18586.8	30053.6	16251.7	7522.94	35092.8	3	-0.418088	-0.00112841
814, 7422, 925	TRETLESALLKSPSPDNNNVSEK	[12] Phospho (S),[14] Phospho (S)|	AT1G19870.1	AT1G19870.1	| Symbols: iqd32 | IQ-domain 32 | chr1:6895400-6898539 REVERSE LENGTH=794	24	12	0.0353875	0.0929704	24	0.180279	0.297862	253546	272157	469526	694448	611262	479154	83688.4	81698.1	108659	125677	106015	203697	24	32	1	1	24.1818	0.687834	1	16	0.116183	0.347389	918451	830166	726995	1.07751e+06	1.06937e+06	548100	154014	123496	211336	43427	98425.6	173936	3, 2, 3	-0.0480028545437984, 0.474044204664415, 0.176731694800802	-1.29041484797199E-4, 0.00115242781839697, 4.2964457634298E-4
2088, 2088, 2088	YVVDEPSKDETTSESGSALCPEK	[12] Phospho (T)| [7] Phospho (S)| [13] Phospho (S)|	AT3G05900.1	AT3G05900.1	| Symbols: | neurofilament protein-related | chr3:1761408-1763854 REVERSE LENGTH=673	32	16	1	1	24.1818	0.708681	0.745509	133020	127854	145269	146445	161658	176403	11083.4	26978.3	26127.4	33524.9	14086.8	18148.2	24	32	0.721929	1	24	0.957595	1	20	0.464862	0.648436	146675	166577	151536	178889	161719	125935	12995.3	17834.7	23510.5	13108.5	20815.3	21670.6	3, 3, 3	-0.206562920296499, -0.206562920296499, -0.206562920296499	-5.3852884684602E-4, -5.3852884684602E-4, -5.3852884684602E-4
10084, 29740	DGEATTPPKTDIESQILAAMQSR	[14] Phospho (S),[20] Oxidation (M)|	AT4G08310.1	AT4G08310.1	| Symbols: | FUNCTIONS IN: molecular_function unknown; INVOLVED IN: biological_process unknown; LOCATED IN: cellular_component unknown; EXPRESSED IN: 25 plant structures; EXPRESSED DURING: 13 growth stages; CONTAINS InterPro DOMAIN/s: Histone chape	24	16	0.276436	0.409422	22	0.44003	0.520667	3709.58	2074.3	11621.8	34257.5	10021.1	12589.3	2249.52	1146.45	7705.41	30552.8	3969.33	10751.7	24	32	1	1	24.1818	0.0607067	0.431596	16	0.0123901	0.22065	50002.3	27310.8	14401.9	71167.9	51231.7	8607.63	19527.8	10798.1	8730.38	20376.6	14887.9	6405.29	3, 3	-0.641069785954226, 0.501255273729042	-0.00163739621484638, 0.0012722697447316
6319	AIDEESLHTSSGDNEKPAVSSGK	[11] Phospho (S)|	AT4G31880.1	AT4G31880.1	| Symbols: | LOCATED IN: cytosol, chloroplast; EXPRESSED IN: 24 plant structures; EXPRESSED DURING: 14 growth stages; BEST Arabidopsis thaliana protein match is: Tudor/PWWP/MBT superfamily protein (TAIR:AT1G15940.1); Has 137162 Blast hits to 70781	32	16	0.00240727	0.0250323	26	0.00151643	0.0445415	26523	25940.7	32316.3	39733.9	50700.2	52116.2	2812.45	3727.7	3873.06	6372.7	5938.95	4328.23	24	12	1	1	24.1818	1	1	19.1111	0.780503	0.871232	35004.1	39798.6	43593.9	44206.3	41511.9	42875.1	3927.04	4650.81	5875.62	3026.7	7416.89	4972.81	3	-4.83117	-0.0117739
8871	NSSPPSPLHPAASHSPPPPQPYR	[2] Phospho (S),[6] Phospho (S),[15] Phospho (S)|	AT4G38550.1	AT4G38550.1	| Symbols: | Arabidopsis phospholipase-like protein (PEARLI 4) family | chr4:18025886-18028546 FORWARD LENGTH=612	32	16	1	1	24.1818	0.845998	0.861526	106070	66190.3	108787	96159.1	95297.3	109894	32341.9	13778.5	28628.8	36855.7	13507.6	3656.51	20	12	0.883287	1	26	1	1	19.1111	0.541734	0.703117	29822.4	35277.6	47174.7	44349.9	45458.6	39908.6	7228.69	8133.32	13245	5411.56	5492.87	5942.46	3	0.382954	0.00101754
1418	LQTFSSFQKPLEPPNNNAPPRPR	[6] Phospho (S)|	AT2G45540.2	AT2G45540.2	| Symbols: | WD-40 repeat family protein / beige-related | chr2:18757881-18772229 REVERSE LENGTH=3001	24	12	0.0166843	0.0594953	26	0.168807	0.286248	56823.4	114187	182482	351561	240294	176900	34642.4	71654.1	55369.6	46100.9	53331.1	123072	28	32	0.799358	1	22	0.334257	0.780686	20	0.154704	0.383464	304911	299881	266342	452180	464953	175484	75443.4	64077.5	89605.7	34820.3	49545.1	76062.8	3	0.117939	0.000320126
8293	SLPDVVTSPTQGLISVEEDNHSR	[8] Phospho (S)|	AT3G22170.1	AT3G22170.1	| Symbols: FHY3 | far-red elongated hypocotyls 3 | chr3:7822359-7825414 REVERSE LENGTH=839	24	12	0.102393	0.191762	26	0.113947	0.235818	69.0158	135.697	5933.04	16296.8	4248.31	8835.54	36.0493	52.4402	4455.31	15889.8	2547.07	8400.62	24	32	1	1	24.1818	0.051761	0.431596	16	0.021738	0.22065	23274	4374.88	5001.06	23675.3	19616.4	2629.6	11846.8	2079.54	4520.42	7127.19	8961.38	2353.8	3	0.496911	0.00127169
10386	TKDELTEEESLSGKDYLDPPPVK	[10] Phospho (S)|	AT2G39010.1	AT2G39010.1	| Symbols: PIP2E, PIP2;6 | plasma membrane intrinsic protein 2E | chr2:16291564-16293746 FORWARD LENGTH=289	24	16	0.0202521	0.0654673	22	0.0626178	0.193405	2324.62	1535.83	8787.03	19125.9	9726.21	10438.4	1082.18	353.283	4686.37	13117.6	3650.7	8705.4	24	32	1	1	24.1818	0.0607067	0.431596	16	0.081617	0.301316	39673.5	16506	13677.2	53323.9	43213.5	8988.68	13897.3	8660.63	10365	19242.9	16477.7	6634.88	4	0.0506477	0.000135191
7191	LCNGQSDDDETLEKLTATDQNAK	[6] Phospho (S)|	AT4G39850.3	AT4G39850.3	| Symbols: PXA1 | peroxisomal ABC transporter 1 | chr4:18489220-18496762 FORWARD LENGTH=1352	28	12	0.0294923	0.0836928	26	0.0824583	0.211067	11582.6	17036.7	20494.4	37619.2	40668.7	27126.2	4958.12	5784.73	5963.59	9536.63	7314.75	7817.73	24	20	0.525212	1	22	0.687834	1	20	0.347506	0.553203	44977.8	40164	34648	53682.2	51446.2	35951.3	5198	5534.97	7754.69	2419.69	2198.81	12309.1	3	-0.198323	-0.000524588
58037	NDNSDDEEISEEELEALADELAR	[4] Phospho (S)|	AT5G11270.1	AT5G11270.1	| Symbols: OCP3 | overexpressor of cationic peroxidase 3 | chr5:3595557-3597076 REVERSE LENGTH=354	32	20			0	0.298679	0.398417	6.29924		5.56855	22.8063	32.9731	36.8904			2.81437			5.78821	12	32			0			0	0.161413	0.390873	87.9909	44.0876		40.1593	39.8613	15.7944	39.6987	8.62842		3.65616			3	0.100432	0.000269668
14458	QIEEHTDSESGGETLSIFSFDGK	[8] Phospho (S)|	AT4G08850.1	AT4G08850.1	| Symbols: | Leucine-rich repeat receptor-like protein kinase family protein | chr4:5636693-5640496 REVERSE LENGTH=1045	24	16	1	1	24.1818	0.557983	0.622846	53.3191	50.2217	3087.58	9274.1	1825.62	7460.09	24.4352		2557.73	10488.8	1281.25	7431.16	24	32	1	1	24.1818	0.315243	0.780686	16	0.250747	0.476966	19273.5	4125.65	7274.93	21056.7	18737.9	1334.71	9380.55	3703.27		7613.99	10154.4	1239.9	3	0.738579	0.00191446
7486	TKDELTEEESLSGKDYLDPPPVK	[10] Phospho (S),[12] Phospho (S)|	AT2G39010.1	AT2G39010.1	| Symbols: PIP2E, PIP2;6 | plasma membrane intrinsic protein 2E | chr2:16291564-16293746 FORWARD LENGTH=289	24	16	0.114666	0.204938	22	0.217727	0.328994	5462.67	3294.81	12139.5	25200.3	14217.6	22454.5	2436.68	1019.53	4973.48	18982.6	4763.62	17240.1	24	32	1	1	24.1818	0.257956	0.705362	16	0.106359	0.33786	55468.1	31394.1	22908.1	71868.5	64933.7	13072	23153.7	20202.7	18544.9	18884.3	21761.3	9500.08	4	1.09367	0.00300672
12570	EDGLLHTACGTPNYVAPEVLSDK	[11] Phospho (T)|	AT1G01140.3	AT1G01140.3	| Symbols: CIPK9, PKS6 | CBL-interacting protein kinase 9 | chr1:64398-67512 REVERSE LENGTH=451	24	12	0.139011	0.24036	26	0.0900125	0.215634	1125.32	2150.87	11997.2	28539.8	22617.1	26556.7	915.151	1703.07	6162.77	4537.29	11295.3	17956.8	24	32	0.585197	1	22	0.0373082	0.423896	16	0.0131926	0.22065	9933.79	6678.89	5823.62	14958.3	14812	2917.37	2056.09	1862.27	3917.05	1823.61	1900.13	1959.15	3	0.35432	0.000908883
2458	AIDEESLHTSSGDNEKPAVSSGK	[10] Phospho (S),[11] Phospho (S)|	AT4G31880.1	AT4G31880.1	| Symbols: | LOCATED IN: cytosol, chloroplast; EXPRESSED IN: 24 plant structures; EXPRESSED DURING: 14 growth stages; BEST Arabidopsis thaliana protein match is: Tudor/PWWP/MBT superfamily protein (TAIR:AT1G15940.1); Has 137162 Blast hits to 70781	24	16	0.67399	0.860277	24	0.245394	0.350906	72306.4	59375.7	60403.8	103937	71676.7	78813.9	9492.33	10957.6	5942.39	36219.1	8891.91	4942.93	16	32	1	1	24.1818	1	1	19.1111	0.670804	0.797989	82958.1	85998.8	69425.3	69534.4	79601.6	66255.2	11652	9025.81	11120.6	7241.45	6942.74	14168.5	3	-1.14005	-0.00286954
16751	ETENVESEDDDIMEVENPMMVSK	[7] Phospho (S),[13] Oxidation (M),[19] Oxidation (M),[20] Oxidation (M)|	AT2G21470.2	AT2G21470.2	| Symbols: SAE2, ATSAE2, EMB2764 | SUMO-activating enzyme 2 | chr2:9198752-9202136 FORWARD LENGTH=700	28	12	1	1	24.1818	0.906249	0.914799	4195.48	12612.2	12354.9	6355.4	16645.9	5821.53	2189.35	7649.93	5816.97	2186.77	10297.3	3091.2	28	24	1	1	24.1818	1	1	19.1111	0.923618	0.956171	9716.69	11718.4	11320.2	5935.93	12222.3	7374.07	2473.19	3722.7	3956.96	1798.43	4982.8	2226.21	3	1.30432	0.00364825
10865	SSDNDSNRYKDEADPFLIPSDYK	[2] Phospho (S)|	AT3G04470.1	AT3G04470.1	| Symbols: | Ankyrin repeat family protein | chr3:1189841-1191853 REVERSE LENGTH=640	24	12	0.0915305	0.179087	26	0.522437	0.59065	4609.51	6722.42	13697.7	34994.4	21256.3	14806.6	3749.39	4687.46	5660.29	6758.3	7915.05	11452.5	28	32	0.585197	1	22	0.051761	0.431596	16	0.0217998	0.22065	23794.7	16166.1	11422.6	24998.8	28804.7	8646.41	2475.25	3277.03	5792.2	4022.32	3527.8	6398.19	3	0.809817	0.00223118
20200	SSFGSSGSGYGGGGGSGAGSGNR	[2] Phospho (S)|	AT2G37220.1	AT2G37220.1	| Symbols: | RNA-binding (RRM/RBD/RNP motifs) family protein | chr2:15634980-15636331 REVERSE LENGTH=289	28	16	0.15566	0.258621	24.6667	0.10682	0.229496	6445.47	3538.38	6052.96	7545.44	8153.44	7329.69	803.388	719.994	944.382	1815.52	1577.02	857.323	16	12	1	1	24.1818	0.859438	1	12	0.32097	0.533167	5651.86	10826.9	9424	9941.36	8760.18	6688.2	1591.88	1178.59	3830.25	1698.48	1480.01	1424.42	2	-0.719006	-0.00142777
870	TKDELTEEESLSGKDYLDPPPVK	[6] Phospho (T),[10] Phospho (S)|	AT2G39010.1	AT2G39010.1	| Symbols: PIP2E, PIP2;6 | plasma membrane intrinsic protein 2E | chr2:16291564-16293746 FORWARD LENGTH=289	24	12	0.0503894	0.114395	22	0.0584207	0.190663	10257.8	12635.8	197961	506970	192825	349110	5486.19	7333.23	121739	413870	97835.7	333675	24	32	1	1	24.1818	0.0828081	0.454531	16	0.06163	0.266651	1.1114e+06	553621	405336	1.4234e+06	1.16728e+06	216129	474812	400363	365880	389924	409905	195307	3	0.772158	0.00212282
5589	SSDALEVPPRPIKESPTLSEDIK	[15] Phospho (S)|	AT1G66940.1	AT1G66940.1	| Symbols: | protein kinase-related | chr1:24973201-24974684 REVERSE LENGTH=332	24	12	0.00304003	0.0269079	26	0.0347529	0.159205	13488.6	28135.5	77237.2	146764	114579	72095.1	8602.68	20931.7	29239.1	12971.4	44943	51202.3	28	32	1	1	24.1818	0.0828081	0.454531	16	0.0171454	0.22065	168988	118722	87376.7	178416	181261	55457	25566.7	24176.9	47460.5	12685.4	19868.9	37199.9	3	0.315324	0.00081583
4558, 2868	YDSFNAQSYDSSSNNNASETPK	[3] Phospho (S)|	AT1G21630.2	AT1G21630.2	| Symbols: | Calcium-binding EF hand family protein | chr1:7581457-7587796 FORWARD LENGTH=1247	28	12	0.00910346	0.0433873	26	0.107058	0.229496	84770.3	92913.1	124074	138559	199871	150354	7396.74	25091.1	24251.5	29519.6	25740.7	27107.2	28	32	1	1	24.1818	1	1	19.1111	0.306784	0.521098	199981	198407	183340	210929	232373	147912	21715.7	20628.9	36479.7	8079	21289.1	38652.7	2, 3	0.421664348654277, -0.0318335118099848	0.00105625253763719, -7.97416896602954E-5
2401, 1776	LAAPSSPFDDDSDDVDEQPLVR	[12] Phospho (S)|	AT4G11740.1	AT4G11740.1	| Symbols: SAY1 | Ubiquitin-like superfamily protein | chr4:7071955-7075256 FORWARD LENGTH=564	24	12	0.0294923	0.0836928	24	0.0944478	0.218895	18993.6	38897.8	273816	503135	405530	273366	14687.1	26092.3	116831	75120.7	178210	228333	24	32	1	1	24.1818	0.19715	0.624935	16	0.0204299	0.22065	543484	439245	259767	629801	586227	186913	89163.9	105682	144914	52184.1	70270.1	150971	2, 3	0.282260244042948, 0.186079066036185	6.96348102792399E-4, 4.59065020095295E-4
4701, 4824	LAAPSSPFDDDSDDVDEQPLVR	[6] Phospho (S)|	AT4G11740.1	AT4G11740.1	| Symbols: SAY1 | Ubiquitin-like superfamily protein | chr4:7071955-7075256 FORWARD LENGTH=564	28	12	0.00910346	0.0433873	26	0.0770603	0.207392	14427.3	23393.7	85751.8	155309	166916	85530.3	10001.6	15035.7	28152	36545.1	40452.1	60255.6	28	32	1	1	24.1818	0.29399	0.751587	16	0.0494912	0.251315	184275	144518	97679.9	203366	224411	78059.1	29950.8	22402.3	46620	5884.92	23166.5	48792.1	2, 3	0.793333678990116, 0.618385418771848	0.00195718814075008, 0.00152558329500607
11192, 19932, 35562, 17774	KGYTSDEELEELDSPLTSIVDK	[5] Phospho (S)|	AT2G42320.1	AT2G42320.1	| Symbols: | nucleolar protein gar2-related | chr2:17628102-17630657 FORWARD LENGTH=669	24	16	0.0465553	0.113302	22	0.296364	0.396774	253.613	103.251	5397.25	33656.9	1654.89	14465.6	119.817	11.0974	4925.77	42871.5	803.597	14257.1	24	32	1	1	24.1818	0.484423	0.959208	12	0.164843	0.393209	100574	23487.2	4104.25	169146	62886.3	1148.29	73965.6	22324	3937.61	92016.7	37222.4	632.434	3, 2, 3, 2	0.156801490175785, 0.553727895473938, 0.984380637966212, 0.251145476473296	3.99397182263783E-4, 0.00141042895029386, 0.00238127257762244, 6.07535147537419E-4
9012, 3890	FNQPGDLEPPSLIADEDSPVQK	[18] Phospho (S)|	AT5G09850.1	AT5G09850.1	| Symbols: | Transcription elongation factor (TFIIS) family protein | chr5:3063488-3065221 REVERSE LENGTH=353	24	12	0.011187	0.0487832	26	0.0382521	0.166092	3271.3	7729.37	106976	187858	148218	109694	2912.19	6420.65	53745.6	50981	78088.9	95212.6	24	32	1	1	24.1818	0.0709993	0.449161	16	0.0104348	0.22065	184323	126455	92744.3	240929	235777	50586.8	47446.8	34272.9	57610.6	29751	34531.6	44269.4	2, 3	-3.99421517108128, 0.111110997637059	-0.00988616465019732, 2.75013130249135E-4
42832, 7154, 7154, 23707, 17248, 23707	EIENIMQLAGLNPNSDSATSSR	[17] Phospho (S)|	AT5G49760.1	AT5G49760.1	| Symbols: | Leucine-rich repeat protein kinase family protein | chr5:20216679-20221052 FORWARD LENGTH=953	24	12	0.0166843	0.0594953	22	0.0404536	0.168801	5058.75	12497.8	98138.8	180405	120995	104935	3915.46	9662	45299.3	44691.5	68656.7	88444.8	28	32	1	1	24.1818	0.149182	0.547246	16	0.0172797	0.22065	207185	157918	131737	255803	273526	56142.8	54993.2	28934.4	87098.3	39185.2	48400.9	42110.3	2, 3, 3, 3, 2, 3	0.626518752829383, 0.129256001439028, 0.129256001439028, 0.135452435957925, 0.646823047686124, 0.135452435957925	0.00151998361343431, 3.15652629979013E-4, 3.15652629979013E-4, 3.28618229104904E-4, 0.00157958929457891, 3.28618229104904E-4
6530	QWLIQAMGGAPSGPEAGPRTMK	[7] Oxidation (M),[20] Phospho (T),[21] Oxidation (M)|	AT1G53210.1	AT1G53210.1	| Symbols: | sodium/calcium exchanger family protein / calcium-binding EF hand family protein | chr1:19844790-19847533 FORWARD LENGTH=585	24	12	0.00595069	0.0362651	26	0.129414	0.252426	8061.12	11254.2	22738.2	43578.9	28904.2	16590	3982.01	4714.55	6683.18	6049.24	11084.5	7953.26	24	32	1	1	24.1818	1	1	19.1111	0.102036	0.332256	61846.8	47443.6	49356.2	73167.7	73033.3	30979.7	7096.98	12887.5	16439.3	2299.34	8656.66	16492.2	3	0.384581	0.000920719
12263, 15958	TELGPAPVPLTIEGDTLSEDER	[18] Phospho (S)|	AT2G40430.2	AT2G40430.2	| Symbols: | FUNCTIONS IN: molecular_function unknown; INVOLVED IN: biological_process unknown; LOCATED IN: cellular_component unknown; EXPRESSED IN: 22 plant structures; EXPRESSED DURING: 13 growth stages; CONTAINS InterPro DOMAIN/s: P60-like (Int	32	16	0.0347713	0.0929704	26	0.0340044	0.157705	244.504	177.651	20335.1	31716.2	38918.8	50419.9	34.8049	66.8426	13813.3	16882.7	22665.2	49928.3	28	32	0.799358	1	22	0.149182	0.547246	16	0.0312782	0.224111	48505.8	31180.3	24365.9	73729.6	90970.2	13538.4	19245.2	17539	22899.8	17636.2	27531.7	12785.8	2, 3	0.389799840814405, -1.58816663258203	9.42582908010081E-4, -0.00384037797402925
15447	ANMVNSRGELLIDTEYEPLYPR	[3] Oxidation (M),[6] Phospho (S)|	AT2G36630.1	AT2G36630.1	| Symbols: | Sulfite exporter TauE/SafE family protein | chr2:15352767-15355050 REVERSE LENGTH=459	24	16	0.25651	0.390011	22	0.164274	0.283013	358.95	45.6382	5514.18	14574.2	8625.36	14089	130.089	9.12516	3744.67	12789.2	7446.38	13845.3	28	32	1	1	24.1818	0.0265764	0.423896	16	0.026184	0.224111	28217.7	11894.1	7443.17	30466	32220.3	5327.28	12357.6	8339.47	7188.92	10811	11137.9	5253.52	3	0.0655571	0.00017538
10492, 10830, 10955	MKSMPPSNLEDLFSAEGSSSPR	[1] Oxidation (M),[4] Oxidation (M),[20] Phospho (S)|	AT2G41900.1	AT2G41900.1	| Symbols: | CCCH-type zinc finger protein with ARM repeat domain | chr2:17491352-17493502 FORWARD LENGTH=716	24	12	0.00382062	0.0302195	26	0.0376328	0.164507	11055.1	15280.3	76131.6	145371	102230	60077.6	7157.87	8150.75	33363.8	49908.4	44266.9	42800.2	24	32	1	1	24.1818	0.149182	0.547246	16	0.0161662	0.22065	127097	97500.8	66994.9	135759	134515	44719.4	25667	18803.7	31950.2	8983.16	15505.3	31316.7	3, 3, 2	0.147056194646241, 1.43972580801709, -0.138638066404089	3.64411779628426E-4, 0.00317159213864215, -3.05407737414498E-4
7656	EFEPIDSGSELEEDDLKTALGK	[7] Phospho (S),[9] Phospho (S)|	AT1G02870.1	AT1G02870.1	| Symbols: | FUNCTIONS IN: molecular_function unknown; INVOLVED IN: biological_process unknown; EXPRESSED IN: 23 plant structures; EXPRESSED DURING: 13 growth stages; CONTAINS InterPro DOMAIN/s: Ribosome biogenesis protein Nop16 (InterPro:IPR019002	32	16	0.446733	0.620254	22	0.170833	0.287861	198.763	99.3554	9878.29	36263.8	7577.68	46824.7	130.865	53.7688	6401.67	36719	4387.38	46350.1	24	32	1	1	24.1818	0.044008	0.423896	16	0.0369475	0.236893	72031.8	18677.9	15557	90556.3	70493.2	8233.78	37365.4	14984.9	15248.4	30848.9	29411.7	8076.97	3	0.785495	0.00202742
2346	TQAALISDDDTSHAEEPDFNQK	[7] Phospho (S)|	AT5G14720.1	AT5G14720.1	| Symbols: | Protein kinase superfamily protein | chr5:4748212-4752642 REVERSE LENGTH=674	28	12	0.598342	0.781154	26	0.565858	0.626964	107528	116620	124169	122861	160453	154452	9103.79	25792.8	22603.3	16687.9	12916.8	30714.7	24	32	1	1	24.1818	1	1	19.1111	0.909101	0.948761	121669	118492	134159	134580	126824	105551	12220.1	13865	27340.5	19370.4	9584.16	14760	3	0.686947	0.00172496
8712	ANQATVKEDNSDGDDHVPIASR	[11] Phospho (S)|	AT5G55310.1	AT5G55310.1	| Symbols: TOP1BETA, TOP1 | DNA topoisomerase 1 beta | chr5:22430389-22434590 REVERSE LENGTH=917	32	20	0.0979379	0.183649	26	0.431685	0.514042	21445.5	20908.3	16326.4	28397.3	27334.7	39013.7	4948.45	2763.79	4973.64	10192.9	6808.5	3799.93	28	16	1	1	24.1818	1	1	19.1111	0.776023	0.870529	19430.4	18364.6	25488.8	24767.3	25515.3	20099.5	4485.04	4955.66	5551.53	6870.34	2405.54	6521.95	3	-0.516736	-0.00124949
3795	ATDILQGSPVESGPTTPLPDKK	[8] Phospho (S),[12] Phospho (S)|	AT1G20670.1	AT1G20670.1	| Symbols: | DNA-binding bromodomain-containing protein | chr1:7164537-7167933 REVERSE LENGTH=652	24	16	0.0503894	0.114395	22	0.380997	0.466817	34821.6	30372.3	42634.7	57723.4	48641.6	39752.8	8686.04	7939.11	7731.97	12641.7	5441.04	8810.81	28	20	0.974062	1	22	0.687834	1	20	0.237143	0.463147	53907.3	52435.9	39800.1	61487.6	67967	45083.2	6636.81	8958.37	7915.78	4221.18	4839.97	14150.1	3	0.918738	0.00221426
5962	KDGTSPTVKPAASVSGGVETVK	[5] Phospho (S)|	AT1G48620.1	AT1G48620.1	| Symbols: HON5 | high mobility group A5 | chr1:17974148-17976301 REVERSE LENGTH=479	32	16	1	1	24.1818	0.62519	0.677666	13681.7	11834.4	12053.1	18108.6	13442	18175.3	2872.73	2811.83	2624.58	3340.02	3425.57	3991.13	28	16	0.374815	1	22	0.22579	0.660988	20	0.308087	0.521098	22878.8	13868.8	16098.7	22453.4	24657.5	17748.8	4509.28	2500.56	4330.53	6966.82	1440.51	2176.96	3	-1.14889	-0.00252077
4940	QSSEGNNSDSEQEAKKPTDIIK	[8] Phospho (S)|	AT1G50570.1	AT1G50570.1	| Symbols: | Calcium-dependent lipid-binding (CaLB domain) family protein | chr1:18726400-18727566 REVERSE LENGTH=388	32	20	0.0598061	0.129449	26	0.0461046	0.180112	38673.4	34925.2	28263	48177.9	41654.8	49321.8	1759.47	3197.81	3848.65	9397.41	4901.14	8532.43	12	20	1	1	24.1818	1	1	19.1111	0.94186	0.964393	59348.7	55627.6	50030.2	53370.3	56818.8	52788.9	7417.2	5602.31	5709.2	4775.1	4692.43	4956.49	3	-0.706858	-0.00175591
19399	SFFDDSVPSTPAYPGNLFAEKK	[6] Phospho (S),[10] Phospho (T)|	AT1G21630.2	AT1G21630.2	| Symbols: | Calcium-binding EF hand family protein | chr1:7581457-7587796 FORWARD LENGTH=1247	24	16	1	1	24.1818	0.279814	0.38175	96.3279	28.6272	6717.46	10063.1	3149.91	9852.62	96.2296		6013.98	11608.9	2388.72	8817.22	24	32	0.775908	1	22	0.637456	1	20	0.533177	0.698164	17273.8	7324.62	5277.67	25352.6	24594.5	1548.67	8500.92	6900.49	5238.28	10087.3	12919.3	1169.19	3	-0.0340724	-8.77736e-05
6645, 6645	TLSTARDPTAPAGETDPNLHAR	[3] Phospho (S)| [1] Phospho (T)|	AT3G58460.2	AT3G58460.2	| Symbols: RBL15 | RHOMBOID-like protein 15 | chr3:21623374-21626642 REVERSE LENGTH=426	24	16	0.598342	0.781154	26	0.347392	0.43915	34138.2	31394.8	32977.5	51522	39549.2	47669.8	1601.55	4715.53	6178.38	16636.5	4242.3	6019.92	24	20	1	1	24.1818	0.334257	0.780686	16	0.340249	0.548057	37086.9	32248.3	30753.5	44869.2	34876.8	31379.9	4316.22	4391.7	6381.19	3028.82	3201	1984.76	3, 3	0.18468447911422, 0.18468447911422	4.37720037552936E-4, 4.37720037552936E-4
12899	SHSVSGDLHGVQPDPIAADILR	[3] Phospho (S)|	AT2G38280.1	AT2G38280.1	| Symbols: FAC1, ATAMPD | AMP deaminase, putative / myoadenylate deaminase, putative | chr2:16033767-16038793 REVERSE LENGTH=839	32	12	0.00477912	0.0341661	26	0.00704775	0.0869411	268.558	500.529	16005.2	34712.9	21138.3	40616.4	172.702	351.97	9496.02	11899.6	11049.5	39840.3	24	32	1	1	24.1818	0.0963188	0.48095	16	0.0160139	0.22065	27831.6	14193.2	9068.47	34529	32691.6	7435.33	9722.59	9255.76	8491.95	8239.45	8721.56	6750.68	3	-0.157895	-0.000373127
17472, 8735, 30566	QRSWVPPQPPPVAMAEAVEAIR	[3] Phospho (S)|	AT5G62810.1	AT5G62810.1	| Symbols: PEX14, ATPEX14, PED2 | peroxin 14 | chr5:25220323-25223571 FORWARD LENGTH=507	24	16	0.0598061	0.129449	22	0.0490696	0.182828	355.407	132.963	9126.03	53694.9	10177	21409.4	177.401	28.9771	8384.85	44869.8	6031.25	21219.7	24	20	1	1	24.1818	0.0373082	0.423896	12	0.0359998	0.236893	60406.3	31678	15461.9	110122	75299.5	16391.7	33916.6	23644.2	15089.7	26706.7	34255.8	15977.7	3, 3, 3	1.00077507120755, -0.919161542050305, 0.0380758064574287	0.00251017886057525, -0.00232017495545733, 8.4683456861967E-5
6479	VGYGQILEPEQIHDESSTDNER	[18] Phospho (T)|	AT5G45420.1	AT5G45420.1	| Symbols: | Duplicated homeodomain-like superfamily protein | chr5:18405668-18406597 REVERSE LENGTH=309	28	12	0.0423042	0.103806	26	0.269696	0.374424	14667.8	22619.3	39254.6	50666.4	54847.2	42642.4	7231.63	10465.5	10009.8	8005.99	15891.4	23440.7	28	32	1	1	24.1818	1	1	19.1111	0.630889	0.770858	35261.9	36091.8	38599.4	46208.6	52164.6	29366.7	9404.72	5256.28	13748.1	4602.38	2111.57	10268	3	0.236576	0.000613942
128369	TLGHNESMADDILQIFSNFDGR	[1] Phospho (T),[8] Oxidation (M)|	AT5G58430.1	AT5G58430.1	| Symbols: ATEXO70B1, EXO70B1 | exocyst subunit exo70 family protein B1 | chr5:23621460-23623334 REVERSE LENGTH=624	16	28			0	0.604411	0.658479		52.4387	21.2127	23.8515	0.894364				17.485				28	20			0			0	0.493563	0.672405	48.3972	26.653	8.06381	49.4996	138.895				6.57316	32.6444			3	-0.0611199	-0.00015739
11540	DVNTNQQTTLPTGGKSNSHDAK	[16] Phospho (S)|	AT1G70940.1	AT1G70940.1	| Symbols: PIN3, ATPIN3 | Auxin efflux carrier family protein | chr1:26743170-26745871 FORWARD LENGTH=640	32	20	0.0244865	0.0740069	26	0.0471155	0.182375	10161.9	8044.14	7285.28	14962.6	12307.1	24445.5	1652.32	1601.9	1716.08	3968.94	2883.4	5949.12	24	16	1	1	24.1818	1	1	19.1111	0.833875	0.902562	21425	17855.3	20666.7	27075.8	18168.3	22013.5	4430.39	2051.9	4444.81	8265.11	1485.55	1863.31	3	-0.679754	-0.00162602
2803	KQEEAPSTPQRPLSPLGEACSR	[8] Phospho (T)|	AT4G35230.1	AT4G35230.1	| Symbols: BSK1 | BR-signaling kinase 1 | chr4:16755325-16758041 REVERSE LENGTH=512	24	20	0.411814	0.573916	24	0.278232	0.38098	78028.3	77025.7	71331.3	119404	99869.9	96512.4	7585.52	14601.1	12964.4	33969.8	11860.4	18078.6	24	20	1	1	24.1818	0.769695	1	12	0.388319	0.586393	94657.5	95143.8	81326.3	117896	101636	83571.9	7056.17	11330.6	10833.8	13923	12382.5	14019.6	3	-0.369232	-0.000929418
9278	SFDRESPSNLDSTSGISQPHNR	[6] Phospho (S)|	AT2G28290.1	AT2G28290.1	| Symbols: SYD, CHR3 | P-loop containing nucleoside triphosphate hydrolases superfamily protein | chr2:12056771-12072950 FORWARD LENGTH=3574	24	16	0.180501	0.289854	22	0.145384	0.267878	21347.2	14877.8	15348.8	27549.4	21316	18955.2	3184.82	2847.08	1851.02	8087.3	1484.14	2486.83	24	20	0.721929	1	26	1	1	19.1111	0.543504	0.704299	18651.5	18786	17158.8	23529	23083.3	20021.9	1661.6	2596.02	4067.62	1847.71	2307.78	3385.63	3	-1.72932	-0.00434073
16353	LFLFPASSGFGSQSSTQSDRDR	[12] Phospho (S)|	AT5G64430.1	AT5G64430.1	| Symbols: | Octicosapeptide/Phox/Bem1p family protein | chr5:25762540-25764081 REVERSE LENGTH=513	24	16	0.00262645	0.0269079	24	0.00934736	0.0986081	317.517	303.593	5128.18	9614.06	5579.02	3631.87	183.884	203.331	1730.36	2369.72	2792.57	3185.9	24	32	1	1	24.1818	0.19715	0.624935	16	0.00725236	0.22065	13453.3	9967.2	7259.16	19757.2	19115	3118.33	3632.8	4166.65	5397.81	3957.18	2992.74	2774.29	3	0.121866	0.000300898
1303	ATDILQGSPVESGPTTPLPDKK	[8] Phospho (S)|	AT1G20670.1	AT1G20670.1	| Symbols: | DNA-binding bromodomain-containing protein | chr1:7164537-7167933 REVERSE LENGTH=652	28	16	0.0707346	0.14548	24	0.257715	0.362835	25990	18597.4	21541.1	28144.1	37422.1	23407.6	6298.68	5737.14	4930.71	1101.24	1405.82	3010.35	28	32	1	1	24.1818	1	1	19.1111	0.354551	0.558884	29104.4	27856.4	28071.4	36689.7	47129.6	26184.1	4473.56	3800.54	5531.2	9028.15	9014.35	5718.72	3	-2.50341	-0.0058333
12982	MDSVNSFKGYGKVDEAQDLALK	[N-term] Acetylation (N Terminal),[0] Acetylation (N Terminal),[1] Oxidation (M),[6] Phospho (S)|	AT1G53840.1	AT1G53840.1	| Symbols: ATPME1, PME1 | pectin methylesterase 1 | chr1:20101533-20103458 FORWARD LENGTH=586	24	16	0.0202521	0.0654673	26	0.0605633	0.193029	1604.24	1364.26	3442.74	13641.5	5024.25	6277.09	530.847	552.697	1856.9	10590.2	1480.64	3823.99	28	32	1	1	24.1818	0.0828081	0.454531	16	0.0608168	0.265608	34029.7	18124.8	7588.86	41493.2	42613.7	7145.4	14876.7	11862.9	4850.3	14024	16556.8	4790.77	3	0.209457	0.000534565
11638	LMYAASDNEEDVMQDVKEDSAK	[2] Oxidation (M),[6] Phospho (S),[13] Oxidation (M)|	AT1G80680.1	AT1G80680.1	| Symbols: SAR3, MOS3, PRE, NUP96 | SUPPRESSOR OF AUXIN RESISTANCE 3 | chr1:30324219-30328489 FORWARD LENGTH=1046	28	12	1	1	24.1818	0.666519	0.709228	4837.85	12315.1	10412	10348.2	14621.9	6435.97	2543.1	7022.13	3098.51	334.598	4997.24	3036.28	28	32	1	1	24.1818	0.484423	0.959208	12	0.278747	0.499067	18574.1	22264	14817.1	17298.4	23440	12646.6	3829.13	3153.54	4602.9	4048.01	3995.16	5261.33	3	3.91649	0.0101791
5034, 248, 736	QKNGTQNTTVAPDGLTQSPSLR	[20] Phospho (S)|	AT1G17840.1	AT1G17840.1	| Symbols: WBC11, ABCG11, DSO, COF1, ATWBC11 | white-brown complex homolog protein 11 | chr1:6142870-6145894 FORWARD LENGTH=703	24	16	1	1	24.1818	0.382306	0.467506	1.1901e+06	1.02039e+06	1.18432e+06	1.41551e+06	1.3926e+06	1.36093e+06	57408	189960	130359	268981	171360	93534.3	24	32	0.974062	1	24	0.859438	1	20	0.473983	0.6538	1.5475e+06	1.57e+06	1.58251e+06	1.96079e+06	1.63131e+06	1.34312e+06	153717	155594	300407	134095	177648	254712	3, 3, 2	-0.810028030852714, 0.21016342402752, -0.0590459762905754	-0.00193769915767916, 4.48905879238737E-4, -1.26121307857829E-4
11789	SATSLGLLPSPSISDRPEIPAR	[12] Phospho (S)|	AT2G27900.1	AT2G27900.1	| Symbols: | CONTAINS InterPro DOMAIN/s: Protein of unknown function DUF2451, C-terminal (InterPro:IPR019514), Vacuolar protein sorting-associated protein 54 (InterPro:IPR019515); Has 316 Blast hits to 252 proteins in 92 species: Archae - 0; Bacter	24	16	0.00905255	0.0433873	22	0.0214557	0.131626	507.644	110.382	16501.8	32235.5	20853.5	15890.4	379.24	69.0832	10434	12061.2	11313.2	15734.4	24	32	1	1	24.1818	0.129276	0.523058	16	0.0175467	0.22065	33742.5	19568	12347	40085.8	39257	9011.18	11653.8	11748.9	11685.8	8481.33	8672.31	8756.66	3	0.146795	0.000343967
4925	RNSGVQDLSLGHLDTESSSVAK	[3] Phospho (S)|	AT1G12760.1	AT1G12760.1	| Symbols: | Zinc finger, C3HC4 type (RING finger) family protein | chr1:4348728-4350512 FORWARD LENGTH=408	24	12	0.0166843	0.0594953	26	0.106124	0.229253	10605.4	17631.9	35731	57068.8	48536.7	44319.3	6131.06	8925.93	10289.9	10147.3	12124.8	25477.8	24	32	0.296036	1	22	0.00603252	0.375273	16	0.0468923	0.246658	41491.1	34058.5	29353.5	56626	49897.2	22375.5	6756.13	2511.56	10472.6	6284.4	3109.29	8937.65	3	0.0321842	7.65697e-05
17935	GFGFITPDDGGDDLFVHQSSIR	[19] Phospho (S)|	AT4G38680.1	AT4G38680.1	| Symbols: GRP2, CSDP2, CSP2, ATCSP2 | glycine rich protein 2 | chr4:18072240-18072851 REVERSE LENGTH=203	24	12	0.617189	0.805053	24.6667	0.348386	0.440036	22.8386	122.765	6661.15	10608.2	2928.26	5280.53	20.5399		5420.05	11604.3	1521.98	5254.37	24	32	1	1	24.1818	0.62832	1	16	0.369233	0.567875	14791.7	4743.6	2988.86	19125.7	8252.09	976.381	8067.16	4568.02	2959.07	7728.45	4298.38	904.818	3	-0.123836	-0.000304522
6990	SSDSLSGTNELLNINSETPMKK	[2] Phospho (S),[4] Phospho (S),[20] Oxidation (M)|	AT3G19770.1	AT3G19770.1	| Symbols: ATVPS9A, VPS9A, VPS9 | Vacuolar sorting protein 9 (VPS9) domain | chr3:6866916-6869114 FORWARD LENGTH=520	28	16	0.0707346	0.14548	24	0.29765	0.397397	9517.38	6122.95	19212.1	27502.5	29354.9	16690.5	6071.22	3174.93	5481.25	2598.3	11035.5	9114.3	28	32	1	1	24.1818	0.769695	1	16	0.118616	0.35086	44765.9	42505.1	33224.2	41045.1	58790.6	23240.2	8146.64	7049.72	14921.7	3213.27	6035.72	11180.7	3	1.34861	0.00342558
18912	IVEKIHGHGDSSSLSDSDDDKK	[15] Phospho (S),[17] Phospho (S)|	AT5G41600.1	AT5G41600.1	| Symbols: BTI3, RTNLB4 | VIRB2-interacting protein 3 | chr5:16636230-16637472 FORWARD LENGTH=257	32	12	0.0423042	0.103806	26	0.408125	0.494637	9138.66	9492.07	9350.83	18981	16238.5	20532.8	2745.15	3104.98	2846.13	4104.5	4891.79	1855.01	12	16	1	1	24.1818	1	1	19.1111	0.987071	0.98839	12473.7	7718.22	10272	8886.73	9122.3	10093.3	3288.82	1916.54	3038.6	2321.41	2132.01	1489.04	3	-0.374645	-0.00094712
3993, 5059, 1190	YRQLVNSSFADLQKPQTELDGK	[8] Phospho (S)|	AT2G39800.1	AT2G39800.1	| Symbols: P5CS1, ATP5CS | delta1-pyrroline-5-carboxylate synthase 1 | chr2:16598516-16602939 REVERSE LENGTH=717	24	12	0.0073763	0.0398857	26	0.0221427	0.131626	13051.7	15251.6	126401	359971	223624	205211	8652.98	10430.6	66505.2	61181.1	111848	184000	28	32	0.721929	1	22	0.379143	0.830001	20	0.0342082	0.232927	395346	284497	232712	619357	648888	208697	99495.5	111016	179468	102404	103880	170837	3, 2, 3	0.017437033540608, 0.219311767007296, 0.0506394841570198	4.56197872154007E-5, 5.03779744121857E-4, 1.16323655220185E-4
6119, 7719, 7719	LAAPSSPFDDDSDDVDEQPLVR	[6] Phospho (S),[12] Phospho (S)|	AT4G11740.1	AT4G11740.1	| Symbols: SAY1 | Ubiquitin-like superfamily protein | chr4:7071955-7075256 FORWARD LENGTH=564	24	12	0.00477912	0.0341661	26	0.0215691	0.131626	1869.62	5644.53	49001.1	123949	86827.5	57177	662.175	2900.83	22035.8	33036.9	42457.8	49904.5	28	32	1	1	24.1818	0.859438	1	16	0.027438	0.224111	131616	119987	76172.6	154302	172793	59283.8	33436.3	32543.5	44800.9	11495.9	28732.7	54190.2	3, 2, 2	0.687308590781364, 0.655339062990039, 0.655339062990039	0.00175058123522831, 0.0016691545570211, 0.0016691545570211
3790	KQPEEENGELSESEKDYDLLPK	[11] Phospho (S),[13] Phospho (S)|	AT5G16730.1	AT5G16730.1	| Symbols: | Plant protein of unknown function (DUF827) | chr5:5497890-5500775 FORWARD LENGTH=853	24	12	0.00477912	0.0341661	26	0.152014	0.27123	13820	16163.2	56527.3	122613	69650.2	32486.1	10086.6	9807.52	17827	60034.2	20608.6	16474.6	24	32	1	1	24.1818	1	1	19.1111	0.148258	0.382394	72160.2	80529.8	56130.7	106593	103167	50763.3	15530.6	12419.9	21254.8	22220.7	13594.8	28762.8	3	-0.682151	-0.00186647
47153	TTSMEDPDGTLASVAQCIEQLR	[3] Phospho (S),[4] Oxidation (M)|	AT2G22125.1	AT2G22125.1	| Symbols: CSI1 | binding | chr2:9406793-9414223 FORWARD LENGTH=2150	24	20			0	0.802548	0.826266	235.575		66.1561	325.861	289.693	105.462	189.435		16.0939	406.795	111.704	29.7996	24	28	1	1	24.1818	0.360531	0.830001	12	0.0660054	0.277742	1378.24	454.095	324.951	4333.86	236.712	284.61	1019.46	326.386	199.353	2684.75	145.377	100.257	3	0.273982	0.000689634
12641	SNSDIPSGFNSMPLIPPRPLER	[1] Phospho (S),[12] Oxidation (M)|	AT4G38900.1	AT4G38900.1	| Symbols: | Basic-leucine zipper (bZIP) transcription factor family protein | chr4:18139564-18141520 REVERSE LENGTH=553	24	12	0.000899615	0.0173731	26	0.00456484	0.0753827	1015.92	1296.23	23526.4	65420.7	34078.5	19754.8	840.503	982.689	12706.4	12654.3	18853.4	16730.1	28	32	1	1	24.1818	0.0709993	0.449161	16	0.00954	0.22065	81664.3	53538.8	36574.9	74935.7	101612	20803.8	18156.8	16184.6	25278.3	9997.66	13722	18548.7	3	-0.101868	-0.000256625
1144, 1573	VFTYDNTASETDEVVETSTGK	[9] Phospho (S)|	AT3G02830.1	AT3G02830.1	| Symbols: ZFN1 | zinc finger protein 1 | chr3:614075-615916 FORWARD LENGTH=397	24	12	0.0202521	0.0654673	26	0.0665915	0.198289	24530.3	28327.2	369005	691437	652042	423904	20033.9	12904.7	182976	137362	323832	364868	24	32	1	1	24.1818	0.769695	1	16	0.0529358	0.255799	677305	425672	347194	830288	818221	310706	182125	151689	214043	46783.6	147498	262628	2, 3	1.29662783547691, 0.734109502998941	0.00307559409429814, 0.00174130370351122
1419, 6222	KFSEQNIGAPPSYEEAVSDSR	[3] Phospho (S)|	AT2G43160.3	AT2G43160.3	| Symbols: | ENTH/VHS family protein | chr2:17948884-17953267 FORWARD LENGTH=895	28	12	0.0423042	0.103806	26	0.104258	0.227537	39331.6	117245	258334	377075	400628	239957	22923.9	67481.6	83440.3	58570	116377	169546	28	32	0.525212	1	24	0.111734	0.50705	20	0.0312947	0.224111	317094	329650	310380	434314	503587	144916	36402.7	37382.4	129136	51756.8	58100.6	66121.9	3, 2	-1.18574442434567, 0.171817475209333	-0.00283397980547306, 4.10651102356496E-4
10443	VAVAGAAASAVSPSSFSYSSR	[12] Phospho (S)|	AT5G38640.1	AT5G38640.1	| Symbols: | NagB/RpiA/CoA transferase-like superfamily protein | chr5:15468020-15470674 REVERSE LENGTH=642	28	12	0.0423042	0.103806	26	0.0594761	0.19169	2565.96	4419.33	24374.3	27691.2	31519.4	26449.6	1518.6	2262.06	13276.9	8647.6	15070	21151.4	24	32	0.799358	1	22	0.0828081	0.454531	16	0.0105784	0.22065	31936.7	27101.7	15400.8	55303	53467.9	12439.6	9077.91	12371.5	8041.49	8264.55	10416.1	9614.65	2	2.31142	0.00474059
2386, 2159	GESEPIAAAAAVAGPSSPQSR	[17] Phospho (S)|	AT4G35890.1	AT4G35890.1	| Symbols: | winged-helix DNA-binding transcription factor family protein | chr4:16997433-17000410 FORWARD LENGTH=523	32	12	excl. 0.005950688517	excl 0.03626505665893	26	0.00490567	0.077088	53797.2	66622	88203.7	127142	149312	163308	1976.25	13229.4	13682.1	26076.2	20517.5	29461	24	12	0.00368654	0.5504	26	0.00603252	0.375273	24	0.0154261	0.22065	82580.2	89684.2	99699.4	149495	148366	103997	12158.8	10718.9	19148	5249.8	11191.9	17467.1	2, 3	1.04703395089077, 2.21722371447145	0.00212749571710447, 0.00450523495669586
17088	QWSGDSGTTNAAAVAPSSPAR	[18] Phospho (S)|	AT5G13260.1	AT5G13260.1	| Symbols: | unknown protein; BEST Arabidopsis thaliana protein match is: unknown protein (TAIR:AT3G48860.2); Has 30201 Blast hits to 17322 proteins in 780 species: Archae - 12; Bacteria - 1396; Metazoa - 17338; Fungi - 3422; Plants - 5037; Viruses	12	24	0.467725	0.635747	24	0.239475	0.346603	18711.6	11177.9	11577.9	10915.7	17197.1	14135.2	3033.1	1557.08	2314.05	2581.83	4521.01	3046.84	24	32	0.721929	1	22	0.613334	1	20	0.322294	0.534658	5726.24	4993.24	5850.74	8986.35	6352.08	4132.35	542.034	1832.58	1230.79	2100.71	692.452	1431.26	2	-0.135447	-0.000285781
3982	SIEEENVPTTVDSGAADTTVK	[N-term] Acetylation (N Terminal),[0] Acetylation (N Terminal),[1] Phospho (S)|	AT2G30620.1	AT2G30620.1	| Symbols: | winged-helix DNA-binding transcription factor family protein | chr2:13045360-13046267 FORWARD LENGTH=273	28	12	0.0294923	0.0836928	26	0.195392	0.31138	15588.8	43806.9	106949	139589	152664	88339.9	8361.79	25889.3	32279	35159.7	46544.3	49639.9	28	32	1	1	24.1818	1	1	19.1111	0.0882268	0.313928	139853	136082	100896	148825	211904	88392.9	19348	18618.4	36631.7	5086.55	42056	53449.3	2	0.23695	0.000541194
3095	SNEVVTDGDKVNASPLLVNDR	[1] Phospho (S)|	AT1G62430.1	AT1G62430.1	| Symbols: ATCDS1, CDS1 | CDP-diacylglycerol synthase 1 | chr1:23106274-23108923 REVERSE LENGTH=421	28	12	0.0202521	0.0654673	26	0.184965	0.302817	22162.6	34607.7	58723.3	73958.9	73984	50596.5	9270.73	13238.3	14092	11372.4	12204	21048.2	24	32	0.721929	1	24	0.334257	0.780686	16	0.132607	0.363947	96715.4	90088.5	79518	119734	116531	65608.6	13106.9	8850.62	23291.4	7037.97	9765.55	19224.5	3	-1.23458	-0.00286557
3603, 2264, 6443, 23621	SSVPVASSLPGIGMDSMAAAK	[8] Phospho (S),[14] Oxidation (M),[17] Oxidation (M)|	AT5G38640.1	AT5G38640.1	| Symbols: | NagB/RpiA/CoA transferase-like superfamily protein | chr5:15468020-15470674 REVERSE LENGTH=642	24	16	0.00115972	0.0189505	26	0.0610344	0.193405	126049	123833	196749	311244	276761	213419	16225.2	36023.9	38328	61526.3	42863.9	48144.9	28	20	0.420343	1	22	0.334257	0.780686	20	0.161483	0.390873	381796	365999	286532	477236	498164	301030	32907.2	63096.7	71570.1	34499.9	73253.5	81688	3, 2, 2, 2	0.350779163456286, 0.0400309565523128, 0.476471123454985, 1.4935325897638	7.32052120838489E-4, 8.35418682072486E-5, 9.8674153605316E-4, 0.00306912254836789
4873	SIEEENVPTTVDSGAADTTVK	[13] Phospho (S)|	AT2G30620.1	AT2G30620.1	| Symbols: | winged-helix DNA-binding transcription factor family protein | chr2:13045360-13046267 FORWARD LENGTH=273	28	12	0.15566	0.258621	26	0.152156	0.27123	22973.2	34826.5	57548.8	55360.8	74756.5	42901.6	3250.38	12366.6	13001.2	7475.63	14492.9	7367.51	24	32	1	1	24.1818	1	1	19.1111	0.390361	0.58741	46387.4	53882.2	45510.7	60607.3	57821.2	40397.6	4937.78	8118.37	8486.98	6381.5	6525.78	11817.8	2	0.0313567	7.03015e-05
2833, 656	GFVPFVPGSPTERNPPDLSKA	[9] Phospho (S)|	AT5G27150.1	AT5G27150.1	| Symbols: NHX1, ATNHX, AT-NHX1, ATNHX1 | Na+/H+ exchanger 1 | chr5:9554251-9557266 FORWARD LENGTH=538	24	16	0.0503894	0.114395	26	0.0785255	0.208328	300281	179533	527866	716225	707007	486552	104119	64190.8	155020	150044	181830	160921	24	32	1	1	24.1818	0.0828081	0.454531	16	0.0173544	0.22065	761443	659472	459637	947870	941554	348379	88249.6	173338	163012	48974.6	139612	168482	2, 2	0.151041562663894, -0.506600972273515	3.46051142969372E-4, -7.44032284273999E-4
15981	SQSESGAMSLSDDVFTELSCR	[8] Oxidation (M),[9] Phospho (S)|	AT4G04570.1	AT4G04570.1	| Symbols: CRK40 | cysteine-rich RLK (RECEPTOR-like protein kinase) 40 | chr4:2290045-2292717 FORWARD LENGTH=654	24	16	1	1	24.1818	0.669155	0.710918	221.95	10.2402	1830.52	11833.5	434.602	4232.08	152.165		1562.5	15113.7	262.245	4209.37	24	32	1	1	24.1818	0.380071	0.830815	16	0.230199	0.458365	22033.8	4454.82	1513.97	31043	16561.4	545.288	13872.5	4310.5	1453.85	15289.4	9259.07	397.779	3	0.187342	0.000449798
4654	LSSSPQCTLSGSSPPVGSLPK	[2] Phospho (S),[13] Phospho (S),[18] Phospho (S)|	AT5G21160.3	AT5G21160.3	| Symbols: | LA RNA-binding protein | chr5:7198817-7203879 REVERSE LENGTH=833	24	12	0.00595069	0.0362651	26	0.0723604	0.201479	6869.75	26477.9	91733.8	143922	126304	90998.3	3482.31	15448.7	27007.7	54684.7	35684.5	51967.5	24	32	1	1	24.1818	0.687834	1	16	0.110226	0.343996	111970	127776	87657.2	160921	154256	72857.7	18179.8	31629.2	34902.5	6205.72	22417.6	44954.8	2	0.429087	0.000997601
15887	SGSAPPNMEGSFLAVDNLLSR	[3] Phospho (S),[8] Oxidation (M)|	AT4G25880.1	AT4G25880.1	| Symbols: APUM6, PUM6 | pumilio 6 | chr4:13155518-13159078 FORWARD LENGTH=861	24	16	0.576051	0.766865	22	0.358543	0.447954	319.745	71.2429	10354.6	13127.3	4278.05	12130.9	55.303	16.4498	8365.06	11973.4	2531.75	11968	24	32	1	1	24.1818	0.292419	0.751587	16	0.109263	0.343136	42280.5	14081.6	9762.59	61084.1	41557.3	7291.74	20050.7	10909.5	9415.75	29103.1	16419.1	7001.39	2	0.471938	0.00106517
10228, 2889, 2905	TDPIGLDNLSMSDGESDPVYK	[12] Phospho (S)|	AT4G30890.1	AT4G30890.1	| Symbols: UBP24 | ubiquitin-specific protease 24 | chr4:15036383-15038825 REVERSE LENGTH=551	24	12	0.00910346	0.0433873	26	0.0686828	0.198623	35863.4	66292.9	188667	308692	287617	173800	21227.6	36818.7	60486.6	58342.8	88635.2	109568	28	32	0.650656	1	22	0.257956	0.705362	20	0.050277	0.251777	374076	322558	277584	453820	480671	174622	49731.2	38922.7	130422	17381.9	55553.9	93631.5	2, 3, 2	-3.97655167878002, -0.24924492487363, 0.0238854765528615	-0.00927324614167446, -5.85221276196535E-4, 5.6082542414515E-5
8026	KNSVDFDFEKFQDGFEDSNTR	[3] Phospho (S)|	AT3G22190.1	AT3G22190.1	| Symbols: IQD5 | IQ-domain 5 | chr3:7831280-7833512 REVERSE LENGTH=422	24	16	0.232888	0.362623	22	0.090892	0.21628	105.304	68.4195	13508.2	44140.7	7842.57	29038.5	53.0211	3.26488	10014.4	43128.9	6320.87	28943.9	24	32	1	1	24.1818	0.044008	0.423896	16	0.0109141	0.22065	60812.8	20166.2	13501.3	73272.4	59609.4	5053.46	27989.8	15395.9	13225.9	23010	29337.1	5016.6	3	0.572061	0.00148969
776, 4494	AVDAGMLDYDSDDNPIVVDKR	[6] Oxidation (M),[11] Phospho (S)|	AT2G47330.1	AT2G47330.1	| Symbols: | P-loop containing nucleoside triphosphate hydrolases superfamily protein | chr2:19429083-19431617 REVERSE LENGTH=760	24	12	0.0202521	0.0654673	26	0.237215	0.344664	144994	194915	311541	431888	399226	224699	62731.8	80406.1	77906.7	67508.5	80858.1	83825.6	28	32	1	1	24.1818	0.957595	1	16	0.120713	0.353179	599383	551265	406538	620677	691927	363581	63846.4	63881.5	117391	44493.7	78333.5	147955	3, 2	0.0533891152418465, 0.318389751742353	1.28295650938526E-4, 7.65100156968401E-4
9537, 3015	WAYTGKAPSPSTTNFAGSSPR	[19] Phospho (S)|	AT5G64330.1	AT5G64330.1	| Symbols: NPH3, RPT3, JK218 | Phototropic-responsive NPH3 family protein | chr5:25727568-25730225 FORWARD LENGTH=746	24	16	0.15566	0.258621	22	0.143417	0.26589	81012.8	59398.3	89742.2	116822	98487.7	99507.5	9317.84	8858.45	11218.4	38336.4	10478.1	15006.5	24	32	1	1	24.1818	1	1	19.1111	0.433459	0.621955	88636.5	97078.4	88202.6	109236	98809.8	73854.8	7565.03	11346.3	16183.5	14097.9	10731.8	14054.8	3, 2	-0.285256167283444, -0.81312803192899	-6.4525250263614E-4, -0.00126495628342127
4167	AGSFRDSPEEEGPVELPEAAR	[7] Phospho (S)|	AT3G22380.2	AT3G22380.2	| Symbols: TIC | time for coffee | chr3:7913181-7918967 FORWARD LENGTH=1555	28	12	0.0503894	0.114395	26	0.282132	0.383864	38305.5	38845.6	54490.8	75280.7	76264.3	48998.2	13138.3	12691.7	11041.1	10919.3	9759.45	14904.1	28	20	0.204268	1	22	0.111734	0.50705	20	0.194663	0.421907	79261.4	69798.2	57885	89537.8	90470	63131.1	7571.76	7870.22	10201.1	3438.57	5796.94	16851.6	3	-0.466007	-0.00108208
6886, 3507	LSSSKDKSDSDDATVPPPSGA	[10] Phospho (S)|	AT3G63160.1	AT3G63160.1	| Symbols: | FUNCTIONS IN: molecular_function unknown; INVOLVED IN: biological_process unknown; LOCATED IN: chloroplast outer membrane, thylakoid, chloroplast thylakoid membrane, chloroplast, chloroplast envelope; EXPRESSED IN: 21 plant structures;	32	20	0.000694014	0.0158769	26	0.00593309	0.0830632	215805	180821	178719	242660	260136	315144	7996.26	19670.1	17110.2	33706.3	20030.2	44586.1	16	32	1	1	24.1818	1	1	19.1111	0.671739	0.797989	318009	393683	338631	314382	374934	312607	69186	32662	57787.9	30473.4	26587	27590.2	2, 3	-0.239877817664333, -0.605689976767836	-5.13319555466296E-4, -0.00129612864020601
4067	VGADDLSDSEKEKPNLVGDGK	[7] Phospho (S)|	AT4G02510.1	AT4G02510.1	| Symbols: TOC159, TOC86, PPI2, TOC160, ATTOC159 | translocon at the outer envelope membrane of chloroplasts 159 | chr4:1104766-1109360 FORWARD LENGTH=1503	20	16	1	1	24.1818	0.514469	0.583403	62587.1	38818.4	64721.7	60030.8	54537.9	61370.7	13108	4786.69	12369.8	11105.5	5380.19	11179.1	28	12	0.883287	1	26	1	1	19.1111	0.622203	0.768756	37567.9	44857.1	45212.9	47575.9	50626.3	47887.4	3302	2030.79	9992.36	4538.72	5970.92	5393.37	3	-0.811713	-0.001828
4031	LSSSPQCTLSGSSPPVGSLPK	[13] Phospho (S),[18] Phospho (S)|	AT5G21160.3	AT5G21160.3	| Symbols: | LA RNA-binding protein | chr5:7198817-7203879 REVERSE LENGTH=833	28	12	0.0073763	0.0398857	26	0.207927	0.32095	52044.8	89782.3	158676	219074	252802	170921	17509.1	40348.7	44450.3	54072.7	38572.4	67002	24	32	1	1	24.1818	0.687834	1	16	0.113468	0.344718	196803	199545	147670	260460	242574	132770	27806.7	40824.1	39169.7	4257.48	22432.8	57460.8	2	-0.0174919	-3.9269e-05
9441, 1588	SNYDKEQFEDLYEQDGDVTPR	[19] Phospho (T)|	AT4G38550.1	AT4G38550.1	| Symbols: | Arabidopsis phospholipase-like protein (PEARLI 4) family | chr4:18025886-18028546 FORWARD LENGTH=612	24	12	0.0598061	0.129449	26	0.0717238	0.201203	13438.2	24885.4	175904	281365	218802	183439	9874.5	15889.1	86317.7	65494.8	109781	152578	28	32	1	1	24.1818	0.129276	0.523058	16	0.0106223	0.22065	236244	196756	131984	283658	303658	69782.4	56727.2	51553.8	75358.6	22807.8	28803.5	55567.7	2, 3	0.73919317951438, -0.0676483412295327	0.00194191230002616, -1.77716934558703E-4
1194	KVSSQSIEPPAVEDPQIELEK	[6] Phospho (S)|	AT1G74690.1	AT1G74690.1	| Symbols: IQD31 | IQ-domain 31 | chr1:28061498-28063924 REVERSE LENGTH=587	24	12	0.0423042	0.103806	26	0.0474964	0.182744	4172.6	19593.2	39070.9	53535.2	47634.6	28852.6	829.782	14162.6	16172	12177.8	16079	14167.6	24	32	1	1	24.1818	0.22579	0.660988	16	0.0384086	0.236893	65845.7	59683.4	48639	88197.2	73424.2	28765.4	5766.57	14778	26479.9	8073.94	11628.4	17673.5	3	-0.228486	-0.000548861
4911, 4911, 5473	ASVNSPTASQMDELDDFSIGR	[5] Phospho (S),[11] Oxidation (M)|	AT4G12770.1, AT4G12780.1	AT4G12770.1	| Symbols: | Chaperone DnaJ-domain superfamily protein | chr4:7506736-7511408 REVERSE LENGTH=891	24	12	0.0598061	0.129449	26	0.260886	0.365785	2578.49	9639.83	20715.5	37138.1	28441.9	20367	1432.56	5793.29	6956.85	9937.49	12515.1	12940.6	16	32	1	1	24.1818	1	1	19.1111	0.130319	0.360847	48000.5	52223.9	38121.5	50460.3	44672.3	18200.9	14911.5	6052.83	19615.7	3023.04	7975.77	8297.87	2, 2, 3	0.0743738903594497, 0.0743738903594497, 1.71912600149153	1.73660616837878E-4, 1.73660616837878E-4, 0.00401410334188768
32, 368, 368	SSDDERDEKELSLTSPEVVTK	[N-term] Acetylation (N Terminal),[0] Acetylation (N Terminal),[2] Phospho (S)|	AT3G51800.2	AT3G51800.2	| Symbols: ATG2, EBP1, ATEBP1 | metallopeptidase M24 family protein | chr3:19211261-19213568 REVERSE LENGTH=401	24	12	0.0294923	0.0836928	26	0.251576	0.356109	3.49918e+06	3.97974e+06	4.59954e+06	7.07877e+06	6.71896e+06	5.13617e+06	835499	1.17645e+06	1.00072e+06	930506	572136	1.42004e+06	28	20	1	1	24.1818	1	1	19.1111	0.256225	0.480647	8.91655e+06	8.53074e+06	6.52845e+06	9.65246e+06	1.00647e+07	6.94515e+06	719164	1.15357e+06	1.16383e+06	525710	842319	1.86816e+06	3, 2, 2	0.305324169369862, 0.390429580912274, 0.390429580912274	7.5876442133449E-4, 9.70260807207524E-4, 9.70260807207524E-4
7112, 5360, 5360	TVQSDDEDPWAAIAAPPPTTR	[4] Phospho (S)|	AT2G40730.1	AT2G40730.1	| Symbols: | Protein kinase family protein with ARM repeat domain | chr2:16990083-16996072 REVERSE LENGTH=798	24	16	0.00304003	0.0269079	26	0.0231517	0.134946	15161.6	3038.26	70795.7	179931	126364	87688.8	14098.4	1285.06	35046.5	43550.7	53561.4	55082.7	24	32	1	1	24.1818	0.29399	0.751587	16	0.0990489	0.330678	142637	117148	93094.4	208871	180090	82983.9	17131.8	53608.8	39600.7	27284.3	36080.4	61512.8	2, 3, 3	-0.487049407632955, 0.0463023958654903, 0.0463023958654903	-0.00112850633558992, 1.07283873603592E-4, 1.07283873603592E-4
19601, 12059, 30, 23125, 23125, 167, 12059, 48, 167	EEKKDEPAEESDGDLGFGLFD	[11] Phospho (S)|	AT1G01100.1, AT4G00810.1, AT5G47700.1	AT4G00810.1, AT1G01100.1	| Symbols: | 60S acidic ribosomal protein family | chr4:346179-346957 REVERSE LENGTH=113, | Symbols: | 60S acidic ribosomal protein family | chr1:50284-50954 REVERSE LENGTH=112	28	16	0.0423042	0.103806	26	0.0602693	0.192502	1.6536e+06	1.42367e+06	1.21424e+07	1.54523e+07	1.94445e+07	1.46671e+07	1.21845e+06	758210	6.42555e+06	4.75248e+06	8.88439e+06	1.23413e+07	28	32	0.650656	1	22	0.111734	0.50705	16	0.0145374	0.22065	2.97047e+07	1.9925e+07	1.19147e+07	3.75164e+07	4.10142e+07	1.02346e+07	7.99763e+06	7.07698e+06	6.65077e+06	6.44534e+06	8.39838e+06	7.82981e+06	2, 2, 2, 3, 3, 2, 2, 3, 2	0.581440006753589, -0.174663171490796, 0.631808559164024, -0.250418020949464, -0.250418020949464, 0.0761966251596566, -0.174663171490796, 0.270701553726443, 0.0761966251596566	0.00139893232972099, -3.30410967762873E-4, 0.00135705756065363, -5.057939931703E-4, -5.057939931703E-4, 1.53901844441862E-4, -3.30410967762873E-4, 5.81438134759082E-4, 1.53901844441862E-4
12463	ASSGIEAHSDEANISNNMSDR	[9] Phospho (S),[18] Oxidation (M)|	AT4G02510.1	AT4G02510.1	| Symbols: TOC159, TOC86, PPI2, TOC160, ATTOC159 | translocon at the outer envelope membrane of chloroplasts 159 | chr4:1104766-1109360 FORWARD LENGTH=1503	32	16	0.276301	0.409422	26	0.148855	0.270612	12620.2	8589.44	12490	14283.8	14138.9	18548.6	1702.9	2705.59	2185.9	3497.05	2709.6	450.072	16	24	1	1	24.1818	1	1	19.1111	0.788366	0.87221	9973.21	11851	11153.4	8416.98	10595.5	11727.1	2269.62	1400.67	2880.45	898.206	1763.09	1881.79	3	-0.320202	-0.000736433
109727, 35501	SITDYGSPEEFLSQVNYLLGK	[1] Phospho (S)|	AT1G06680.1	AT1G06680.1	| Symbols: PSBP-1, OEE2, PSII-P, OE23 | photosystem II subunit P-1 | chr1:2047940-2049186 FORWARD LENGTH=263	20	24			0	0.069416	0.198746		18.6639	108.869	5.46434		12.4453		10.4591	9.85764	3.87424		6.28341	20	12			0			0	0.829077	0.898349	40.6484	162.386	164.978			89.2429	39.9131						2, 2	1.75783570218465, 3.54400834238569	0.00428758047974043, 0.00864427828491898
1077	SSDDERDEKELSLTSPEVVTK	[N-term] Acetylation (N Terminal),[0] Acetylation (N Terminal),[1] Phospho (S),[2] Phospho (S)|	AT3G51800.2	AT3G51800.2	| Symbols: ATG2, EBP1, ATEBP1 | metallopeptidase M24 family protein | chr3:19211261-19213568 REVERSE LENGTH=401	24	12	0.00595069	0.0362651	26	0.0793365	0.208666	85045.1	106858	304836	537754	464806	325848	41891.6	33377	95613.6	116094	79335.4	200954	28	32	0.974062	1	22	0.545693	1	18	0.0673294	0.279348	576752	525198	357493	658666	681293	322152	74931.9	101160	119342	34842.9	75097.5	131545	2	0.665829	0.0017079
19749	EIITLDPSSPKVPAVVPVKLG	[9] Phospho (S)|	AT1G67950.3	AT1G67950.3	| Symbols: | RNA-binding (RRM/RBD/RNP motifs) family protein | chr1:25478884-25480420 REVERSE LENGTH=279	24	16	1	1	24.1818	0.138721	0.261497	102.206	62.1861	769.266	6916.17	195.968	6499.53	46.715	61.7155	662.011	8866.33	126.774		24	32	1	1	24.1818	1	1	19.1111	0.535158	0.698778	14088.4	4075.51	586.657	24759.5	7804.56	163.728	9457.33	3976.06	465.564	11488.7	5191.23	62.2784	3	0.148757	0.000332952
9770	SNHGKEQIEDFYEQDDDVTPR	[1] Phospho (S),[19] Phospho (T)|	AT4G38550.1	AT4G38550.1	| Symbols: | Arabidopsis phospholipase-like protein (PEARLI 4) family | chr4:18025886-18028546 FORWARD LENGTH=612	24	16	0.0353875	0.0929704	22	0.249558	0.355021	11000.8	8328.02	27313.3	38149.4	37087.9	25887.6	4797.73	4133.34	7376.87	10965.2	11346.1	16008.6	28	32	1	1	24.1818	1	1	19.1111	0.0951716	0.32488	15705.7	17517.7	16370.4	16654	30488.3	8316.99	3857.26	4040.23	7480.02	2331.71	3403.31	6546.63	3	-0.0310247	-8.31782e-05
10245, 4690	LSSSPQCTLSGSSPPVGSLPK	[13] Phospho (S)|	AT5G21160.3	AT5G21160.3	| Symbols: | LA RNA-binding protein | chr5:7198817-7203879 REVERSE LENGTH=833	28	12	0.00382062	0.0302195	26	0.157813	0.276562	70507.7	70594.1	79648.1	116932	149552	111848	16107.1	23624.6	16813.3	16718	14305.5	17981.6	28	20	0.179661	1	22	0.129276	0.523058	20	0.0917204	0.320273	122933	114202	88223.4	156948	164325	96551.3	18884	18065.2	18279.8	6974.42	17177.5	25145.7	3, 2	-2.56785339138556, 0.0697524407676918	-0.00555942210803551, 1.51014564380603E-4
4799	MDTELNSPPHDDGGDTTTAFR	[N-term] Acetylation (N Terminal),[0] Acetylation (N Terminal),[1] Oxidation (M),[7] Phospho (S)|	AT3G56720.3	AT3G56720.3	| Symbols: | unknown protein; FUNCTIONS IN: molecular_function unknown; INVOLVED IN: biological_process unknown; LOCATED IN: cellular_component unknown; EXPRESSED IN: 24 plant structures; EXPRESSED DURING: 15 growth stages. | chr3:21011354-21013422	32	16	1	1	24.1818	0.822722	0.842981	32677.5	26925.9	32229.6	35440.7	31750.5	35952.8	4410.29	8069.53	5120.62	10274.4	8864.6	3597.61	28	20	1	1	24.1818	1	1	19.1111	0.890759	0.937407	50826.2	56716.3	47131.1	51045.9	57937	49493.3	6702.57	9301.87	8746.11	2764.2	4034.67	8685.21	3	0.230651	0.000556777
3488	ANLSPAGDKANVEEPMVYATK	[4] Phospho (S),[16] Oxidation (M)|	AT1G44910.1	AT1G44910.1	| Symbols: ATPRP40A, PRP40A | pre-mRNA-processing protein 40A | chr1:16975930-16982818 FORWARD LENGTH=958	24	16	1	1	24.1818	0.596401	0.651172	43661.2	31501.8	43254.7	47690.5	45747.2	46550.6	9423.92	6230.05	7386.25	13394.5	6625.35	7310.34	28	20	1	1	24.1818	1	1	19.1111	0.393661	0.590885	74930.8	73359.6	66898.7	87097.1	97235.7	71597	8149.62	8248.47	12244.1	12864.2	14163.7	4534.37	3	-0.160235	-0.000368547
17100	TANSSFGGSQSSSSGHNNSYR	[5] Phospho (S)|	AT2G37550.1	AT2G37550.1	| Symbols: ASP1, AGD7 | ARF-GAP domain 7 | chr2:15755544-15757456 REVERSE LENGTH=456	32	12	0.529745	0.706486	26	0.138116	0.261004	9080.37	9114.95	9775.21	14990.3	13190.8	16018.7	1865.55	1206.85	2118.96	2245.85	1833.21	3706.24	20	32	1	1	24.1818	1	1	19.1111	0.966607	0.975947	13159.3	11483.5	14471.4	11905.1	11149	10880	3271.2	1830.26	3664.9	2055.56	1903.98	2544.42	3	-0.766912	-0.00169554
7209	LSSIARPTAQGSSDPPPPQPR	[2] Phospho (S)|	AT2G46630.1	AT2G46630.1	| Symbols: | unknown protein; LOCATED IN: chloroplast; EXPRESSED IN: 22 plant structures; EXPRESSED DURING: 13 growth stages; Has 110095 Blast hits to 59224 proteins in 2216 species: Archae - 177; Bacteria - 15429; Metazoa - 38345; Fungi - 18843; P	12	20	1	1	24.1818	0.643652	0.692168	19614.6	13831.6	13673.4	16591.1	14976.5	18790.7	3235.12	1836.49	2951.01	5883.9	3331.58	3336.73	28	20	0.15764	1	22	0.044008	0.423896	20	0.150773	0.382539	35038.5	31168.2	20938	31158.5	44939	27370.7	3995.68	8950.14	2966.71	4943.1	8734.05	831.66	3	-0.660304	-0.00147781
19929	IGSPSSPILSVVSSSGSLDPK	[3] Phospho (S)|	AT5G36880.2	AT5G36880.2	| Symbols: ACS | acetyl-CoA synthetase | chr5:14534961-14540296 REVERSE LENGTH=743	24	12	0.424256	0.5907	22	0.231048	0.340324	129.746	194.811	4704.07	13003.7	7924.12	12854.9	75.511	164.669	3170.07	8121.31	4523.62	12807.4	24	20	0.82138	1	22	0.0499871	0.431596	16	0.0264724	0.224111	18911.8	8451.84	5012.98	28142.6	25645.1	5096.37	6780.68	6195.7	4788.44	9445.04	8060.81	4964.01	2	1.48256	0.00310304
18916	SGSAPPNMEGSFLAVDNLLSR	[1] Phospho (S),[8] Oxidation (M)|	AT4G25880.1	AT4G25880.1	| Symbols: APUM6, PUM6 | pumilio 6 | chr4:13155518-13159078 FORWARD LENGTH=861	24	16	1	1	24.1818	0.553476	0.619662	111.951	39.0352	4063.37	6575.64	2534.76	6341.28		34.5815	3160.21	5959.43	1657.38	6314.32	24	32	1	1	24.1818	0.272469	0.74233	16	0.205157	0.433801	21583.2	6315.1	6278.86	24684	20133	3025.85	10353.4	5034.46	6095.16	10902.7	8214.73	2942.38	3	-0.18404	-0.00041538
3053	ALQPLLNPPRSAPQTPHRNPY	[11] Phospho (S),[15] Phospho (T)|	AT1G48210.1	AT1G48210.1	| Symbols: | Protein kinase superfamily protein | chr1:17799551-17801798 FORWARD LENGTH=363	24	12	0.208658	0.326604	24.6667	0.346406	0.439015	36032.4	49910	55494.1	107456	67716.9	47607.9	16666.9	20957.8	12650.1	26696	7982.07	16435.3	24	32	0.721929	1	22	0.484423	0.959208	16	0.287672	0.505892	82981.2	86938.7	74153	115514	107313	64674.2	16759.5	15451.1	17530.9	7980.06	7925.93	22344.7	3	-2.0189	-0.00510014
8331, 17024	SSSMAGGGSGSGDYGGPIKGK	[3] Phospho (S),[4] Oxidation (M)|	AT5G19050.1	AT5G19050.1	| Symbols: | alpha/beta-Hydrolases superfamily protein | chr5:6369307-6371726 FORWARD LENGTH=361	12	16	1	1	24.1818	0.254283	0.359016	42461.5	22433.3	31141.4	41768.8	32741.1	37741.9	7263.66	2864.86	5339.8	12264.3	2625.55	7161.5	24	20	1	1	24.1818	1	1	19.1111	0.979232	0.982511	50452.1	50999.6	47788.1	55075.5	50180.8	48006	8573.06	8730.06	12581.5	8311.79	7274.51	5769.8	2, 2	-0.620710272704227, 0.314316518318905	-0.00121150125505665, 5.50269842506168E-4
9245	STSDLGASPITDDCPFNDHSR	[3] Phospho (S)|	AT1G27850.1	AT1G27850.1	| Symbols: | unknown protein; FUNCTIONS IN: molecular_function unknown; INVOLVED IN: biological_process unknown; LOCATED IN: plasma membrane; EXPRESSED IN: 22 plant structures; EXPRESSED DURING: 13 growth stages; BEST Arabidopsis thaliana protein m	28	12	0.011187	0.0487832	26	0.19482	0.3108	9608.48	13928.2	16678	26607.4	27742	22037.8	3192.92	4335.35	3814.41	6983.06	3727.55	4432.77	24	32	1	1	24.1818	1	1	19.1111	0.6259	0.769498	12141	13694.8	13100.7	17930.9	14927.3	11296.6	2375.63	2241.99	3736.65	1880.52	2932.23	2967.44	3	0.147303	0.000349247
5274	QPGSPETNVDDLLQTPPATSR	[7] Phospho (T)|	AT5G14720.1	AT5G14720.1	| Symbols: | Protein kinase superfamily protein | chr5:4748212-4752642 REVERSE LENGTH=674	24	12	0.00910346	0.0433873	26	0.118973	0.241569	5719.46	6678.95	26218.4	44554.2	36562.8	22915.7	4166.74	4137.28	10715.7	7580.32	11582.9	14676.4	28	32	1	1	24.1818	0.769695	1	16	0.0490059	0.250549	34191.7	32872.6	26021.5	41405.1	46425	16065.5	6159.33	4028.76	12949.7	3341.19	4664.4	9898.23	3	-0.217081	-0.000499732
14223, 14223	ASSGIEAHSDEANISNNMSDR	[3] Phospho (S),[18] Oxidation (M)| [2] Phospho (S),[18] Oxidation (M)|	AT4G02510.1	AT4G02510.1	| Symbols: TOC159, TOC86, PPI2, TOC160, ATTOC159 | translocon at the outer envelope membrane of chloroplasts 159 | chr4:1104766-1109360 FORWARD LENGTH=1503	32	16	0.467725	0.635747	26	0.23502	0.342805	9709.34	5659.07	7497.48	10916.8	9761.5	13132	2564.18	2382.73	1248.55	4502.65	2177.92	1411.97	32	12	excl. 1	excl. 1	24.1818	2	2	19.1111	0.871737	0.930101	6277.31	7356.42	8141.82	8644	9750.21	9832.92	1403.46	1206.05	1716.42	3315.88	2096.07	2834.38	3, 3	-0.553472432004766, -0.553472432004766	-0.00127293191053468, -0.00127293191053468
7553	ASGGGEADKSLEIGSGTADPK	[N-term] Acetylation (N Terminal),[0] Acetylation (N Terminal),[2] Phospho (S)|	AT3G63260.1	AT3G63260.1	| Symbols: ATMRK1 | Protein kinase superfamily protein | chr3:23373090-23374747 REVERSE LENGTH=391	28	16	0.848386	1	24	0.651715	0.697963	16845.1	13590.8	14436.7	15985.7	18295.7	17818.8	2911.81	2511.44	2143.14	1028.35	1878.34	3775.96	28	20	1	1	24.1818	0.334257	0.780686	12	0.178882	0.405452	22940.8	29968.3	17146.8	29875.6	30687.8	22797.5	3288.81	5283.84	1766.78	1286.65	5288.08	3436.45	2	-0.218463	-0.00045176
6709	DNNTPSQSIISSSTSTMQNLK	[8] Phospho (S),[17] Oxidation (M)|	AT1G20200.1	AT1G20200.1	| Symbols: EMB2719, HAP15 | PAM domain (PCI/PINT associated module) protein | chr1:7001409-7004154 REVERSE LENGTH=488	28	16	1	1	24.1818	0.853108	0.868176	35015.4	29386.7	37592.9	32440	40543.8	33341.2	6068.6	8975.56	6507.22	7484.31	7640.29	4670.86	28	20	1	1	24.1818	1	1	19.1111	0.328667	0.538338	36456	36719.6	30216.6	36683.6	44728.4	31881.8	3700.35	3099.24	6800.82	2770.27	4140.76	3584.47	3	0.196742	0.000461954
12139, 6931	IKSNPFYSEAYTTNGSGTGFK	[16] Phospho (S)|	AT5G19450.1	AT5G19450.1	| Symbols: CDPK19, CPK8 | calcium-dependent protein kinase 19 | chr5:6558672-6561471 REVERSE LENGTH=533	24	12	0.00910346	0.0433873	26	0.0806244	0.209993	14820.5	28090.5	64233.1	110040	103480	63983.3	7581.21	15080.1	18583.8	29620.6	27273.9	37897.4	24	32	0.650656	1	22	0.111734	0.50705	16	0.028928	0.224111	122429	115798	87796.4	170139	160764	58516.2	15338	17293.4	33999.4	13952.6	15118.9	30096.1	3, 2	0.653607029303373, 1.11555694688397	0.00153469296537878, 0.00235031918555251
6394	SISDASSQSLSSILNNPHGGK	[3] Phospho (S)|	AT4G19490.1	AT4G19490.1	| Symbols: ATVPS54, VPS54 | VPS54 | chr4:10616017-10622934 FORWARD LENGTH=1034	24	12	0.0353875	0.0929704	26	0.189198	0.30613	4290.6	5045.86	16851.5	27319.7	18138.4	12861.3	2881.15	3610.4	6315.08	5595.99	5030.66	9170.7	24	20	0.721929	1	22	0.0373082	0.423896	16	0.0192409	0.22065	18532.3	14026.3	8217.43	27308.7	20427.5	9137.98	2241.39	5421.84	3485.86	3609.6	1831.31	6325.45	3	-0.264247	-0.000575528
9828	SNYDKEQFEDLYEQDGDVTPR	[1] Phospho (S),[19] Phospho (T)|	AT4G38550.1	AT4G38550.1	| Symbols: | Arabidopsis phospholipase-like protein (PEARLI 4) family | chr4:18025886-18028546 FORWARD LENGTH=612	32	12	0.870482	1	26	0.138824	0.261497	87.6582	523.253	16561.3	28525.1	22491.7	38605.5	79.6545	480.824	10178.7	11266.5	15277.8	37146.6	28	32	1	1	24.1818	0.909445	1	16	0.0756259	0.29276	34569.2	30164.3	22539.7	39680.1	64266.1	15832.8	13919.9	16539.9	19102.3	4801.03	13239.2	15758.9	3	0.40122	0.00108612
922, 889, 889	SDSQSELSSGNSDALAIEQR	[3] Phospho (S)|	AT1G01960.1	AT1G01960.1	| Symbols: EDA10 | SEC7-like guanine nucleotide exchange family protein | chr1:330830-337582 REVERSE LENGTH=1750	28	12	0.0136899	0.0534303	26	0.0912204	0.21628	309597	334610	475458	541564	713778	575099	24567.1	83067.1	92476	124911	112469	141468	28	32	1	1	24.1818	1	1	19.1111	0.230373	0.458365	627234	633643	528168	709543	716612	449471	88997.1	59555.2	110094	30789.5	46269.2	123672	2, 3, 3	-0.032867351228659, -2.03091356907655, -2.03091356907655	-7.14180328031944E-5, -0.00441300702595981, -0.00441300702595981
2966	DGQIEETVDTAPASLGSPSR	[17] Phospho (S)|	AT5G67220.1	AT5G67220.1	| Symbols: | FMN-linked oxidoreductases superfamily protein | chr5:26820276-26821926 REVERSE LENGTH=423	28	12	0.00595069	0.0362651	26	0.132029	0.255199	46360.7	71286.7	117717	157391	196023	164937	12092.7	28876.9	31702.2	30384.6	40141.6	67650.5	24	32	0.525212	1	22	0.257956	0.705362	16	0.0976586	0.329488	185509	168303	134232	240870	230433	127485	28846.5	16367.7	40976.3	16640.3	22416	46691	2	-1.26377	-0.0026652
1164, 436, 85, 447	SFVVEESDDDMDETEEVKPK	[7] Phospho (S)|	AT4G22670.1	AT4G22670.1	| Symbols: AtHip1, HIP1, TPR11 | HSP70-interacting protein 1 | chr4:11918236-11920671 FORWARD LENGTH=441	24	12	0.00595069	0.0362651	24	0.0934067	0.218162	1.36594e+06	1.60895e+06	3.09944e+06	5.23029e+06	4.0035e+06	2.52928e+06	345947	633119	853923	1.013e+06	810802	861384	28	20	1	1	24.1818	0.613334	1	16	0.168469	0.398742	4.58589e+06	4.03384e+06	2.89229e+06	4.62697e+06	4.74197e+06	2.98542e+06	655822	649425	723468	736749	422267	1.2956e+06	2, 3, 3, 2	0.766603296818881, 0.559554953184622, -0.125422391665383, 0.299923363638884	0.00184518822425161, 0.00134682985935797, -3.03893576074188E-4, 7.2670264307817E-4
1143, 1962	IGIWQYGDIESDDEDTGPAR	[11] Phospho (S)|	AT5G07350.2	AT5G07350.2	| Symbols: Tudor1, AtTudor1, TSN1 | TUDOR-SN protein 1 | chr5:2320021-2324892 REVERSE LENGTH=1007	24	16	0.00304003	0.0269079	26	0.0145805	0.115564	8872.08	3537.8	94044	622230	399229	182186	7777.24	1406.93	70867.2	443319	334788	169439	24	20	1	1	24.1818	0.0373082	0.423896	16	0.0474521	0.248543	948855	581031	135597	1.5926e+06	1.11152e+06	194280	582379	412188	103855	346315	591079	178167	2, 3	0.325542558074906, 0.517858302379028	7.5394298937681E-4, 0.00119933823361862
6970, 6096	LVGGVTNLVSGASSSTVANR	[13] Phospho (S)|	AT2G30930.1	AT2G30930.1	| Symbols: | unknown protein; FUNCTIONS IN: molecular_function unknown; INVOLVED IN: biological_process unknown; LOCATED IN: chloroplast, plasma membrane, membrane; EXPRESSED IN: 24 plant structures; EXPRESSED DURING: 14 growth stages; BEST Arabido	24	12	0.0136899	0.0534303	26	0.0659811	0.197285	2994.39	8466.16	32358.5	51204.3	38709.6	28137.7	339.549	5384.55	13485.2	20325.6	19967.7	22227.8	24	32	1	1	24.1818	0.429056	0.888461	14	0.0369325	0.236893	68060.9	62255.5	38695.2	110436	102801	28462.4	20861.2	24571.3	26904.7	22175.5	19038.3	19310.3	2, 3	-0.30515841394713, -0.809728904973165	-6.00541902031182E-4, -0.00159352033074356
6673	GSDSSLSSPGSQGNQEFGTK	[8] Phospho (S)|	AT1G29530.1	AT1G29530.1	| Symbols: | unknown protein; BEST Arabidopsis thaliana protein match is: unknown protein (TAIR:AT2G34310.3); Has 84 Blast hits to 78 proteins in 24 species: Archae - 2; Bacteria - 4; Metazoa - 9; Fungi - 8; Plants - 55; Viruses - 0; Other Eukaryot	24	16	0.0244865	0.0740069	26	0.0343425	0.158781	25137.6	24843.7	28365	40369.7	39432.3	38359.2	2248.71	2133.16	3041.92	10213.6	3828.19	5238.18	28	12	0.333479	1	24	0.545693	1	24	0.253648	0.479754	25428.1	33170.2	31664.9	38539	40150	30748.2	2039.7	4471.35	5227.38	2674.18	6184.79	5302.61	2	1.78573	0.00365866
5689	STSGVDGNSPVSVCISPGER	[3] Phospho (S)|	AT2G44970.1	AT2G44970.1	| Symbols: | alpha/beta-Hydrolases superfamily protein | chr2:18548999-18552019 REVERSE LENGTH=503	28	16	0.0244865	0.0740069	26	0.25112	0.355892	34344.9	34299	45582.9	63086.1	75038.8	52434.7	6240.43	12106	9577.83	10681.1	12827	14136.9	28	20	1	1	24.1818	0.769695	1	16	0.272596	0.492581	73851.6	65010.5	51621.3	75061.3	76505.8	52705.5	9237.01	7701.94	13131.1	5509.73	9883.4	17645.7	2	2.39743	0.00499597
3855, 14177, 7659, 14177	SGSFAGTAQSGPGAPMATGR	[3] Phospho (S),[16] Oxidation (M)|	AT1G16860.1	AT1G16860.1	| Symbols: | Ubiquitin-specific protease family C19-related protein | chr1:5768280-5770183 FORWARD LENGTH=474	32	16	0.0136899	0.0534303	26	0.00591886	0.0830632	103501	76943.1	103146	115551	130655	144948	5048.26	6888.65	10957.2	20138.5	8564.26	858.214	24	32	0.262201	1	24	0.334257	0.780686	20	0.193205	0.420671	108962	122736	116895	154669	114642	100265	9878.62	10950.7	23391.2	9968.42	11301.5	5278.56	2, 3, 2, 3	-1.47302043179118, -0.211874125151503, -0.599612893007828, -0.211874125151503	-0.00280285326107332, -4.03152644594229E-4, -0.00113134852722396, -4.03152644594229E-4
21837	VMAADASVFSFGDEDDFESD	[2] Oxidation (M),[19] Phospho (S)|	AT3G19420.1	AT3G19420.1	| Symbols: ATPEN2, PEN2 | PTEN 2 | chr3:6731824-6735354 FORWARD LENGTH=611	24	16	0.750486	0.949341	26	0.450388	0.529162	138.327	58.0615	248.402	2329.78	753.414	246.541	58.8932	36.9913	98.6656	2981.11	633.487	123.988	24	20	1	1	24.1818	0.0331399	0.423896	16	0.0297293	0.224111	25582.2	633.028	164.928	35847.5	3441.09	175.424	20971.3	258.874	46.311	28750.1	2079.22	107.996	2	0.743016	0.0016709
2587	DSSSIAGSSSPIPATVSTGK	[10] Phospho (S)|	AT2G38410.1	AT2G38410.1	| Symbols: | ENTH/VHS/GAT family protein | chr2:16086912-16090047 REVERSE LENGTH=671	12	24	0.24047	0.366748	24	0.11352	0.235634	118552	93196	105900	75910.5	110250	106337	5418.02	5498.71	15497.1	5678.61	13656	7164.68	28	12	0.585197	1	24	0.957595	1	24	0.785017	0.87221	90921.8	97348.7	101957	114495	116567	96123	5987.45	19336.8	17503.5	7716.55	17502.7	6931.97	2	-0.348338	-0.000671553
4191, 3078	VFEQQGIEAPSDDDDFIEVR	[11] Phospho (S)|	AT3G50370.1	AT3G50370.1	| Symbols: | unknown protein; FUNCTIONS IN: molecular_function unknown; INVOLVED IN: biological_process unknown; LOCATED IN: cellular_component unknown; EXPRESSED IN: 26 plant structures; EXPRESSED DURING: 15 growth stages; Has 27734 Blast hits to	24	16	0.0244865	0.0740069	24	0.032856	0.155442	2332.21	1950.93	121564	260491	190530	190959	1381.08	1161.24	87310.9	175455	109823	186807	24	32	1	1	24.1818	0.111734	0.50705	16	0.00996187	0.22065	367761	189768	99295	486494	456767	67825.6	156875	115145	81707.9	124739	172706	65866.5	2, 3	-3.32541323742636, -2.43848851862979	-0.00794113968504462, -0.00582314935445538
20704	SSSSFDGDEPDVSWVQSLVK	[4] Phospho (S)|	AT2G41900.1	AT2G41900.1	| Symbols: | CCCH-type zinc finger protein with ARM repeat domain | chr2:17491352-17493502 FORWARD LENGTH=716	24	16	0.215483	0.336579	24	0.102528	0.22653	79.6459	55.874	368.952	1596.67	180.059	378.963	50.3523	24.0384	119.026	1796.22	69.0109	327.229	24	32	1	1	24.1818	0.538859	1	12	0.12791	0.360847	8094.36	3788.94	157.409	18068.2	5128.39	152.219	7927.62	3465.67	67.7459	12630	4926.31	57.5289	2	0.68313	0.00153565
13246, 16199, 16199	FYMEPETSDSGSMASGSMAR	[3] Oxidation (M),[8] Phospho (S),[13] Oxidation (M),[18] Oxidation (M)|	AT1G48410.2	AT1G48410.2	| Symbols: AGO1 | Stabilizer of iron transporter SufD / Polynucleotidyl transferase | chr1:17886285-17891892 REVERSE LENGTH=1050	24	16	0.0707346	0.14548	22	0.0595033	0.19169	20413.9	8509.86	21695.7	32040.2	17309.6	16780.6	3939.21	2284.08	4620.76	7457.69	5437.31	7614.47	16	32	1	1	24.1818	1	1	19.1111	0.358734	0.560775	66306.7	70345.5	47968.4	61928.6	52979.5	41556	11876.5	3258.82	16292.1	16431.3	13042.6	10968.4	2, 3, 3	-0.210653703643104, -1.2375231561161, -1.2375231561161	-4.77721690913313E-4, -0.00280646219107439, -0.00280646219107439
12283, 13801	TSPAVDSFDVDALEIPGTQK	[7] Phospho (S)|	AT4G33530.1	AT4G33530.1	| Symbols: KUP5 | K+ uptake permease 5 | chr4:16126503-16130353 REVERSE LENGTH=855	24	16	0.0073763	0.0398857	22	0.0207093	0.131626	608.727	271.924	11293.4	33099.6	21507.5	13379	339.916	220.489	6500.73	12559	11679.8	12914.8	24	32	1	1	24.1818	0.0828081	0.454531	16	0.0100557	0.22065	35560.7	22991.6	14311	45470.7	39854.8	9071.76	11224.9	10400.8	11500	9671.34	7603.03	8639.19	2, 3	0.108580956719297, -0.396082375790667	2.35510781294579E-4, -8.59097880493209E-4
28871	TSSNELSISVAGSTSSPASK	[16] Phospho (S)|	AT4G28080.1	AT4G28080.1	| Symbols: | Tetratricopeptide repeat (TPR)-like superfamily protein | chr4:13948993-13957840 REVERSE LENGTH=1819	20	16	1	1	24.1818	0.901775	0.910896	1272.02	797.483	3752.56	1622.99	2105.4	2291.87	571.379	169.709	2497.46	737.113	1021.5	1792.59	24	32	1	1	24.1818	1	1	19.1111	0.305673	0.521098	3164.04	2571.63	2136.36	4838.43	3379.57	1925.69	1335.1	970.812	893.85	778.093	892.663	746.669	2	-0.0786794	-0.000156485
4104, 132, 539	VDSSGDVCGATFKVDAETKR	[3] Phospho (S)|	AT5G43830.1	AT5G43830.1	| Symbols: | Aluminium induced protein with YGL and LRDR motifs | chr5:17622593-17624239 REVERSE LENGTH=251	24	16	0.114666	0.204938	26	0.122212	0.243372	1.14502e+06	686146	1.40309e+06	1.71072e+06	1.60913e+06	1.60127e+06	237810	102285	297046	511582	348408	348426	24	32	0.799358	1	22	0.19715	0.624935	16	0.0523612	0.255432	1.27692e+06	1.00669e+06	816293	1.55325e+06	1.54274e+06	772772	213616	167082	206252	209608	290491	204898	2, 2, 3	0.0926376680601954, -0.172175438064642, 0.735426256236365	2.05745685434522E-4, -2.44756579377281E-4, 0.00163336127025104
19200	SRSCFALSDLIEEEDDDDDQ	[3] Phospho (S)|	AT5G24890.1	AT5G24890.1	| Symbols: | unknown protein; FUNCTIONS IN: molecular_function unknown; INVOLVED IN: biological_process unknown; LOCATED IN: cellular_component unknown; EXPRESSED IN: 24 plant structures; EXPRESSED DURING: 13 growth stages; BEST Arabidopsis thalian	24	16	0.880881	1	22	0.559152	0.623088	166.4	88.4219	1464.87	7682.32	1877.01	4000.18	62.3921	25.5097	1061.53	9573.84	1068.76	3965.85	24	32	1	1	24.1818	0.204345	0.645005	16	0.148465	0.382394	31155.3	11102.8	4138.45	38305.8	24181.9	1344.39	16169.4	9832.44	3838.21	14301.4	11468.9	1163.08	2	0.489854	0.00119422
2331, 7083, 12000	GPTPRPSNFEENCAMASSPR	[15] Oxidation (M),[18] Phospho (S)|	AT1G70940.1	AT1G70940.1	| Symbols: PIN3, ATPIN3 | Auxin efflux carrier family protein | chr1:26743170-26745871 FORWARD LENGTH=640	24	16	0.24047	0.366748	22	0.136858	0.26067	99876.8	84506.2	101032	182788	106149	103915	1722.34	11491.4	15291.7	80094.3	10906.2	11092.5	24	32	1	1	24.1818	1	1	19.1111	0.147631	0.382394	180247	173870	172360	201234	156274	121137	20722	13829.9	29814.3	24038.1	9351.54	25666.1	3, 3, 2	-0.82747139852359, -0.713046557702004, -0.863486648008405	-0.00190313051371049, -0.00162855569760723, -0.00154707388333009
3440, 13834	GPTPRPSNFEESCAMASSPR	[15] Oxidation (M),[18] Phospho (S)|	AT1G23080.1	AT1G23080.1	| Symbols: PIN7, ATPIN7 | Auxin efflux carrier family protein | chr1:8180768-8183406 REVERSE LENGTH=619	24	28	1	1	24.1818	0.229647	0.339597	71082.2	56698.9	60237.6	92150.8	56588.2	56788.6	3722.07	6456.82	6534.22	31972.3	5939.18	9521.87	12	32	1	1	24.1818	0.379143	0.830001	12	0.167952	0.39872	111137	96414	86775.2	104727	90478.9	68893.2	13177.8	8954.53	13692.2	9831.42	11371.6	8081.66	3, 2	-0.644739469661525, -0.457249616527443	-0.00146544394328885, -8.06884804205765E-4
3781	MMMDEDVEQASLMSFNDRPR	[N-term] Acetylation (N Terminal),[0] Acetylation (N Terminal),[1] Oxidation (M),[2] Oxidation (M),[3] Oxidation (M),[13] Oxidation (M),[14] Phospho (S)|	AT1G78920.1	AT1G78920.1	| Symbols: AVP2, AVPL1, AtVHP2;1, VHP2;1, VP2 | vacuolar H+-pyrophosphatase 2 | chr1:29672340-29676761 FORWARD LENGTH=802	24	12	0.0503894	0.114395	24.6667	0.344886	0.438201	17799.9	25234.4	42293.9	67438.4	42751.6	21586.2	6416.08	13159	12090.4	20883.4	10268.8	6844.7	28	20	1	1	24.1818	0.957595	1	12	0.233781	0.460876	110970	99697.2	69035.6	97702.2	115558	70658.2	26733.4	12396.7	23705.4	9446.26	14119.2	36362.1	3	1.06407	0.00275273
4280, 15271	AATASSEASEGPVMGLINKR	[N-term] Acetylation (N Terminal),[0] Acetylation (N Terminal),[6] Phospho (S),[14] Oxidation (M)|	AT1G27090.1	AT1G27090.1	| Symbols: | glycine-rich protein | chr1:9404041-9406098 REVERSE LENGTH=420	24	12	0.00382062	0.0302195	26	0.098342	0.222091	14892.7	19907.1	48296.1	73979.7	59125.5	37953.3	7301.52	8887.41	12867.7	12959.3	13074.8	17554.4	28	32	0.525212	1	22	0.19715	0.624935	20	0.0395869	0.237922	85596.9	69285.3	54620.9	111892	121469	48773.4	14316.8	9731	19888.1	15187.4	23393.7	21699.2	3, 3	0.110889098901548, 3.74630135105008	2.35747063925373E-4, 0.00790460781263391
13005	EESPGPSGGGSVSPFNSSGK	[3] Phospho (S)|	AT2G38610.1	AT2G38610.1	| Symbols: | RNA-binding KH domain-containing protein | chr2:16147552-16149638 REVERSE LENGTH=286	12	16	1	1	24.1818	0.461736	0.536602	19011.7	7685.48	17192.1	8352.1	13040.9	14979.9	8015.39	1950.33	5376.27	4564.14	1452.28	3665.78	16	32	1	1	24.1818	1	1	19.1111	0.859938	0.922771	10514.2	12782.2	10445.5	10785.5	10838.3	9909.73	3010.14	1573.23	2956.71	1160.77	1557.92	1059.97	2	1.42891	0.00277608
2875	HYSEDVGEVQASQEKPVSPK	[18] Phospho (S)|	AT4G27430.1	AT4G27430.1	| Symbols: CIP7 | COP1-interacting protein 7 | chr4:13718817-13722736 FORWARD LENGTH=1058	28	16	0.208658	0.326604	26	0.10382	0.227537	131830	94605.1	117758	126621	143229	127628	11320.1	9839.24	13646.1	18510.6	7639.29	9593.12	24	32	1	1	24.1818	0.0315355	0.423896	12	0.0555022	0.256292	119025	113623	100306	136610	93051.1	85641.3	6641.07	13050.4	19184	6111.24	9405.17	8568.54	3	-2.35129	-0.00539158
3767	AAPSTPTGTSSGYSASSGFR	[4] Phospho (S)|	AT3G53390.1	AT3G53390.1	| Symbols: | Transducin/WD40 repeat-like superfamily protein | chr3:19792781-19796428 FORWARD LENGTH=558	24	16	0.316531	0.460099	22	0.268113	0.372918	87856.5	81349	91429.3	127797	101772	102273	2847.73	11030.9	12701	22048.1	11377.6	7439.07	24	20	1	1	24.1818	1	1	19.1111	0.72627	0.834319	97119.5	96377.4	79778.2	106367	95018.7	91862.8	11975.1	10857.5	12695.5	5844.24	10625.5	15247.8	2	0.0534945	0.000105268
19361	EATESTAPGSPTGQGPESPK	[12] Phospho (T)|	AT5G16210.1	AT5G16210.1	| Symbols: | HEAT repeat-containing protein | chr5:5290999-5297779 REVERSE LENGTH=1180	32	16	0.0202521	0.0654673	26	0.00559598	0.0806037	5698.47	4359.66	5084.02	5554.35	8029.8	11295.3	836.797	802.579	621.042	930.113	489.181	2648.92	28	12	1	1	24.1818	1	1	19.1111	0.921752	0.954899	7949.98	9101.67	7950.89	7954.04	9354.74	8191.51	1193.45	1283.17	1813.08	1449.13	1299.73	1082.23	2	-0.564803	-0.00113347
5579	GGTSLVQKLENSVQQGSSPR	[18] Phospho (S)|	AT2G15860.2	AT2G15860.2	| Symbols: | unknown protein; FUNCTIONS IN: molecular_function unknown; INVOLVED IN: biological_process unknown; LOCATED IN: cellular_component unknown; EXPRESSED IN: 23 plant structures; EXPRESSED DURING: 13 growth stages; Has 110 Blast hits to 10	24	12	0.00477912	0.0341661	22	0.00980595	0.099781	478.655	563.82	15538.3	54527.3	18846.4	35635.3	247.95	444.491	9302.49	15132.7	11951.8	34695.7	24	32	1	1	24.1818	0.0709993	0.449161	16	0.0376523	0.236893	64398.3	35260.6	22093	79077.2	75640.5	14200.2	24657.3	20825.1	19861.8	20266.2	23899	12172.8	3	-0.0982887	-0.000211422
8357, 8357	MLAYSTVGTPDYIAPEVLLK	[1] Oxidation (M),[5] Phospho (S)| [1] Oxidation (M),[6] Phospho (T)|	AT1G03920.1, AT3G23310.1	AT3G23310.1	| Symbols: | AGC (cAMP-dependent, cGMP-dependent and protein kinase C) kinase family protein | chr3:8339799-8343355 FORWARD LENGTH=568	32	16	0.129046	0.229535	24	0.133789	0.257698	243.111	56.6275	29375.5	39142.3	20008.3	55732.5	122.736	28.3368	22739.7	36848.1	10154.7	55606.8	24	32	1	1	24.1818	0.22075	0.660988	16	0.132654	0.363947	121919	51686.2	40261.6	181033	134182	14645.5	59948.4	44292	39378.7	72652.5	60991.5	14386.7	2, 2	0.245758338405546, 0.245758338405546	5.5937180741239E-4, 5.5937180741239E-4
3254, 552, 636	QTTAEGSANPEPDQILSPRR	[17] Phospho (S)|	AT1G57990.1	AT1G57990.1	| Symbols: ATPUP18, PUP18 | purine permease 18 | chr1:21441700-21442872 REVERSE LENGTH=390	28	16	0.757174	0.949341	26	0.439502	0.520454	1.12279e+06	877356	1.12877e+06	1.16659e+06	1.32264e+06	1.29383e+06	38466.5	221930	181074	179633	151789	129129	24	32	0.883287	1	24	0.957595	1	20	0.327847	0.538338	1.43414e+06	1.481e+06	1.5195e+06	1.87054e+06	1.44077e+06	1.18802e+06	125969	117539	231363	258013	190351	190446	3, 2, 3	-0.0372385335069903, -0.0185579509361813, 0.299892218473809	-8.36389676805993E-5, -3.87848499485699E-5, 6.2675425397174E-4
3429	SYSTSYTDYPTRIPEDQNPK	[3] Phospho (S)|	AT2G19460.1	AT2G19460.1	| Symbols: | Protein of unknown function (DUF3511) | chr2:8431581-8431931 FORWARD LENGTH=116	28	12	0.0244865	0.0740069	26	0.208286	0.32095	26127.7	32496	48123.3	70353	71828.4	47339.5	11022	12993.7	11674.9	9997.68	11707.8	20245.1	28	32	1	1	24.1818	1	1	19.1111	0.187653	0.413997	90680	83781.7	79933.1	100319	105853	58381.6	8184.01	8192.88	22302.8	9051.08	13035.7	18166.2	3	-2.31289	-0.00564587
9439, 1838	EDDKALLIEDGGGLQSASPR	[18] Phospho (S)|	AT3G06550.2	AT3G06550.2	| Symbols: | O-acetyltransferase family protein | chr3:2039408-2042664 REVERSE LENGTH=568	28	16	0.000694014	0.0158769	26	0.00767872	0.0891684	98030.1	79784.5	156901	270534	278388	155630	22449.9	10389.9	35813.2	55183.9	58631.2	37064.8	28	20	1	1	24.1818	0.0265764	0.423896	16	0.0484399	0.250549	340878	230054	159537	389916	398267	167322	37333.1	45028.5	46906.4	111830	129004	54053.7	3, 2	0.10559171340441, -3.11248877461087	2.27021043428977E-4, -0.00517543948694765
973, 2801	GGLIDQESHSTKFNNSDDEE	[16] Phospho (S)|	AT5G57120.1	AT5G57120.1	| Symbols: | FUNCTIONS IN: molecular_function unknown; INVOLVED IN: biological_process unknown; LOCATED IN: nucleolus; EXPRESSED IN: 21 plant structures; EXPRESSED DURING: 13 growth stages; CONTAINS InterPro DOMAIN/s: LisH dimerisation motif (Inter	32	12	0.0294923	0.0836928	26	0.0171191	0.124622	156272	200924	247832	395905	375835	439969	20279.4	52365.8	56607.3	96883.2	49223.5	74744.4	24	20	0.470369	1	26	0.769695	1	24	0.472994	0.6538	342175	333592	319015	465574	409500	343580	21592.6	48245.8	41395.7	44064.6	32328.6	80514.9	3, 2	0.315887649624387, 1.69279395176348	7.26828104234301E-4, 0.00389496145317025
6785	IVEASSGNGSPQLVPLNSVK	[10] Phospho (S)|	AT3G09830.1	AT3G09830.1	| Symbols: | Protein kinase superfamily protein | chr3:3017199-3018696 FORWARD LENGTH=418	24	12	0.0294923	0.0836928	26	0.117712	0.240563	24502.6	32977.5	48348.8	71688.9	69854.5	57075.4	7355.96	12051.7	11851.4	11017	13071.5	20051.5	28	32	0.204268	1	22	0.149182	0.547246	20	0.292956	0.511369	51379.9	55266.6	51056.3	81352.7	87291.6	42145.5	12168.5	8646.98	14246.7	3940.46	12896	9915.38	2	-0.881909	-0.00182999
9541	STSSIREMDLISPEAVSDLR	[4] Phospho (S),[8] Oxidation (M)|	AT3G14090.1	AT3G14090.1	| Symbols: ATEXO70D3, EXO70D3 | exocyst subunit exo70 family protein D3 | chr3:4669508-4671379 REVERSE LENGTH=623	24	12	0.0112917	0.0489525	26	0.0771145	0.207392	399.116	1396.93	11093.1	30219.4	10725.8	6378.82	249.648	1299.26	6302.94	7785.56	6105.84	5963.48	12	32	1	1	24.1818	0.0709993	0.449161	16	0.0140062	0.22065	39430.6	21346.3	16213.3	39388.5	36271.2	9301.13	12143.1	6706.75	13558.3	4017.27	6270.76	8212.87	3	0.184692	0.000424986
17560, 6619	KISGILDDGSVGFRQPLLAR	[3] Phospho (S)|	AT5G49890.1	AT5G49890.1	| Symbols: CLC-C, ATCLC-C | chloride channel C | chr5:20288489-20292143 REVERSE LENGTH=779	24	16	0.0244865	0.0740069	24	0.107701	0.229496	6760.56	4972.23	26342.2	43678.7	32561	25168.3	4147.15	2673.88	12076.2	16557.9	12376.2	16400.9	24	32	1	1	24.1818	0.0315355	0.423896	16	0.021378	0.22065	45916.6	34084.8	23736.4	69933.7	52004.9	13390.7	11179.5	14339.2	13526.9	14977.2	14848	8081.39	3, 2	-0.236167590206063, 0.429612277919347	-5.24566476997279E-4, 6.62781892970088E-4
5137, 623	SISSAQYFGDQNKNADLESK	[1] Phospho (S)|	AT4G17890.1	AT4G17890.1	| Symbols: AGD8 | ARF-GAP domain 8 | chr4:9937121-9939146 FORWARD LENGTH=413	32	16	0.0353875	0.0929704	26	0.0398916	0.168052	217167	170622	228404	227107	294043	307508	7574.54	16945.6	30287.2	38542.4	35085.6	7366.13	24	32	1	1	24.1818	1	1	19.1111	0.400407	0.596685	289486	307375	261225	332214	314541	235358	22813.5	29801.8	56327.8	14452.2	43163.8	47384.6	2, 2	0.659053977457979, 0.591708359914751	0.00150329546613648, 9.0154419422106E-4
2358, 2358, 2286, 2286	EKYETNPALYGELAKGQSPK	[18] Phospho (S)|	AT3G01500.2, AT5G14740.1	AT3G01500.2	| Symbols: CA1 | carbonic anhydrase 1 | chr3:194853-197873 REVERSE LENGTH=347	28	12	0.00910346	0.0433873	26	0.137121	0.26067	112753	125718	126896	182373	195318	152852	13217.1	32263.7	17843.7	21953.4	15328	23571.3	24	16	0.00245972	0.500437	26	0.004025	0.368504	24	0.139251	0.373702	146283	130816	144688	188216	183985	143909	3894.72	14333.6	22815	11455.8	2610.95	23527.3	3, 3, 3, 3	-0.510083695404384, -0.510083695404384, -0.41194961167508, -0.41194961167508	-0.00117425765620283, -0.00117425765620283, -8.42416605564722E-4, -8.42416605564722E-4
3285, 8270, 1731, 1731	GRLELSAVPSSYSSGQLDPK	[14] Phospho (S)|	AT5G57330.1	AT5G57330.1	| Symbols: | Galactose mutarotase-like superfamily protein | chr5:23218392-23220664 FORWARD LENGTH=312	24	12	0.0202521	0.0654673	26	0.0816771	0.210703	63621.8	67397.4	161494	309992	299131	221145	28176.5	34458.9	50558.4	56860.8	93344.3	137390	28	32	1	1	24.1818	0.613334	1	20	0.0811431	0.300872	348059	334043	247203	444943	460636	191417	67161.3	84522.1	101112	12795.8	50948.4	93983.2	3, 2, 2, 2	3.44012755828662, 0.177598571174244, 0.0230233928932352, 0.0230233928932352	0.007465182413398, 3.85394351724244E-4, 4.50546640422544E-5, 4.50546640422544E-5
14375	SDETSDDEDELTSFGSMPVK	[5] Phospho (S),[17] Oxidation (M)|	AT2G39810.1	AT2G39810.1	| Symbols: HOS1 | ubiquitin-protein ligases | chr2:16612941-16617802 FORWARD LENGTH=927	28	12	1	1	24.1818	0.642738	0.691682	6935.12	9632.54	14796.8	9962.07	18815.5	8965.67	3089.4	4943.35	4011.44	938.488	5117.58	3400.15	28	12	1	1	24.1818	1	1	19.1111	0.40543	0.600132	12334.6	19628.1	15872.2	18278.9	24759.9	13802.1	3753.69	3670.98	5430.74	1907.52	5125.01	2935.06	2	0.300739	0.000686846
5197	QIVEHELQETGFSPETEKVK	[13] Phospho (S)|	AT3G17650.1	AT3G17650.1	| Symbols: YSL5, PDE321 | YELLOW STRIPE like 5 | chr3:6034307-6037087 FORWARD LENGTH=714	24	12	0.00304003	0.0269079	26	0.021937	0.131626	1215.99	8607.5	31149.4	67069	43155.2	38412.3	695.911	7465.58	12742.6	8459.05	21050.2	34818.6	28	32	1	1	24.1818	0.0828081	0.454531	16	0.0131616	0.22065	52903.3	33635.3	27658.8	67192.7	67891.6	16527.2	12706.2	5940.05	19411.1	10183.1	7198.82	12414.6	3	-0.607906	-0.00146331
6617	QLVNSSFADLQKPQMELDGK	[6] Phospho (S)|	AT3G55610.1	AT3G55610.1	| Symbols: P5CS2 | delta 1-pyrroline-5-carboxylate synthase 2 | chr3:20624278-20628989 REVERSE LENGTH=726	24	16	0.00382062	0.0302195	22	0.0281746	0.146985	5294.81	4268.56	20733.9	77785.8	43287.9	36196.9	2389.18	1799.72	9633.9	21942.3	24522.4	33910.8	24	32	0.974062	1	22	0.0315355	0.423896	16	0.00827598	0.22065	60791.8	37321.3	20886.1	88382.7	80015.5	19009.4	13160	12372.2	14242.2	14345	29053.2	14228.5	3	-4.40792	-0.0102576
22683, 22683	SSGSGEGNSSVLDSIIPLTR	[4] Phospho (S)| [2] Phospho (S)|	AT3G22380.2	AT3G22380.2	| Symbols: TIC | time for coffee | chr3:7913181-7918967 FORWARD LENGTH=1555	24	12	0.0626792	0.135471	26	0.0957744	0.220046	66.4123	154.955	2816.27	5971.91	2858.32	2711.53	29.106	84.3263	2187.12	4897.07	1443.94	2639.13	24	32	1	1	24.1818	0.254716	0.705362	16	0.22928	0.458365	12436.9	5192.45	4124.05	15114.7	12614.9	2729.57	5149.57	4121.61	3844.75	6421.03	4583.2	2585.01	2, 2	0.868368588814669, 0.868368588814669	0.00178445585515874, 0.00178445585515874
17470, 17470	TVAAVAGSPGTPTTPGSARK	[13] Phospho (T),[14] Phospho (T),[17] Phospho (S)| [11] Phospho (T),[13] Phospho (T),[14] Phospho (T)|	AT2G33830.2	AT2G33830.2	| Symbols: | Dormancy/auxin associated family protein | chr2:14309768-14310286 REVERSE LENGTH=108	12	32	1	1	24.1818	0.0971099	0.221237	15357.5	6497.04	9156.8	3195.85	5685.29	2932.77	4841.38	2877.96	3799.6	1759.45	1034.48	725.405	24	20	1	1	24.1818	1	1	19.1111	0.712531	0.824833	4343.24	3787.42	2128.03	5060.19	4896.88	2159.73	1637.6	481.134	130.734	3120.8	1432.89	413.677	3, 3	4.65540810846558, 4.65540810846558	0.00961280509227436, 0.00961280509227436
7668, 360	ASPCLTKSDSGINGVDFTEK	[N-term] Acetylation (N Terminal),[0] Acetylation (N Terminal),[10] Phospho (S)|	AT5G40390.1	AT5G40390.1	| Symbols: SIP1 | Raffinose synthase family protein | chr5:16161720-16165085 FORWARD LENGTH=783	32	16	0.0353875	0.0929704	26	0.0967846	0.221237	246547	225957	284238	331543	366844	382891	35635.1	31945	31007.2	48107.9	65539.8	17449.6	16	32	1	1	24.1818	1	1	19.1111	0.856021	0.920545	365208	428737	351491	388112	404243	351122	44253.8	56544.5	59317.9	20647.2	43932.6	45010.6	3, 2	1.71056129588241, 0.345870355606774	0.00384359120471345, 5.00677361287671E-4
13048, 7772, 74, 37, 17349	RVSSFEALQPATRIPTDFVR	[4] Phospho (S)|	AT1G74910.1	AT1G74910.1	| Symbols: | ADP-glucose pyrophosphorylase family protein | chr1:28135770-28138456 REVERSE LENGTH=415	12	16	0.0979379	0.183649	24	0.103556	0.227537	8.48988e+06	5.99412e+06	6.17871e+06	6.32564e+06	7.01868e+06	8.36112e+06	606352	631693	788543	983685	451884	718233	24	32	1	1	24.1818	0.19715	0.624935	14	0.313895	0.524793	7.75306e+06	7.33107e+06	6.6564e+06	9.00281e+06	7.97274e+06	6.21032e+06	777768	556414	1.06931e+06	187701	1.16105e+06	1.0572e+06	3, 3, 2, 2, 2	0.573524153281007, 0.640760442522406, 0.100813906260022, 0.23061556782809, 0.337005548601377	0.00135878728724492, 0.00141805937437312, 1.55328007849675E-4, 3.19319263098805E-4, 7.45823002944235E-4
27777	TVAAVAGSPGTPTTPGSARK	[11] Phospho (T),[17] Phospho (S)|	AT2G33830.2	AT2G33830.2	| Symbols: | Dormancy/auxin associated family protein | chr2:14309768-14310286 REVERSE LENGTH=108	12	28	0.00304003	0.0269079	26	1.82756e-05	0.00171106	9001.35	2933.57	2200.46	1527.58	459.908	630.725	1598.65	433.918	523.201	291.309	270.413	293.254	12	32	excl. 0.00161727938348	excl. 0.48291962390582	26	1.00265	1.3685	24	0.00141928	0.175006	2980.2	2474.98	1557.58	1019.08	702.179	610.627	803.356	451.284	384.464	149.756	369.397	70.0028	3	-0.27607	-0.000547971
4019	SGSFSKSSPSELDVVDPYKR	[3] Phospho (S),[8] Phospho (S)|	AT1G69870.1	AT1G69870.1	| Symbols: NRT1.7 | nitrate transporter 1.7 | chr1:26316208-26320097 FORWARD LENGTH=620	24	12	0.00148704	0.0208606	26	0.047828	0.182828	14142	30570.5	51339.8	103776	70173.5	42876.4	6824.38	14878.4	13818.8	17439.5	15791.2	18459.4	28	12	0.12048	1	26	0.19715	0.624935	24	0.304773	0.521098	40594.5	49730.1	50397	65799.4	79370.4	43861.9	11388.8	5504.23	13948.8	1686.44	3344.13	17502.2	3	0.3584	0.000840092
5227	SSDQIELDDDDFQETRPKPK	[2] Phospho (S)|	AT2G47980.1	AT2G47980.1	| Symbols: SCC3, ATSCC3 | sister-chromatid cohesion protein 3 | chr2:19631423-19636795 FORWARD LENGTH=1098	24	12	1	1	24.1818	0.510744	0.580497	27042.9	28349.6	35619.7	45218.8	42503	42904.6	7623.04	7694.58	6771.55	14858.1	6291.81	12115.7	28	20	0.883287	1	26	1	1	19.1111	0.776968	0.870529	55395.1	50716.9	48043.5	56115.7	63754	52629.9	10060.3	5865.36	7695.51	2221.9	4595.92	10531.8	3	-0.189048	-0.000461667
12960	GIDGTAASNEDTKQHLQSPK	[18] Phospho (S)|	AT3G12480.1	AT3G12480.1	| Symbols: NF-YC11 | nuclear factor Y, subunit C11 | chr3:3958065-3960278 FORWARD LENGTH=293	32	20	0.00595069	0.0362651	26	0.00620427	0.0839701	13068	9536.46	7998.75	14916.4	13139.6	16716.5	1387.51	1048	1125.83	1614.6	2023.67	737.796	12	32	1	1	24.1818	1	1	19.1111	0.880759	0.933194	12867.7	11615.9	10956.4	12364.6	12319.4	10902.8	1572.75	627.582	1813.11	1901.56	1163.47	608.829	3	-0.522951	-0.00113793
16447	LLVDVIPSMSVDKLEEFSPK	[9] Oxidation (M),[10] Phospho (S)|	AT5G01400.1	AT5G01400.1	| Symbols: ESP4 | HEAT repeat-containing protein | chr5:162803-171072 REVERSE LENGTH=1467	24	16	0.180501	0.289854	24	0.158406	0.276886	1822.44	1442.3	3317.21	20595.5	3047.38	3427.11	1047.13	477.062	2119.82	19937.9	1387.13	1538.26	24	32	1	1	24.1818	0.190998	0.624935	16	0.088835	0.314598	27182.9	4770.68	906.877	47491.9	12063	361.863	19729.1	4129.83	569.838	30278.5	7302.11	219.858	3	0.0341643	7.99838e-05
6969	SEIEEEEEEGSASAITGSR	[N-term] Acetylation (N Terminal),[0] Acetylation (N Terminal),[1] Phospho (S)|	AT4G15545.1	AT4G15545.1	| Symbols: | unknown protein; BEST Arabidopsis thaliana protein match is: unknown protein (TAIR:AT1G16520.1); Has 30201 Blast hits to 17322 proteins in 780 species: Archae - 12; Bacteria - 1396; Metazoa - 17338; Fungi - 3422; Plants - 5037; Viruses	24	12	0.00382062	0.0302195	26	0.0443705	0.17768	666.172	2722.34	23924.6	62110.1	61298	24499.7	275.016	1605.74	11464.6	21672.3	34313.6	20744.6	28	20	1	1	24.1818	0.545693	1	16	0.124042	0.357588	56326.3	50311.6	27488.3	58152.8	85374.2	33438.7	17370.3	15535.9	15051	4941.47	22385.3	27496.6	2	0.569994	0.00121457
3973	AAAAVTTTTTDSLASDDDR	[15] Phospho (S)|	AT1G66680.1	AT1G66680.1	| Symbols: AR401 | S-adenosyl-L-methionine-dependent methyltransferases superfamily protein | chr1:24866352-24868888 REVERSE LENGTH=358	28	16	0.0423042	0.103806	26	0.102115	0.226139	34929.3	30557.8	56862.9	54237.6	71725	56026.1	1787.39	11029.5	11714.7	7754.39	14269.7	4074.76	28	32	1	1	24.1818	0.687834	1	12	0.185423	0.412112	63518.2	66446.2	51396.8	65939.9	81422	47444	11699.7	6564.25	10807	5974.35	5688.35	10112.6	2	-0.192009	-0.000376497
7146	SLEANQVQQQQGAAASVSC	[18] Phospho (S)|	AT1G15340.1	AT1G15340.1	| Symbols: MBD10 | methyl-CPG-binding domain 10 | chr1:5275895-5277474 REVERSE LENGTH=384	24	12	0.0073763	0.0398857	26	0.0923964	0.216943	5044.3	5875.39	25472.6	43947.2	42207.1	20349.1	4685.42	3486.74	10749.7	8087.36	15343.9	9715.51	24	32	1	1	24.1818	0.613334	1	12	0.188188	0.414234	46909.5	61348.1	37352	71216.1	57400.4	34446.6	3435.2	14779.3	14211.4	15621	16547.2	19899.7	2	-0.53779	-0.00110509
2928, 5444	TLEAPLPGSLSAVNNATTR	[9] Phospho (S)|	AT3G05420.2	AT3G05420.2	| Symbols: ACBP4 | acyl-CoA binding protein 4 | chr3:1561880-1567047 FORWARD LENGTH=669	24	12	0.0294923	0.0836928	26	0.079525	0.208666	14708.3	30614.2	93700.1	173068	146306	95886	8416.95	22407	34064.4	43320.6	58330.1	70467.8	24	32	0.721929	1	22	0.0265764	0.423896	16	0.00949268	0.22065	217290	156352	100433	268670	255884	72355.1	38375.4	42330.1	59575.7	22066.1	32336.7	46571.1	2, 3	-1.82173268690122, -0.0998041191861003	-0.00362701968197143, -1.98707256686248E-4
3076, 4436	AQEVAADSLSNLDVDGQSR	[10] Phospho (S)|	AT1G67230.1	AT1G67230.1	| Symbols: LINC1 | little nuclei1 | chr1:25151561-25156032 REVERSE LENGTH=1132	28	12	0.00382062	0.0302195	26	0.0764157	0.207392	49168.8	51802.5	75974.3	103039	115441	86220.5	6991.21	13598.1	15462.7	16288.1	12810.8	23583.7	28	20	1	1	24.1818	0.19715	0.624935	12	0.179623	0.405452	144843	147129	105677	167236	173926	105773	17694.3	23096	18989.2	14945.9	18267.6	25740.7	2, 3	-0.356553708942585, 0.131023634269324	-7.32323986994743E-4, 2.69108826614683E-4
3476	AQEVAADSLSNLDVDGQSR	[8] Phospho (S)|	AT1G67230.1	AT1G67230.1	| Symbols: LINC1 | little nuclei1 | chr1:25151561-25156032 REVERSE LENGTH=1132	28	16	0.000694014	0.0158769	26	0.0956278	0.220046	30959.9	29729.1	42596.9	50780.8	70678.1	46378.2	1275.6	6231.27	9005.37	8029.92	9877.98	7089.54	28	20	1	1	24.1818	0.22579	0.660988	16	0.119786	0.351155	78970.8	79448.4	53040.2	73765.8	94264	55859.3	6084.78	12616.9	9238.68	3588.79	14893	11847.4	2	0.311877	0.000640562
7649	FDSFNTSEAGAGFSSQPER	[3] Phospho (S)|	AT1G20760.1	AT1G20760.1	| Symbols: | Calcium-binding EF hand family protein | chr1:7209515-7214773 FORWARD LENGTH=1019	28	16	0.0423042	0.103806	26	0.245134	0.350906	8568.63	8065.09	32488.8	34500.3	49297.9	26353.6	6028.25	3843.37	12710.8	8913.9	16175.7	16951	28	32	0.525212	1	22	0.257956	0.705362	20	0.0554886	0.256292	40874.4	41571.5	32205.8	59375.3	61764.6	22621.9	6413.94	8067.89	12633.5	2075.07	5679.43	12981.2	2	0.542129	0.00114543
3029	SDFSPESGIADYSASPDAK	[15] Phospho (S)|	AT3G16310.1	AT3G16310.1	| Symbols: | mitotic phosphoprotein N end (MPPN) family protein | chr3:5526593-5528106 REVERSE LENGTH=329	28	12	0.180501	0.289854	26	0.0587651	0.190955	45782.3	81332.9	121359	115258	135778	121102	7751.15	24387.1	19586	20009	15754.6	19950.8	20	12	0.137983	1	24	0.22579	0.660988	24	0.194899	0.421907	85347.7	118350	140053	133123	139822	120142	6226.07	15108.8	27566	13423.8	13113	18827.9	2	-0.112493	-0.000227552
30914	DNLTLWTSDMTDEAGDEIK	[11] Phospho (T)|	AT5G38480.1	AT5G38480.1	| Symbols: GRF3, RCI1 | general regulatory factor 3 | chr5:15410277-15411285 FORWARD LENGTH=255	28	12	1	1	24.1818	0.214671	0.327138	48.1115	109.38	70.5199	506.533	1839.1	299.595	21.2333	63.8267	45.0483	638.682	709.254	285.968	28	20	1	1	24.1818	0.0607067	0.431596	14	0.0627596	0.267179	2892.99	888.627	167.983	1765.6	2935.18	227.586	2073.04	577.534	67.2979	560.016	2089.65	132.699	2	2.01178	0.00449212
1813, 7908, 3875	ALLEGGSDDEGASTEAQGR	[7] Phospho (S)|	AT1G64790.2	AT1G64790.2	| Symbols: ILA | ILITYHIA | chr1:24065232-24083403 REVERSE LENGTH=2696	24	16	0.0979379	0.183649	22	0.175087	0.292052	181193	147211	168736	253540	214911	221041	14106.6	18248.9	25982.4	61683.9	21815.3	26804.2	16	20	1	1	24.1818	1	1	19.1111	0.676772	0.79953	213125	259441	173771	194716	228190	216802	29734.4	49982.1	27483.8	29139.7	19736.9	35048.7	2, 2, 3	-0.433326106460696, -0.689136596825918, 0.0799618752327246	-8.41430596892678E-4, -0.00133816220477456, 1.55269593506091E-4
4528	LEQLSEGEDDVEVNPGLTR	[5] Phospho (S)|	AT1G03910.2	AT1G03910.2	| Symbols: | EXPRESSED IN: 24 plant structures; EXPRESSED DURING: 13 growth stages; CONTAINS InterPro DOMAIN/s: Cactin protein, cactus-binding domain, C-terminal (InterPro:IPR019134), Cactin, central region (InterPro:IPR018816); BEST Arabidopsis th	24	12	0.0560133	0.126391	26	0.0880449	0.215634	2417.71	12609.2	40869.1	82493.1	64026	59546.5	1961.04	10624.6	19014	21543.3	28847.3	53174.9	28	32	1	1	24.1818	0.171714	0.598993	16	0.0323314	0.228455	97753.8	75938.7	45982.1	101509	116419	33606.4	25530.1	21558.4	28782.9	8517.29	11738.7	25122.1	2	-0.0690809	-0.000150525
2420, 10683, 7654, 10036	GRSPAFNALAATFESQNAR	[3] Phospho (S)|	AT4G30160.2	AT4G30160.2	| Symbols: VLN4 | villin 4 | chr4:14754528-14759511 FORWARD LENGTH=983	24	12	0.011187	0.0487832	26	0.076486	0.207392	16675.3	19519.5	98583.2	202240	141004	95892.1	13270.6	12604.2	39152.9	40444	55024.4	71105.6	28	32	0.650656	1	22	0.111734	0.50705	16	0.0105638	0.22065	282938	207369	139458	364717	373279	84431.7	53843.8	75566.3	76247.2	34430	52934.5	62327.8	3, 3, 2, 2	0.124722638397229, -0.0123908337893591, 0.578596281099201, -0.0648679058899627	2.60290970345523E-4, -2.32183904245176E-5, 0.00120750642690837, -1.21551817301224E-4
1348, 43281	TVAAVAGSPGTPTTPGSAR	[11] Phospho (T)|	AT2G33830.2	AT2G33830.2	| Symbols: | Dormancy/auxin associated family protein | chr2:14309768-14310286 REVERSE LENGTH=108	12	32	excl. 0.0024072751371	excl. 0.02503229460749	26	5.74795e-09	1.72209e-06	533426	270492	261498	149344	128413	111513	16858.1	19350.2	23430.5	5886.78	16589.6	16938.6	12	32	0.0227995	1	26	0.0373082	0.423896	24	3.44129e-06	0.00515505	314833	291148	165306	206476	128424	88544.3	23155.2	46167	32830.9	24631.8	17900.3	4389.84	2, 2	-1.16466777478469, -1.1194520361416	-0.00206942922068265, -0.00198908805145948
6927	GSESPGTEANGNAYDFTTK	[4] Phospho (S)|	AT1G17720.1	AT1G17720.1	| Symbols: ATB BETA | Protein phosphatase 2A, regulatory subunit PR55 | chr1:6093949-6098065 REVERSE LENGTH=501	28	16	0.114666	0.204938	26	0.360052	0.449465	35454.3	27910.9	34036.3	37473.5	42778.1	41537.9	2060.12	3291.08	5830.01	8758.61	4236.9	2650	24	20	1	1	24.1818	0.334257	0.780686	12	0.27837	0.499067	39184.4	45758.6	34173.3	47614.1	47160.2	37858.2	4801.47	5782.58	3420.65	2988.21	3180.82	4600.93	2	0.223107	0.000451747
16727, 30963	NADDIYSEFFGVSSPSGPR	[14] Phospho (S)|	AT2G20550.1	AT2G20550.1	| Symbols: | HSP40/DnaJ peptide-binding protein | chr2:8846051-8847113 REVERSE LENGTH=284	24	16	0.183158	0.293803	26	0.184281	0.302358	118.42	104.265	7765.38	15517.8	10542.4	8270.23	38.2152	15.8889	6088.61	14033.3	5475.45	8142.48	24	32	1	1	24.1818	0.0828081	0.454531	14.6667	0.0418365	0.239153	27477.9	11109.4	4227.55	36275.5	23991.2	2226.2	12948.5	9669.32	3958.7	14921.8	10301.1	2081.18	2, 3	0.0836496306393636, -0.360201987733869	1.77662087025965E-4, -7.65027130455564E-4
4000	TVAAVAGSPGTPTTPGSAR	[8] Phospho (S),[14] Phospho (T)|	AT2G33830.2	AT2G33830.2	| Symbols: | Dormancy/auxin associated family protein | chr2:14309768-14310286 REVERSE LENGTH=108	12	32	0.0707346	0.14548	26	0.00180325	0.0482369	249022	107079	123784	65282.2	77506.2	53526.1	41832.4	12705.6	35259.3	14151.6	14100.9	11311.8	12	32	0.104936	1	26	0.149182	0.547246	12	0.000439693	0.109777	103055	95478.7	61988.6	69731.2	52036.6	31720.8	8050.05	17193.6	11467.8	6945.35	6183.85	6407.9	2	-0.767515	-0.00142513
5141, 11446	FYDFQDDPPSPTSEYGSAR	[10] Phospho (S)|	AT3G09560.2	AT3G09560.2	| Symbols: | Lipin family protein | chr3:2934953-2938673 REVERSE LENGTH=904	24	12	0.0353875	0.0929704	26	0.0884702	0.215634	5146.59	16700.1	60214.7	124806	92227.2	69161	4782.23	13284.6	24164.5	35253.2	36473.1	52181.5	28	32	1	1	24.1818	0.545693	1	16	0.0424285	0.239153	117361	113284	73789.3	150258	168953	53562.1	31153.7	20183.1	36496.5	10549.5	20496	43340.3	2, 3	0.869282521994344, 1.08006850848999	0.00196273918481893, 0.00243866951223026
4590	VPLPSSAPASELSPEAYSR	[10] Phospho (S)|	AT3G01540.2	AT3G01540.2	| Symbols: DRH1, ATDRH1 | DEAD box RNA helicase 1 | chr3:213077-216142 REVERSE LENGTH=619	28	16	0.598342	0.781154	22	0.356826	0.446927	28948.2	23964.5	65049.9	61216.3	71383.1	59214.9	17644.4	11649.4	19905.9	13062.2	14154.1	25654.2	28	32	0.179661	1	24	0.22579	0.660988	20	0.233284	0.460876	42910.6	48783.3	49220.2	64318.8	74095	34020.8	6983.66	7028.6	18090.2	10274.5	1042.4	11629	2	-0.75389	-0.00153563
4256	ATEGKNPINMNSMSSSLAR	[N-term] Acetylation (N Terminal),[0] Acetylation (N Terminal),[10] Oxidation (M),[13] Oxidation (M),[15] Phospho (S)|	AT2G30520.1	AT2G30520.1	| Symbols: RPT2 | Phototropic-responsive NPH3 family protein | chr2:13002920-13005573 REVERSE LENGTH=593	24	16	0.467725	0.635747	24	0.105858	0.229192	68332.3	40383	44816.7	77147.3	60642.6	57490.5	4752.89	5060.69	5851.15	32489.9	8766	7690.67	24	32	1	1	24.1818	1	1	19.1111	0.592255	0.746172	103200	100886	87068.1	111066	101771	80652.2	14631	7070.92	15412.8	17965.6	8147.22	6526.09	3	0.86357	0.0018661
8704, 2826	DGRRSPDYQDYQDVITGSR	[5] Phospho (S)|	AT5G53440.1	AT5G53440.1	| Symbols: | unknown protein; FUNCTIONS IN: molecular_function unknown; INVOLVED IN: biological_process unknown; LOCATED IN: cytosol; EXPRESSED IN: 25 plant structures; EXPRESSED DURING: 15 growth stages; Has 1807 Blast hits to 1807 proteins in 277	24	12	0.0136899	0.0534303	26	0.138953	0.261497	46497.7	60409.6	124534	201259	172702	132340	23050.6	27553.5	35335.6	47017.7	28558	63172.1	28	32	0.470369	1	22	0.29399	0.751587	20	0.150728	0.382539	183938	177613	145289	229396	256655	131363	25535.2	32339.5	48087.6	7731.81	18113.6	52754.6	3, 2	0.383104885244236, 0.214924062855062	8.83819790487905E-4, 3.91750922744905E-4
1260, 10559	MESPKSNVDDGYQNIFVMR	[N-term] Acetylation (N Terminal),[0] Acetylation (N Terminal),[1] Oxidation (M),[6] Phospho (S),[18] Oxidation (M)|	AT3G60450.1	AT3G60450.1	| Symbols: | Phosphoglycerate mutase family protein | chr3:22340982-22342187 FORWARD LENGTH=274	24	12	0.0166843	0.0594953	26	0.100705	0.225159	48453.9	69491.3	191039	460427	294759	177162	29101.5	37097.3	67135.3	117475	91734.8	115889	28	32	1	1	24.1818	1	1	19.1111	0.0831679	0.303867	427195	387590	300918	461224	480253	215903	73845.1	48978.8	130812	29557.3	36349.5	122273	3, 3	0.285652797218737, 0.264846597790365	6.8070664519837E-4, 6.26889566319733E-4
12761	SSSMAGGGSGSGDYGGPIK	[2] Phospho (S),[4] Oxidation (M)|	AT5G19050.1	AT5G19050.1	| Symbols: | alpha/beta-Hydrolases superfamily protein | chr5:6369307-6371726 FORWARD LENGTH=361	12	16	1	1	24.1818	0.791321	0.815829	17472.3	8050.78	11428.4	10176.7	10183.5	15708.4	6353.59	2902.66	3096.04	4544.26	759.431	7578.9	28	12	0.974062	1	24	1	1	19.1111	0.589567	0.745292	11702	17288.7	16742.1	17066.9	18849.7	12633.9	1910.15	3155.4	4077.78	1355.47	6297.7	3601.61	2	-1.02828	-0.00181665
11079	FDGLLSSSPPNSSVVSSLR	[8] Phospho (S)|	AT5G40870.1	AT5G40870.1	| Symbols: ATUK/UPRT1, UKL1, UK/UPRT1 | uridine kinase/uracil phosphoribosyltransferase 1 | chr5:16375021-16378384 FORWARD LENGTH=486	24	16	0.0427105	0.104458	22	0.0487279	0.182828	136.32	23.9023	11805.4	31475.8	12087.5	29955.6	104.956	13.2558	8282.69	24033.4	6952.54	29878.9	24	32	1	1	24.1818	0.171714	0.598993	16	0.0414912	0.239153	51515.3	23946.8	17187.6	81503	65259.8	8309.76	26253.5	17247.9	16913.5	28007.6	21813	8026.46	2	0.379783	0.000770184
16213	NNTFSSSTSPINSLLAEGK	[9] Phospho (S)|	AT3G50370.1	AT3G50370.1	| Symbols: | unknown protein; FUNCTIONS IN: molecular_function unknown; INVOLVED IN: biological_process unknown; LOCATED IN: cellular_component unknown; EXPRESSED IN: 26 plant structures; EXPRESSED DURING: 15 growth stages; Has 27734 Blast hits to	24	12	0.12392	0.220945	24	0.0217586	0.131626	29.4856	46.0489	3657.69	8748.49	6433.82	6741.1	13.5706	41.2359	1724.43	4727.52	3696.33	6458.83	24	32	1	1	24.1818	0.121593	0.523058	16	0.0255104	0.224111	11191.2	7522.58	4671.85	16200.1	15204.2	3264.21	4564.1	4667.68	3926.8	3814.36	3555.64	3133.86	2	0.439021	0.000898207
8314	SNSDGIIDTTPFLPPTVTR	[3] Phospho (S)|	AT4G11680.1	AT4G11680.1	| Symbols: | Zinc finger, C3HC4 type (RING finger) family protein | chr4:7053737-7055516 REVERSE LENGTH=390	24	12	0.0114972	0.0496987	24	0.0135408	0.115213	1571.36	3611.19	45932.8	122371	85833.8	83294.9	1360.57	3191.44	24720.4	38658.5	45414.6	73463.9	24	32	1	1	24.1818	0.149182	0.547246	16	0.0132293	0.22065	109984	73332.3	45506.7	170857	152961	36311	36027.3	30622.3	33867.3	38836.3	31206.7	34301.5	2	0.00351563	7.41797e-06
2722	VTLVPPSDSPELSPINTPK	[9] Phospho (S)|	AT1G08820.1	AT1G08820.1	| Symbols: VAP27-2 | vamp/synaptobrevin-associated protein 27-2 | chr1:2821810-2824412 REVERSE LENGTH=386	24	12	0.00477912	0.0341661	26	0.0630644	0.193509	21082.2	43035	145409	338712	278048	167276	17025.9	32060.9	55927.7	80664.8	105870	117085	28	32	0.799358	1	22	0.19715	0.624935	16	0.0314174	0.224111	401761	332909	212263	503635	524183	175907	55024.8	114898	115348	35411.1	91917.9	122343	2	-0.603502	-0.00124927
4643	GSESPGVDGNTNALDYTTK	[4] Phospho (S)|	AT1G51690.3	AT1G51690.3	| Symbols: B ALPHA | protein phosphatase 2A 55 kDa regulatory subunit B alpha isoform | chr1:19164124-19169974 FORWARD LENGTH=603	32	16	0.0833729	0.164424	26	0.177426	0.294661	47187	35973	41094.5	48253.1	54895.4	56481.5	4244.62	4722.88	6230.24	8281.61	5356.83	5033.42	28	20	1	1	24.1818	1	1	19.1111	0.258612	0.481242	61069.4	60191.3	46480.8	63372.3	71792.1	56024.5	7289.67	6853.17	6541.13	1865.66	8975.14	6458.19	2	0.544139	0.00109091
4231	RVEPRSPSPSGANTTPTPV	[6] Phospho (S),[10] Phospho (S)|	AT4G13510.1	AT4G13510.1	| Symbols: AMT1;1, ATAMT1, ATAMT1;1 | ammonium transporter 1;1 | chr4:7858220-7859725 FORWARD LENGTH=501	24	20	1	1	24.1818	0.0693352	0.198746	85691.9	62854.4	57136.7	174512	68804.3	83936.2	14573.7	3436.29	4141.61	32239	6935.33	18477.9	24	20	1	1	24.1818	0.429056	0.888461	12	0.279512	0.499067	105548	90775.9	69259.2	109194	102246	72228.7	17634.3	18668.1	8785.51	11707	16133.1	14472.8	2	-0.574805	-0.00121222
16947	IAVASLTPQSPEGIDVAYK	[10] Phospho (S)|	AT3G62800.1	AT3G62800.1	| Symbols: DRB4 | double-stranded-RNA-binding protein 4 | chr3:23225749-23227163 REVERSE LENGTH=355	32	12	1	1	24.1818	0.128716	0.251718	171.506	455.119	6675.33	7876.68	6397.44	24476.2	134.201		4435.88	3263.97	3748.53		28	32	1	1	24.1818	0.121593	0.523058	16	0.113081	0.344718	17854.9	8015.88	6423.9	16136.8	20126	4930.33	6742.87	5598.57	5758.6	4829.56	4899.73	4688.12	2	-0.296893	-0.000605069
7777	VTLVPPSDSPELSPINTPK	[9] Phospho (S),[13] Phospho (S)|	AT1G08820.1	AT1G08820.1	| Symbols: VAP27-2 | vamp/synaptobrevin-associated protein 27-2 | chr1:2821810-2824412 REVERSE LENGTH=386	24	12	0.00115972	0.0189505	26	0.0127187	0.111518	2201.2	7854.53	66010.3	171969	125487	78190.6	1767.09	6281.16	31482.8	49476.7	61238.6	64802.7	28	20	0.799358	1	22	0.429056	0.888461	20	0.0255815	0.224111	154066	136677	76617	219395	251076	81658.8	38469.6	53514.3	47011.6	27274.5	38333.3	73330.6	2	0.273094	0.000587151
8174	VDSSASPEVVSDLPPSSPK	[17] Phospho (S)|	AT1G02120.1	AT1G02120.1	| Symbols: VAD1 | GRAM domain family protein | chr1:395761-399720 FORWARD LENGTH=598	32	24	0.948114	1	26	0.18941	0.30613	82253.8	72325.2	94455.8	71671.5	103998	129498	12317.6	11244.6	16299.7	8664.1	14187.4	12701.4	24	12	0.0114295	1	26	0.0187028	0.423896	24	0.131415	0.36254	38741.6	47264.8	56197.8	69345.9	68411	55321.3	4565.15	6121.04	12284.2	14468.5	5847.01	2268.71	2	-0.222289	-0.000439442
8010	TLEAPLPGSLSAVNNATTR	[11] Phospho (S),[18] Phospho (T)|	AT3G05420.2	AT3G05420.2	| Symbols: ACBP4 | acyl-CoA binding protein 4 | chr3:1561880-1567047 FORWARD LENGTH=669	24	16	0.011187	0.0487832	22	0.0267573	0.144702	4496.08	4472.64	13638.8	31342.5	26683	21387.5	1801.55	2000.25	5027.34	5125.24	7725.03	12283.6	28	32	0.650656	1	22	0.334257	0.780686	20	0.0461452	0.24426	30448.3	25780.4	21790.8	41194.5	43337.7	16018	4696.22	7790.13	10151.6	2315.15	3067.76	9521.38	3	0.481309	0.000996762
2706, 6097	TLEAPLPGSLSAVNNATTR	[9] Phospho (S),[11] Phospho (S)|	AT3G05420.2	AT3G05420.2	| Symbols: ACBP4 | acyl-CoA binding protein 4 | chr3:1561880-1567047 FORWARD LENGTH=669	24	12	0.00595069	0.0362651	26	0.0259281	0.141731	3521.28	4552.7	64773.5	159209	103103	69851.4	2145.11	2893.19	34268.9	55563.4	53315.6	64250.2	24	32	1	1	24.1818	0.334257	0.780686	16	0.0278273	0.224111	126302	94226.8	63240.1	192000	180428	55284	41788.9	46721.8	49517.4	36955.3	36358.7	49727.3	2, 3	1.52245184978422, 1.22923153224247	0.00315290460684992, 0.00254566327430439
4954, 13974, 17527	MESPKSNVDDGYQNIFVMR	[N-term] Acetylation (N Terminal),[0] Acetylation (N Terminal),[1] Oxidation (M),[3] Phospho (S),[18] Oxidation (M)|	AT3G60450.1	AT3G60450.1	| Symbols: | Phosphoglycerate mutase family protein | chr3:22340982-22342187 FORWARD LENGTH=274	24	12	0.0166843	0.0594953	26	0.14071	0.26381	15030.5	24643.2	91081.2	234431	145778	99169.9	11519.4	15069.9	32812.8	79700.7	54421	76047.4	24	32	1	1	24.1818	0.171714	0.598993	16	0.0521714	0.255432	210028	174146	135295	270856	237949	93908.2	33814	43916.6	64071	16583.2	35264.3	62037.5	2, 3, 2	0.979119303525151, 0.0604827425877098, 0.19734183010648	0.00233322769054212, 1.43162119456974E-4, 4.67106375253934E-4
1155	EKPLVQVLSDDDSEVKEAK	[9] Phospho (S),[13] Phospho (S)|	AT3G17160.1	AT3G17160.1	| Symbols: | unknown protein; FUNCTIONS IN: molecular_function unknown; INVOLVED IN: biological_process unknown; LOCATED IN: cellular_component unknown; EXPRESSED IN: 23 plant structures; EXPRESSED DURING: 13 growth stages; Has 54259 Blast hits to	24	12	0.000532376	0.0138885	24	0.0136141	0.115213	54340.6	55631.3	150149	342601	232356	150935	18312.6	17039.7	42317.4	80199.2	54944.7	78849.3	24	32	1	1	24.1818	0.129276	0.523058	16	0.00787238	0.22065	315758	262521	167147	386550	371332	151406	46632.6	48872	49446.4	35796.9	44521.4	85636.1	3	-0.128413	-0.000293811
3174	TLEAPLPGSLSAVNNATTR	[11] Phospho (S)|	AT3G05420.2	AT3G05420.2	| Symbols: ACBP4 | acyl-CoA binding protein 4 | chr3:1561880-1567047 FORWARD LENGTH=669	24	12	0.00148704	0.0208606	26	0.00724866	0.0869411	3679.58	14291.5	72921.6	169476	120990	79792.7	3403.66	11958.9	32856.2	34670.3	58798.7	70932	24	32	1	1	24.1818	0.19715	0.624935	16	0.0173986	0.22065	172228	148376	78350	218652	213240	61049.2	31135.3	62524.3	55875.5	31029	47228.5	49712.3	2	-0.348801	-0.000694454
12747	DSEDFSDEMGESSGAYIVR	[6] Phospho (S),[9] Oxidation (M)|	AT5G20280.1	AT5G20280.1	| Symbols: ATSPS1F, SPS1F | sucrose phosphate synthase 1F | chr5:6844994-6849997 REVERSE LENGTH=1043	24	12	0.0317585	0.0891545	24	0.0502734	0.182828	366.887	486.606	11724.7	18659.6	16954.8	9666.17	55.3265	225.301	6572.97	5902.34	9692.49	8801.46	28	32	1	1	24.1818	0.545693	1	16	0.050532	0.251777	28477.7	23737.1	12958.3	31312	34115.2	11091.9	10537.4	8543.75	7436.55	4215.94	7740.88	9434.41	2	0.841258	0.00184136
16805	KKFETLSYLPDLTDSELAK	[15] Phospho (S)|	AT1G67090.1	AT1G67090.1	| Symbols: RBCS1A | ribulose bisphosphate carboxylase small chain 1A | chr1:25048465-25049249 REVERSE LENGTH=180	32	16	1	1	24.1818	0.560981	0.623628	219.202	50.4343	8210.34	8101.88	2588.29	11267.9	10.7697		6614.96	4941.02	1676.56	11155.5	24	32	1	1	24.1818	0.254421	0.705362	16	0.162759	0.391353	16048.9	7214.76	6878.29	18791	15877.1	2610.18	8301.12	6035.8	6734.4	7019.77	6411.34	2564.74	3	-0.136663	-0.000311198
6734, 3013, 3013	YSDVQRPVSGSGVASSYSK	[9] Phospho (S)|	AT3G13460.1	AT3G13460.1	| Symbols: ECT2 | evolutionarily conserved C-terminal region 2 | chr3:4385274-4388220 REVERSE LENGTH=667	24	12	0.00240727	0.0250323	26	0.0079755	0.0910752	44346.7	56737.2	67642.2	98608	83772.7	85225.4	4370.54	9594.89	10145.7	13258.3	5501.76	6757.99	24	32	0.420343	1	24.6667	0.545693	1	20	0.107132	0.33786	94403.3	97342.2	86350.8	128423	115933	80720.5	11590.2	8868.02	13574.8	9272.29	17321	10017.4	2, 3, 3	-0.636603691863698, -0.37859297179321, -0.37859297179321	-0.00130689352272384, -7.77219342126045E-4, -7.77219342126045E-4
12460, 20661	TSVADGSSPPHSHNIEMSK	[8] Phospho (S),[17] Oxidation (M)|	AT3G52400.1	AT3G52400.1	| Symbols: SYP122, ATSYP122 | syntaxin of plants 122 | chr3:19425835-19427032 REVERSE LENGTH=341	32	16	0.0423042	0.103806	26	0.10408	0.227537	27274.1	19981.4	22191.2	30637	31211.5	37223.3	4782.02	3606.71	3242.17	6154.98	1832.45	4089.32	20	16	1	1	24.1818	1	1	19.1111	0.874403	0.931619	14307.6	13105.9	17339.9	16539.1	16340.5	17109.6	2792.37	1890.57	3726.78	3153.35	2459.85	3106.76	3, 3	-0.435167829993148, -0.27041240944636	-9.03348318388453E-4, -5.57013598609046E-4
13453	NEAAPAIGDAAQFPSLGGK	[15] Phospho (S)|	AT4G16830.1	AT4G16830.1	| Symbols: | Hyaluronan / mRNA binding family | chr4:9470621-9472308 FORWARD LENGTH=355	28	12	0.0136899	0.0534303	26	0.152633	0.27123	4742.46	5012.13	8387.85	12545.9	13833.4	8538.81	1779.52	2232.37	1766.48	3164.76	2772.22	3025.54	24	32	1	1	24.1818	1	1	19.1111	0.179736	0.405452	8547.78	8890.47	9128.63	10662.6	8728.83	4945.54	833.092	1109.46	3467.99	1833.75	326.548	1807.21	3	-1.90057	-0.00359753
9207	VVASNGSVAPNVKPVKSPK	[17] Phospho (S)|	AT2G25480.1	AT2G25480.1	| Symbols: | TPX2 (targeting protein for Xklp2) protein family | chr2:10843449-10845343 FORWARD LENGTH=403	24	12	0.361562	0.513999	26	0.29039	0.391521	8319.28	10649.4	9650.09	23479.8	15336.9	18643.4	2474.16	4084.81	2720.11	4657.22	5175.75	4690.47	24	32	1	1	24.1818	1	1	19.1111	0.855616	0.920545	24663.3	23299.1	21939.8	27709	25078.2	20317.2	3399.92	4298.29	4629.75	5337.63	3671.82	3392.93	3	-0.730828	-0.00143026
2326	MEVYNDDTEMRSPETQPIK	[N-term] Acetylation (N Terminal),[0] Acetylation (N Terminal),[1] Oxidation (M),[10] Oxidation (M),[12] Phospho (S)|	AT3G42170.1	AT3G42170.1	| Symbols: | BED zinc finger ;hAT family dimerisation domain | chr3:14321838-14323928 FORWARD LENGTH=696	12	16	1	1	24.1818	0.49138	0.562735	86956.3	58641.3	82846.4	76062.6	82088.5	78728.2	10207.6	10594.2	11206.1	18146.2	13459.6	12867.4	28	20	1	1	24.1818	1	1	19.1111	0.825878	0.898349	120430	128066	107940	113790	129416	118511	15495.4	12396.6	21144.3	6002.35	11112.3	14247.9	3	-0.127294	-0.000310087
11119, 1281	RNQPGNPNPDAEVVALSPK	[17] Phospho (S)|	AT2G02080.1	AT2G02080.1	| Symbols: AtIDD4, IDD4 | indeterminate(ID)-domain 4 | chr2:518328-521170 REVERSE LENGTH=516	12	20	0.0353875	0.0929704	24	0.0821116	0.211067	308631	211719	204996	227244	276631	284861	16290.2	26343.3	31182.1	24519.1	17398.1	39181.5	28	32	1	1	24.1818	0.379143	0.830001	16	0.294127	0.511369	355168	295545	260832	341203	372178	260554	29783.1	33113.1	49780.4	30631.6	69464.3	41203.2	3, 2	-0.915607728471234, -0.0808542881882388	-0.00190628567679596, -1.55716335711986E-4
9440	ATEGKNPINMNSMSSSLAR	[N-term] Acetylation (N Terminal),[0] Acetylation (N Terminal),[10] Oxidation (M),[13] Oxidation (M),[16] Phospho (S)|	AT2G30520.1	AT2G30520.1	| Symbols: RPT2 | Phototropic-responsive NPH3 family protein | chr2:13002920-13005573 REVERSE LENGTH=593	24	16	0.361562	0.513999	22	0.0489474	0.182828	15274.5	8151	8780.98	18017.1	12798.7	11853.4	1087.05	1492.88	997.47	8011.72	2027.6	2236.02	24	32	1	1	24.1818	0.957595	1	12	0.542123	0.703117	21212	19392.9	17294.6	24368.9	19016.5	15441	3247.55	2281.68	3730.64	5039.09	798.112	2042.69	3	1.43497	0.00310086
6795	TVAAVAGSPGTPTTPGSAR	[14] Phospho (T),[17] Phospho (S)|	AT2G33830.2	AT2G33830.2	| Symbols: | Dormancy/auxin associated family protein | chr2:14309768-14310286 REVERSE LENGTH=108	12	24	0.24047	0.366748	26	0.0196095	0.131626	134455	50757.8	73877.9	17124.8	43590	25697.6	34840.8	14219	28552.2	4473.63	10515.5	16909.9	16	32	0.721929	1	26	1	1	19.1111	0.170845	0.401138	17974	22064.5	21221.5	20602.6	14313.4	10970	3000.72	4921.96	5833.41	3120.86	3519.09	5654.9	2	-0.755422	-0.00140267
8030, 6296	SYSMSALPPNTAPVTGPIK	[3] Phospho (S),[4] Oxidation (M)|	AT3G17900.1	AT3G17900.1	| Symbols: | unknown protein; FUNCTIONS IN: molecular_function unknown; INVOLVED IN: biological_process unknown; LOCATED IN: cellular_component unknown; EXPRESSED IN: 23 plant structures; EXPRESSED DURING: 13 growth stages; Has 45 Blast hits to 44	28	12	0.316531	0.460099	26	0.423287	0.506457	32452.3	36937.2	55978.7	46750.6	65230.8	50044.2	2305.94	12475.7	15683.4	2692.66	7933.43	13478.3	28	32	1	1	24.1818	1	1	19.1111	0.416639	0.610691	84252.1	101214	81957.6	108080	126415	72881.4	8214.72	15969	22621.4	15406.4	25351.9	10506.9	2, 2	-0.514287660853033, -1.10248940631689	-0.00104192016078741, -0.00223358642824678
16985, 9353	VQPYVVSLAEEDAAVCPSS	[19] Phospho (S)|	AT3G54760.1	AT3G54760.1	| Symbols: | dentin sialophosphoprotein-related | chr3:20269659-20272037 REVERSE LENGTH=792	24	16	0.0212909	0.0683791	22	0.0811972	0.210438	423.706	143.893	15833.6	41943.8	14078.2	31276.1	213.733	19.0811	12655.1	45814.1	8614.01	30985.7	24	32	1	1	24.1818	0.0709993	0.449161	16	0.0452278	0.240331	91753.1	32671.6	19161.3	146192	79552.9	8294.27	51266	27649	18509.1	52998.8	33579.1	7989.94	3, 2	0.370622544381618, 0.38978212525856	7.78274802542001E-4, 8.18508240172378E-4
6246	TVAAVAGSPGTPTTPGSAR	[13] Phospho (T)|	AT2G33830.2	AT2G33830.2	| Symbols: | Dormancy/auxin associated family protein | chr2:14309768-14310286 REVERSE LENGTH=108	12	32	0.0202521	0.0654673	26	1.10856e-05	0.00110708	44553.1	19452.1	20519.3	12203.7	9547.62	6874.82	5563.63	3802.69	1967.38	2047.26	1667.72	2170.94	12	32	0.0268938	1	26	0.044008	0.423896	24	1.37937e-05	0.00688764	25604	23147.8	10192.1	15615.3	5830.7	4399.98	3724.96	3947.42	4440.31	2810.37	598.581	1004.76	3	-1.86998	-0.00332266
4007	TVAAVAGSPGTPTTPGSAR	[13] Phospho (T),[14] Phospho (T),[17] Phospho (S)|	AT2G33830.2	AT2G33830.2	| Symbols: | Dormancy/auxin associated family protein | chr2:14309768-14310286 REVERSE LENGTH=108	12	24	0.15566	0.258621	26	0.0108118	0.10449	282328	151067	194110	56498	176392	76309.8	37915.4	50018.7	58508.8	11846.6	54415.3	17016.6	24	32	0.799358	1	24	1	1	19.1111	0.623261	0.769022	42544.4	61467.3	55461.1	67100.3	51774.2	36898	6242.4	13969.1	10461.3	25001.5	13079.1	6231.87	2	1.06981	0.00207199
15787	NTEEGEMVNNNVSPMMHSR	[7] Oxidation (M),[13] Phospho (S),[15] Oxidation (M),[16] Oxidation (M)|	AT5G45190.2	AT5G45190.2	| Symbols: | Cyclin family protein | chr5:18277808-18280733 REVERSE LENGTH=590	24	16	0.848386	1	22	0.342927	0.436976	10122.6	5630.81	8637.06	12653.8	8601.96	9320.24	852.8	1675.67	2083.77	4197.59	2796.38	871.619	32	24	1	1	24.1818	1	1	19.1111	0.907882	0.948761	14104.1	13920	11363.4	10371.9	10415.6	17899.6	4041.06	2236.15	2372.74	2478.05	1433.78	7718.38	3	-0.767998	-0.0017686
3557	TRSSPELTETHGEALLQSR	[3] Phospho (S)|	AT3G61690.1	AT3G61690.1	| Symbols: | nucleotidyltransferases | chr3:22828349-22833477 FORWARD LENGTH=1303	28	12	0.0294923	0.0836928	26	0.234988	0.342805	34939.3	36050.6	37719.2	54363.2	58947	52773	5912.13	10192	7662	7696.25	4537.32	11783.7	28	16	0.883287	1	22	0.769695	1	20	0.443663	0.630697	51607.7	42713	46110.6	58065.5	58878.7	43986.1	4993.27	4759.91	10458.9	6418.24	5336.87	9879.59	3	0.361194	0.000791385
5503	MEGKSPDLESIGSGTTTKR	[N-term] Acetylation (N Terminal),[0] Acetylation (N Terminal),[1] Oxidation (M),[5] Phospho (S)|	AT2G40980.1	AT2G40980.1	| Symbols: | Protein kinase superfamily protein | chr2:17102090-17104443 FORWARD LENGTH=617	24	16	1	1	24.1818	0.110697	0.232573	30988	21709.6	23930.6	33586.2	22149.4	24476.9	2039.82	2571.68	3154.86	7511.21	2785.02	2199.37	24	20	1	1	24.1818	0.769695	1	12	0.438884	0.626141	38868	34200.6	30515.8	42216.1	35180.7	33958.3	4051.54	3521.71	4239.36	2784.17	4490.05	3310.06	3	1.48302	0.00316025
7544	FSTVGSDSDEYNPTLPKPR	[6] Phospho (S)|	AT1G17745.2	AT1G17745.2	| Symbols: PGDH | D-3-phosphoglycerate dehydrogenase | chr1:6101157-6104979 FORWARD LENGTH=651	24	16	0.00477912	0.0341661	26	0.0517567	0.183836	11283.7	9192.89	20765	35314.3	33775.8	25931.4	5523.43	3244.19	4807.82	6769.39	7472.23	7623.96	28	12	0.0588615	1	26	0.0963188	0.48095	24	0.11724	0.349853	11578.3	15491.9	20146	22764.9	28590.6	22578.7	2640.21	2684.58	4959.14	2613.39	4663.78	6030.67	3	0.0532404	0.000116542
3350	VTLVPPSDSPELSPINTPK	[7] Phospho (S)|	AT1G08820.1	AT1G08820.1	| Symbols: VAP27-2 | vamp/synaptobrevin-associated protein 27-2 | chr1:2821810-2824412 REVERSE LENGTH=386	24	12	0.00595069	0.0362651	24	0.0393595	0.167449	14796.6	22916.5	57833.6	139396	110447	70691.7	8205.11	15901.4	19693.3	32036.2	36261.1	40127.1	28	32	1	1	24.1818	0.379143	0.830001	16	0.03719	0.236893	144189	126888	84826.6	174443	185312	71021	17635.4	26786.4	43989.5	19629.5	21285	40227.4	3	-0.67229	-0.00139166
14231	SNSVDQMLLEQQMLNELQK	[3] Phospho (S),[7] Oxidation (M),[13] Oxidation (M)|	AT1G27430.1	AT1G27430.1	| Symbols: | GYF domain-containing protein | chr1:9521045-9526928 REVERSE LENGTH=1492	24	12	0.00595069	0.0362651	26	0.0682853	0.198289	463.928	1430.63	3365.87	13958.5	5119.34	3427.13	212.005	982.972	1613.64	10514	2638.97	2206.46	28	20	1	1	24.1818	0.769695	1	16	0.207249	0.436244	9500.91	7742.36	5529.61	13379.9	16077.8	8798.04	3157.19	1610.01	3223.35	3750.05	3078.06	7740.19	3	0.0184693	4.35699e-05
19608	SGSSTPVNTVPENDGAKQQ	[5] Phospho (T)|	AT3G61050.1	AT3G61050.1	| Symbols: NTMC2TYPE4, NTMC2T4 | Calcium-dependent lipid-binding (CaLB domain) family protein | chr3:22597485-22600932 FORWARD LENGTH=510	12	20	0.0833729	0.164424	24	0.0496222	0.182828	7552.84	3961.42	2546.79	3383.69	3791.5	3427.9	726.985	702.636	733.132	254.372	425.736	1288.23	16	24	1	1	24.1818	1	1	19.1111	0.802124	0.883516	8132.12	8353.98	5835.04	5647.37	7323.29	7119.41	1632.18	1694.99	1050.85	1743	1639.79	1786.43	2	-0.290025	-0.000578559
11974	ATEGKNPINMNSMSSSLAR	[N-term] Acetylation (N Terminal),[0] Acetylation (N Terminal),[10] Oxidation (M),[12] Phospho (S),[13] Oxidation (M)|	AT2G30520.1	AT2G30520.1	| Symbols: RPT2 | Phototropic-responsive NPH3 family protein | chr2:13002920-13005573 REVERSE LENGTH=593	12	16	0.180501	0.289854	26	0.126435	0.24892	28347.4	12410	14874.8	23018.4	27147.8	24194.4	7516.67	1609.02	1935.41	9937.95	1321.67	11309.8	24	32	1	1	24.1818	1	1	19.1111	0.514316	0.683443	43819.9	45436.9	37807.1	54341.3	42366.5	36454.6	4919.21	6126.77	7780.27	8108.38	7380.01	4386.48	2	-0.387668	-0.000837718
9220, 8288, 8288, 24482, 24482	KFDWDHPLHLQPMSPTTVK	[13] Oxidation (M),[14] Phospho (S)|	AT3G29360.1, AT5G15490.1, AT5G39320.1	AT5G39320.1, AT3G29360.1	| Symbols: | UDP-glucose 6-dehydrogenase family protein | chr5:15743254-15744696 FORWARD LENGTH=480, | Symbols: | UDP-glucose 6-dehydrogenase family protein | chr3:11267375-11268817 REVERSE LENGTH=480	24	16	0.00148704	0.0208606	22	0.00524788	0.0786132	5444.38	1945.49	41646.7	157935	72007.9	65167.4	3625.38	948.904	30111.5	43120	26994	61832.3	24	32	1	1	24.1818	0.19715	0.624935	16	0.0556041	0.256292	70714.2	44050	38342.2	121161	79666.3	33610.5	17820	26044.4	32451.8	20443.9	23956.3	26738	3, 3, 3, 3, 3	-4.33121868582633, 0.497287458937684, 0.497287458937684, 0.781804200436101, 0.781804200436101	-0.0102740946726954, 0.00111591678751211, 0.00111591678751211, 0.00174186960930456, 0.00174186960930456
10181	GTSPQPRPQQEPAPSNPVR	[3] Phospho (S)|	AT3G45780.1	AT3G45780.1	| Symbols: PHOT1, NPH1, JK224, RPT1 | phototropin 1 | chr3:16818557-16823960 FORWARD LENGTH=996	32	16	0.114666	0.204938	26	0.238401	0.345716	25475.3	17865.8	22068.5	20091.5	25833.4	32652.3	2647.61	1317.01	4886.84	2307.5	2457.48	7715.63	28	32	1	1	24.1818	0.334257	0.780686	12	0.335016	0.543824	32288	33995.4	25259	36426.3	37022	19340.1	4362.6	7904.5	4151.5	5105.95	9704.8	2167.4	2	-0.329939	-0.00070013
15365	VPLPSSAPASELSPEAYSR	[13] Phospho (S)|	AT3G01540.2	AT3G01540.2	| Symbols: DRH1, ATDRH1 | DEAD box RNA helicase 1 | chr3:213077-216142 REVERSE LENGTH=619	24	16	0.467725	0.635747	22	0.281187	0.382925	8881.26	5076.93	11016.5	14402.2	11214.7	9625.45	3784.73	1815.5	2681.99	2431.92	1719.63	4171.69	28	32	0.179661	1	22	0.379143	0.830001	20	0.154427	0.383464	9704.94	9753.57	10030.6	13974.5	14029.2	8215.68	1227.24	1421.78	2395.9	621.548	1741.18	1860.03	3	-0.370551	-0.000754792
720, 20756	SGESVDDESENYLSDLGK	[4] Phospho (S)|	AT1G42550.1	AT1G42550.1	| Symbols: PMI1 | plastid movement impaired1 | chr1:15977131-15979734 FORWARD LENGTH=843	28	12	0.00477912	0.0341661	26	0.0501674	0.182828	153786	219033	445103	616951	684442	391829	58554	87230.6	126430	68355.9	107332	154490	28	32	1	1	24.1818	0.334257	0.780686	12	0.08203	0.301919	597560	655803	373052	610322	694145	365832	57363.4	116819	109352	21057.7	95365.8	155144	2, 3	0.127218571873573, 0.733125830539068	2.57337002040003E-4, 0.00148296275119719
4074	AAAASSWSDNSGTESSPR	[16] Phospho (S)|	AT1G59610.1	AT1G59610.1	| Symbols: ADL3, CF1, DRP2B, DL3 | dynamin-like 3 | chr1:21893413-21900780 FORWARD LENGTH=920	28	16	0.529745	0.706486	24	0.51181	0.581267	101396	78530.7	80613.9	80466.1	125705	98508.8	11535.6	18088	14178.8	12317.4	32966.2	10909	28	32	0.470369	1	24	0.769695	1	22	0.447999	0.634912	40055.2	47954.8	60894.3	56638	63321.1	37666.4	5177.06	11269	10850.6	7503.64	10446.6	12059.2	2	-0.23827	-0.000443119
1389, 7018	NQPGNPNPDAEVIALSPK	[16] Phospho (S)|	AT1G14580.1	AT1G14580.1	| Symbols: | C2H2-like zinc finger protein | chr1:4990070-4992442 FORWARD LENGTH=467	32	16	0.114666	0.204938	26	0.145963	0.267956	209835	158948	159289	177526	209439	235907	26836.7	19108.8	16725.4	20327.6	17915.4	32522.5	28	16	0.179661	1	24	0.29399	0.751587	24	0.239206	0.464253	289466	274729	275064	347142	365310	284764	11740.4	27973.1	41647.3	12911.3	38214.9	28908.7	2, 3	-0.193399561886744, -0.347899113452331	-3.75176583702341E-4, -6.7489088178263E-4
2607, 4474, 9336	TTSEPSLADMTNPFGGER	[3] Phospho (S),[10] Oxidation (M)|	AT5G61210.1	AT5G61210.1	| Symbols: SNAP33, ATSNAP33, SNP33, ATSNAP33B | soluble N-ethylmaleimide-sensitive factor adaptor protein 33 | chr5:24624027-24625366 FORWARD LENGTH=300	28	16	0.15566	0.258621	26	0.197844	0.314285	149111	82315.6	172927	221878	225700	199176	32116.7	25232.5	48542.7	52774.2	44531	46520.1	28	20	0.091167	1	22	0.111734	0.50705	20	0.127611	0.360847	220205	204842	186401	342841	364771	212299	37417.9	47501.5	53976.7	30521.1	58092.4	54526.3	2, 2, 3	0.327027700084369, 1.92199793101778, 1.69548617818838	6.55629580705863E-4, 0.00382250542656948, 0.00339913374864409
644, 1493	TDSEVTSLAASSPARSPR	[12] Phospho (S),[16] Phospho (S)|	AT1G45688.1	AT1G45688.1	| Symbols: | unknown protein; FUNCTIONS IN: molecular_function unknown; INVOLVED IN: biological_process unknown; LOCATED IN: plasma membrane; EXPRESSED IN: 22 plant structures; EXPRESSED DURING: 13 growth stages; BEST Arabidopsis thaliana protein m	32	16	0.00595069	0.0362651	26	0.0356457	0.161321	279289	263983	324960	398239	397467	431566	20041.7	24736.2	40338.8	75010.7	17967.6	51230.3	24	32	1	1	24.1818	0.379143	0.830001	16	0.426879	0.617841	372624	357924	332575	420379	372314	294785	39539.2	49746.3	46073.5	23749.9	39820.8	33582.9	3, 2	0.208872761841028, 0.193185956602705	4.15832207409039E-4, 3.84602291205738E-4
917, 1947	AANTPAEYDSDDEYLAPR	[10] Phospho (S)|	AT1G32400.1	AT1G32400.1	| Symbols: TOM2A | tobamovirus multiplication 2A | chr1:11689393-11690873 REVERSE LENGTH=280	28	16	0.0598061	0.129449	26	0.265526	0.37061	188895	185274	237318	282557	307634	284323	6912.87	44789.3	38193.6	51426.5	57626.7	32754.6	28	20	1	1	24.1818	1	1	19.1111	0.445108	0.632011	497412	613250	435809	518018	647026	451259	59005.3	63981.7	92998.8	30097	136703	110535	2, 3	-0.00924158177842891, 1.42359557939852	-1.91932062989508E-5, 0.00295656785783649
13405	SYSNLLELASGDSPTFGR	[3] Phospho (S)|	AT1G68020.2	AT1G68020.2	| Symbols: ATTPS6, TPS6 | UDP-Glycosyltransferase / trehalose-phosphatase family protein | chr1:25497493-25500241 FORWARD LENGTH=860	32	16	0.474432	0.644274	24	0.250615	0.355849	165.472	56.546	8186.37	12926.9	4915.98	17715.8	77.4665	30.309	7055.35	13234.2	2910.95	17593.1	24	32	1	1	24.1818	0.171714	0.598993	16	0.107021	0.33786	39894.4	14304.6	6981.84	58427.9	37245.8	2939.84	20501.9	12879.2	6836.06	25826.7	16496.9	2735.05	2	0.512304	0.00102096
3716, 22703, 14193	SYTNLLDLASGNFPVMGR	[1] Phospho (S),[16] Oxidation (M)|	AT1G06410.1	AT1G06410.1	| Symbols: ATTPS7, TPS7, ATTPSA | trehalose-phosphatase/synthase 7 | chr1:1955413-1958153 FORWARD LENGTH=851	24	16	0.0833729	0.164424	22	0.275368	0.378255	319.003	103.738	38641.8	91397	10491.8	50135.5	162.539	54.1107	34386.5	111931	6671.29	49688.5	24	32	1	1	24.1818	0.379143	0.830001	16	0.124687	0.357588	295019	80251.4	29940.7	561332	238105	9110.39	174702	76472.9	29368.9	287621	124216	8349.65	2, 2, 3	0.0465884615587551, 0.67522891154307, -0.0952312809659207	9.55027635427541E-5, 0.00137336712464275, -1.95216802694631E-4
6480	IIQLPQSSPDESPNASTK	[12] Phospho (S)|	AT4G29860.1	AT4G29860.1	| Symbols: EMB2757, TAN | Transducin/WD40 repeat-like superfamily protein | chr4:14603296-14605704 REVERSE LENGTH=386	32	16	1	1	24.1818	0.596225	0.651172	38956.9	28043.6	37906.4	37838.3	41625.2	43014.1	1974.98	4891.3	7074	7137.58	6930.35	5505.79	24	32	1	1	24.1818	1	1	19.1111	0.57315	0.731951	44537.6	45760	41773.3	55078.4	52534.3	40081.5	6567.81	5123.73	8542.95	5897.95	3022.23	7067.77	2	-0.378662	-0.000753887
36707	PSSFFFEDASDDELELIR	[10] Phospho (S)|	AT4G16630.1	AT4G16630.1	| Symbols: | DEA(D/H)-box RNA helicase family protein | chr4:9362176-9366449 REVERSE LENGTH=789	32	20	0.50731	0.686415	24	0.678857	0.718676	101.066	35.5239	33.8667	63.7498	56.7461	127.676	16.4352		33.8631	13.5995		56.9956	24	16	1	1	24.1818	1	1	19.1111	0.622497	0.768756	546.653	82.112	126.696	5715.84	124.562	123.078	455.573	41.9876		5443.05	83.6184	41.1203	2	0.458576	0.001007
3918, 1934	TDSEVTSLAASSPARSPR	[16] Phospho (S)|	AT1G45688.1	AT1G45688.1	| Symbols: | unknown protein; FUNCTIONS IN: molecular_function unknown; INVOLVED IN: biological_process unknown; LOCATED IN: plasma membrane; EXPRESSED IN: 22 plant structures; EXPRESSED DURING: 13 growth stages; BEST Arabidopsis thaliana protein m	32	16	0.0707346	0.14548	26	0.02087	0.131626	128337	118127	123537	183472	152982	193111	6547.92	12246.3	14041.1	33518.5	12708.8	21719.5	24	20	0.104936	1	22	0.22579	0.660988	24	0.236263	0.462636	141636	135206	132716	188458	166172	147057	8364.4	10577.4	21572.1	13663.5	21255.9	17999.5	2, 3	-0.485386332975747, -0.165131754999308	-9.27511880945531E-4, -3.15545894636671E-4
1744, 1022, 4768	AAPTSNFTVGSDGPPSFR	[16] Phospho (S)|	AT5G03280.1	AT5G03280.1	| Symbols: EIN2, PIR2, CKR1, ERA3, ORE3, ORE2, ATEIN2 | NRAMP metal ion transporter family protein | chr5:788589-793066 FORWARD LENGTH=1294	24	12	0.0503894	0.114395	26	0.163061	0.282061	88193.7	110585	138193	235025	217346	177567	26553.6	40896.3	33445	58058.9	36465.8	79582.7	28	32	0.585197	1	22	0.29399	0.751587	18	0.129281	0.360847	232460	226269	164622	297491	311374	152026	37986.9	75598.7	44037.4	34308.5	46495.6	56028	2, 2, 3	-0.23872862909039, 1.49872479316044, 1.89370469371868	-4.5043795194033E-4, 0.00282782391423098, 0.00357307989020228
9295, 778, 2310	SKVLAESESSAFEDQCGR	[10] Phospho (S)|	AT5G14740.1	AT5G14740.1	| Symbols: CA2, CA18, BETA CA2 | carbonic anhydrase 2 | chr5:4758257-4762382 FORWARD LENGTH=331	28	16	0.00382062	0.0302195	26	0.0602116	0.192502	319963	265647	318517	367338	472488	367320	29768.3	38128.6	48925.9	35086.2	46282.9	22327.1	24	20	1	1	24.1818	0.257956	0.705362	12	0.131721	0.362718	376686	442581	302225	470379	452375	323987	42926.7	51922.6	29490.8	34157.1	44956.9	62656.2	2, 2, 3	-0.0613794610232749, 0.467236590311438, 0.151960582114947	-1.27599404549983E-4, 8.70804999749453E-4, 2.83214194723769E-4
3520, 7400	NQPRTPNSDAEVIALSPK	[5] Phospho (T),[16] Phospho (S)|	AT2G02070.1	AT2G02070.1	| Symbols: AtIDD5, IDD5 | indeterminate(ID)-domain 5 | chr2:505523-509154 FORWARD LENGTH=602	12	20	0.208658	0.326604	24	0.203997	0.318208	122989	86778.6	82320.3	83381.9	92922.8	102067	9751.83	11706.7	10340	14109.2	4726.14	16288.4	28	32	1	1	24.1818	1	1	19.1111	0.685914	0.806492	122025	118340	110392	129522	135239	103404	14348.8	11795.9	20088.1	13119.1	13013.7	12872.9	3, 2	1.27632154819165, 0.0195884753675155	0.00267508572778752, 4.10561515309382E-5
2367	RAPSPGGGSSTIVTLADR	[9] Phospho (S)|	AT1G79280.2	AT1G79280.2	| Symbols: NUA | nuclear pore anchor | chr1:29819176-29832809 REVERSE LENGTH=2115	24	16	0.15566	0.258621	24	0.174989	0.292052	19026.9	13205.5	17317	32486.7	23554.3	27578.7	5754.09	2175.72	4755.22	5057.67	5788.39	6226.52	28	16	0.0192717	1	22	0.00493642	0.368504	20	0.066894	0.278385	33590.3	21252.5	24690.6	37293.5	41696.4	26287	4193.33	4199.65	6073.06	4310.78	4148.34	4575.26	3	-2.79892	-0.00509649
15086	SLAQSSLLSCSVLEGAGR	[1] Phospho (S)|	AT3G15040.1	AT3G15040.1	| Symbols: | Protein of unknown function, DUF584 | chr3:5065445-5066176 REVERSE LENGTH=243	24	16	0.334066	0.484167	26	0.202615	0.317819	209.526	132.623	4987.83	17379.2	9668.56	14336.7	119.562	96.6645	3219.16	11181.3	4860.51	14040.1	24	32	1	1	24.1818	0.0753547	0.454531	16	0.0669016	0.278385	17070.1	8513.94	7763.5	24065.5	19083.8	3948.93	7098.42	5845.34	7266.77	6727.14	5903.95	3794.67	2	0.153827	0.000294409
2575	RAPSPGGGSSTIVTLADR	[4] Phospho (S)|	AT1G79280.2	AT1G79280.2	| Symbols: NUA | nuclear pore anchor | chr1:29819176-29832809 REVERSE LENGTH=2115	24	16	0.114666	0.204938	22	0.323183	0.419195	66380.6	59637.6	67835.6	91580.9	81983.4	77359.8	7188.69	11232	11616	8049.61	7719.9	11826	24	16	0.0316317	1	22	0.051761	0.431596	20	0.192966	0.420671	101862	86622.7	91944.6	131697	119023	93186.8	9143.1	8124.41	18269.7	4411.25	6338.07	18847.7	2	-0.315522	-0.000574527
33251	SFSVDSDFFDDLGVTEEK	[3] Phospho (S)|	AT1G43700.1	AT1G43700.1	| Symbols: VIP1, SUE3 | VIRE2-interacting protein 1 | chr1:16484352-16486017 FORWARD LENGTH=341	24	16	1	1	24.1818	0.469551	0.543576	137.133	54.5276	179.432	376.286	325.136	196.015	53.1619	11.1049	147.759	264.874	155.157	103.035	24	32	0.942107	1	24	1	1	19.1111	0.421166	0.613722	953.732	324.435	299.768	2039.77	273.65	134.988	793.54	136.403	195.361	1467.38	122.289	81.9685	2	-0.751255	-0.00158955
27680	SYTNLLDLASGNFPVMGR	[3] Phospho (T)|	AT1G06410.1	AT1G06410.1	| Symbols: ATTPS7, TPS7, ATTPSA | trehalose-phosphatase/synthase 7 | chr1:1955413-1958153 FORWARD LENGTH=851	32	20	1	1	24.1818	0.658026	0.703084	31.3127	62.7986	23.8161	42.2474	71.0872	81.6065		28.419	13.0742	3.74203	49.9181		16	20	1	1	24.1818	1	1	19.1111	0.665825	0.795379	145.945	253.164	23.4515	159.067	146.093	72.9342	103.471	206.277	13.6542	65.4345	94.7449	26.6252	2	2.35498	0.00478986
3377, 5929, 3622	AHGTDPSPPMSPILGATR	[7] Phospho (S),[10] Oxidation (M),[11] Phospho (S)|	AT3G23920.1	AT3G23920.1	| Symbols: BAM1, BMY7, TR-BAMY | beta-amylase 1 | chr3:8641722-8644199 FORWARD LENGTH=575	28	16	0.411814	0.573916	24	0.244987	0.350906	307651	176018	317579	321370	391268	323043	82569.4	20653.5	69439.6	59509.8	64975.6	33089.9	24	32	0.204268	1	22	0.334257	0.780686	20	0.251082	0.476966	170404	165044	178355	252483	215124	157597	18324.2	32138.3	35050.5	27600.3	20500.8	26895.2	2, 3, 2	0.33591040736103, 1.02178398800515, 2.07006694058782	6.65042579385045E-4, 0.00200660637074179, 0.0040652521076936
4692, 8632, 10587, 14945	KKEESEEEEGDFGFDLFG	[5] Phospho (S)|	AT4G25890.1	AT4G25890.1	| Symbols: | 60S acidic ribosomal protein family | chr4:13159627-13160393 REVERSE LENGTH=119	24	12	0.0503894	0.114395	26	0.221297	0.330724	1575.19	1946.34	30453.6	35637.9	17586	26410.3	1003.23	1563.75	18030.5	35351.2	15148.4	25696.6	24	20	1	1	24.1818	0.19715	0.624935	16	0.205874	0.434365	135920	19853	5653.31	327052	67615.8	15217.2	102078	10113.2	3228.55	259860	36430	10498.1	2, 2, 3, 2	0.339367484006851, 0.356239262485899, -0.163222708881214, 0.363693165281042	7.3671997506608E-4, 7.27713809510533E-4, -3.5433397624729E-4, 7.89527672168333E-4
9880, 3994	LIHPLPPALSSPETSPER	[11] Phospho (S)|	AT1G08420.1	AT1G08420.1	| Symbols: BSL2 | BRI1 suppressor 1 (BSU1)-like 2 | chr1:2649959-2656564 FORWARD LENGTH=1018	28	16	0.0598061	0.129449	26	0.22367	0.332729	77324.7	69303.5	110852	146478	167845	116874	29778	21414.5	25124.3	16379.9	26316.3	46103.1	24	32	1	1	24.1818	0.0373082	0.423896	16	0.0201791	0.22065	99721.8	76278.7	73454.8	121988	112392	48966	9335.45	15237.6	23598.8	8849.3	10171.9	11697.9	2, 3	3.98494685642599, 4.3065347731836	0.00804960460482107, 0.00869921316143518
2653	LGLTGPGSPSVQNPTPTR	[8] Phospho (S)|	AT5G02850.1	AT5G02850.1	| Symbols: | hydroxyproline-rich glycoprotein family protein | chr5:652159-653439 FORWARD LENGTH=426	32	16	0.000694014	0.0158769	26	0.0277113	0.146951	64013.9	48242.9	65851.3	84798.8	96089	96477.9	2005.48	12263.7	10516	10112.9	7535.88	11888	24	20	0.296036	1	22	0.0129971	0.423896	16	0.081665	0.301316	99657.4	87828.3	77029.2	119627	105134	78343.6	4621	9357.19	13153.3	3108.42	12858.6	12372.6	2	-0.473141	-0.000879048
926, 8486	SYSPGYEGAAAAAPDRDR	[2] Phospho (Y),[3] Phospho (S)|	AT3G55460.1	AT3G55460.1	| Symbols: SCL30, At-SCL30 | SC35-like splicing factor 30 | chr3:20561024-20563502 FORWARD LENGTH=262	24	16	0.00910346	0.0433873	26	0.0513423	0.183558	168428	130828	181221	247066	224808	230258	13844.2	20683.9	30208.3	36423.9	26166	28352.6	24	20	0.974062	1	22	0.334257	0.780686	14	0.103314	0.332628	414923	406899	309717	491717	489097	309737	35728.7	78797.7	43894.3	31425.2	64474.8	51746.8	2, 2	-0.223283498221697, -0.436505758293768	-4.49417567551791E-4, -7.60235277766697E-4
1175, 816, 2974, 2137	MESTESYAAGSPEELAKR	[N-term] Acetylation (N Terminal),[0] Acetylation (N Terminal),[1] Oxidation (M),[11] Phospho (S)|	AT5G04430.2	AT5G04430.2	| Symbols: BTR1, BTR1L | binding to TOMV RNA 1L (long form) | chr5:1250602-1253523 REVERSE LENGTH=334	28	16	0.757174	0.949341	26	0.441404	0.52147	766631	622028	878853	914732	1.10969e+06	787235	38739.9	175403	175437	149963	165582	70539.5	24	20	1	1	24.1818	1	1	19.1111	0.359346	0.560775	983439	1.05023e+06	818057	1.14563e+06	1.05439e+06	855069	103135	107407	130922	65797.2	103675	153441	2, 2, 2, 3	-0.22461435931864, -0.326371097835554, -0.57867376126257, 0.0856289062252037	-4.70087755729764E-4, -6.32104086662366E-4, -0.00111149914255293, 1.79209826455917E-4
4708, 6046	MDKFSYNSYPDSAESSPR	[N-term] Acetylation (N Terminal),[0] Acetylation (N Terminal),[1] Oxidation (M),[16] Phospho (S)|	AT5G09620.1	AT5G09620.1	| Symbols: | Octicosapeptide/Phox/Bem1p family protein | chr5:2983757-2985352 REVERSE LENGTH=531	24	16	0.15566	0.258621	22	0.254885	0.359527	72022.3	60948	92550	126177	102957	68952.8	8160.95	21342.3	15940.2	34832.3	19759.7	9474.65	24	32	1	1	24.1818	0.859438	1	14	0.15138	0.382539	153521	144639	124423	172827	147113	98029.5	19971.8	17530.5	27317	13980	8507.89	24825.4	2, 3	-0.124515268962452, 0.105172919166007	-2.76156961263041E-4, 2.33258410844428E-4
5965, 7068	MDKFSYNSYPDSAESSPR	[N-term] Acetylation (N Terminal),[0] Acetylation (N Terminal),[1] Oxidation (M),[12] Phospho (S),[16] Phospho (S)|	AT5G09620.1	AT5G09620.1	| Symbols: | Octicosapeptide/Phox/Bem1p family protein | chr5:2983757-2985352 REVERSE LENGTH=531	24	12	0.00189682	0.0227465	26	0.250556	0.355849	30641.7	37683.2	76535.6	112381	93221.5	45552.4	4729.34	14418.4	19649.5	33374.1	16237.9	12354.1	24	20	1	1	24.1818	0.257956	0.705362	12	0.21283	0.443258	134575	140613	94410.7	164626	127670	96036	27986	13729	22837.5	20537.2	8427.37	38736.8	2, 3	0.130064784159516, -0.248837094552534	2.98865787499381E-4, -5.7178347469744E-4
8205	ATADEFSDEDTSPIEEVR	[N-term] Acetylation (N Terminal),[0] Acetylation (N Terminal),[7] Phospho (S)|	AT5G64410.1	AT5G64410.1	| Symbols: ATOPT4, OPT4 | oligopeptide transporter 4 | chr5:25750921-25754974 REVERSE LENGTH=729	24	12	0.00910346	0.0433873	26	0.180348	0.297862	2997.35	7744.79	18017.8	35063.1	26667.7	14400.9	1297.14	4559.3	6074.65	8986.25	9087.75	9647.46	28	32	1	1	24.1818	1	1	19.1111	0.119217	0.35086	64382.6	60448.8	42350.4	58487.8	67373.4	32204.5	14197.4	12476.3	18500.5	2270.58	9798.6	22261.3	2	0.753054	0.0016054
3243	MGGDSDDDEEMNLSLVPK	[1] Oxidation (M),[5] Phospho (S),[11] Oxidation (M)|	AT3G03050.1	AT3G03050.1	| Symbols: CSLD3, KJK, ATCSLD3 | cellulose synthase-like D3 | chr3:687873-691629 FORWARD LENGTH=1145	24	16	0.0294923	0.0836928	22	0.139575	0.262338	65477.6	55956.9	79344.7	96010.1	89355.2	78447.3	5361.72	8875.28	8937.63	22706.6	12749.5	15224.9	28	20	1	1	24.1818	1	1	19.1111	0.470056	0.6538	134420	152567	113875	140944	159074	121922	16808.4	16254.9	22825.7	7846.93	20363.4	16329.3	2	0.0874462	0.000180382
425	TVAKPKGPSGSPWYGSDR	[1] Phospho (T)|	AT1G29910.1, AT1G29930.1, AT2G34420.1	AT1G29930.1	| Symbols: CAB1, AB140, CAB140, LHCB1.3 | chlorophyll A/B binding protein 1 | chr1:10478071-10478874 FORWARD LENGTH=267	32	20	0.114666	0.204938	26	0.0379004	0.165043	795575	680979	463536	926529	736737	1.03768e+06	142854	126066	96404.8	120980	142664	138419	24	20	0.585197	1	22	0.484423	0.959208	16	0.588494	0.744865	1.17334e+06	1.05848e+06	857910	1.29839e+06	1.13673e+06	922989	60023.1	392678	91388	81286.5	210833	302801	2	0.0448402	8.82863e-05
6699	VSADFDADSDDEIVLVPK	[9] Phospho (S)|	AT4G17060.1	AT4G17060.1	| Symbols: FIP2 | FRIGIDA interacting protein 2 | chr4:9593721-9594653 REVERSE LENGTH=310	24	16	0.0189992	0.0654673	24	0.0124562	0.111518	417.732	302.322	19370.8	64035.2	19575.5	46536.6	288.39	200.547	15160.5	65761.4	11707	45514.6	24	32	1	1	24.1818	0.051761	0.431596	16	0.0351854	0.235302	133142	48254.8	17666.4	188813	118882	12543.3	70374.3	38603	16025.2	71147.1	56507.5	11367.7	2	0.482412	0.00097152
13174, 6255	LIHPLPPAITSPETSPER	[11] Phospho (S)|	AT2G27210.1	AT2G27210.1	| Symbols: BSL3 | BRI1 suppressor 1 (BSU1)-like 3 | chr2:11630188-11636182 FORWARD LENGTH=1006	28	16	0.208658	0.326604	26	0.412098	0.498243	51242.3	50868.4	68140.5	86838.4	102169	70404.8	20052.4	17784.3	15019.8	4281.03	13065.1	25633.8	24	32	0.204268	1	22	0.111734	0.50705	20	0.130079	0.360847	45473.9	45851.8	41910.1	65781.9	59097.2	32790.5	4004.28	10421	10827.1	6779.84	5448.59	6784.51	2, 3	-0.112362303109258, -1.67521317675491	-2.28547025699299E-4, -0.00340741492800589
17669	GIDDPLLNGSFSDSGVTR	[12] Phospho (S)|	AT4G38360.2	AT4G38360.2	| Symbols: LAZ1 | Protein of unknown function (DUF300) | chr4:17967389-17969798 FORWARD LENGTH=485	24	12	0.874124	1	24	0.201675	0.317742	187.299	188.764	5666.13	8728.28	5520.9	6682.35		145.309	3455.74	3555.97	3059.47	5860.24	28	20	1	1	24.1818	0.190998	0.624935	16	0.0733027	0.28973	8525.88	4462.55	2815.96	9613.15	9994.4	3219.89	3343.2	2157.86	2239.31	1548.37	2219.7	2997.24	2	1.56699	0.0030225
48794	TQSFVPSELSEIFGGQLK	[3] Phospho (S)|	AT4G30890.1	AT4G30890.1	| Symbols: UBP24 | ubiquitin-specific protease 24 | chr4:15036383-15038825 REVERSE LENGTH=551	24	28	1	1	24.1818	0.455576	0.532334	121.237	61.5147	65.5876	196.458	50.5446	92.4436	20.4685	27.7564	14.5282	136.547	17.9759	73.8851	24	20	1	1	24.1818	1	1	19.1111	0.519907	0.68719	818.615	121.52	74.2888	3196.31	99.2244	78.4425	718.95	63.3144	12.0954	2976.46	39.9235	55.6429	2	0.183219	0.000374861
6668, 6668	LYEQPGEVDSLDSPSKEK	[10] Phospho (S)| [13] Phospho (S)|	AT4G25770.1	AT4G25770.1	| Symbols: | alpha/beta-Hydrolases superfamily protein | chr4:13117821-13119982 REVERSE LENGTH=418	28	24	1	1	24.1818	0.644628	0.692224	37154.5	32899.7	32794.8	28152.1	38912	37801.3	4040.47	4396.58	5410.14	4973.01	4074.58	8606.35	12	32	1	1	24.1818	0.19715	0.624935	12	0.0675134	0.279348	51633.9	47793.9	35486	50987.4	48660.8	32899.8	2360.49	7821.78	4854.1	2902.1	6277.92	4916.26	2, 2	0.0871423786191889, 0.0871423786191889	1.82992895133793E-4, 1.82992895133793E-4
17353	SYSNLLDLASGNFHSFSR	[3] Phospho (S)|	AT4G17770.1	AT4G17770.1	| Symbols: ATTPS5, TPS5 | trehalose phosphatase/synthase 5 | chr4:9877055-9880084 FORWARD LENGTH=862	24	16	1	1	24.1818	0.884323	0.895078	181.627	12.7535	2928.53	10963.2	270.366	3105.55	12.0968	7.47448	2740.12	14336.7	125.42	3088.07	24	32	1	1	24.1818	0.0824553	0.454531	16	0.174049	0.402282	19132.7	5381.87	1751.62	34286.8	11869.7	231.304	12749.2	5272.7	1591.42	15503.5	6924.81	121.849	2	0.377034	0.00078948
3484	SASPPAAPADSSAPPHPK	[1] Phospho (S)|	AT5G62810.1	AT5G62810.1	| Symbols: PEX14, ATPEX14, PED2 | peroxin 14 | chr5:25220323-25223571 FORWARD LENGTH=507	32	16	0.114666	0.204938	26	0.267365	0.372223	158057	121298	134793	176047	168289	186432	24507.4	6776.93	18462.9	29041	5354.28	31858.3	24	20	1	1	24.1818	1	1	19.1111	0.567522	0.725383	128855	130392	121478	173577	137017	125818	15086.4	19556.3	23605.1	14611.9	20798.8	23191.4	2	-0.989329	-0.00174497
6342, 11376, 7036, 2738, 1711	SVSPSPQMAVPDVFKEAR	[3] Phospho (S),[8] Oxidation (M)|	AT5G58950.1	AT5G58950.1	| Symbols: | Protein kinase superfamily protein | chr5:23801136-23803025 REVERSE LENGTH=525	28	16	0.0166843	0.0594953	22	0.140181	0.263147	209140	180098	322008	417676	419257	284362	54994.2	59221.6	66332.1	82598.3	61420.6	64479.9	24	32	0.721929	1	22	0.0709993	0.449161	16	0.0444459	0.240331	434944	368169	321880	529987	513069	260787	41883.2	49955.6	93624	33559.1	60497.7	62692	2, 3, 2, 3, 2	0.156859437679374, 0.261764985516127, -0.28822216131652, 0.239215204115295, -0.361891618196993	3.19983637382393E-4, 5.29797619492456E-4, -4.80686256423724E-4, 4.8798435250319E-4, -6.09337871082971E-4
20221, 16305	AVGSHCSLSEMDDLDLTR	[4] Phospho (S),[7] Phospho (S)|	AT1G35580.1	AT1G35580.1	| Symbols: CINV1 | cytosolic invertase 1 | chr1:13122460-13124808 REVERSE LENGTH=551	24	16	1	1	24.1818	0.738362	0.771316	434.019	62.7569	317.224	12392.9	5062.73	396.291	104.423	56.8437	185.991	16092.4	4890.87	383.962	24	20	1	1	24.1818	0.859438	1	12	0.317334	0.528186	9738.15	5398.17	255.081	18092.1	7760.56	673.863	8729.31	4903.03	134.111	8967.16	4525.25	326.035	3, 2	0.512327917334205, 0.975925036960684	0.00110909808063298, 0.00211270272166075
12902	ALEESESTLKANDTDSPR	[16] Phospho (S)|	AT2G26570.1	AT2G26570.1	| Symbols: WEB1 | Plant protein of unknown function (DUF827) | chr2:11299565-11302076 FORWARD LENGTH=807	28	16	1	1	24.1818	0.484477	0.557409	8228.82	6025.31	7136.65	9545.24	10215.7	6405.19	2264.55	2300.07	2465.25	1794.17	1223.59	2399.71	16	32	0.470369	1	26	0.769695	1	24	0.286256	0.505892	10256.3	13138.8	6878.99	8766.85	5850.16	4987.89	2231.48	2213.4	3283.71	2798.23	1839.49	1700.16	3	-0.858078	-0.0017521
4878, 17872	NQPGNPDPEAEVMALSPK	[13] Oxidation (M),[16] Phospho (S)|	AT1G55110.1	AT1G55110.1	| Symbols: AtIDD7, IDD7 | indeterminate(ID)-domain 7 | chr1:20560406-20562625 REVERSE LENGTH=455	24	16	1	1	24.1818	0.748908	0.780156	53726.1	42728.2	59466.1	64290.8	60570.9	46986.2	7196.31	10282.2	12375	16481.4	8612.29	5546.09	24	32	1	1	24.1818	0.859438	1	12	0.459965	0.646974	98010.4	90490.2	78711.5	104894	96778.4	72002.1	17001.6	12471.2	14243.1	4949.43	5383.98	14823.4	2, 2	0.181539218464158, 1.45080254474303	3.61055182338532E-4, 0.00286223045350198
5672	EAEENAETSDNETLGAWK	[9] Phospho (S)|	AT5G47690.3	AT5G47690.3	| Symbols: | binding | chr5:19317899-19327014 FORWARD LENGTH=1607	24	12	0.00148704	0.0208606	26	0.0125835	0.111518	5258.88	7586.92	37164.9	87425.6	71137.7	51804.5	4061.36	3434.89	15168.7	13222.8	27995.5	24376	28	12	0.585197	1	26	0.613334	1	20	0.263006	0.484604	46962.9	50898	56026.2	83049.3	98006.3	47464.2	7798.01	16544.3	22890.8	13002.1	5799.26	29405.3	2	0.25889	0.000536633
15087	HQPLHSLSSQEGLTSPIN	[9] Phospho (S)|	AT1G51500.1	AT1G51500.1	| Symbols: CER5, D3, ABCG12, WBC12, ATWBC12 | ABC-2 type transporter family protein | chr1:19097967-19100972 REVERSE LENGTH=687	24	12	0.014016	0.0544172	26	0.0699194	0.198746	2279.14	3366.31	5839.43	12061.3	12047.5	9546.54	1837.92	1021.65	1727.87	2359.58	3040.79	4385.12	24	32	0.974062	1	24	0.859438	1	20	0.459642	0.646974	3465.62	3100.28	4947.73	7458.56	2997.31	2312.69	992.68	1183.42	2197.13	2462.44	1097.08	1694.05	2	-0.0198018	-4.00775e-05
15827	SLAQSSLLSCSVLEGAGR	[1] Phospho (S),[11] Phospho (S)|	AT3G15040.1	AT3G15040.1	| Symbols: | Protein of unknown function, DUF584 | chr3:5065445-5066176 REVERSE LENGTH=243	24	16	0.104035	0.194591	22	0.0914303	0.21628	112.261	28.7589	5298.82	19913.2	8206.48	14251.3	9.60159	26.7413	3950.03	17892.6	4594.35	14179.3	24	32	1	1	24.1818	0.0318553	0.423896	16	0.0612798	0.266651	18225.6	7536.48	9309.36	25530.5	23217.3	4031.77	7255.49	5306.83	8975.27	8203.45	7756.54	3767.5	2	0.455397	0.000907996
5329, 4036, 4036	AYEKTDQAILSNSSDLGR	[13] Phospho (S)|	AT1G22280.3	AT1G22280.3	| Symbols: PAPP2C | phytochrome-associated protein phosphatase type 2C | chr1:7874236-7875496 FORWARD LENGTH=287	32	16	0.0202521	0.0654673	26	0.0441298	0.17768	37959.9	35250.5	47122.9	56545.1	60285.5	60526.2	937.364	3550.88	5951.08	9639.65	11260.2	7454.95	24	32	0.799358	1	24	1	1	19.1111	0.30701	0.521098	47780.5	57133.9	51930.7	68231.4	62111.3	47148.2	4600.52	5938.97	8395.19	6599.83	10659.3	6542.37	3, 2, 2	-0.808098812613029, -0.0566136667683585, -0.0566136667683585	-0.00165411838929685, -8.80731963661674E-5, -8.80731963661674E-5
9603	ADSFKGISDDDSTQTGMK	[3] Phospho (S),[17] Oxidation (M)|	AT1G71710.1	AT1G71710.1	| Symbols: | DNAse I-like superfamily protein | chr1:26973796-26976774 REVERSE LENGTH=664	32	20	0.15566	0.258621	24	0.384811	0.46942	17409.5	14131.6	14005.5	19681.3	18929.4	21653.9	1455.09	2509.59	2174.99	3722.1	2610.14	2646.3	32	28	1	1	24.1818	1	1	19.1111	0.895978	0.93953	24188.1	23784.8	22280.9	23545.5	21783.7	27605.2	2831.09	3469.74	3982.55	2361.86	1391.14	3721.48	2	-0.216699	-0.00043292
5002	QESTDSLAVGSPPKSEGR	[11] Phospho (S)|	AT1G59710.1	AT1G59710.1	| Symbols: | Protein of unknown function (DUF569) | chr1:21938623-21939673 FORWARD LENGTH=300	12	16	0.757174	0.949341	24	0.324241	0.419804	28382	19753.3	23487.6	25228.2	27092.1	26260.3	1810.36	1653.8	3310.38	5695.7	2814.08	1688.7	24	32	1	1	24.1818	1	1	19.1111	0.687663	0.806672	29486.8	28369.5	25827.3	30245.2	30155.6	23667.5	1938.68	1222.31	4021.11	4947.73	4677.89	2239.52	3	-2.33838	-0.00449871
1423	VEGTLPSYMQASDGRSPR	[7] Phospho (S),[9] Oxidation (M)|	AT1G51805.1	AT1G51805.1	| Symbols: | Leucine-rich repeat protein kinase family protein | chr1:19221187-19225590 REVERSE LENGTH=884	24	16	0.67399	0.860277	22	0.125996	0.248671	128276	100320	124147	178546	121476	141070	8397.39	4941.28	16727.7	44466.3	17228.1	15696.3	24	32	1	1	24.1818	1	1	19.1111	0.345788	0.551053	153609	161944	142281	181680	160071	114577	18557.3	15695.5	23794.1	22199.6	24181.4	16699.1	3	-0.343885	-0.000703549
18641	NIMGVESNVQPLTSPLSK	[3] Oxidation (M),[14] Phospho (S)|	AT5G18230.2	AT5G18230.2	| Symbols: | transcription regulator NOT2/NOT3/NOT5 family protein | chr5:6021610-6027031 REVERSE LENGTH=845	24	12	0.142278	0.245438	24	0.212712	0.324483	444.224	763.85	6331.94	8965.95	6266.67	4473	294.77	601.179	3841.76	1049.6	3226.11	4299.57	28	32	1	1	24.1818	0.334257	0.780686	16	0.0329958	0.229127	10079.5	8184.66	5014.08	13878.7	15360.3	3918.92	3585.93	4571.19	4507.37	3008.82	3539.31	3585.03	2	-1.11401	-0.002238
6727, 21094	NLPGMPDPDAEVIALSPK	[5] Oxidation (M),[16] Phospho (S)|	AT5G66730.1	AT5G66730.1	| Symbols: | C2H2-like zinc finger protein | chr5:26641914-26643883 REVERSE LENGTH=500	24	16	0.0244865	0.0740069	24	0.217865	0.328994	21771.2	21100.4	56328	105696	88264.6	52881.2	10532.9	11515.3	17160.2	29431.5	28387	33575.8	24	32	1	1	24.1818	0.0828081	0.454531	16	0.0255756	0.224111	159170	113063	82594.7	167427	157945	52836.8	28508.8	28756.4	37806.1	20632.3	20511.9	27218	2, 2	0.131864429078637, 0.101227976605012	2.58310021308716E-4, 1.96676959376418E-4
3730	SGEMTDSSLLSISPPSAR	[4] Oxidation (M),[13] Phospho (S)|	AT3G23920.1	AT3G23920.1	| Symbols: BAM1, BMY7, TR-BAMY | beta-amylase 1 | chr3:8641722-8644199 FORWARD LENGTH=575	24	12	0.0423042	0.103806	26	0.21091	0.323051	65110.1	66003.4	132511	185115	169420	115462	18645.7	23730.4	30311.2	46173.8	46542.7	44283.7	24	32	1	1	24.1818	0.257956	0.705362	16	0.10144	0.332256	239853	206748	188442	284550	274263	126035	42561.2	30374.8	67141.9	10156.2	33876.3	42660.4	2	0.108585	0.000209551
12475, 7732	LIHPLPPALSSPETSPER	[11] Phospho (S),[15] Phospho (S)|	AT1G08420.1	AT1G08420.1	| Symbols: BSL2 | BRI1 suppressor 1 (BSU1)-like 2 | chr1:2649959-2656564 FORWARD LENGTH=1018	28	16	0.133814	0.231914	26	0.369904	0.458706	45443.2	35189.1	85234	95988	116844	80461.9	22266.2	13469.4	23055.6	18112.6	25706.9	45180.3	24	32	1	1	24.1818	0.149182	0.547246	16	0.0825318	0.303021	61418.2	46756.3	43184.4	80624.6	67048.9	32643.8	12836.9	9299.99	16158.8	9979.9	3042.49	13309.5	2, 3	-0.471854295481203, -0.307206108310843	-9.90879534583655E-4, -6.45123396225245E-4
9212	QVDALPAVASVDDFKDIK	[10] Phospho (S)|	AT4G27430.1	AT4G27430.1	| Symbols: CIP7 | COP1-interacting protein 7 | chr4:13718817-13722736 FORWARD LENGTH=1058	28	16	0.0751504	0.154136	26	0.153216	0.271297	1885.08	1778.52	10123.7	19806.9	26580.4	16154.4	1813.23	1602.65	4930.93	3448.76	13140.9	13992	28	32	0.799358	1	22	0.149182	0.547246	16	0.0128721	0.22065	23944.8	16671.6	11921.3	29129.9	31669.5	7466.3	3213.66	4653.43	8698.88	2617.14	5843.86	6261.11	3	0.155945	0.000313445
6967	EELPLSKHEATSATSSPK	[16] Phospho (S)|	AT4G17890.1	AT4G17890.1	| Symbols: AGD8 | ARF-GAP domain 8 | chr4:9937121-9939146 FORWARD LENGTH=413	24	12	0.0353875	0.0929704	26	0.0364795	0.163123	33665.7	34746.4	42739.1	59514.7	51746.7	48619.1	3788.31	2156.11	7287.9	12697.6	2939.36	5324.19	12	32	1	1	24.1818	0.334257	0.780686	12	0.351033	0.554834	45220.8	36036.1	31426.7	41000.1	34737.5	26922.8	4718.06	3670.3	4406.92	8534.98	7104.32	2974.81	3	-1.25436	-0.00249734
7234	LTSRQDTSGEFSAASPER	[3] Phospho (S)|	AT5G05170.1	AT5G05170.1	| Symbols: CESA3, IXR1, ATCESA3, ATH-B, CEV1 | Cellulose synthase family protein | chr5:1530401-1535090 REVERSE LENGTH=1065	32	16	0.0202521	0.0654673	24	0.0568233	0.188321	27859.8	20575.9	22699.6	34261.9	33394.7	37332.9	3552.47	2420.37	3353.19	5963.77	2041.64	9832.84	24	32	1	1	24.1818	0.379143	0.830001	16	0.307405	0.521098	43853.6	39038.4	36507.7	50853.6	43069.2	32517.1	3715.09	6495.32	6230.14	5120.51	5747.32	4987.61	2	-0.480532	-0.000969653
2617	VEGTLPSYMQASDGRSPR	[16] Phospho (S)|	AT1G51805.1	AT1G51805.1	| Symbols: | Leucine-rich repeat protein kinase family protein | chr1:19221187-19225590 REVERSE LENGTH=884	32	20	0.133814	0.231914	26	0.318542	0.41629	57374.5	56879.4	56190	67720.9	77999.7	78536.2	9084.66	10677.4	5684.9	15563.6	5639.74	7621.55	24	16	0.0192717	1	22	0.0607067	0.431596	20	0.133378	0.365238	23348.4	18019.5	32810	40039.1	33198.8	23695.1	2718.63	2457.31	7227.49	8889.27	4807.56	4998.09	3	1.6069	0.00326184
31678	ASENNGSRSDSESITAPK	[N-term] Acetylation (N Terminal),[0] Acetylation (N Terminal),[9] Phospho (S)|	AT3G51160.1	AT3G51160.1	| Symbols: MUR1, MUR_1, GMD2 | NAD(P)-binding Rossmann-fold superfamily protein | chr3:19007232-19008353 REVERSE LENGTH=373	28	16	0.0244865	0.0740069	26	0.149772	0.27123	1835.81	1208.46	1390.49	2335.12	2725.06	2582.69	613.074	312.901	226.764	875.276	538.112	391.104	16	24	1	1	24.1818	1	1	19.1111	0.549062	0.709768	1945.34	4549.62	2486.63	1516.11	2251.09	1802.64	473.629	2124.06	654.807	189.126	216.982	299.738	3	-0.294961	-0.000581316
19843, 7828, 6690	MDYNPNLPPLGGGGVSMR	[N-term] Acetylation (N Terminal),[0] Acetylation (N Terminal),[1] Oxidation (M),[16] Phospho (S)|	AT1G59870.1	AT1G59870.1	| Symbols: PEN3, PDR8, ATPDR8, ABCG36, ATABCG36 | ABC-2 and Plant PDR ABC-type transporter family protein | chr1:22034661-22039844 FORWARD LENGTH=1469	24	12	0.0503894	0.114395	26	0.318748	0.41629	26336	44401	91007.1	145765	122759	77419.1	9629.74	23000.5	24830	46503.6	41177.4	34654.5	24	32	1	1	24.1818	1	1	19.1111	0.207348	0.436244	93583.4	100246	95912.4	136962	132910	67683.5	19929.4	17631.1	37287.1	7456.55	6123.52	33623.6	2, 3, 2	0.349526151548832, 1.18878372324185, -0.153410585491867	7.03195341429819E-4, 0.00241067293336528, -3.11093379650629E-4
6823	AAGGSETGPRSSPPTYGM	[12] Phospho (S),[18] Oxidation (M)|	AT1G56220.3	AT1G56220.3	| Symbols: | Dormancy/auxin associated family protein | chr1:21043414-21044469 FORWARD LENGTH=140	12	28	0.0166843	0.0594953	26	0.000454846	0.0194674	79129.3	37078.6	28119.3	34752.8	24628	42051.7	7826.48	3803.74	3898.9	8728.5	2032.39	11083.2	12	32	0.525212	1	26	0.859438	1	24	0.313771	0.524793	103229	87680.8	60904.3	66768.8	74126	60459.6	21278.7	11538.7	12547	10924.8	9558.57	9457.41	2	-0.303037	-0.00055084
20784	SYSNLLDLASGNFHSFSR	[1] Phospho (S)|	AT4G17770.1	AT4G17770.1	| Symbols: ATTPS5, TPS5 | trehalose phosphatase/synthase 5 | chr4:9877055-9880084 FORWARD LENGTH=862	24	12			0	0.634641	0.68543	52.9588		1622.34	5792.26	201.02	1746.8	51.9595		1476.84	8535.59	170.458	1744.34	24	32	0.9719	1	22	0.3294	0.780686	16	0.276977	0.498693	7702.19	2769.33	1142.03	16153.7	4136	82.763	5256.89	2705.03		4646.03	2727.06	11.9019	3	-0.120555	-0.000252433
2267	SASPPAAPADSSAPPHPK	[1] Phospho (S),[3] Phospho (S)|	AT5G62810.1	AT5G62810.1	| Symbols: PEX14, ATPEX14, PED2 | peroxin 14 | chr5:25220323-25223571 FORWARD LENGTH=507	32	16	0.000532376	0.0138885	26	0.00214005	0.0520768	249497	175562	213984	366163	354141	484966	38085	13299.3	30935.7	69436.6	14017.7	85131.7	24	12	0.585197	1	24	0.957595	1	24	0.311988	0.523944	205036	221014	208802	290766	275786	284171	28957.1	29672.7	38459.3	34135.8	18580.7	53168.4	2	-0.75953	-0.00140039
8395	TGRSSESDLLAFAEKEEK	[4] Phospho (S)|	AT3G28180.1	AT3G28180.1	| Symbols: ATCSLC04, CSLC04, ATCSLC4, CSLC4 | Cellulose-synthase-like C4 | chr3:10506110-10509067 FORWARD LENGTH=673	24	16	0.00595069	0.0362651	22	0.0510281	0.183045	4109.76	3436.83	10129.4	27472.2	21930.6	16326.9	2643.56	2625	3908.21	5675.15	5976.77	11523.1	24	32	1	1	24.1818	0.0709993	0.449161	16	0.032307	0.228455	31802.4	20999.5	17149.5	36357.2	32438.6	13261.5	3360.73	3655.63	9323.93	2298.17	4009	8249.41	3	0.702244	0.00145782
11905	GISGDGGISSPATTSEVK	[10] Phospho (S)|	AT1G27050.1	AT1G27050.1	| Symbols: ATHB54, HB54 | homeobox protein 54 | chr1:9393706-9394408 FORWARD LENGTH=205	28	16	0.00189682	0.0227465	26	0.0548874	0.186443	6510.46	4951.51	5565.86	5984.71	8902.43	8178.41	206.763	486.634	438.544	1743.01	1246.65	1235.23	28	20	0.15764	1	22	0.19715	0.624935	20	0.314662	0.525489	8664.78	7815.02	7733.26	10054.1	10814.2	7997.46	846.236	538.188	1146.58	1283.06	902.746	1297.9	2	-0.642987	-0.00111994
5073, 2324	RNSISTPSLPPKQAIASK	[3] Phospho (S)|	AT5G10470.2	AT5G10470.2	| Symbols: KAC1 | kinesin like protein for actin based chloroplast movement 1 | chr5:3290121-3297248 REVERSE LENGTH=1274	24	16	0.133814	0.231914	24	0.052863	0.18507	151851	146219	151236	268192	188352	224451	14702.9	29813.7	23292.9	47000.9	19536.9	24308.5	24	32	1	1	24.1818	0.484423	0.959208	16	0.408249	0.60252	278737	220793	218795	293018	283349	213412	29760.5	20433.3	40459.9	28907.7	57058	27413	3, 2	-0.431082792417555, -0.445149508114362	-8.50970321607747E-4, -6.12385990734765E-4
76303	TVAAETVNGSSNVNTPSK	[15] Phospho (T)|	AT5G64090.1	AT5G64090.1	| Symbols: | FUNCTIONS IN: molecular_function unknown; INVOLVED IN: biological_process unknown; LOCATED IN: plasma membrane; EXPRESSED IN: 23 plant structures; EXPRESSED DURING: 13 growth stages; CONTAINS InterPro DOMAIN/s: Hyccin (InterPro:IPR0186	28	24	0.598342	0.781154	24	0.00815447	0.0911597	2093	1317.4	1861.17	860.992	2400.22	2341.53	455.16	298.222	246.082	220.847	142.889	317.517	20	32	0.333479	1	24	0.545693	1	24	0.461035	0.647264	1045.37	1302.51	1879.76	1383.6	1385.49	965.609	291.085	99.4827	411.283	334.361	484.662	329.442	2	-0.214774	-0.000398371
8197, 8197	SMDMTPKSPEPESETPTR	[2] Oxidation (M),[4] Oxidation (M),[5] Phospho (T)| [2] Oxidation (M),[4] Oxidation (M),[8] Phospho (S)|	AT3G28920.1	AT3G28920.1	| Symbols: AtHB34, HB34, ZHD9 | homeobox protein 34 | chr3:10940598-10941536 REVERSE LENGTH=312	24	16	0.24047	0.366748	22	0.187744	0.305593	26005.4	15073.5	18248.8	30291.2	23599	25571.9	4063.91	3686.38	3960.22	8478.86	4509.37	3270.04	32	24	1	1	24.1818	1	1	19.1111	0.952746	0.969574	30929.7	31631.5	30697.1	27150.3	29957.4	35613.4	7255.21	5809.55	6974.68	5420.49	1909.84	5700.25	3, 3	-0.141794571307285, -0.141794571307285	-3.02142763757729E-4, -3.02142763757729E-4
1085	SASPPAAPADSSAPPHPK	[3] Phospho (S)|	AT5G62810.1	AT5G62810.1	| Symbols: PEX14, ATPEX14, PED2 | peroxin 14 | chr5:25220323-25223571 FORWARD LENGTH=507	24	16	0.0503894	0.114395	26	0.0770526	0.207392	335081	240571	273685	390739	356117	388172	45611.6	27456.2	38250.1	55195	35080.4	20830.4	24	12	1	1	24.1818	1	1	19.1111	0.792056	0.875	249979	267586	261223	320827	255461	262538	46072.6	21264.1	48144	33057.8	27525.2	32702.7	3	-0.717293	-0.00126515
6284	SYSPGYEGAAAAAPDRDR	[1] Phospho (S)|	AT3G55460.1	AT3G55460.1	| Symbols: SCL30, At-SCL30 | SC35-like splicing factor 30 | chr3:20561024-20563502 FORWARD LENGTH=262	24	16	0.361562	0.513999	24.6667	0.196509	0.312827	18425.5	14134.6	18204.3	23284.5	19783.9	23278.4	1119.88	1319.56	2619.87	4854.15	1270.55	5254.52	24	32	1	1	24.1818	0.129276	0.523058	16	0.000958874	0.165217	52323.7	45499.1	35874.3	60662.3	39807.2	9740.48	2058.77	6698.76	3330.19	9710.42	18112.1	1436.87	2	-0.616704	-0.00119197
10183	GVTSPVGSVSLPNASNGK	[4] Phospho (S)|	AT1G62390.1	AT1G62390.1	| Symbols: Phox2 | Octicosapeptide/Phox/Bem1p (PB1) domain-containing protein / tetratricopeptide repeat (TPR)-containing protein | chr1:23084632-23086887 REVERSE LENGTH=751	32	16	0.0294923	0.0836928	26	0.097179	0.221237	14562.4	12958.1	17040.5	20444.5	24724	26130.3	3265.77	2470.23	3445.69	5037.76	2335.8	1722.21	24	20	0.0682821	1	22	0.149182	0.547246	24	0.116123	0.347389	14208.6	13617.9	12496.9	19978.1	19640.8	18280.6	2565.46	2438.8	2090.66	1069.97	906.639	2306.31	2	0.320768	0.000561289
9334, 6318	TDSEVTSLAASSPARSPR	[12] Phospho (S)|	AT1G45688.1	AT1G45688.1	| Symbols: | unknown protein; FUNCTIONS IN: molecular_function unknown; INVOLVED IN: biological_process unknown; LOCATED IN: plasma membrane; EXPRESSED IN: 22 plant structures; EXPRESSED DURING: 13 growth stages; BEST Arabidopsis thaliana protein m	32	16	0.0503894	0.114395	26	0.0693385	0.198746	31961.5	28680	32068.1	39069.2	43471.9	46444.3	2135.52	3704.75	3185.69	9277.79	4786.18	1468.56	24	32	1	1	24.1818	0.687834	1	16	0.62442	0.769228	29899.7	30073.8	29898.4	37611.9	32843.6	25979	5585	2481.3	5193.42	1340.41	4210.69	3989.24	3, 2	-2.33165418522669, -1.17634490107029	-0.00445549619371377, -0.00184767034943434
21141	SLAQSSLLSCSVLEGAGR	[11] Phospho (S)|	AT3G15040.1	AT3G15040.1	| Symbols: | Protein of unknown function, DUF584 | chr3:5065445-5066176 REVERSE LENGTH=243	24	12	0.00240727	0.0250323	26	0.00949442	0.0991852	45.5023	85.5203	2077.72	5596.14	2718.13	3320.68	10.9543	48.2823	1220.14	2861.53	1473.9	3185.95	24	32	1	1	24.1818	0.0963188	0.48095	16	0.0138893	0.22065	5215.61	2618.21	2385.45	6920.96	5643.17	1340.59	2075.26	1135.82	2315.54	1404.81	1258.81	1247.35	3	0.0923776	0.000176801
14724	NVETNTPEHVSQTETSAK	[11] Phospho (S)|	AT2G35050.1	AT2G35050.1	| Symbols: | Protein kinase superfamily protein with octicosapeptide/Phox/Bem1p domain | chr2:14769708-14774796 FORWARD LENGTH=1257	32	20	0.180501	0.289854	22	0.318211	0.41629	15589.1	12456.3	11458.6	14250.2	16335.1	18440.7	1591.12	638.793	1230.91	2752.96	1496.45	5394.51	16	12	1	1	24.1818	1	1	19.1111	0.686972	0.806492	10422.8	13964.2	11055.1	11020.2	11679.3	11065.8	3128.28	1202.61	2168.36	1371.64	1137.44	1683.36	2	-0.569011	-0.00116698
5016	LTSRQDTSGEFSAASPER	[8] Phospho (S)|	AT5G05170.1	AT5G05170.1	| Symbols: CESA3, IXR1, ATCESA3, ATH-B, CEV1 | Cellulose synthase family protein | chr5:1530401-1535090 REVERSE LENGTH=1065	24	20	0.180501	0.289854	22	0.0504579	0.182828	31170.7	25605.5	25059.8	49842.8	31308	38314	798.424	2673	2702.3	20002.8	2844.47	6568.24	24	20	1	1	24.1818	0.429056	0.888461	16	0.350464	0.554834	42928	34541.4	34331.4	46822.2	40197.1	34691.7	4149.67	4565.05	6064.23	4203.28	3274.59	4735.01	3	-0.0431949	-8.71619e-05
9608	VHLSESPKAASSTQEAER	[6] Phospho (S)|	AT4G17720.1	AT4G17720.1	| Symbols: | RNA-binding (RRM/RBD/RNP motifs) family protein | chr4:9862660-9864498 REVERSE LENGTH=313	32	20	0.011187	0.0487832	26	0.0468704	0.182345	14020	13635.2	13601.3	22500.9	21256.8	25244.5	2949.79	1835.89	1884.89	1660.93	4043	1549.33	24	28	1	1	24.1818	1	1	19.1111	0.869846	0.92902	15403.2	14896.1	15285	17298	13059.2	14077.9	2169.06	1329.94	3145.2	2316.74	1137.63	1482.88	3	-0.164861	-0.000330696
1891	SYSPGYEGAAAAAPDRDR	[3] Phospho (S)|	AT3G55460.1	AT3G55460.1	| Symbols: SCL30, At-SCL30 | SC35-like splicing factor 30 | chr3:20561024-20563502 FORWARD LENGTH=262	24	16	0.948114	1	24	0.0722615	0.201479	53536.5	40099	49167	66602.9	49352.6	59699.6	3442.54	5045.77	5237.29	14028.3	4757.22	2854.67	24	32	1	1	24.1818	0.0265764	0.423896	16	0.000296339	0.0887832	121197	110387	98440.4	141026	87983	27696.9	10142.3	8467.89	10370.4	17797.6	35675.5	2741.87	3	0.236851	0.000457787
10466	SSSSGNYDGMLGFGDLR	[3] Phospho (S)|	AT1G79090.1	AT1G79090.1	| Symbols: | FUNCTIONS IN: molecular_function unknown; INVOLVED IN: biological_process unknown; LOCATED IN: cellular_component unknown; EXPRESSED IN: 25 plant structures; EXPRESSED DURING: 15 growth stages; CONTAINS InterPro DOMAIN/s: Topoisomerase	32	16	0.0136081	0.0534303	26	0.00720957	0.0869411	1441.61	281.116	12001.2	35178.1	34327.9	39642.4	1419.51	213.073	7135.88	14035.9	19722.5	31937.5	24	32	0.192526	1	22	0.0700215	0.449161	20	0.0725374	0.287463	16948.7	11378.7	9995.75	37386.5	32975.6	7856.86	8640.06	8654.48	6988.5	8679.83	11626.6	6059.7	2	-0.105681	-0.000194636
3773	TVDGETENLPNGDSSPK	[15] Phospho (S)|	AT4G28080.1	AT4G28080.1	| Symbols: | Tetratricopeptide repeat (TPR)-like superfamily protein | chr4:13948993-13957840 REVERSE LENGTH=1819	32	16	0.0503894	0.114395	22	0.275485	0.378255	70718.5	58126.7	65393.1	92942	91046.8	98615	2548.37	7029.04	8419.22	25838.9	4995.81	18042.9	28	12	1	1	24.1818	1	1	19.1111	0.371418	0.569482	48188.9	65742.1	55264.3	60363.9	74750.8	71086	6703.19	4906.9	7595.85	4289.95	14360.7	15063.3	2	-0.418108	-0.000768798
1484	SSSSGNYDGMLGFGDLR	[4] Phospho (S),[10] Oxidation (M)|	AT1G79090.1	AT1G79090.1	| Symbols: | FUNCTIONS IN: molecular_function unknown; INVOLVED IN: biological_process unknown; LOCATED IN: cellular_component unknown; EXPRESSED IN: 25 plant structures; EXPRESSED DURING: 15 growth stages; CONTAINS InterPro DOMAIN/s: Topoisomerase	24	16	0.00477912	0.0341661	22	0.0799601	0.20904	80253.3	65941.2	139149	222104	197896	117390	22704.2	22219.9	31708	56809.5	34932	31162.7	24	32	0.525212	1	22	0.19715	0.624935	16	0.0902175	0.317244	301335	246389	192763	352024	345805	161606	58968.9	37837.8	62606.2	19086.8	66975.3	55295	2	-0.138478	-0.000257255
6449	NLISQDETPTAAAASQK	[8] Phospho (T)|	AT5G43310.1	AT5G43310.1	| Symbols: | COP1-interacting protein-related | chr5:17379735-17385387 REVERSE LENGTH=1237	20	16	1	1	24.1818	0.912438	0.919188	31337	24870.4	34125.5	32203.7	32976.7	28579.8	8783.71	2911.16	3307.82	5121.2	8119.88	3263.12	24	20	1	1	24.1818	1	1	19.1111	0.577657	0.734575	24991.8	29159	22455.7	31721.8	23398.7	24076.8	3910.67	4423.27	4936.44	3935.55	1124.44	3132.95	2	-0.209501	-0.000382095
141, 5142, 23, 141, 12730, 39, 5142, 39, 12730, 1106, 491, 491, 15669, 23, 1106, 15669	KEEKEESDDDMGFSLFE	[7] Phospho (S)|	AT2G27710.1, AT2G27720.2, AT3G44590.2	AT2G27710.1	| Symbols: | 60S acidic ribosomal protein family | chr2:11816929-11817670 FORWARD LENGTH=115	28	16	0.00910346	0.0433873	26	0.0711642	0.200695	1.38681e+07	1.29697e+07	2.39236e+07	2.65169e+07	3.33652e+07	21898522	2.28696e+06	3.61139e+06	4.93978e+06	5.72081e+06	4.39441e+06	5.68489e+06	28	32	1	1	24.1818	0.111734	0.50705	12	0.054873	0.256292	3.42817e+07	3.47041e+07	2.65431e+07	3.22599e+07	3.93029e+07	2.04906e+07	3.39953e+06	5.13399e+06	6.28423e+06	1.13102e+06	3.05126e+06	4.2963e+06	2, 2, 2, 2, 2, 3, 2, 3, 2, 2, 2, 2, 2, 2, 2, 2	0.523381054750834, 0.296591618631856, 0.839271732235237, 0.523381054750834, -0.472576639091573, 0.818051743307239, 0.296591618631856, 0.818051743307239, -0.472576639091573, -0.0949549788717347, 0.47740144865332, 0.47740144865332, -0.267485147461899, 0.839271732235237, -0.0949549788717347, -0.267485147461899	0.00110632679889022, 5.8894568451251E-4, 0.00178748294956677, 0.00110632679889022, -0.00100649486012117, 0.00174228856621994, 5.8894568451251E-4, 0.00174228856621994, -0.00100649486012117, -1.53402360638211E-4, 9.55618012540072E-4, 9.55618012540072E-4, -4.27851159884085E-4, 0.00178748294956677, -1.53402360638211E-4, -4.27851159884085E-4
84, 142	NLAGDVIGTRTEAADAK	[11] Phospho (T)|	AT5G01530.1	AT5G01530.1	| Symbols: LHCB4.1 | light harvesting complex photosystem II | chr5:209084-210243 FORWARD LENGTH=290	12	32	1	1	24.1818	0.164357	0.283013	3.72421e+06	2.45711e+06	2.44874e+06	2.6025e+06	2.37707e+06	2.17778e+06	295131	385154	424136	373181	218465	272659	12	32	1	1	24.1818	0.0607067	0.431596	12	0.0312489	0.224111	4.33898e+06	3.27569e+06	2.91969e+06	3.96602e+06	2.97179e+06	2.13836e+06	301505	389955	505173	458928	619049	385734	2, 3	-0.125524009789771, 0.0011857932141407	-2.23537625288373E-4, 2.11170276998018E-6
9321, 3012	IIKDESDDETPISSMFR	[6] Phospho (S)|	AT5G55300.2	AT5G55300.2	| Symbols: TOP1ALPHA | DNA topoisomerase I alpha | chr5:22424701-22429045 REVERSE LENGTH=933	28	16	0.0073763	0.0398857	26	0.150723	0.27123	81233.9	60565.5	98862.7	142782	149504	112800	15577.6	13197.7	21865.5	23048.4	26278.6	33581.6	24	20	0.091167	1	22	0.0223292	0.423896	20	0.0358723	0.236893	167802	128860	106401	201893	195353	116809	10460.7	20120.3	21192.1	15047	25332.6	28031.2	2, 2	1.53815770605793, -2.05057456507345	0.00317152214438465, -0.00426087145888232
10904, 19409, 12816	NMQQLNQSPDIDGELSK	[2] Oxidation (M),[8] Phospho (S)|	AT2G38770.1	AT2G38770.1	| Symbols: EMB2765 | P-loop containing nucleoside triphosphate hydrolases superfamily protein | chr2:16203185-16210253 REVERSE LENGTH=1509	20	24	1	1	24.1818	0.37258	0.460499	58389.9	25561.9	58848.2	24414.6	53939.2	37127.4	21550.5	8327.86	20477.3	5241.18	8412.99	6737.75	24	12	0.0433884	1	26	0.0709993	0.449161	24	0.157989	0.386207	22019.1	22309.5	25434.2	35652.2	31786.3	27756.3	2965.88	3263.59	5926.3	3223.78	2968.24	2458.01	2, 3, 2	-0.22384533564981, -0.21266144092647, -4.87782246492587	-4.50344536830016E-4, -4.27844153364276E-4, -0.00973545513488716
364	LIEEVSHSSGSPNPVSD	[16] Phospho (S)|	AT3G02880.1	AT3G02880.1	| Symbols: | Leucine-rich repeat protein kinase family protein | chr3:634819-636982 FORWARD LENGTH=627	32	20	0.0353875	0.0929704	24	0.108735	0.230064	769727	667770	654850	898108	916574	932841	51890.9	61023.8	73524.4	201020	63816.4	91917.8	24	32	1	1	24.1818	0.00603252	0.375273	16	0.0950327	0.32488	835031	713394	697027	992238	818824	630166	79909.8	60838.4	72398.8	66055.9	36199.4	114856	2	-0.163488	-0.000299638
1833	DISPTAAGLGLPVTGGK	[3] Phospho (S)|	AT1G67230.1	AT1G67230.1	| Symbols: LINC1 | little nuclei1 | chr1:25151561-25156032 REVERSE LENGTH=1132	24	16	0.00240727	0.0250323	22	0.0389424	0.167449	46858.7	45164.2	82079	167434	139830	86691.5	15224.4	15611.2	20098	30669.9	23958.6	32360.4	24	32	1	1	24.1818	0.29399	0.751587	16	0.0704501	0.282177	164723	147621	107305	199532	195339	91263.9	19327.3	32993.7	40893.6	29245	29490.7	33660.5	2	0.00117846	1.9242e-06
6678	SGSLTEGSLGYNTIDLR	[3] Phospho (S)|	AT1G10870.1	AT1G10870.1	| Symbols: AGD4 | ARF-GAP domain 4 | chr1:3616905-3623612 REVERSE LENGTH=775	24	16	0.00240727	0.0250323	26	0.0276064	0.146951	7658.78	3717.7	23928.3	64083.7	57719.6	25932.3	6082.36	1499.56	9082.38	19947.2	19563.8	21877.1	24	32	1	1	24.1818	0.149182	0.547246	14	0.0212205	0.22065	76911.7	54526.4	25775.8	96387.8	93915.9	23778.4	13071.8	19275.2	16839.9	22382.9	33288.6	18503	2	-0.345867	-0.000643952
9363	AASPDPLGESSSSGTAR	[3] Phospho (S)|	AT4G35980.1	AT4G35980.1	| Symbols: | unknown protein; FUNCTIONS IN: molecular_function unknown; INVOLVED IN: biological_process unknown; LOCATED IN: cellular_component unknown; EXPRESSED IN: 24 plant structures; EXPRESSED DURING: 15 growth stages; Has 30201 Blast hits to	28	16	0.67399	0.860277	26	0.46269	0.537294	14398.5	13028.8	18571.2	15608.1	18636.4	17482.1	894.363	1636.37	1162.62	1999.5	3905.41	1632.89	16	32	0.12048	1	26	0.19715	0.624935	24	0.188977	0.415084	15474.7	21117.5	16782	15495.1	14198.4	11331.7	2332.44	1314.38	3786.28	2334.55	1530.05	2243.82	2	-1.18908	-0.00198422
11214, 12154	KPVYNLDDSDDDDFVPK	[9] Phospho (S)|	AT2G25170.1	AT2G25170.1	| Symbols: PKL, GYM, CHD3, CHR6, SSL2 | chromatin remodeling factor CHD3 (PICKLE) | chr2:10714411-10723763 FORWARD LENGTH=1384	20	24	1	1	24.1818	0.53259	0.599864	42252.7	17136.5	58318.6	13811.7	46475.5	19656.3	22498.4	5820.55	24828	1604.57	10432.2	8717.74	28	32	0.525212	1	24	0.334257	0.780686	12	0.219599	0.450797	14235.1	23343.9	20249	26700.1	29477.9	12834.1	1939.26	5234.68	7835.12	5781.5	4394.67	4119.46	2, 3	1.05475445170493, 0.683578988197917	0.00217370294694774, 0.00140876168734394
19391	QVQCISFIAYKPPSFTG	[16] Phospho (T)|	AT1G67090.1	AT1G67090.1	| Symbols: RBCS1A | ribulose bisphosphate carboxylase small chain 1A | chr1:25048465-25049249 REVERSE LENGTH=180	32	12	0.513947	0.694133	26	0.321875	0.41855	52.2726	64.8723	6456.71	10076.7	3136.14	12375	2.28019	24.7352	5038.88	10826.8	2369.49	12241	24	32	0.737861	1	22	0.155828	0.568828	16	0.19293	0.420671	27034.1	7222.53	4417.13	30760.9	21637.3	1701.16	12703.6	6260.62	4183.13	13610.3	10813	1472.36	2	0.446712	0.000903222
11532	THLADVVPSSSPTTMEK	[10] Phospho (S),[15] Oxidation (M)|	AT2G28290.1	AT2G28290.1	| Symbols: SYD, CHR3 | P-loop containing nucleoside triphosphate hydrolases superfamily protein | chr2:12056771-12072950 FORWARD LENGTH=3574	12	16	1	1	24.1818	0.0572002	0.188321	19539.6	11782.6	12737.7	18764.2	13408.1	17676.5	2118.09	1228.81	1716.29	3019.45	1237.39	3458.62	32	12	1	1	24.1818	1	1	19.1111	0.397473	0.594819	14145.5	15933.3	14339.8	18587.3	17346.9	19147.8	1536.08	2318.43	2930.67	1379.93	1727.37	1680.44	2	-0.884658	-0.00167629
984	LIEEVSHSSGSPNPVSD	[11] Phospho (S),[16] Phospho (S)|	AT3G02880.1	AT3G02880.1	| Symbols: | Leucine-rich repeat protein kinase family protein | chr3:634819-636982 FORWARD LENGTH=627	24	16	0.0353875	0.0929704	22	0.334301	0.429177	218619	169716	216227	328872	279931	241392	22038.3	26552.3	39964.2	93502.2	29812.2	38554.6	24	32	1	1	24.1818	0.0828081	0.454531	12	0.358729	0.560775	311171	275475	250535	355528	283268	247412	33509	29793.6	38020	22004.2	7989.65	77651.6	2	-0.0703721	-0.000134604
6532	GIEPSGPNAGSPTFSVR	[11] Phospho (S)|	AT2G26250.1	AT2G26250.1	| Symbols: FDH, KCS10 | 3-ketoacyl-CoA synthase 10 | chr2:11170799-11173059 REVERSE LENGTH=550	24	12	0.011187	0.0487832	26	0.0505599	0.182828	16481.7	17246.7	27442.1	39574	35152.1	31849.7	1831.62	3980.15	4844.05	11069.1	4896.78	5123.29	24	32	0.296036	1	24.6667	0.171714	0.598993	20	0.101339	0.332256	29449.8	31776.4	30823.2	50334	45837.9	23905.2	5821.7	6693.18	8745.38	3662.29	7235.76	7830.85	2	0.835587	0.00146377
12660	VPEAQITNSATPTTTPR	[15] Phospho (T)|	AT4G39680.1	AT4G39680.1	| Symbols: | SAP domain-containing protein | chr4:18414604-18416938 REVERSE LENGTH=633	12	20	0.67399	0.860277	24	0.0216055	0.131626	19385.5	10346.6	10028.7	11557.5	11105.9	10167.9	1345.57	712.276	1783.64	1334.43	943.486	2447.84	28	20	0.585197	1	22	0.29399	0.751587	20	0.264464	0.486094	18765.1	14938.3	12438.1	18388.4	21177.4	14182.4	1806.43	3117.58	2045.7	2873.56	3898.09	2214.9	2	-1.55015	-0.00288775
11671	SSSVNSVPLILDIEDFK	[3] Phospho (S)|	AT5G12370.1	AT5G12370.1	| Symbols: SEC10 | exocyst complex component sec10 | chr5:4003002-4008445 REVERSE LENGTH=825	24	16	0.382923	0.543845	26	0.578612	0.636856	123.363	73.9836	2262.76	9759.83	489.789	5663.94	26.6803	25.1248	2089.77	12649.7	238.659	5482.36	24	32	1	1	24.1818	1	1	19.1111	0.413748	0.608238	44842.8	10574	3449.71	82867.6	25783.9	1082.77	32816	9709.43	3150.93	47245.7	14264.6	882.248	2	-0.00376747	-7.31618e-06
12376	VPEAQITNSATPTTTPR	[9] Phospho (S),[15] Phospho (T)|	AT4G39680.1	AT4G39680.1	| Symbols: | SAP domain-containing protein | chr4:18414604-18416938 REVERSE LENGTH=633	28	24	0.467725	0.635747	24	0.00697917	0.0869411	18047	10961.7	15720.1	9160.23	20341.2	13864.8	643.257	2083.15	2587.22	757.81	3891.47	1993.35	24	32	1	1	24.1818	0.0107821	0.423896	12	0.0110216	0.22065	14819.2	16469.8	10696.7	18896.4	13437.4	8533.83	1317.91	2844.41	2842.17	2334.32	1359.49	1452.89	2	-0.765955	-0.00148813
10150, 7451	KGSGLSGDQYAVMVSCR	[3] Phospho (S),[13] Oxidation (M)|	AT3G17900.1	AT3G17900.1	| Symbols: | unknown protein; FUNCTIONS IN: molecular_function unknown; INVOLVED IN: biological_process unknown; LOCATED IN: cellular_component unknown; EXPRESSED IN: 23 plant structures; EXPRESSED DURING: 13 growth stages; Has 45 Blast hits to 44	24	12	0.0707346	0.14548	26	0.259995	0.365016	13183.1	16130.5	23260.4	37506.1	24893.8	20691.7	3037	4753.47	5289.43	13779	4691.79	3510.97	24	32	1	1	24.1818	0.859438	1	16	0.147046	0.381759	44957	41267.8	32231.5	46605	45779.6	28272.5	7897.09	4017.54	7127.9	4464.28	6507.3	7304.44	2, 3	-0.227929176115721, 0.0531632320547329	-4.35300599292532E-4, 1.01531480822814E-4
16333	TVTIGDAIDGGEFSFAK	[3] Phospho (T)|	AT1G04530.1	AT1G04530.1	| Symbols: TPR4 | Tetratricopeptide repeat (TPR)-like superfamily protein | chr1:1234456-1235895 REVERSE LENGTH=310	32	16	0.0809608	0.164424	24	0.203368	0.318208	61.4422	22.424	2031.43	9564.75	2035.7	13208.8		5.01107	1587.58	11152.5	1101.77	13098.2	24	32	0.627728	1	22	0.181901	0.624935	16	0.15693	0.386207	19617.5	2599.48	2495.94	25027.9	9555.6	2052.94	12552.4	2512.46	2449.93	11408.7	4373.25	1834.01	2	1.04145	0.00188169
7608, 7125	TIDSPGQEETGMTGVSK	[4] Phospho (S),[12] Oxidation (M)|	AT2G32080.1	AT2G32080.1	| Symbols: PUR ALPHA-1 | purin-rich alpha 1 | chr2:13642716-13644036 REVERSE LENGTH=296	32	16	0.00382062	0.0302195	26	0.0120987	0.111518	72460.6	45300.9	53123.6	60277.7	77152.7	79623.6	5474.65	3684.23	7526.18	5330.02	7075.85	1905.61	24	16	0.137983	1	24	0.22579	0.660988	24	0.248231	0.475697	36016.6	33710.1	41421.4	49990	46256.3	46414.3	5298.78	3268.42	6407.34	3037.76	5413.03	7478.15	2, 2	-0.665844346373239, -0.427987998209381	-0.00121966351093761, -7.77123402031066E-4
9697	CLLDEYVVDEPSCSTPK	[15] Phospho (T)|	AT3G45850.1	AT3G45850.1	| Symbols: | P-loop containing nucleoside triphosphate hydrolases superfamily protein | chr3:16855814-16860950 REVERSE LENGTH=1058	24	12	0.0281652	0.0836928	26	0.0870551	0.215196	3744.69	4707.05	20117.5	38453.8	36302.6	30553.3	3149.35	2973.24	6925.57	17699.8	12064.7	19862	24	32	1	1	24.1818	0.149182	0.547246	16	0.0591588	0.262967	33744.6	27419.5	20667.4	45622.3	35136.7	14653.6	6307.87	8829.54	10319.8	3756.47	5502.52	10398.4	2	1.65528	0.00346095
1265	SALPLKTPENSPTATDT	[11] Phospho (S)|	AT1G52380.1	AT1G52380.1	| Symbols: | NUP50 (Nucleoporin 50 kDa) protein | chr1:19509979-19511301 FORWARD LENGTH=440	24	16	0.0979379	0.183649	22	0.110913	0.232699	223217	162707	173992	237499	222952	217251	6184.46	19372.5	18412.4	28158.9	23178.3	27097.1	24	20	1	1	24.1818	0.257956	0.705362	16	0.127935	0.360847	316081	306069	228159	341055	338303	264319	19276.9	33644.9	33946.8	39347.9	42476.7	26401	2	-0.93492	-0.00170327
2702	NSPIVSSEINKLSSPSR	[14] Phospho (S)|	AT1G72710.1	AT1G72710.1	| Symbols: CKL2 | casein kinase 1-like protein 2 | chr1:27372553-27376178 FORWARD LENGTH=465	24	12	0.00910346	0.0433873	26	0.110497	0.232478	22454.3	34969.7	50625.3	94481.7	74813.8	47103.8	7247.05	14391.4	14169.2	9322	17646.5	23574.1	24	32	0.883287	1	22	0.051761	0.431596	16	0.00461415	0.22065	112886	99160.2	62667.7	140627	133151	52811.5	11472.6	17129.7	18636.5	10677.2	17761.6	15969	2	-0.696912	-0.0013199
8929	NSVASASASASATPVDR	[9] Phospho (S)|	AT1G17210.1	AT1G17210.1	| Symbols: ATILP1, ILP1 | IAP-like protein 1 | chr1:5880502-5884657 REVERSE LENGTH=958	28	16	0.114666	0.204938	26	0.145693	0.267956	10810.9	7928.1	14456.4	12993.8	15657.1	12606.2	1084.57	2021.01	2856.19	2809.17	1109.18	1062.78	24	32	1	1	24.1818	0.545693	1	14	0.175915	0.403142	18411.4	18206.8	13146.6	24970.2	21002.5	11524.4	4060.55	2015.96	2230.33	6848.72	2719.31	2885.89	2	-0.760923	-0.00127054
8696	SSSSGNYDGMLGFGDLR	[3] Phospho (S),[4] Phospho (S),[10] Oxidation (M)|	AT1G79090.1	AT1G79090.1	| Symbols: | FUNCTIONS IN: molecular_function unknown; INVOLVED IN: biological_process unknown; LOCATED IN: cellular_component unknown; EXPRESSED IN: 25 plant structures; EXPRESSED DURING: 15 growth stages; CONTAINS InterPro DOMAIN/s: Topoisomerase	24	12	0.00193626	0.0230337	22	0.0033535	0.0652407	1701.93	1747.09	21554	33944.6	21208.2	21163.5	842.113	1013.98	6830.48	10318.1	10065.9	15311.5	24	32	1	1	24.1818	0.129276	0.523058	16	0.0245754	0.224111	46575.1	30912.3	24546.2	67246.8	60441.3	20775.9	10057.5	7489.46	11974	13415.8	12202.9	15742.9	2	-0.348524	-0.000675332
6408	ASVSDNGNASDFTAAPR	[4] Phospho (S)|	AT2G45140.1	AT2G45140.1	| Symbols: PVA12 | plant VAP homolog 12 | chr2:18611029-18612971 FORWARD LENGTH=239	32	16	0.0707346	0.14548	26	0.107521	0.229496	21291.3	15409.3	16544.8	20119.8	24503.5	26348.9	869.293	1722.28	2721.66	4758.99	3369.16	4200.27	24	32	1	1	24.1818	1	1	19.1111	0.473869	0.6538	21581	24646.2	20621.4	26895.5	26833.4	20412.1	2788.5	2747.51	2298.67	1793.22	3363.74	4012.35	2	-0.0411097	-7.23006e-05
293	ATSPQPDGPSSTGGSLK	[3] Phospho (S)|	AT1G59610.1	AT1G59610.1	| Symbols: ADL3, CF1, DRP2B, DL3 | dynamin-like 3 | chr1:21893413-21900780 FORWARD LENGTH=920	12	16	0.208658	0.326604	26	0.0449029	0.177998	915233	552277	625878	714243	688189	903755	128180	56127.1	74777.9	28952.1	64504.3	143169	24	28	1	1	24.1818	1	1	19.1111	0.982409	0.985039	895618	939206	903269	1.01184e+06	890625	975801	94583.1	112021	196789	146832	87529.6	169705	2	-0.506967	-0.000844468
23711	ISGNHGSPTASVAQSPR	[15] Phospho (S)|	AT4G35890.1	AT4G35890.1	| Symbols: | winged-helix DNA-binding transcription factor family protein | chr4:16997433-17000410 FORWARD LENGTH=523	12	32	1	1	24.1818	0.233813	0.342712	8957.47	4446.08	5867.33	4082.22	5520.3	3720.56	2515.97	696.1	1301.17	1121.4	1157.43	824.415	24	20	1	1	24.1818	1	1	19.1111	0.477651	0.656316	2168.95	2469.07	1886.52	3539.07	2309.14	2335.71	509.07	572.526	560.304	618.205	505.616	451.92	2	-0.850553	-0.00148404
10887	SKSIASDLSSLSSMQSR	[1] Phospho (S),[14] Oxidation (M)|	AT5G56850.1	AT5G56850.1	| Symbols: | unknown protein; EXPRESSED IN: 21 plant structures; EXPRESSED DURING: 13 growth stages; Has 35333 Blast hits to 34131 proteins in 2444 species: Archae - 798; Bacteria - 22429; Metazoa - 974; Fungi - 991; Plants - 531; Viruses - 0; Othe	24	16	0.0598061	0.129449	22	0.345332	0.438396	9938.42	9812.19	15033.7	22604.6	20273.1	16290.4	3149.62	3437.25	3458.97	4201.67	3148.16	5866.45	24	32	1	1	24.1818	0.0607067	0.431596	16	0.0600664	0.263934	30786.4	22197.4	19425.5	32728.2	28673	15297.9	5027.69	2884.37	6489.37	2685.32	3709.57	4066.31	2	0.560506	0.0010531
10192, 14269	YGLDTSEFTYNPSESHR	[15] Phospho (S)|	AT1G32400.1	AT1G32400.1	| Symbols: TOM2A | tobamovirus multiplication 2A | chr1:11689393-11690873 REVERSE LENGTH=280	28	16	0.411814	0.573916	26	0.301702	0.401733	11203.8	10381.8	24833.3	25273	38283.7	32161.6	7663.8	5411.88	8004.92	4344.54	9377.33	16535.5	28	32	1	1	24.1818	1	1	19.1111	0.197857	0.425454	21467.9	24673.2	21182	26087.5	28752.8	12542.8	3966.74	4747.72	10031.7	5109.08	4612.39	6071.1	3, 2	0.0860799172511416, 0.164630420075173	1.79204339474381E-4, 3.42733666911954E-4
1441, 3991	VAAAAAASSIARAPSSR	[15] Phospho (S)|	AT4G14240.1	AT4G14240.1	| Symbols: | CBS domain-containing protein with a domain of unknown function (DUF21) | chr4:8204712-8207273 REVERSE LENGTH=494	24	20	0.598342	0.781154	22	0.0551779	0.186679	50938	51107.8	49705.4	130548	58553	71794.5	6071.76	15964.9	10478.1	49463.8	8730.04	5596.47	24	20	1	1	24.1818	0.129276	0.523058	16	0.144733	0.379177	137033	90489	78400	141052	121596	92700.6	23123	10933.1	10678.9	18346	21305.8	33686.8	3, 2	-0.916630435121863, -1.24456207104051	-0.00149943259043539, -0.00203586621023533
13788, 4737	KYVEDLESGFSSDVESK	[12] Phospho (S)|	AT3G18480.1	AT3G18480.1	| Symbols: AtCASP, CASP | CCAAT-displacement protein alternatively spliced product | chr3:6336924-6341596 FORWARD LENGTH=689	28	12	0.0503894	0.114395	26	0.20408	0.318208	22542.7	29612	60699.9	73705.5	94907	55407	8197.09	11828.8	17629.6	9231.82	25595.5	29165.4	28	32	1	1	24.1818	0.859438	1	20	0.148496	0.382394	76578.8	81800.9	62284.3	95392.9	111452	47138.2	14562.6	15355.8	21958	8170.98	13389.3	18224.3	2, 2	0.475706990827837, 0.0011528046725869	9.50391544620288E-4, 2.15546310755599E-6
4267	EAAAPAIGDTAQFPSLG	[15] Phospho (S)|	AT5G47210.1	AT5G47210.1	| Symbols: | Hyaluronan / mRNA binding family | chr5:19169222-19171012 REVERSE LENGTH=357	28	12	0.00148704	0.0208606	26	0.0298155	0.152436	12415.7	12465.4	42851.8	92995.8	113030	51391.6	7433.22	5295.46	14901.5	11121.2	38683.8	34785.8	24	32	1	1	24.1818	0.613334	1	16	0.0626124	0.267179	88848.6	80042.4	65436.6	106270	103432	35450.2	7235.74	19031.8	30898.6	19856	21724.7	21027.8	2	-0.268706	-0.000455391
6805	VSSPSAGSSPSVSSSIR	[2] Phospho (S)|	AT2G34680.1	AT2G34680.1	| Symbols: AIR9 | Outer arm dynein light chain 1 protein | chr2:14616947-14628300 REVERSE LENGTH=1708	12	32	1	1	24.1818	0.641113	0.69043	19531.6	15516.8	18569.4	19223.1	16678.2	14619.8	2109.24	1763.34	2034.12	5252.9	1273.61	203.315	16	32	1	1	24.1818	1	1	19.1111	0.240723	0.465895	20761.6	23907.3	20009.4	22629.3	18353.7	15350.2	3079.87	1350.91	3203.02	2577.56	2174.47	2494.14	2	-1.71872	-0.00287156
11324, 1983	TNSSPGNFESPLDRPMR	[3] Phospho (S)|	AT5G54440.1	AT5G54440.1	| Symbols: CLUB, AtTRS130 | CLUB | chr5:22100056-22107695 FORWARD LENGTH=1259	12	16	1	1	24.1818	0.459329	0.535123	72071.8	45996.9	55844.8	63282.5	62494.2	60350.9	8467.88	4691.36	8539.03	20175.4	4039.51	4640.73	28	16	0.585197	1	22	0.769695	1	20	0.477265	0.656316	85218.2	72084.2	77901.2	103808	108563	82525.8	13858.9	9145.52	16698.4	14575.9	20517.4	10126.2	3, 3	3.16509455602023, 0.852962685490827	0.00627907600005528, 0.00170579392943182
556	SALPLKTPENSPTATDT	[7] Phospho (T),[11] Phospho (S)|	AT1G52380.1	AT1G52380.1	| Symbols: | NUP50 (Nucleoporin 50 kDa) protein | chr1:19509979-19511301 FORWARD LENGTH=440	12	16	1	1	24.1818	0.427182	0.510302	620368	449453	514060	582031	579764	609849	26669.9	53428.5	68994.2	102402	57361.3	63241.1	28	20	1	1	24.1818	0.769695	1	12	0.257971	0.480647	815826	839371	609721	922357	935031	710570	106184	107174	70725.4	71199.3	95878	124322	2	-0.191	-0.000363245
1456	SSFVSYPPPGSISPDQR	[13] Phospho (S)|	AT1G79090.1	AT1G79090.1	| Symbols: | FUNCTIONS IN: molecular_function unknown; INVOLVED IN: biological_process unknown; LOCATED IN: cellular_component unknown; EXPRESSED IN: 25 plant structures; EXPRESSED DURING: 15 growth stages; CONTAINS InterPro DOMAIN/s: Topoisomerase	28	16	0.0202521	0.0654673	24	0.248618	0.354695	128836	124602	167911	225213	233477	174871	17712.1	39331.1	30703.7	52343.2	21455.4	24874.2	24	32	0.420343	1	26	0.613334	1	20	0.151252	0.382539	235404	248485	199983	317649	300258	188175	15572.3	40519.8	41311.9	8648.51	35305.3	46284.5	2	-1.20238	-0.00228433
7857, 13428	NDSRPSQSSTFVQSEQR	[3] Phospho (S)|	AT1G33980.2	AT1G33980.2	| Symbols: ATUPF3, UPF3 | Smg-4/UPF3 family protein | chr1:12351719-12354401 FORWARD LENGTH=484	32	20	0.0707346	0.14548	26	0.350412	0.441965	35261.1	31687.6	28361.8	33648.3	40913.2	49796.4	3574.54	2698.97	7702.21	12036.7	2547.62	2927.65	28	32	1	1	24.1818	1	1	19.1111	0.713056	0.824833	40005.8	42809	42042.5	43031.9	50508	33041.9	6609.55	6652.75	8539.91	8160.61	9465.99	9580.34	3, 2	-0.173415549067186, -0.263836594045317	-3.52356932580733E-4, -5.36080262008909E-4
8526	ATPGASSARDEFVYMAK	[N-term] Acetylation (N Terminal),[0] Acetylation (N Terminal),[7] Phospho (S),[15] Oxidation (M)|	AT4G09000.2	AT4G09000.2	| Symbols: GRF1, GF14 CHI | general regulatory factor 1 | chr4:5775387-5777157 FORWARD LENGTH=318	24	16	0.467725	0.635747	22	0.525462	0.593622	20524.2	16149.8	20814.1	31346.1	27789.8	18798.7	3852.54	4027.3	4464.13	8592.74	5601.53	2923.31	24	20	1	1	24.1818	0.429056	0.888461	16	0.205317	0.433801	50129	42557.2	27999.8	55429.9	54023.5	35088.5	9978.27	7526.79	5724.35	9587.96	9886.59	11373.4	2	0.00845307	1.63806e-05
14641	TSSSGIGYGGSDISSWR	[3] Phospho (S)|	AT5G61560.1	AT5G61560.1	| Symbols: | U-box domain-containing protein kinase family protein | chr5:24753476-24756506 FORWARD LENGTH=796	28	16	0.00240727	0.0250323	24	0.0140717	0.115213	6970.05	1584.67	7124.86	19013.1	26295.6	8600.49	3878.87	660.113	2718.05	3295.51	10328.4	2136.85	24	32	1	1	24.1818	0.19715	0.624935	16	0.125043	0.357588	14850.4	12356.9	7994.48	17927	16650.9	7837.86	3054.54	6454.83	2104.01	3001.81	2717.07	5241.97	2	4.18373	0.00751291
5667, 761, 1040, 913, 1669, 913	KSMIPQNLGSFKEESSK	[10] Phospho (S)|	AT1G72160.1	AT1G72160.1	| Symbols: | Sec14p-like phosphatidylinositol transfer family protein | chr1:27153823-27155609 REVERSE LENGTH=490	12	16	1	1	24.1818	0.319538	0.416595	1.25694e+06	833454	1.07936e+06	912160	1.07433e+06	878243	162075	76986	176028	99214.7	102222	89695.8	24	32	1	1	24.1818	0.129276	0.523058	16	0.222329	0.452307	1.27324e+06	1.1753e+06	1.12616e+06	1.53909e+06	1.53436e+06	992414	73059.3	94306.7	218572	200004	306431	104634	3, 3, 2, 3, 2, 3	-0.594998651928276, 0.317058966494558, 2.42462273665284, 0.170866621319652, 0.0366656933312401, 0.170866621319652	-0.00118340935978267, 6.35678719163479E-4, 0.00455059935666213, 3.20687224984795E-4, 6.82287247855129E-5, 3.20687224984795E-4
59777, 40399	VFDLEDLLRASAEVLGK	[11] Phospho (S)|	AT1G48480.1	AT1G48480.1	| Symbols: RKL1 | receptor-like kinase 1 | chr1:17918475-17920743 FORWARD LENGTH=655	12	32	1	1	24.1818	0.724904	0.759907	501.094	442.155	484.887	414.51	468.017	394.651	58.5802	39.968	57.7341	46.1027	56.0332	103.55	28	20	1	1	24.1818	1	1	19.1111	0.92481	0.956313	568.831	561.633	443.399	512.063	580.933	488.405	115.799	62.7105	86.5601	90.6858	76.5911	55.9916	3, 2	0.279674494597964, 0.13388822582818	5.46478704563924E-4, 2.61615076169619E-4
859	NLYGEVIGTRTEAVDPK	[11] Phospho (T)|	AT3G08940.2	AT3G08940.2	| Symbols: LHCB4.2 | light harvesting complex photosystem II | chr3:2717717-2718665 FORWARD LENGTH=287	24	12	0.133814	0.231914	24.6667	0.283129	0.38487	53542.2	67244.7	113374	175590	114043	81200.5	21564.6	30170.4	32904.5	31255.7	32439.9	45918.2	12	32	1	1	24.1818	0.129276	0.523058	16	0.0110058	0.22065	266239	194642	144469	252117	228188	87981.1	41517.8	35063	53813.9	22591.8	37449	47399.9	3	0.293179	0.000569039
15946	GTNSETEQESLNVVNSR	[10] Phospho (S)|	AT1G32750.1	AT1G32750.1	| Symbols: HAF01, HAF1, HAC13, GTD1, TAF1 | HAC13 protein (HAC13) | chr1:11846385-11856261 REVERSE LENGTH=1919	28	16	0.00595069	0.0362651	26	0.0863829	0.214596	4589.85	3311.89	5899.33	6823.06	9090.31	5663.1	484.006	1238.72	1387.77	1078.93	1118.26	980.857	12	32	1	1	24.1818	0.171714	0.598993	16	0.144786	0.379177	14488.8	11117.4	8309.17	13097.2	11903	8149.21	2314.03	1466.93	1455.04	1550.61	951.178	2048.59	2	0.202866	0.000394134
10673	YSTGMENQGVLVGSPQR	[5] Oxidation (M),[14] Phospho (S)|	AT5G57610.1	AT5G57610.1	| Symbols: | Protein kinase superfamily protein with octicosapeptide/Phox/Bem1p domain | chr5:23325307-23329099 FORWARD LENGTH=1054	24	16	0.0503894	0.114395	26	0.217622	0.328994	7002.51	6105.58	9544.92	12582.6	12502.6	9796.77	848.249	612.497	2206.85	4456.35	1954.34	3160.74	24	32	1	1	24.1818	0.0828081	0.454531	12	0.125084	0.357588	20353.3	18225.7	15523.1	20624.8	18460.5	12525.9	3519.15	1145.8	1907.5	713.316	1870.42	2401.91	2	-0.0320232	-6.1415e-05
6127	ESQEQVLSLSASQREDR	[12] Phospho (S)|	AT3G01310.1	AT3G01310.1	| Symbols: | Phosphoglycerate mutase-like family protein | chr3:94343-101603 REVERSE LENGTH=1056	28	12	0.848386	1	26	0.742427	0.774482	11558.8	12251.9	17035.2	17412.5	21714.6	16754	2754.95	3383.58	3695.96	5359.09	5624.11	6283.54	24	32	1	1	24.1818	0.545693	1	12	0.0860493	0.30986	18874.8	21445.2	16091.9	24259.2	22558.3	13591.3	2383.92	2117.13	3494.22	1403.56	1813.75	4284.82	3	0.576193	0.00117596
3631, 20974, 8908	SMSFVGTHEYLAPEIIK	[2] Oxidation (M),[3] Phospho (S)|	AT1G16440.1	AT1G16440.1	| Symbols: RSH3 | root hair specific 3 | chr1:5615841-5617632 FORWARD LENGTH=499	24	12	0.00595069	0.0362651	26	0.0312385	0.154748	18359.7	23789.7	90465.6	210476	160912	111214	10395.6	13596.8	31583.4	45419.4	66205.9	84945.3	24	32	1	1	24.1818	0.0315355	0.423896	16	0.0143147	0.22065	119229	76905.2	60617.1	129972	124450	42542	19354.9	14977.8	27616.3	17094.3	18775.9	27010.9	3, 3, 2	1.62341417042331, 0.814895690289663, -1.69781575646395	0.00327430754782654, 0.00163055070038354, -0.00342437010067442
798, 5671	NLYGEVIGTRTEAVDPK	[9] Phospho (T)|	AT3G08940.2	AT3G08940.2	| Symbols: LHCB4.2 | light harvesting complex photosystem II | chr3:2717717-2718665 FORWARD LENGTH=287	24	12	0.0166843	0.0594953	24	0.214918	0.327182	148023	153429	316003	493683	343690	246984	54758.7	63873.7	99244.9	79440.8	77649.4	146195	12	32	1	1	24.1818	0.0315355	0.423896	16	0.00824842	0.22065	738347	549144	345099	677991	597243	228391	79120.6	142503	126749	42632.9	115564	125726	2, 2	-0.0525961385430134, 0.649429516375683	-1.02085133903529E-4, 7.79675203602892E-4
14376	ATSFADSGEVMDGMFTR	[3] Phospho (S),[11] Oxidation (M),[14] Oxidation (M)|	AT3G06450.1	AT3G06450.1	| Symbols: | HCO3- transporter family | chr3:1976085-1979303 REVERSE LENGTH=732	24	12	0.0503894	0.114395	24	0.207261	0.32074	2112.24	2652.56	8437.23	10941.6	9314.15	5266.97	765.441	1461.75	2232.63	2780.48	3812.88	2667.17	24	32	1	1	24.1818	1	1	19.1111	0.419566	0.612932	24329.5	25496.8	17095.9	30836.5	27387.7	16795.1	7954.75	4419.99	7046.14	4010.94	2512.77	6757.92	2	1.03589	0.0020021
12651, 8473	DFGGAAFSRFDSINSSR	[12] Phospho (S)|	AT1G20760.1	AT1G20760.1	| Symbols: | Calcium-binding EF hand family protein | chr1:7209515-7214773 FORWARD LENGTH=1019	24	12	0.0173149	0.0615962	26	0.0683026	0.198289	729.359	1585.59	18539.5	49079.2	25027	31124.5	515.653	1200.67	9693.91	16815.1	14545.6	29254.1	24	32	1	1	24.1818	0.0107821	0.423896	16	0.010457	0.22065	52322	30149.2	20101.1	66932	58699.5	11686.1	16176.1	12773.4	13646.9	9874.28	15297.5	10105.9	3, 2	0.10381428270816, 0.971855755488164	1.98577050014137E-4, 0.00185897589358319
8042, 4144	AMSPISEVDVKPGFSSR	[2] Oxidation (M),[3] Phospho (S)|	AT1G51140.1	AT1G51140.1	| Symbols: | basic helix-loop-helix (bHLH) DNA-binding superfamily protein | chr1:18943802-18945613 REVERSE LENGTH=379	24	16	1	1	24.1818	0.841929	0.857965	26298.6	20683	26461.4	28087.1	26485.2	22129.2	5485.47	2834.57	7131.25	6361.78	1417.69	7970.61	24	20	1	1	24.1818	1	1	19.1111	0.514635	0.683443	34623.9	28193.4	23185.6	35586.3	35456.2	28368.9	3530.14	4558.65	4122.36	3939.68	9037.69	7103.67	2, 3	-0.798716946915973, -0.012288365543736	-0.00151904733343144, -2.33707435199904E-5
9416, 1242	LIEEVSRSPASPGPLSD	[16] Phospho (S)|	AT5G16590.1	AT5G16590.1	| Symbols: LRR1 | Leucine-rich repeat protein kinase family protein | chr5:5431862-5433921 FORWARD LENGTH=625	24	16	1	1	24.1818	0.307627	0.40745	70957.2	48137.3	49335.6	97708.4	55471.9	64085.4	3186.31	9913.29	6649.72	53433.3	7053.77	13737.4	16	24	1	1	24.1818	1	1	19.1111	0.908367	0.948761	106739	140030	93822.3	85728.8	97817.1	113251	13342	47463.6	14414.4	9735.87	14551.9	21165.4	2, 2	-0.609532027240837, -0.0395138308728291	-0.00111718425046092, -3.97667510014799E-5
8454	ISNSAPVTPPVSSPTSR	[13] Phospho (S)|	AT1G19350.3	AT1G19350.3	| Symbols: BES1, BZR2 | Brassinosteroid signalling positive regulator (BZR1) family protein | chr1:6688680-6690165 FORWARD LENGTH=357	12	16	1	1	24.1818	0.220896	0.330724	26116.5	17567.6	21591.5	22200.3	23662.8	23238.9	1689.23	2234.61	2861.65	2420.89	1453.82	2654.67	24	32	1	1	24.1818	0.769695	1	16	0.153934	0.383464	20551.5	22104.3	18881.2	25639.5	23341.2	14986.9	1784.31	3051.25	3889.27	3175.59	2752.41	1714.27	2	-0.37527	-0.000666421
11485	FDSINSSKDFGGAAFSR	[6] Phospho (S)|	AT1G20760.1	AT1G20760.1	| Symbols: | Calcium-binding EF hand family protein | chr1:7209515-7214773 FORWARD LENGTH=1019	24	12	0.276301	0.409422	24.6667	0.323866	0.419681	2624.38	3423.48	5310.16	7110.77	5742.24	4628.9	1251.87	1374.71	1204.33	1758.42	1508.37	2749.18	24	32	0.12048	1	24	0.0828081	0.454531	20	0.17926	0.405452	6429.73	7378.72	7346.91	14217.8	10400.6	4841.78	1732.27	1418.97	2473.38	2056.65	1247.3	1395.94	3	1.02288	0.00192793
5554, 10257, 12782, 10210	KLVKTVTETIDEISDGR	[5] Phospho (T),[9] Phospho (T)|	AT1G68830.1	AT1G68830.1	| Symbols: STN7 | STT7 homolog STN7 | chr1:25872654-25875473 REVERSE LENGTH=562	24	12	0.0073763	0.0398857	26	0.0334613	0.156204	4836.45	11114.3	52065	106029	55794.2	60372.5	2857.22	6815.01	24813.8	36560.6	22336.4	52281.3	24	32	1	1	24.1818	0.0828081	0.454531	16	0.0219609	0.220788	122920	70030.6	38514.4	145803	139426	34317.7	40244	27979.5	28210.6	38911	33585.4	25403.7	3, 2, 3, 2	-0.119975960169369, 2.25100768126403, 0.918007759685046, -0.423753690470074	-2.47505474817444E-4, 0.00435539350110048, 0.00177622007413447, -8.74186447163083E-4
17550	GLVYLPSDDELAPDVVR	[7] Phospho (S)|	AT3G53800.1	AT3G53800.1	| Symbols: Fes1B | Fes1B | chr3:19930942-19932719 FORWARD LENGTH=363	32	16	1	1	24.1818	0.303648	0.403248	287.445	55.5734	5714.76	6445.11	2008.88	15633.3	153.666	9.31479	5079.91	6206.66	1394.56	15468.4	12	20	0.308145	1	22	0.141907	0.547246	16	0.080194	0.299578	38061.8	11258.4	4648.97	33991.1	28145.7	6100.76	18419.7	9883.81	4574.57	14707.3	12865.2	5149.12	2	-1.26585	-0.00245185
5158	MDKPYGYASVSMSGIDR	[N-term] Acetylation (N Terminal),[0] Acetylation (N Terminal),[1] Oxidation (M),[11] Phospho (S),[12] Oxidation (M)|	AT4G15470.1	AT4G15470.1	| Symbols: | Bax inhibitor-1 family protein | chr4:8843661-8845505 FORWARD LENGTH=256	24	16	0.0073763	0.0398857	24	0.232246	0.341417	19790.7	18465.3	30293.3	48238.9	41046.6	27072.7	2811.34	7331.57	7340.95	10789.7	9073.95	3648.16	28	32	1	1	24.1818	0.613334	1	16	0.130845	0.361635	101872	89969.7	70862.4	103320	107579	59879.8	13618.1	16142.4	20390.5	9726.97	9929.19	23025.1	2	-0.17326	-0.000351686
42734	LTSDLGASSSGGANNGK	[8] Phospho (S)|	AT1G15690.1	AT1G15690.1	| Symbols: AVP1, ATAVP3, AVP-3, AtVHP1;1 | Inorganic H pyrophosphatase family protein | chr1:5399115-5402185 FORWARD LENGTH=770	32	16	0.133814	0.231914	24.6667	0.119664	0.241569	2541.95	1781.7	2746.67	3011.41	3610.15	3842.78	295.969	369.361	525.951	532.783	397.87	1219.23	32	12	1	1	24.1818	0.687834	1	16	0.204382	0.43366	1499.63	3124.61	2530.43	2022.02	2767.51	3540.82	545.547	544.481	782.551	537.717	318.445	880.304	2	-0.828263	-0.00133739
7027	NSSFQHNTSPSSGIGIR	[3] Phospho (S)|	AT5G53330.1	AT5G53330.1	| Symbols: | Ubiquitin-associated/translation elongation factor EF1B protein | chr5:21639236-21640716 FORWARD LENGTH=221	32	16	1	1	24.1818	0.590191	0.646144	34542.8	30635.7	33237.5	40013.6	39688.4	43432.6	4893.51	3367.01	4979.12	8947.18	3375.22	4184.86	24	32	1	1	24.1818	1	1	19.1111	0.339527	0.547483	34595.1	36484.3	32271.9	47397.9	41263	30534.2	3367.96	6212.84	7488.77	6656.38	3200.79	5141.18	2	5.19111	0.00969607
4381, 1580	TLHGLQNTETANVVPER	[1] Phospho (T)|	AT5G57350.1	AT5G57350.1	| Symbols: AHA3, ATAHA3, HA3 | H(+)-ATPase 3 | chr5:23231208-23236381 REVERSE LENGTH=949	28	12	0.000694014	0.0158769	26	0.0269247	0.145084	72390.7	83924.9	96817.9	149974	202874	157464	8243.61	21459.9	21698.9	4963.01	24281.8	31048.6	28	20	0.00794264	0.847026	22	0.0187028	0.423896	24	0.0870589	0.311996	125218	110767	107121	156867	182677	146240	17353.1	20347.7	19744.3	3806.01	14093.9	21675.8	2, 3	-1.32974029903865, -0.0689337179524044	-0.00260353297176152, -1.34967111762307E-4
3964	QEPVNTKPESPTLVFQR	[10] Phospho (S)|	AT2G31070.1	AT2G31070.1	| Symbols: TCP10 | TCP domain protein 10 | chr2:13220984-13222069 REVERSE LENGTH=361	28	16	0.0136899	0.0534303	26	0.0644681	0.195492	21814.2	19235	24371.5	30063.7	32485.3	28369.4	2430.82	3130.4	2479.57	5747.46	2886.51	3420.85	24	32	0.15764	1	26	0.22579	0.660988	20	0.0256547	0.224111	26145.2	26378	25063	43342.5	38727.9	24017.3	3161.26	2755.5	4788.6	4250.67	6109.92	2115.14	3	-0.014946	-3.06243e-05
8226	NLESPNNNSLNENSPVR	[14] Phospho (S)|	AT4G37080.2	AT4G37080.2	| Symbols: | Protein of unknown function, DUF547 | chr4:17473719-17476716 FORWARD LENGTH=610	32	16	1	1	24.1818	0.438326	0.520044	11278.4	9380.48	13119.8	12197.5	13726.1	15792.4	1545.92	1216.9	2049.85	4666.99	1431.83	1617.83	24	32	1	1	24.1818	1	1	19.1111	0.338875	0.547302	12377.3	13383.9	12430.4	16845.4	15583.4	11061.3	1910.01	1568.98	2115.23	1115.73	2677.48	1101.56	2	1.50761	0.00298034
7735	ISNSAPVTPPVSSPTSR	[2] Phospho (S),[16] Phospho (S)|	AT1G19350.3	AT1G19350.3	| Symbols: BES1, BZR2 | Brassinosteroid signalling positive regulator (BZR1) family protein | chr1:6688680-6690165 FORWARD LENGTH=357	28	16	0.180501	0.289854	26	0.0875817	0.215634	36187.7	31897	49831.9	44066.8	55525.7	42639	2376.99	5578.61	6971.5	8815	4019.03	4952.31	24	32	1	1	24.1818	0.171714	0.598993	12	0.079255	0.297664	50685.9	60066.2	45223.7	62226.4	61774.4	37117.2	4269.97	7427.27	8494.42	8508.31	8676.62	4120.35	2	-0.711375	-0.00132018
1726, 10257, 12782	LVKTVTETIDEISDGRK	[4] Phospho (T),[8] Phospho (T)|	AT1G68830.1	AT1G68830.1	| Symbols: STN7 | STT7 homolog STN7 | chr1:25872654-25875473 REVERSE LENGTH=562	24	16	0.0423042	0.103806	22	0.049189	0.182828	4909.07	3534.77	71534.5	116754	51519.2	101953	2254.68	1719.9	45011.3	40200.3	26759.1	97234.5	24	32	1	1	24.1818	0.22579	0.660988	16	0.0568716	0.257553	158574	92945.5	51896	191216	177899	45931.8	62023.9	56363.9	46805.4	57558.2	49158.1	39388.9	3, 2, 3	-0.50502620720509, 2.25100768126403, 0.918007759685046	-0.00104184830888698, 0.00435539350110048, 0.00177622007413447
25212	YFANQALQSIDNVMMSS	[14] Oxidation (M),[15] Oxidation (M),[17] Phospho (S)|	AT1G13320.1	AT1G13320.1	| Symbols: PP2AA3 | protein phosphatase 2A subunit A3 | chr1:4563692-4567348 REVERSE LENGTH=587	24	12	1	1	24.1818	0.651822	0.697963	7.32001	43.0196	1258.62	4783.85	1754.53	3388.77			1012.45	5671.5	898.953	3346.4	24	32	1	1	24.1818	0.996695	1	16	0.120988	0.353294	8559.44	7068.36	5246.13	10450.7	9417.74	2038.41	3522.69	6451.17	4987.78	3476.18	3397.2	2029.97	2	0.368388	0.00074776
2447	LTPPGSPPILSASGTPK	[2] Phospho (T),[6] Phospho (S)|	AT4G15545.1	AT4G15545.1	| Symbols: | unknown protein; BEST Arabidopsis thaliana protein match is: unknown protein (TAIR:AT1G16520.1); Has 30201 Blast hits to 17322 proteins in 780 species: Archae - 12; Bacteria - 1396; Metazoa - 17338; Fungi - 3422; Plants - 5037; Viruses	20	16	0.529745	0.706486	22	0.31853	0.41629	161563	96797.4	248591	213277	236444	171732	44373.5	28606.1	68013.8	50735.5	45164.7	37972.8	24	32	0.974062	1	24	0.29399	0.751587	16	0.0498338	0.251777	203850	213269	174384	272992	259359	125472	24541.6	33308.1	46291.4	24588	27524.1	42153.6	2	0.46103	0.000820092
264	LTPPGSPPILSASGTPK	[6] Phospho (S)|	AT4G15545.1	AT4G15545.1	| Symbols: | unknown protein; BEST Arabidopsis thaliana protein match is: unknown protein (TAIR:AT1G16520.1); Has 30201 Blast hits to 17322 proteins in 780 species: Archae - 12; Bacteria - 1396; Metazoa - 17338; Fungi - 3422; Plants - 5037; Viruses	28	16	0.0202521	0.0654673	22	0.150847	0.27123	1.40784e+06	1.14189e+06	1.29403e+06	1.70932e+06	1.77577e+06	1.51762e+06	16596.9	195815	181288	270616	132092	117390	24	32	0.650656	1	22	0.0315355	0.423896	16	0.0928767	0.322059	1.64441e+06	1.6251e+06	1.32858e+06	2.05449e+06	1.8766e+06	1.1742e+06	108807	257003	236115	103703	271472	225739	2	-1.45418	-0.00247044
15464, 19772	GDEDDDVSPRPFGTQPK	[8] Phospho (S)|	AT2G20960.1	AT2G20960.1	| Symbols: pEARLI4 | Arabidopsis phospholipase-like protein (PEARLI 4) family | chr2:9007089-9009611 FORWARD LENGTH=748	20	24	0.948114	1	26	0.156278	0.275093	25518.7	11290.3	25666.1	4360	14450.9	11545.9	9061.93	2654.44	10843.9	923.727	5376.26	7639.37	20	32	0.204268	1	24	0.334257	0.780686	22	0.62374	0.769022	3096.17	3868.94	4606.6	4510.95	3921.95	2704.12	188.11	631.85	1135.39	864.6	886.794	660.491	3, 2	-0.179720214803557, -0.385681350669342	-3.48441498545071E-4, -7.47758886973315E-4
10908	SMALSPVDAAPPSPTQR	[2] Oxidation (M),[13] Phospho (S)|	AT5G19330.1	AT5G19330.1	| Symbols: ARIA | ARM repeat protein interacting with ABF2 | chr5:6508095-6512701 REVERSE LENGTH=710	32	16	0.67399	0.860277	26	0.294265	0.394991	15790.1	10272.9	10838.2	13299.3	12833.8	16572.7	1042.8	1154	1992.48	2282.54	2121.96	3421.96	24	20	0.721929	1	22	1	1	19.1111	0.367038	0.565662	18232.3	18623	15570.6	22580.5	21742.9	18234.5	1832.72	2008.84	2880.58	3094.93	3102.37	1053.67	2	-1.11271	-0.00202494
7136	FFTPEEYFIPSSTSPGT	[17] Phospho (T)|	AT3G14890.1	AT3G14890.1	| Symbols: | phosphoesterase | chr3:5008751-5013060 FORWARD LENGTH=694	24	16	0.0598061	0.129449	22	0.0945286	0.218895	53.5828	49.8575	21056.9	40648.9	25564.3	29494.8	24.0718	39.9347	16829.4	30828.8	15076.4	29340.2	24	32	1	1	24.1818	0.051761	0.431596	16	0.0173984	0.22065	91698.1	34563.8	19692.1	140500	104896	13591.2	40321.7	23731.8	17589.2	56389.1	35583.5	13544	2	-0.18141	-0.000360251
23372	IFGLPDDDNTEDSAQDS	[13] Phospho (S)|	AT1G04510.1	AT1G04510.1	| Symbols: MAC3A | MOS4-associated complex 3A | chr1:1226749-1230592 FORWARD LENGTH=523	28	12	0.095228	0.183649	26	0.356537	0.446927	2211.12	3159.57	4728.1	8866.38	9854.92	4086.36	621.818	1178.62	1636.13	4169.35	2951.56	1799.62	28	32	1	1	24.1818	0.379143	0.830001	12	0.302534	0.518534	8336.56	9536.4	6727.62	9509.32	12069.3	5826.34	2510.53	2092.72	2351.17	486.844	1819.55	3193.88	2	-0.130134	-0.000249559
11291	VSGYESDSKLQEIEELR	[6] Phospho (S)|	AT1G47900.1	AT1G47900.1	| Symbols: | Plant protein of unknown function (DUF869) | chr1:17647340-17651035 REVERSE LENGTH=1054	24	12	0.011187	0.0487832	26	0.0212143	0.131626	1517.07	1558.33	8706.62	15866.2	14267.5	9528.78	974.999	669.653	3840.61	3750.7	5608.94	7174.46	28	32	1	1	24.1818	0.29399	0.751587	16	0.0171992	0.22065	13576.9	10615.3	7814.72	17672.1	18862.2	5089.8	2745.89	3179.69	4768.07	2013.43	1532.02	3863.97	3	-0.448156	-0.000923619
9785, 9785	GQYHDSVTDIIDPDQSR	[6] Phospho (S)| [8] Phospho (T)|	AT2G21880.1	AT2G21880.1	| Symbols: ATRAB7A, ATRABG2, RAB7A | RAB GTPase homolog 7A | chr2:9324899-9326170 REVERSE LENGTH=212	24	12	0.0202521	0.0654673	26	0.19287	0.309346	5740.77	10572.9	16237.7	19318.1	17124.4	11999.1	997.154	3521.31	4396.62	3681.12	1804.3	3709.05	24	32	1	1	24.1818	0.484423	0.959208	16	0.331563	0.541047	25147.7	22159.5	19183.3	30182.2	24883.6	17367.4	2339.09	4028.79	5307.92	3602.36	3364.33	5158.76	2, 2	-0.643066190245042, -0.643066190245042	-0.00130211109626543, -0.00130211109626543
6457	DLSVGGPSHSLDAENER	[8] Phospho (S)|	AT1G17210.1	AT1G17210.1	| Symbols: ATILP1, ILP1 | IAP-like protein 1 | chr1:5880502-5884657 REVERSE LENGTH=958	28	16	1	1	24.1818	0.644229	0.692224	16257.3	14690.4	18957.4	17497.5	21130.2	19662.3	3345.56	2864.26	3965.12	2689.73	2409.28	1957.53	24	20	0.262201	1	22	0.687834	1	24	0.37284	0.570495	11776.7	10713.6	10461.4	14720	13933	13335.9	1554.54	1794.69	2270.49	1549.33	868.6	1249.99	3	0.339793	0.000632621
7952	AVPYTGGDIKKSGELGR	[12] Phospho (S)|	AT4G22290.1	AT4G22290.1	| Symbols: | Ubiquitin-specific protease family C19-related protein | chr4:11783199-11785730 REVERSE LENGTH=445	24	20	1	1	24.1818	0.374094	0.460684	22459.2	16534.1	14798.6	25075.7	18848.2	19778.4	5036.99	2271.8	2185.05	6356.36	1474.62	4093.13	24	32	1	1	24.1818	0.0607067	0.431596	12	0.127887	0.360847	31269.8	28488.3	23095.5	38886.5	29997	21735.4	1457.24	4807.63	3191.2	5469.37	4208.75	2713.23	2	-0.559937	-0.00102294
32719	SSSVNSVPLILDIEDFK	[6] Phospho (S)|	AT5G12370.1	AT5G12370.1	| Symbols: SEC10 | exocyst complex component sec10 | chr5:4003002-4008445 REVERSE LENGTH=825	24	12	0.892803	1	24.6667	0.568898	0.629401	15.5971	25.2297	148.476	1385.89	67.3378	314.136		13.3763	134.739		24.2616	278.909	24	32	1	1	24.1818	0.544439	1	12	0.296401	0.511531	4211.4	637.989	81.7279	5901.76	1754.07	31.8316	3310.08	553.491	65.1832	3507.12	992.2	9.69987	3	-0.274746	-0.000533539
119131	LTSDLGASSSGGANNGK	[9] Phospho (S)|	AT1G15690.1	AT1G15690.1	| Symbols: AVP1, ATAVP3, AVP-3, AtVHP1;1 | Inorganic H pyrophosphatase family protein | chr1:5399115-5402185 FORWARD LENGTH=770	32	12			0	0.0141464	0.115213	53.4102	61.6904		561.193	107.288	771.871	3.84073	22.6375			27.2412	560.954	12	28	1	1	24.1818	0.305075	0.777264	12	0.321039	0.533167	315.812	97.4756	144.855	279.87	77.9653	151.395	57.7863	34.7554	97.9198	166.97	16.9826	50.8834	2	-3.24287	-0.00523623
10168, 2723, 12280	FSSLSLLPSQTSPKESR	[12] Phospho (S)|	AT3G55270.1	AT3G55270.1	| Symbols: MKP1, ATMKP1 | mitogen-activated protein kinase phosphatase 1 | chr3:20496775-20499408 FORWARD LENGTH=784	24	16	0.00304003	0.0269079	24	0.0625431	0.193405	63975.4	58847.1	99002.9	165856	158303	110780	15012.7	19021.5	22690.7	44178.3	22413.5	29806.2	24	32	0.420343	1	22	0.0607067	0.431596	16	0.0434106	0.239153	163823	144322	109607	213601	204363	100793	22638.8	27334.6	27115.9	13204.2	39113.5	24307.7	3, 2, 2	-0.192565944183671, -0.537282818486799, -0.24971213171989	-3.74144094848816E-4, -8.43944724010726E-4, -4.85175714175057E-4
11735	SASKSNPSSPPHLAEGR	[5] Phospho (S),[9] Phospho (S)|	AT2G20950.4	AT2G20950.4	| Symbols: | Arabidopsis phospholipase-like protein (PEARLI 4) family | chr2:9003295-9005354 FORWARD LENGTH=530	32	16	0.0503894	0.114395	26	0.048674	0.182828	17487.6	12568.8	14174.5	18246.9	19676.7	25574.1	2983.41	1297.7	1448.04	3325.99	3112.78	4106.77	24	12	1	1	24.1818	1	1	19.1111	0.885967	0.937273	12893.9	15196.4	13049.3	16476.5	13530.4	14567.1	2906.74	2902.18	2658.71	1550.14	1810.85	3404.4	2	-0.578959	-0.0010889
7651, 1261	VYSTATSPSPSEISVKK	[7] Phospho (S)|	AT5G41970.1	AT5G41970.1	| Symbols: | Metal-dependent protein hydrolase | chr5:16791198-16792961 FORWARD LENGTH=373	32	16	0.316531	0.460099	26	0.176759	0.293879	247566	195625	207572	252144	247180	267420	7206.25	17164.4	23931.7	41898.5	13110	24330.3	24	20	0.420343	1	22	1	1	19.1111	0.139452	0.373702	278279	285374	230175	355433	352732	273501	18389.9	29838.8	33301.2	26523.2	45378.7	38257.8	3, 2	-0.738420198672448, -0.700088348460888	-0.00137338167246526, -0.00121241076158185
5220	ISNSAPVTPPVSSPTSR	[4] Phospho (S),[8] Phospho (T),[12] Phospho (S)|	AT1G19350.3	AT1G19350.3	| Symbols: BES1, BZR2 | Brassinosteroid signalling positive regulator (BZR1) family protein | chr1:6688680-6690165 FORWARD LENGTH=357	28	16	0.411814	0.573916	26	0.5867	0.643866	51362	41415.7	59759.9	58235	80120.3	66513.2	8132.56	7059.01	17115.3	29325.2	6771.92	5858.87	28	32	1	1	24.1818	1	1	19.1111	0.38149	0.579012	59681.9	66427	63578.3	68983.9	85640.3	43847	11734.7	11531.2	13804.4	13373.8	10908.9	8406.56	2	-0.911993	-0.00176542
20359	SNPQTINDVTITDFEPR	[1] Phospho (S)|	AT4G23220.1	AT4G23220.1	| Symbols: CRK14 | cysteine-rich RLK (RECEPTOR-like protein kinase) 14 | chr4:12154091-12157091 REVERSE LENGTH=728	24	12	0.0523356	0.118452	26	0.165134	0.284008	414.166	637.179	2434.62	4310.09	4102.72	2155.18	335.957	510.89	691.107	1033.67	2216.93	1206.66	28	32	0.436832	1	22	0.364339	0.830001	18	0.106892	0.33786	1551.13	1349.18	1328.54	3308.32	3546.51	997.405	374.501	518.493	510.654	566.281	1430.83	683.253	2	1.91942	0.00388856
2856	SGQLDHQLSNLASSKPK	[9] Phospho (S)|	AT4G22290.1	AT4G22290.1	| Symbols: | Ubiquitin-specific protease family C19-related protein | chr4:11783199-11785730 REVERSE LENGTH=445	24	12	0.529745	0.706486	26	0.374504	0.460684	40219	44867.1	44824.7	65416.1	60454	60228.9	5744.78	13355.8	9185.96	10660.8	8183.18	13179.7	24	32	1	1	24.1818	0.19715	0.624935	16	0.21031	0.440007	64167.8	55599	55084.2	75585.1	66334.7	43206.9	6459.62	7293.06	13182.8	8447.97	9816.37	5985.43	3	-0.137745	-0.000260188
28110, 686, 2345, 2214	SDRKSPTVVTVQPSSPR	[15] Phospho (S)|	AT1G11360.1	AT1G11360.1	| Symbols: | Adenine nucleotide alpha hydrolases-like superfamily protein | chr1:3822171-3822899 REVERSE LENGTH=242	12	16	1	1	24.1818	0.114567	0.236392	694190	423962	556182	434850	494666	472738	107620	29411.3	83774.6	11459.5	62705.3	42479.8	24	32	1	1	24.1818	0.334257	0.780686	12	0.143182	0.377853	457291	534688	397877	594838	482042	378601	26328.3	72967.2	53915.2	75371.6	58511	49434.1	3, 2, 3, 2	-2.24809333892254, -0.585364060019847, -1.40276964824199, -1.31762377503859	-0.00431621916254699, -8.39231535792351E-4, -0.00219082669923409, -0.0020578470239343
3133	SSPESPSGSDSSTPLLR	[N-term] Acetylation (N Terminal),[0] Acetylation (N Terminal),[5] Phospho (S)|	AT1G68070.1	AT1G68070.1	| Symbols: | Zinc finger, C3HC4 type (RING finger) family protein | chr1:25515412-25516767 REVERSE LENGTH=343	32	16	0.948114	1	26	0.481661	0.555449	45736.2	35777.7	38764.9	54775.8	49245.6	55098	5890.99	7981.42	5948.47	20614.5	6962.14	2748.44	24	20	1	1	24.1818	0.859438	1	12	0.705761	0.81829	66985.4	68066.7	57269	81088.6	72500.6	58392.8	14081.2	9083.62	7744.8	4062.54	9653.09	13578.1	2	0.439239	0.000801514
6549	NTLLPPDSPGTSSLMAK	[8] Phospho (S),[15] Oxidation (M)|	AT5G50180.1	AT5G50180.1	| Symbols: | Protein kinase superfamily protein | chr5:20431116-20432883 FORWARD LENGTH=346	28	16	1	1	24.1818	0.6264	0.677997	23861	16437.1	20480.3	22211.2	24535	18346.4	4398.76	2204.05	3759.37	5148.73	3567.06	1333.33	24	32	1	1	24.1818	0.0607067	0.431596	16	0.031307	0.224111	36294.3	30632.6	20869.2	36851.9	36517	20236.9	5650.7	3126.72	3755.58	6139.78	5821.61	3747.92	2	0.884542	0.00161326
13094	IFVGGLSPEVTDRDLER	[7] Phospho (S)|	AT5G04280.1	AT5G04280.1	| Symbols: | RNA-binding (RRM/RBD/RNP motifs) family protein with retrovirus zinc finger-like domain | chr5:1192461-1195413 FORWARD LENGTH=310	24	16	0.00910346	0.0433873	26	0.0259614	0.141731	2188.69	2007.68	7909.32	16930.9	12743.2	7318.86	1308.57	909.809	3088.04	3708.55	4582.07	5075.76	24	32	1	1	24.1818	0.0315355	0.423896	16	0.00270671	0.22065	16844.2	10728.6	6200.35	18265.4	16335.9	3336.24	3061.01	3255.04	4298.77	2319.23	3137.99	2238.54	3	0.192992	0.0003825
16218, 448	AMPRVDSEGVLCGANFK	[2] Oxidation (M),[7] Phospho (S)|	AT4G27450.1	AT4G27450.1	| Symbols: | Aluminium induced protein with YGL and LRDR motifs | chr4:13727665-13728683 REVERSE LENGTH=250	12	16	1	1	24.1818	0.16647	0.284938	490084	157879	408453	205267	249474	283281	119778	7921.68	154474	37317.6	28594.6	82557.9	24	32	0.974062	1	26	0.0265764	0.423896	12	0.00226026	0.22065	420474	393480	299281	425635	323032	189579	48927.9	22553.8	67603.2	37189.5	33298.7	25454.3	3, 2	-0.372000248586971, 1.55959467435174	-7.23853968111143E-4, 0.00229980372819227
14711	EDLSELYREDLSDVETS	[12] Phospho (S)|	AT1G25260.1	AT1G25260.1	| Symbols: | Ribosomal protein L10 family protein | chr1:8854163-8855766 REVERSE LENGTH=235	32	16	1	1	24.1818	0.529731	0.597543	105.116	50.2584	4275.23	10225.9	2219.67	16500.7		26.1156	3285.92	12709.2	1373.42	16446.6	24	32	0.436832	1	22	0.201219	0.636484	20	0.141331	0.376046	16834	6046.68	4987.67	26803.4	17296.6	659.27	12342.8	5755.24	4939.65	10447.5	8355.04	520.087	2	3.07526	0.00639303
15191	ILEISLNNVSSDDLNR	[10] Phospho (S)|	AT2G26890.1	AT2G26890.1	| Symbols: GRV2, KAM2 | DNAJ heat shock N-terminal domain-containing protein | chr2:11462327-11473841 REVERSE LENGTH=2554	24	16	0.0751504	0.154136	26	0.0598822	0.192497	292.981	156.987	1781.83	6135.91	2345.41	4822.7	152.073	89.7506	1232.89	5305.81	1108.79	4462.59	24	32	1	1	24.1818	0.190998	0.624935	16	0.102689	0.332256	11910	2917.65	1961.31	19603.9	9579.7	1554.98	6523.99	1636.37	1502.8	10688.8	4365.92	1102.15	2	-0.596199	-0.00112138
10173	EQAVWALGNVAGDSPR	[14] Phospho (S)|	AT3G06720.1	AT3G06720.1	| Symbols: AT-IMP, ATKAP ALPHA, AIMP ALPHA, IMPA-1, IMPA1 | importin alpha isoform 1 | chr3:2120559-2123555 FORWARD LENGTH=532	24	16	0.00910346	0.0433873	26	0.0220535	0.131626	4915.44	2313.27	12842.7	32982.2	28522.8	16744.5	2596.26	772.679	6282.93	11569	12029.4	11491.3	24	32	0.650656	1	22	0.044008	0.423896	16	0.0428786	0.239153	23100.7	14478.7	14649.3	35506.7	30949.2	10222.7	3443.29	6350.63	4610.61	4914.5	10079.6	7063.02	2	-0.674958	-0.00118036
294	DNDVPVSYSGSGGPTK	[9] Phospho (S)|	AT1G05150.1	AT1G05150.1	| Symbols: | Calcium-binding tetratricopeptide family protein | chr1:1484280-1486706 REVERSE LENGTH=808	12	16	0.0503894	0.114395	26	0.014385	0.115234	489483	353441	355044	465212	454538	481248	33062.8	36783.7	36319.8	29624.3	22665.5	9529.17	16	32	1	1	24.1818	0.111734	0.50705	12	0.11128	0.344347	663128	670909	507078	655228	665085	463804	32928.6	85868.6	54564	64339.7	96329.6	64900.7	2	0.203054	0.000336802
3956	VQIESGVMTAETGTYR	[8] Oxidation (M),[9] Phospho (T)|	AT2G17700.1	AT2G17700.1	| Symbols: | ACT-like protein tyrosine kinase family protein | chr2:7685778-7689278 REVERSE LENGTH=546	24	16	0.757174	0.949341	22	0.405704	0.493299	60996.9	45327.7	56713.3	71765.3	63853.5	56895.3	4699.71	5049.82	10631.9	12305.3	6535.62	5937.43	24	20	1	1	24.1818	1	1	19.1111	0.688884	0.807471	90867.3	89477.9	72968.3	103133	95445	87001.6	3109.89	13018.4	11266.2	7501.39	11177.3	20289.1	2	-0.80346	-0.00147579
2995	SSTFGSSFGDSGQEER	[3] Phospho (T)|	AT3G26400.1	AT3G26400.1	| Symbols: EIF4B1 | eukaryotic translation initiation factor 4B1 | chr3:9666616-9669081 FORWARD LENGTH=532	28	16	0.00910346	0.0433873	26	0.0795383	0.208666	57806.3	46251	53100.4	66825.8	78373.4	72554	5893.83	5742.87	7685.21	2471.26	11482.6	5121.09	16	20	1	1	24.1818	0.429056	0.888461	12	0.260541	0.482436	75857	85497.7	59563.2	81643	83832.6	62883.4	7481.54	8127.95	7783.1	11403.1	11572.7	10185.1	2	0.398395	0.000699843
5349	FDSFNSNNNDAFSLSR	[3] Phospho (S)|	AT1G21630.2	AT1G21630.2	| Symbols: | Calcium-binding EF hand family protein | chr1:7581457-7587796 FORWARD LENGTH=1247	24	12	0.049428	0.114395	26	0.0715969	0.201203	610.715	835.223	38383.5	66121.1	36980.1	55618.7	423.862	424.848	29675.4	50306.6	20705.9	53538.3	24	32	1	1	24.1818	0.0315355	0.423896	16	0.0280222	0.224111	95959.8	53724.6	29546	160132	118462	21893.6	39824.5	32607.7	24046.1	40765.8	39214.9	20602.2	2	-0.0142814	-2.73312e-05
1015	VGVGAESPAAATDCSK	[7] Phospho (S)|	AT3G54760.1	AT3G54760.1	| Symbols: | dentin sialophosphoprotein-related | chr3:20269659-20272037 REVERSE LENGTH=792	32	16	0.00910346	0.0433873	26	0.00609112	0.0839701	179755	126480	178176	186660	216775	269238	16824.5	11897.7	21174.6	18491.3	15552.7	29973.4	28	20	1	1	24.1818	1	1	19.1111	0.829383	0.898349	188890	206857	171327	180840	215509	182759	20586.6	18055.9	32792.2	24259.8	39838.6	23155.4	2	-0.591961	-0.000946347
1325, 465	KVTSIIDSVPESPQRP	[12] Phospho (S)|	AT3G08710.1	AT3G08710.1	| Symbols: ATH9, TRX H9, TH9 | thioredoxin H-type 9 | chr3:2645590-2646304 FORWARD LENGTH=140	24	16	0.0202521	0.0654673	26	0.143284	0.26589	504781	466367	535246	815083	773475	673601	42350	115550	83381.6	167365	94680.2	63537.4	24	32	0.721929	1	22	0.379143	0.830001	18	0.0958591	0.32488	857732	827288	666908	1.09483e+06	1.03072e+06	656670	79680.6	104307	125505	45535.1	108522	158793	2, 2	-0.054147853363307, -0.0431859561292043	-9.91938911738544E-5, -7.35807977889635E-5
1750, 49	VVVGGSELTSSPKEIK	[11] Phospho (S)|	AT4G28080.1	AT4G28080.1	| Symbols: | Tetratricopeptide repeat (TPR)-like superfamily protein | chr4:13948993-13957840 REVERSE LENGTH=1819	32	16	0.000899615	0.0173731	26	0.00273362	0.0584994	1.51605e+06	1.30518e+06	1.40843e+06	1.73175e+06	1.8908e+06	2.47595e+06	71522.3	89677.6	160077	154123	136184	330809	28	20	0.0316317	1	24	0.051761	0.431596	24	0.0600811	0.263934	1.42918e+06	1.4981e+06	1.41425e+06	2.04969e+06	2.07172e+06	1.74713e+06	153518	101805	193344	151701	190159	237000	2, 2	-0.449760953186791, -0.413370141753285	-7.68580661315355E-4, -5.53355129341071E-4
1560	GASVGAGGESLGQSSR	[14] Phospho (S)|	AT1G75100.1	AT1G75100.1	| Symbols: JAC1 | J-domain protein required for chloroplast accumulation response 1 | chr1:28191108-28193769 REVERSE LENGTH=651	28	16	0.000694014	0.0158769	26	0.00334344	0.0652407	129569	82181.9	107552	122605	161375	156962	6778.84	5922.67	14901	14267	11044.6	21119.5	28	20	0.974062	1	22	0.859438	1	20	0.487155	0.668276	112957	106613	90743.1	127306	137290	106559	11952.1	13815.9	11178.2	15641.8	24705.5	15418.4	2	-0.597801	-0.00089589
6194, 4045	ASATSNNPASSSMSPR	[N-term] Acetylation (N Terminal),[0] Acetylation (N Terminal),[13] Oxidation (M),[14] Phospho (S)|	AT4G35890.1	AT4G35890.1	| Symbols: | winged-helix DNA-binding transcription factor family protein | chr4:16997433-17000410 FORWARD LENGTH=523	32	16	0.00304003	0.0269079	26	0.00445717	0.0753827	90624.5	61036.2	84441	116031	117192	149824	13301.7	8185.49	12101.1	16091.9	8694.85	19151.5	28	12	0.974062	1	26	1	1	19.1111	0.598307	0.7519	90412.3	98568.3	105154	120985	122208	120625	11491.9	8774.26	18461.3	18783.4	20912.1	14858.9	2, 2	-0.512103404259165, 1.41450471151969	-8.71429207563779E-4, 0.00238439042027494
6956	SSSSSSWGFVDPDLQR	[3] Phospho (S)|	AT2G19460.1	AT2G19460.1	| Symbols: | Protein of unknown function (DUF3511) | chr2:8431581-8431931 FORWARD LENGTH=116	24	16	0.00595069	0.0362651	22	0.0314168	0.154748	5929.13	1655.2	21540.5	62210.8	50626.3	24851	4369.26	809.05	12557.2	22541.5	26742.2	17551.4	24	32	1	1	24.1818	0.335177	0.780686	16	0.193678	0.421088	53897.8	35098.9	39344.9	80809.5	54426.2	30453.1	8175	16605.2	17498.9	10804.4	13292.8	19867.5	2	0.102838	0.000188581
2656	SNSGEFVLNDNVVPER	[3] Phospho (S)|	AT5G37710.1	AT5G37710.1	| Symbols: | alpha/beta-Hydrolases superfamily protein | chr5:14979159-14981400 FORWARD LENGTH=436	24	12	0.0244865	0.0740069	26	0.180689	0.297952	26932.4	32872.6	58396.8	114034	91670.2	62988	9719.82	14963.1	18038.8	32800	25729.2	35718.5	24	32	1	1	24.1818	0.0607067	0.431596	16	0.0434243	0.239153	143171	119919	94404.9	178822	146469	67137.1	18048	24959.2	38152.5	6062.96	20925.5	30715	2	0.280939	0.00052109
5501	LSNLFADSPSQSASPR	[14] Phospho (S)|	AT2G05590.2	AT2G05590.2	| Symbols: | TLD-domain containing nucleolar protein | chr2:2067196-2068951 FORWARD LENGTH=303	24	16	1	1	24.1818	0.584935	0.642871	45074.6	33984.7	41613.4	57518.7	42408.3	36503.3	6440.38	5413.13	7701.87	15816	9596.64	3636.63	24	32	0.974062	1	24.6667	0.484423	0.959208	16	0.36639	0.565245	38678.2	40836.8	34589.4	58467.3	45231	33770.1	9200.05	6253.96	8608.38	1551.55	4583.26	9511	2	-0.0210435	-3.69479e-05
8182	AGEAYDYDPLTPTRSY	[15] Phospho (S)|	AT3G07650.1	AT3G07650.1	| Symbols: COL9 | CONSTANS-like 9 | chr3:2442494-2443901 FORWARD LENGTH=372	24	32	0.00304003	0.0269079	24	0.0100349	0.100888	10361.3	21948.1	38127.7	40053.9	7257.91	2595.16	3965.09	9311.9	9931.39	8928.78	1555.96	1322.72	24	32	0.333479	1	24	0.149182	0.547246	20	0.0749336	0.29276	34429.4	44655.3	36528.4	61219.6	56952.3	24107.8	5706.48	8769.7	12720.8	4743.87	5803.86	9870.97	2	-0.146273	-0.000277594
4241	NSPDPPDSAVTLDSYR	[2] Phospho (S)|	AT2G32910.1	AT2G32910.1	| Symbols: | DCD (Development and Cell Death) domain protein | chr2:13959685-13961989 FORWARD LENGTH=691	28	16	1	1	24.1818	0.478762	0.552957	57627.1	41826.6	63194.4	52600.4	74139.4	57199.1	8843.68	5943.2	13020	7658.07	8782.7	7071.11	28	20	0.974062	1	22	0.545693	1	20	0.198751	0.425972	67853.8	63176.2	55709	76783.8	84479.3	55764.9	5349.83	6933.56	11920.2	2586.32	10735	12336.3	2	1.84582	0.00334602
14806	LGTLTSPEPVAITVVR	[6] Phospho (S)|	AT5G23660.1	AT5G23660.1	| Symbols: MTN3, SWEET12, AtSWEET12 | homolog of Medicago truncatula MTN3 | chr5:7971936-7973796 REVERSE LENGTH=285	24	12	0.00910346	0.0433873	26	0.0789935	0.208666	1033.98	3061.19	6112.36	19920.4	10319.7	4860.06	631.581	2314.27	3242.3	3294.91	4431.88	3757.55	28	20	0.262201	1	22	0.00213374	0.368504	16	0.0050469	0.22065	26629.9	12181.2	5609.54	23545.1	35467.4	7423.91	7734.47	4679.95	3121.04	5210.56	8866.73	3631.1	2	0.125862	0.000217982
3459	SKTPEPQPTYFEPSSR	[1] Phospho (S)|	AT2G20960.1	AT2G20960.1	| Symbols: pEARLI4 | Arabidopsis phospholipase-like protein (PEARLI 4) family | chr2:9007089-9009611 FORWARD LENGTH=748	12	16	1	1	24.1818	0.313399	0.412179	68044	51608	54245.1	65153.5	53923.8	66734.8	2904.54	6230.26	7174.36	9617.78	4488.24	2809.72	24	20	1	1	24.1818	0.22579	0.660988	20	0.177763	0.40531	73199.7	59854.2	50361.9	88044.2	82267.8	54095.6	3734.07	11730.4	10471.8	13278.3	16429.2	8820.92	2	0.404368	0.000780371
5998	EQIEDFYEQDDDVTPR	[14] Phospho (T)|	AT4G38550.1	AT4G38550.1	| Symbols: | Arabidopsis phospholipase-like protein (PEARLI 4) family | chr4:18025886-18028546 FORWARD LENGTH=612	20	12	0.467725	0.635747	26	0.406788	0.493816	11743.5	13875.3	64247.1	30659.7	62121.1	35668	6869.92	7718.22	30304.6	11836.6	28756.9	17012.7	28	32	1	1	24.1818	0.29399	0.751587	12	0.0268012	0.224111	16781.6	22019.3	18778.6	20734.3	28232.1	5530.93	4032.28	3811.54	7840.24	1212.31	6334.52	2629.34	2	2.6717	0.0055513
5907	SLNASFAATSANSASR	[15] Phospho (S)|	AT2G17980.1	AT2G17980.1	| Symbols: ATSLY1 | Sec1/munc18-like (SM) proteins superfamily | chr2:7824352-7826404 FORWARD LENGTH=627	28	16	0.114666	0.204938	22	0.171579	0.288468	9215.71	5609.8	24912.4	22768.4	33018.9	25895.8	3978.07	1619.09	11083.5	2496.97	13440	17371.6	24	32	1	1	24.1818	0.0607067	0.431596	16	0.0146118	0.22065	36560.7	25567.4	17901.1	43846.6	43233.5	14043.9	7524.51	5864.66	7865.14	8359.04	7598.48	7040.28	2	-0.469687	-0.000767333
4537	NYSPPSIDAVGPIPTK	[3] Phospho (S)|	AT1G34220.1	AT1G34220.1	| Symbols: | Regulator of Vps4 activity in the MVB pathway protein | chr1:12463102-12465911 REVERSE LENGTH=649	28	12	0.0423042	0.103806	26	0.17527	0.292052	28333.3	33810	69927.4	79923.2	94810.6	63865.3	12114	15481.1	17254.5	20164	18883.1	21651	28	32	0.470369	1	22	0.129276	0.523058	20	0.04278	0.239153	93243.3	86353.6	73070.9	125323	130261	53282	11262.7	12772.7	27009.3	12730.5	12628.2	15883.2	2	-1.82194	-0.00316074
5609	DVPSPYGSTSSAPVMR	[4] Phospho (S),[8] Phospho (S),[15] Oxidation (M)|	AT4G05150.1	AT4G05150.1	| Symbols: | Octicosapeptide/Phox/Bem1p family protein | chr4:2660339-2662675 FORWARD LENGTH=477	12	16	1	1	24.1818	0.332883	0.428401	43938.7	26239.4	43522.3	43671.8	32852.7	33916.3	4647.43	2941.61	7073.71	13127.7	5248.48	3984.41	16	32	1	1	24.1818	0.859438	1	12	0.240335	0.465746	55857.3	61064.8	43117.4	56739.1	54522.1	39058.2	7458.92	3124.17	7473.67	9636.81	5188.37	9323.99	2	-1.0837	-0.00197851
10207	QYSNGNYPSNSSSLNR	[3] Phospho (S)|	AT3G04910.1	AT3G04910.1	| Symbols: WNK1, ZIK4, ATWNK1 | with no lysine (K) kinase 1 | chr3:1355084-1358057 FORWARD LENGTH=700	12	16	1	1	24.1818	0.159472	0.278426	20865.5	11489.1	14278.5	20079	14182	18471.1	2461.75	1151.22	2640.44	6777.04	1137.24	2160.56	12	32	1	1	24.1818	1	1	19.1111	0.75041	0.852894	25258.4	24224.8	21064.8	23414.3	21820.6	16915.1	3273.18	4175.35	4775.42	3501.69	3711.61	2965.52	2	-0.551805	-0.00103008
11838	VIHNSIGSPVNSFIER	[8] Phospho (S)|	AT5G61960.1	AT5G61960.1	| Symbols: AML1, ML1 | MEI2-like protein 1 | chr5:24879001-24883483 REVERSE LENGTH=915	24	12	0.0131037	0.0534303	26	0.0654537	0.196887	3300.13	8440.17	19287.3	42247	38217.4	24232.2	3075.47	6103.1	6575.09	7546	10639.8	16962.1	24	32	0.091167	1	22	0.0315355	0.423896	20	0.0401394	0.239153	17437.5	14909.1	12931.3	31866.3	25681.4	9872.52	1890.24	4894.05	5656.62	3098.48	1548.76	5884.33	2	-0.442292	-0.000817308
481	DNNVPVSYSGNGIPTK	[9] Phospho (S)|	AT2G32450.1	AT2G32450.1	| Symbols: | Calcium-binding tetratricopeptide family protein | chr2:13778614-13781022 FORWARD LENGTH=802	28	16	0.361562	0.513999	26	0.38112	0.466817	429532	330235	372415	444878	483113	444036	44070.7	59352.1	49065.2	108176	53830	20379.4	24	32	1	1	24.1818	0.19715	0.624935	12	0.0637989	0.270739	456015	496733	376457	542749	495898	344353	46522	56558.6	53165.6	19723.3	54658.4	43528.5	2	0.0932966	0.000162408
1081, 1220	VAPTQVLMTPSSPQSR	[8] Oxidation (M),[12] Phospho (S)|	AT2G33620.1	AT2G33620.1	| Symbols: | AT hook motif DNA-binding family protein | chr2:14234749-14236563 FORWARD LENGTH=351	24	16	0.011187	0.0487832	26	0.0158218	0.118979	202678	158918	177097	279313	237102	273602	17951.6	15117.8	23080.5	56261.9	29298	25699.8	24	20	1	1	24.1818	1	1	19.1111	0.173001	0.402056	316090	359904	238085	399812	396159	315249	59864.2	44664.4	36058.3	57739.1	59179.5	27809	2, 3	-0.462170801937293, 0.0379622448966942	-8.2905968565683E-4, 6.80981288496696E-5
1023	VLPPVEQESDVELETK	[9] Phospho (S)|	AT3G10530.1	AT3G10530.1	| Symbols: | Transducin/WD40 repeat-like superfamily protein | chr3:3286277-3288670 FORWARD LENGTH=536	24	12	0.00382062	0.0302195	26	0.0185867	0.130717	180775	191811	249659	370446	365448	365078	13183.1	40237.7	39943.1	57120.7	44203.7	49527.4	28	20	0.262201	1	22	0.429056	0.888461	20	0.243695	0.469223	414339	416631	338162	517375	557833	407440	31783.4	67263.8	64602.5	24885	56366.5	86682.2	2	-0.253824	-0.000479952
1792	DVPSPYGSTSSAPVMR	[4] Phospho (S),[15] Oxidation (M)|	AT4G05150.1	AT4G05150.1	| Symbols: | Octicosapeptide/Phox/Bem1p family protein | chr4:2660339-2662675 FORWARD LENGTH=477	24	16	1	1	24.1818	0.329473	0.424743	145577	100693	126545	149540	121853	118064	5963.37	9041.9	18452.4	29024.5	17239.6	18320.3	28	32	1	1	24.1818	0.334257	0.780686	12	0.146802	0.381759	195097	208209	156032	204400	216120	142630	16000.4	17131.9	28609.7	27587.9	29713.1	18733	2	-0.460802	-0.000804437
6297	FAQVSSDEEDDVPITR	[5] Phospho (S),[6] Phospho (S)|	AT4G11560.1	AT4G11560.1	| Symbols: | bromo-adjacent homology (BAH) domain-containing protein | chr4:7000095-7003445 REVERSE LENGTH=587	24	12	0.0073763	0.0398857	24	0.20309	0.318208	16950.8	19267.5	33212.1	63905.5	47619.8	33436.3	5521.09	7089.44	8979.87	16795.4	8660.93	10361.8	28	20	1	1	24.1818	0.545693	1	12	0.693137	0.80866	50264.8	49776.1	35468.6	51418.9	57636.9	45018.1	15599.8	8834.48	8665.85	4215.97	5668.88	19933.4	2	0.0372359	7.32341e-05
2988	STVGTPAYIAPEVLSR	[2] Phospho (T)|	AT1G10940.2	AT1G10940.2	| Symbols: | Protein kinase superfamily protein | chr1:3656050-3658170 REVERSE LENGTH=371	24	16	0.011187	0.0487832	22	0.0746287	0.204362	55580.1	38298.8	87787.5	127960	115652	116100	14823.2	13359	21943.2	28837.6	17059.1	44653.4	24	32	0.333479	1	22	0.0315355	0.423896	16	0.0405513	0.239153	106962	77578.8	74311.1	162148	119196	69211.1	17800.4	14844.4	21882	16165	13890	24059.8	2	-0.430691	-0.000749337
9211	SVPLQIDNLSENASPR	[14] Phospho (S)|	AT3G01810.1	AT3G01810.1	| Symbols: | FUNCTIONS IN: molecular_function unknown; INVOLVED IN: biological_process unknown; LOCATED IN: plasma membrane; EXPRESSED IN: 21 plant structures; EXPRESSED DURING: 13 growth stages; BEST Arabidopsis thaliana protein match is: nucleola	28	16	0.0073763	0.0398857	22	0.0875389	0.215634	9107.5	8517.63	18085.7	24490	26724.5	15451.7	2044.76	3304.57	3969.86	4766.73	6305.51	5894.55	24	32	0.420343	1	24.6667	0.334257	0.780686	20	0.123454	0.357588	16985.7	19700.1	15431.6	27925.6	24136.5	14202.9	2466.86	3348.81	4080.98	1841.42	2486.81	5220.22	2	-0.461391	-0.000839202
10987	LANAVSSGDLEAQDSK	[6] Phospho (S)|	AT1G06950.1	AT1G06950.1	| Symbols: ATTIC110, TIC110 | translocon at the inner envelope membrane of chloroplasts 110 | chr1:2130303-2135563 REVERSE LENGTH=1016	12	24	0.411814	0.573916	24	0.323211	0.419195	9077.55	7549.91	6134.05	5347.31	8337.51	7765.02	1480.46	1595.31	698.472	976.48	1491.29	1028.85	28	24	1	1	24.1818	0.334257	0.780686	16	0.664272	0.794792	8172.84	9377.14	8115.88	7898.19	11616.5	8700.43	1976.17	1011.54	1466.12	1384.68	464.839	740.75	2	-0.979941	-0.00164996
9348	QISSPSPSSYSDDTLR	[4] Phospho (S)|	AT3G07790.1	AT3G07790.1	| Symbols: | DGCR14-related | chr3:2487491-2489017 FORWARD LENGTH=508	28	16	0.316531	0.460099	24.6667	0.21636	0.328043	14739.6	11419.3	14164.9	14936.4	19037.6	15316	1081.79	1594.63	1517.81	2936.12	2733.89	192.318	28	20	1	1	24.1818	0.545693	1	12	0.230655	0.458365	21113	25979.6	17263.7	29285.8	29931	21872	3582.23	4049.91	2277.92	4846.69	3206.01	3612.92	2	-0.342369	-0.000622689
1557	NSVVSPVVGAGGDSSK	[5] Phospho (S)|	AT2G37340.1	AT2G37340.1	| Symbols: RSZ33, ATRSZ33, RS2Z33, AT-RS2Z33 | arginine/serine-rich zinc knuckle-containing protein 33 | chr2:15670372-15672331 REVERSE LENGTH=290	32	16	0.0833729	0.164424	26	0.0219307	0.131626	74276.6	57854	82169.1	99401.7	92272.8	127034	1562.26	3695.19	11129.3	22932.8	14354.3	8814.59	24	12	1	1	24.1818	1	1	19.1111	0.821994	0.89683	104917	119096	111018	126921	124102	118356	9344.48	5993.91	23104.8	14209.3	11641.3	15405.2	2	-2.28929	-0.00352252
1804	AFLDEDDPNQLPQSPK	[14] Phospho (S)|	AT2G30530.1	AT2G30530.1	| Symbols: | unknown protein; LOCATED IN: cellular_component unknown; EXPRESSED IN: 25 plant structures; EXPRESSED DURING: 15 growth stages; BEST Arabidopsis thaliana protein match is: unknown protein (TAIR:AT5G01970.1); Has 5513 Blast hits to 872	28	16	0.24047	0.366748	22	0.0933728	0.218162	81296.7	67154	116191	118599	127249	126479	13594.9	14111.1	21083.6	18798.4	13718.7	6948.28	24	12	0.0162411	1	26	0.0265764	0.423896	24	0.218308	0.450449	87794.8	95063.6	111718	134747	123120	108574	4251.02	9383.3	21138.7	8469.08	6201.83	19517.2	2	3.10959	0.00588589
2441, 4910	TPYHPMMDDDGSLSPR	[6] Oxidation (M),[7] Oxidation (M),[14] Phospho (S)|	AT5G52200.2	AT5G52200.2	| Symbols: | phosphoprotein phosphatase inhibitors | chr5:21202818-21204017 REVERSE LENGTH=211	24	16	0.467725	0.635747	22	0.230496	0.340181	151449	83758.5	114713	183266	136418	141145	22159	5545.96	25069.6	53992.8	27268.6	13612.9	16	32	1	1	24.1818	1	1	19.1111	0.825732	0.898349	156405	160952	143846	153073	137029	119682	21528.1	28105	33225	21489.5	9733.9	12350.7	3, 2	-0.489308512484058, -0.507454062742965	-9.44232043593729E-4, -9.79248009116418E-4
11033	SGEAYDYDPMSPTRSY	[10] Oxidation (M),[16] Phospho (Y)|	AT5G48250.1	AT5G48250.1	| Symbols: | B-box type zinc finger protein with CCT domain | chr5:19561719-19563113 REVERSE LENGTH=373	24	32	0.0073763	0.0398857	26	0.000127308	0.00794613	12468.4	10990.1	16146.4	19693.7	5378.85	1779.23	1910.89	2848.75	3091.21	4488.3	1431.78	316.923	24	12	0.585197	1	26	0.957595	1	24	0.13389	0.365238	11635.1	18529.6	12304.4	22597.6	21235.2	17491.8	3832.28	3133.46	1103.68	2438.35	3420.79	3884.7	2	-0.168785	-0.000326381
9492	KETEGDVPSPADVIEK	[9] Phospho (S)|	AT3G05900.1	AT3G05900.1	| Symbols: | neurofilament protein-related | chr3:1761408-1763854 REVERSE LENGTH=673	20	16	1	1	24.1818	0.768944	0.797082	20251.8	16165.1	23831.4	21004.5	21389.1	18832.2	1336.73	2120.6	4227.75	7095.23	2981.93	706.704	28	32	0.799358	1	24	0.545693	1	20	0.530288	0.696817	18444.4	21068.2	21478.7	21404.2	22354	16834.5	1561.53	2142.85	3641.97	2439.73	1810.26	1797.36	2	-1.3618	-0.00244145
4831	FLQNAAVSAASPSPPR	[11] Phospho (S)|	AT2G11890.1	AT2G11890.1	| Symbols: | adenylate cyclases | chr2:4802999-4803631 FORWARD LENGTH=210	24	16	1	1	24.1818	0.737734	0.771197	16357.6	15463	20324.8	23334.3	20544.7	16475.2	2411.31	3964.05	3450.11	6651.64	4281.32	2850.68	24	32	1	1	24.1818	0.545693	1	12	0.0857229	0.309429	17942.1	20886.7	15319	24908.8	21096	12923.6	3334.37	3038.37	2559.56	1004.35	2833.74	3365.99	2	-3.68696	-0.00623761
8754	VHEGAPDTEVLLASPR	[14] Phospho (S)|	AT4G31160.1	AT4G31160.1	| Symbols: DCAF1 | DDB1-CUL4 associated factor 1 | chr4:15145936-15152939 FORWARD LENGTH=1883	28	16	0.0353875	0.0929704	26	0.178363	0.295889	14783	10938.9	11727.8	16206.5	17745.6	13807	977.994	1219.67	1680.91	5466.65	1819.91	637.781	24	20	0.104936	1	22	0.0709993	0.449161	12	0.01888	0.22065	13183.9	11089.6	8745.03	17406.1	15114.6	12629.7	1028.05	1294.47	1095.7	372.219	2535.36	2250.01	2	-0.182855	-0.000323623
381, 4964	QGSGIIGTFGQSEELR	[3] Phospho (S)|	AT3G01310.1, AT5G15070.2	AT3G01310.1	| Symbols: | Phosphoglycerate mutase-like family protein | chr3:94343-101603 REVERSE LENGTH=1056	24	16	0.0353875	0.0929704	24	0.0677206	0.198289	78472.3	73203.1	395347	779567	531395	396175	41468.2	31057.6	201475	356271	223428	304166	24	32	0.799358	1	22	0.0607067	0.431596	16	0.0334276	0.229699	868003	583550	418522	1.29376e+06	1.14771e+06	326477	243914	214343	230462	147328	320371	225390	2, 3	-0.394718443387734, -0.233244676620636	-6.93835487709293E-4, -4.09997142696739E-4
2625	SGGGGAYPSSSTFDRY	[1] Phospho (S)|	AT5G04280.1	AT5G04280.1	| Symbols: | RNA-binding (RRM/RBD/RNP motifs) family protein with retrovirus zinc finger-like domain | chr5:1192461-1195413 FORWARD LENGTH=310	28	16	0.0244865	0.0740069	26	0.189647	0.306133	45324.3	35326.7	49600.6	62555.1	63590.5	53659	2077.68	6593.56	9575.85	13365.2	6867.47	4655.75	28	20	1	1	24.1818	0.379143	0.830001	12	0.143098	0.377853	85661.3	90725.3	61336.2	96674.5	102053	65632.8	9958.49	13684.5	8227.52	3148.22	17140.2	15483.8	2	0.0798108	0.000134693
667, 829, 829	AVDSLPLPRPSSSEVR	[12] Phospho (S)|	AT3G07660.1	AT3G07660.1	| Symbols: | Kinase-related protein of unknown function (DUF1296) | chr3:2445275-2450372 REVERSE LENGTH=841	28	16	0.0202521	0.0654673	26	0.0861477	0.214562	439187	385002	522809	647907	661414	652288	32042.6	69722.5	87996	120540	30666.2	44737.8	24	20	0.0433884	1	22	0.0709993	0.449161	20	0.0786186	0.297664	583898	544648	512977	821046	750097	543955	74514.3	68104.2	93558.3	35617.3	92862.7	55934.8	2, 3, 3	-0.446034412802759, -0.54462561805066, -0.54462561805066	-7.97900746874802E-4, -9.74268296204173E-4, -9.74268296204173E-4
8513	STVGTPAYIAPEILLR	[2] Phospho (T)|	AT3G50500.2	AT3G50500.2	| Symbols: SNRK2.2 | SNF1-related protein kinase 2.2 | chr3:18741805-18743904 REVERSE LENGTH=369	32	12	0.195281	0.312913	26	0.113514	0.235634	1177.44	2509.31	17547.9	29115.4	26061.9	29269.6	997.208	2099.59	10387.6	9458.79	13605.5	24464.9	28	20	1	1	24.1818	0.29399	0.751587	16	0.0142308	0.22065	53797.9	38785.5	20560.5	64264.1	67779.2	21535.3	13236.3	18521.5	15850.5	18282.8	15250.1	20230.5	2	-0.418744	-0.00074533
2007, 10676	MPSPVYASSSNALEAK	[1] Oxidation (M),[3] Phospho (S)|	AT2G40980.1	AT2G40980.1	| Symbols: | Protein kinase superfamily protein | chr2:17102090-17104443 FORWARD LENGTH=617	24	16	1	1	24.1818	0.409672	0.49611	302673	216537	271943	319187	277485	292409	25720.4	26648.9	38096.7	65105.3	38403.9	6603.24	24	32	1	1	24.1818	0.334257	0.780686	12	0.179363	0.405452	471689	491281	387108	557608	521484	368759	42407.3	52470	65337.5	26670.3	69237	61403.7	2, 2	-0.299647698758817, 0.201358304281374	-5.23410666573909E-4, 3.48502616816404E-4
168	ATSPQPDGPTAGGSLK	[3] Phospho (S)|	AT1G10290.1	AT1G10290.1	| Symbols: ADL6, DRP2A | dynamin-like protein 6 | chr1:3370774-3377120 FORWARD LENGTH=914	32	16	0.0073763	0.0398857	26	0.00808611	0.0910752	894977	575642	665492	796116	787987	1.00526e+06	90401.3	50591.5	72031	42623.8	19385.1	118270	28	20	1	1	24.1818	1	1	19.1111	0.82931	0.898349	1.05631e+06	1.06802e+06	906581	1.11271e+06	1.22112e+06	1.1682e+06	100284	119963	166324	164319	249783	178707	2	-0.360406	-0.000563205
11099	STVGTPAYIAPEVLLR	[2] Phospho (T)|	AT5G66880.1	AT5G66880.1	| Symbols: SNRK2-3, SNRK2.3, SRK2I | sucrose nonfermenting 1(SNF1)-related protein kinase 2.3 | chr5:26710697-26712732 FORWARD LENGTH=361	24	12	0.145971	0.251517	26	0.411781	0.498243	3044.05	4005.6	11732.6	22261.5	17626.5	13470.4	2002.26	2488.68	5587.64	6697.03	7744.99	10122.1	28	20	1	1	24.1818	0.29399	0.751587	16	0.0216759	0.22065	43126.9	34378.3	16703.3	46627.5	54505.3	18669.7	6654.22	13252.7	10234.7	11559.7	13024	16104.4	2	-0.212228	-0.000374774
4084, 9262	SGELGKMFDIPADGTK	[1] Phospho (S),[7] Oxidation (M)|	AT1G16860.1	AT1G16860.1	| Symbols: | Ubiquitin-specific protease family C19-related protein | chr1:5768280-5770183 FORWARD LENGTH=474	24	32	0.529745	0.706486	22	0.0888486	0.215634	69446.8	44635.4	57161	76780.9	62200.4	43089.8	13062.9	6022.81	6575.45	17702	6668.13	6492.41	12	32	1	1	24.1818	0.545693	1	12	0.247655	0.475625	142121	130062	89226.6	139348	128263	87040.4	24284.8	17992.7	15025.9	21726.6	25485.8	19643.4	2, 3	0.300589578570139, -0.330009320419776	5.29268871787281E-4, -5.81070247108073E-4
3797, 2753	LLDGVGASSSAHGTPR	[10] Phospho (S),[14] Phospho (T)|	AT1G29220.2	AT1G29220.2	| Symbols: | transcriptional regulator family protein | chr1:10210678-10212571 REVERSE LENGTH=363	32	16	0.0166843	0.0594953	26	0.152983	0.27123	69873.7	54275	67556.2	82141	91777.3	92378.1	4615.86	10984.1	10669.9	10407.4	12128.8	5216.58	24	32	1	1	24.1818	0.334257	0.780686	12	0.327278	0.538338	73640.2	77764.2	66147.6	91606.4	84393.8	65228.4	9125.7	6499.07	8253.28	3929.25	8936.98	10967.6	2, 3	0.156772828076857, -0.144886128453286	2.63958708501377E-4, -2.43945049760441E-4
21590	SFGPGTPFEFFQSQSR	[1] Phospho (S)|	AT5G44240.1	AT5G44240.1	| Symbols: ALA2 | aminophospholipid ATPase 2 | chr5:17817186-17823598 FORWARD LENGTH=1139	24	12	0.0837681	0.164984	26	0.188404	0.306106	27.3526	38.372	4419.19	6092.85	2133.44	3671.52	6.38612	1.63123	3756.34	6857.28	1415.6	3560.09	24	32	1	1	24.1818	0.0148133	0.423896	16	0.0372973	0.236893	18623.7	3900.69	2195.34	20126.3	10949.9	528.866	7138.47	3636.72	2177.16	8243.42	5628.87	488.81	2	-0.0730572	-0.000138648
15097	YVEEWVGPGSPMNSPR	[14] Phospho (S)|	AT1G36310.1	AT1G36310.1	| Symbols: | S-adenosyl-L-methionine-dependent methyltransferases superfamily protein | chr1:13669644-13670934 FORWARD LENGTH=404	28	16	0.00910346	0.0433873	24.6667	0.0303982	0.154361	4837.63	2406.17	6026.24	16253.6	18097.4	15904.2	2776.52	953.822	2536.2	5294.44	4601.44	7373.77	24	16	0.0370986	1	22	0.044008	0.423896	20	0.198955	0.425972	6225.63	3604.11	6592.73	16662.9	9096.94	4930.69	1169.02	1869.1	2028.93	4985.79	2064.06	2548.35	2	-0.0151651	-2.85679e-05
3913	STSSNPADDIPLTEAK	[2] Phospho (T),[4] Phospho (S)|	AT2G41740.1	AT2G41740.1	| Symbols: VLN2, ATVLN2 | villin 2 | chr2:17410962-17416878 REVERSE LENGTH=976	20	16	0.67399	0.860277	26	0.131967	0.255199	38964.1	35813.6	69467.8	43410	65962.2	53617.8	5189.84	8888.11	14908.5	6638.57	10735.5	3401.3	28	12	1	1	24.1818	0.00603252	0.375273	12	0.157493	0.386207	36463.6	57147.5	51556.2	43491.6	65588.7	55807.1	4385.01	5904.08	10195.5	2651.25	12745	737.243	2	-0.0661175	-0.000119323
12065	SASTVSITANTAAATR	[N-term] Acetylation (N Terminal),[0] Acetylation (N Terminal),[4] Phospho (T)|	AT5G04990.1	AT5G04990.1	| Symbols: SUN1, ATSUN1 | SAD1/UNC-84 domain protein 1 | chr5:1471698-1473770 REVERSE LENGTH=471	24	16	0.0503894	0.114395	26	0.151743	0.27123	4804.04	4073.46	7704.3	14641.3	12058.2	12035.2	489.761	1079.04	2962.93	8192.75	4276.88	5279.57	24	20	0.799358	1	22	0.0828081	0.454531	14	0.0425403	0.239153	21609.9	13945.7	7175.82	31155.2	26379.9	8129.48	7223.9	5706.5	4341	8957.67	7952.79	4190.74	2	0.134869	0.000221556
6229, 2375, 7923	YVEEWVGPGSPMNSPR	[10] Phospho (S),[14] Phospho (S)|	AT1G36310.1	AT1G36310.1	| Symbols: | S-adenosyl-L-methionine-dependent methyltransferases superfamily protein | chr1:13669644-13670934 FORWARD LENGTH=404	24	16	0.0423042	0.103806	22	0.23018	0.340049	168808	115582	197456	295164	292062	199575	25158.6	28153	48702	99308.3	60173.7	51308	24	32	0.179661	1	22	0.129276	0.523058	20	0.33499	0.543824	222855	185718	198969	320259	287836	182980	32745.1	42966	39816.1	31650.9	28422	88724.7	2, 2, 3	1.08343018938435, 1.23468196016182, 0.957007062486169	0.00212759437681598, 0.00244436482080346, 0.00189463722017535
5295	QYYPSQDESMSPTSVR	[10] Oxidation (M),[11] Phospho (S)|	AT2G35110.1	AT2G35110.1	| Symbols: GRL, NAP1, NAPP | transcription activators | chr2:14795970-14803525 REVERSE LENGTH=1425	24	16	1	1	24.1818	0.285826	0.387131	49192.5	30960.7	39604	53430.5	44741.4	37715.1	5783.07	643.78	5239.37	17506.5	1544.65	6266.33	24	20	1	1	24.1818	0.613334	1	14	0.351123	0.554834	79737	76934	61334.9	86500.7	84234.8	62149.1	8660.26	9547.82	7952.59	7220.21	14838.4	6197.69	2	-0.672203	-0.00132409
5114, 5375	VSDLLGDDDSPSRGGR	[10] Phospho (S)|	AT1G04780.1	AT1G04780.1	| Symbols: | Ankyrin repeat family protein | chr1:1340891-1342965 REVERSE LENGTH=664	32	12	excl. 0.24047025492808	excl. 0.36674796828518	26	0.0257734	0.141731	39942.5	40668.7	46884.7	47585.5	53555	63553.4	2204.06	5363.15	3785.84	4816.38	5313.11	1891.75	28	20	1	1	24.1818	0.0709993	0.449161	12	0.130126	0.360847	56130.8	75088.8	51384.8	63946.8	86339.8	57572.1	8095.8	9952.81	7373.52	4080.31	8396.91	6595.33	3, 2	-0.591715289472771, -1.09895577620314	-0.00102055307570481, -0.00189540935889454
4202	TSSSGALPGIDGVESR	[3] Phospho (S)|	AT5G20670.1	AT5G20670.1	| Symbols: | Protein of unknown function (DUF1677) | chr5:6993332-6993793 REVERSE LENGTH=153	28	16	0.00189682	0.0227465	22	0.00865164	0.0939142	25290.9	21370.5	34823.3	37891.9	41353.3	33487.1	1276.17	1949.21	4765.37	6568.05	4982.28	370.83	24	12	0.0030167	0.500437	26	0.00493642	0.368504	24	0.00827736	0.22065	19147.5	23675.4	24083.4	37475.4	37139.8	27945.7	1638.83	2063.74	4587.59	4155.71	3651.58	4747.06	2	0.43629	0.000703174
6630	SFSTSASSSKAPAFVR	[3] Phospho (S)|	AT1G07490.1	AT1G07490.1	| Symbols: RTFL3, DVL9 | ROTUNDIFOLIA like 3 | chr1:2301526-2301849 REVERSE LENGTH=107	24	20	0.15566	0.258621	22	0.18897	0.30613	14751.7	15103.7	11746.2	22188.4	19810.7	20173.8	1220.17	4688.46	1861.45	4895.1	2968.07	4409.33	24	32	1	1	24.1818	1	1	19.1111	0.302536	0.518534	29220.5	25072.3	22744.4	29425.1	28651.8	18973.7	2654.63	3250.67	5163.45	2774.67	5411.82	3838.8	2	0.19413	0.000331725
2774, 1787	ATETVLATAVSNGKSK	[N-term] Acetylation (N Terminal),[0] Acetylation (N Terminal),[11] Phospho (S)|	AT4G14040.1	AT4G14040.1	| Symbols: EDA38, SBP2 | selenium-binding protein 2 | chr4:8100691-8102828 REVERSE LENGTH=487	24	20	0.0202521	0.0654673	22	0.0274938	0.146951	137546	103910	100598	224948	187801	199967	25303.1	11634.2	11882.1	49624.2	28447.4	29893.9	28	20	0.799358	1	22	0.545693	1	20	0.307712	0.521098	143542	135967	126194	188953	198783	136976	13022.9	22367.2	30931.2	19053	28258.3	40191	2, 2	-0.52349247048036, 0.126747794056029	-8.88797923153106E-4, 1.87928535979154E-4
7861	FTDSALASAVFSPTHK	[14] Phospho (T)|	AT2G41900.1	AT2G41900.1	| Symbols: | CCCH-type zinc finger protein with ARM repeat domain | chr2:17491352-17493502 FORWARD LENGTH=716	24	12	0.0136899	0.0534303	26	0.114014	0.235818	3296.16	6037.9	15364.2	31764	21647.7	15253.1	1915.13	3823.01	6185.83	6147.15	7415.26	11227	24	32	0.333479	1	22	0.00326985	0.368504	16	0.0183613	0.22065	14002.1	8420.97	7644.14	20516.6	14298.9	5650.33	3252.88	1668.89	3208.19	1225.53	1602.27	3471.11	3	-0.313397	-0.000550889
9696, 9696	LSNFGPADMYSVQSSR	[9] Oxidation (M),[14] Phospho (S)|	AT1G23080.1, AT1G70940.1	AT1G70940.1	| Symbols: PIN3, ATPIN3 | Auxin efflux carrier family protein | chr1:26743170-26745871 FORWARD LENGTH=640	24	16	1	1	24.1818	0.914846	0.920994	9604.24	8595	9711.96	10658.3	9537.79	9113.83	434.212	2724.13	1569.31	3392	2131.57	1096.84	24	32	0.650656	1	24	0.859438	1	12	0.14225	0.377151	23109.4	26958.7	22466.3	27192.7	25874.1	14946.6	2170.21	4513.62	5492.87	1477.18	3662.29	3532.27	2, 2	0.363992246381049, 0.363992246381049	6.74756268608689E-4, 6.74756268608689E-4
8091	YGAGIGPGVYDIHSPR	[14] Phospho (S)|	AT3G03780.1, AT5G17920.1, AT5G20980.1	AT5G17920.1	| Symbols: ATCIMS, ATMETS, ATMS1 | Cobalamin-independent synthase family protein | chr5:5935771-5939195 FORWARD LENGTH=765	28	12	0.0244865	0.0740069	26	0.0507721	0.182828	4660.63	5637.51	7955.2	9581.3	12296.9	9822.45	968.441	1378.38	1585.14	1945.86	1027.52	2192.57	24	12	0.0030167	0.500437	26	0.00493642	0.368504	24	0.0232954	0.222455	5206.19	5868.92	6482.25	10400.8	8518.81	5639.56	896.553	509.829	1274.98	893.293	1381.81	466.305	3	0.789034	0.00137117
7028	TPCVSKSQDFDSEYSR	[7] Phospho (S)|	AT5G08660.1	AT5G08660.1	| Symbols: | Protein of unknown function (DUF668) | chr5:2814526-2817845 FORWARD LENGTH=649	32	16	0.467725	0.635747	26	0.340161	0.434779	34456.4	27297.8	30063.9	31425.2	36846.6	42006.1	1638.89	3366.88	3590.26	5426.96	3444.19	9066.69	24	32	1	1	24.1818	0.429056	0.888461	16	0.225789	0.45408	32956.4	30439.3	26973	33279.8	31102.8	20825.2	1818.4	5356	5095.21	2429.15	5531.91	2860.9	2	-0.0884397	-0.000175534
7233	SLLQTFEAKSSDISSK	[11] Phospho (S)|	AT2G30930.1	AT2G30930.1	| Symbols: | unknown protein; FUNCTIONS IN: molecular_function unknown; INVOLVED IN: biological_process unknown; LOCATED IN: chloroplast, plasma membrane, membrane; EXPRESSED IN: 24 plant structures; EXPRESSED DURING: 14 growth stages; BEST Arabido	24	12	0.115978	0.207035	24	0.1621	0.281701	2104.49	3668.17	24213.8	44468.6	25983.5	23217.8	1586.24	3163.01	9821.94	17464.8	13805.3	20868.4	24	32	1	1	24.1818	0.149182	0.547246	16	0.0152908	0.22065	61857.5	39534.6	27630.6	77451.5	64617	16798.2	18725.3	14906.1	20107.1	11972.9	12306	13909.3	2	-1.3835	-0.00251778
7321	VGPTSASQTHVSTVVK	[7] Phospho (S)|	AT5G38990.1	AT5G38990.1	| Symbols: | Malectin/receptor-like protein kinase family protein | chr5:15608824-15611466 FORWARD LENGTH=880	24	20	0.529745	0.706486	22	0.0681087	0.198289	24022.4	26646.4	21637.9	32187	28445.5	29241.6	1544.61	1925.27	1796.6	2169.82	1866.53	4805.6	24	20	1	1	24.1818	1	1	19.1111	0.836867	0.90384	24330.6	21350.6	18998	24968.9	21465.6	20752.2	1645.88	2978.96	3301.73	6703.38	3030.82	3094.46	2	-0.843015	-0.00141358
8636	GVTIRVDPNDVDTSSS	[16] Phospho (S)|	AT2G35820.1	AT2G35820.1	| Symbols: | ureidoglycolate hydrolases | chr2:15050933-15052004 FORWARD LENGTH=192	28	12	0.00189682	0.0227465	26	0.0544039	0.18633	10541.4	10736.8	14742.2	26083.3	30789.3	20652.2	3695.98	2989.28	3465.97	4386.61	6274.26	5670.12	28	32	1	1	24.1818	0.0129971	0.423896	16	0.00482614	0.22065	40948.7	29153.3	20931.6	41474	43021.5	16111.3	4139.69	3259.01	6165.47	1304.94	8674.1	6306.85	2	2.38535	0.00415232
11763, 10935	PSIEDELFPSTPGKFK	[11] Phospho (T)|	AT4G30440.1	AT4G30440.1	| Symbols: GAE1 | UDP-D-glucuronate 4-epimerase 1 | chr4:14881976-14883265 REVERSE LENGTH=429	24	12	0.00905255	0.0433873	26	0.0679917	0.198289	4737.79	9200.58	37036.1	73564.8	52536.5	26691	4308.89	6945.64	14305.5	21133.1	21106.2	19897.8	24	32	1	1	24.1818	0.0187028	0.423896	16	0.0132823	0.22065	56035.2	38581.4	29461.6	75178.1	58911.4	14663.1	11548.7	10181.6	15349.9	9344.47	9457.12	10971	3, 2	-0.328013385384005, -0.556529043204504	-6.13672173585655E-4, -0.00104119649631684
14682	SVSFNHLPDVGYTELK	[3] Phospho (S)|	AT1G08800.1	AT1G08800.1	| Symbols: | Protein of unknown function, DUF593 | chr1:2813578-2817078 REVERSE LENGTH=1113	24	16	0.00736065	0.0398857	22	0.0180473	0.128127	254.278	167.183	2204.62	4079.54	2438.12	3119.94	110.219	102.468	959.58	475.249	925.062	2787.27	24	32	1	1	24.1818	0.051761	0.431596	16	0.0394586	0.237922	2953.86	1741.66	2808.9	3469.75	2010.8	714.068	806.284	216.88	2081.74	711.619	299.301	599.552	3	0.622077	0.00117253
6240	NGVNSPLRSEAGGERY	[5] Phospho (S)|	AT2G05940.1	AT2G05940.1	| Symbols: | Protein kinase superfamily protein | chr2:2287514-2289270 REVERSE LENGTH=462	24	16	0.0166843	0.0594953	22	0.0173647	0.125059	29743.1	24455.3	25668.4	43406.1	38162.9	40869.9	4656.19	1868.53	3663.56	5276.29	3419.12	6248.54	24	20	1	1	24.1818	0.129276	0.523058	12	0.22805	0.457321	39938.2	37486.9	30532.1	51332.6	45432.5	32095	6350.14	4383.18	4128.14	5230.49	7376.02	5026.8	2	2.51723	0.00449271
11459, 1796, 1796	KYSSMPDISGLSMSAR	[4] Phospho (S),[5] Oxidation (M),[13] Oxidation (M)|	AT5G03280.1	AT5G03280.1	| Symbols: EIN2, PIR2, CKR1, ERA3, ORE3, ORE2, ATEIN2 | NRAMP metal ion transporter family protein | chr5:788589-793066 FORWARD LENGTH=1294	24	16	1	1	24.1818	0.815548	0.836202	113865	91685	114046	130180	112817	109355	18752.6	14732	19204.3	20437.5	14798.4	21976.3	28	20	1	1	24.1818	0.379143	0.830001	12	0.223081	0.452307	202543	246893	162086	220177	260539	172167	26157.8	27703.1	27865.7	40413.1	42825.7	24099.6	3, 2, 2	-0.0722519887526468, 0.0912374692629306, 0.0912374692629306	-1.32999553443369E-4, 1.56260470248526E-4, 1.56260470248526E-4
6916	QKLVNEPETEPSSPQR	[13] Phospho (S)|	AT2G46020.2	AT2G46020.2	| Symbols: CHR2, ATBRM, BRM, CHA2 | transcription regulatory protein SNF2, putative | chr2:18923304-18931769 FORWARD LENGTH=2193	24	20	0.0503894	0.114395	24	0.0782331	0.208328	16770.2	14332.7	14061.7	26637.9	20449.4	22478	2405.05	2142.14	1632.44	6367.38	3941.48	999.432	28	32	1	1	24.1818	1	1	19.1111	0.513133	0.683443	24008.1	21964	22132.9	27527.5	28817.3	21171.1	3955.39	3278.29	3045.51	3073.3	2509.38	2230.71	3	-0.661794	-0.00126924
2018	SIPGAPPVTPAGSFGR	[9] Phospho (T)|	AT2G47970.1	AT2G47970.1	| Symbols: | Nuclear pore localisation protein NPL4 | chr2:19629525-19630973 FORWARD LENGTH=413	28	16	0.529745	0.706486	22	0.448506	0.527779	162987	118944	136514	161205	183436	157760	18583.1	26300.2	20017.6	30092.1	26938.7	10330.6	24	32	0.470369	1	26	0.19715	0.624935	16	0.0736594	0.290373	134890	144967	113675	191059	156907	106201	10378.4	22241.1	22486.9	12535.9	14775.6	21103.8	2	-0.458105	-0.000728278
13992, 13992	SGESPSGLMNQYPTQK	[1] Phospho (S),[9] Oxidation (M)| [4] Phospho (S),[9] Oxidation (M)|	AT3G49590.3	AT3G49590.3	| Symbols: | Autophagy-related protein 13 | chr3:18377892-18380104 FORWARD LENGTH=618	12	16	1	1	24.1818	0.123617	0.245269	17340.4	7983.71	10653.6	11308.5	8852.09	9744	3108.4	994.406	1700.83	4312.75	880.99	1397.98	12	32	1	1	24.1818	1	1	19.1111	0.768103	0.865777	20704.9	20058.5	16591.9	17292.6	16995.2	14781.2	3758.95	2032.8	3288.2	1886.57	2606.66	1978.25	2, 2	-1.39361074179791, -1.39361074179791	-0.00253462883983957, -0.00253462883983957
8437	DGSKGSSTASFSYMPR	[3] Phospho (S),[14] Oxidation (M)|	AT5G02290.1	AT5G02290.1	| Symbols: NAK | Protein kinase superfamily protein | chr5:470387-472397 REVERSE LENGTH=389	24	16	0.0979379	0.183649	22	0.111923	0.234189	11944.2	9018.63	14105.1	24795.6	16288.6	16731.4	2787.15	936.566	2478.3	7508.53	4438.9	691.396	28	32	1	1	24.1818	1	1	19.1111	0.460991	0.647264	28943.1	30985.5	26672.9	33732.7	35543.6	24119.8	4784.06	2871.32	4908.14	2193.16	5141.9	4510.96	2	-0.0970987	-0.000172128
1717	DNNVPVSYSGNGIPTK	[7] Phospho (S)|	AT2G32450.1	AT2G32450.1	| Symbols: | Calcium-binding tetratricopeptide family protein | chr2:13778614-13781022 FORWARD LENGTH=802	32	16	0.0598061	0.129449	26	0.146708	0.268356	67672.4	51780	61201.5	78839.5	77853.6	84491.7	2496.66	8278.02	9365.11	12561.4	7432.76	5249.14	24	20	1	1	24.1818	0.769695	1	12	0.0950155	0.32488	83134.2	86803.4	62167.7	99747.1	98314.8	70202	2189.88	10545	11835.9	10033	9525.56	10820.8	2	-2.36472	-0.00411645
25253	SSKPNPFDSDDESDNK	[9] Phospho (S)|	AT5G61210.1	AT5G61210.1	| Symbols: SNAP33, ATSNAP33, SNP33, ATSNAP33B | soluble N-ethylmaleimide-sensitive factor adaptor protein 33 | chr5:24624027-24625366 FORWARD LENGTH=300	28	24	1	1	24.1818	0.378567	0.46483	5622.72	3678.69	4738.64	854.803	5792.79	1700.44	1774.89	3052.27	2074.8	252.044	3335.11	1145.39	16	32	1	1	24.1818	1	1	19.1111	0.656677	0.787592	615.536	850.009	525.738	494.297	804.22	464.308	142.161	291.617	179.877	135.472	179.949	120.25	3	0.464555	0.0008644
1996	NVEKVEEIRSPQTINK	[10] Phospho (S)|	AT4G01290.1	AT4G01290.1	| Symbols: | unknown protein; FUNCTIONS IN: molecular_function unknown; INVOLVED IN: biological_process unknown; LOCATED IN: cellular_component unknown; EXPRESSED IN: 24 plant structures; EXPRESSED DURING: 15 growth stages; Has 1744 Blast hits to 1	24	20	0.0598061	0.129449	22	0.00285279	0.0596211	74952.8	62929.4	58192.7	95637.2	72771.6	70019.1	837.876	5784.77	3972.82	9004.35	5388.52	7678.29	24	32	1	1	24.1818	0.613334	1	12	0.171916	0.401943	88855.4	87494	71753.3	97847.1	96972.2	68063.5	3424.93	7492.18	9837.72	12428.6	12739.4	9890.64	3	-3.50478	-0.0068798
9426	DEETIPMSQSSPYSPK	[7] Oxidation (M),[14] Phospho (S)|	AT3G53520.4	AT3G53520.4	| Symbols: UXS1 | UDP-glucuronic acid decarboxylase 1 | chr3:19841635-19844057 FORWARD LENGTH=458	24	16	0.0979379	0.183649	26	0.312081	0.411499	35996.8	27136.6	41744.2	48129.3	46117.2	46706.4	5174.5	2240.55	7890.41	14523.9	6091.64	5838.58	28	20	0.883287	1	22	1	1	19.1111	0.729434	0.837313	49833.3	48659.7	44154.8	54647.2	56230.1	51759.4	9969.82	3495.3	8125.26	3847.95	3210.38	4444.31	2	-3.24362	-0.0061329
5173, 7023, 7023	DNSVCHEGIITSSSPR	[14] Phospho (S)|	AT4G35560.2	AT4G35560.2	| Symbols: | Transducin/WD40 repeat-like superfamily protein | chr4:16881562-16886878 FORWARD LENGTH=1050	24	16	0.0294923	0.0836928	26	0.240143	0.347234	41748.5	41084.5	42561	75540	52796.4	63295.9	2336.66	1260.53	5737	42182.9	2306.58	1280.86	24	32	1	1	24.1818	0.957595	1	18	0.22211	0.452307	47315.5	41318.4	44167.9	61378.1	47651.1	38917.7	3582.21	5462.87	7069.31	6819.41	5146.04	7845.91	3, 2, 2	0.693579239649713, 0.643787421015885, 0.643787421015885	0.00127463676108164, 0.00118313101984313, 0.00118313101984313
1192, 4038, 1688, 2012	TRSFDDSPPAAAELRR	[3] Phospho (S)|	AT4G11860.1	AT4G11860.1	| Symbols: | Protein of unknown function (DUF544) | chr4:7134237-7138361 REVERSE LENGTH=682	24	16	1	1	24.1818	0.322754	0.419195	288263	209125	262595	307654	292938	301083	19673.6	36784.5	43219.7	59155	21293.9	4031.22	24	20	1	1	24.1818	0.111734	0.50705	12	0.218258	0.450449	367289	347729	280576	424066	396368	307656	35588.7	35714.9	42390.3	3472.84	43103.5	54756.6	3, 2, 2, 2	-3.40930976615488, 0.0595365699724733, 0.336487922863829, -0.362482576589394	-0.00636810583932856, 1.019121225454E-4, 4.89457990852316E-4, -5.83853948455726E-4
8003	SPKPVSPTSNFSDVNK	[6] Phospho (S)|	AT5G03320.1	AT5G03320.1	| Symbols: | Protein kinase superfamily protein | chr5:802759-804242 FORWARD LENGTH=420	32	20	0.0833729	0.164424	26	0.0797773	0.208927	14907.3	13624.8	11883.2	16296.2	16392.8	19555.7	536.235	1567.63	1676.53	2954.32	1696.25	1065.76	28	20	1	1	24.1818	1	1	19.1111	0.567272	0.725383	18957	18950.3	16607.7	23030.8	23508.1	18469.9	2259.8	1686.36	2255.91	2259.24	5423.47	2454.72	2	-0.710332	-0.00126639
10348	TLSSGGGLSIPSLGSR	[3] Phospho (S)|	AT1G07705.2	AT1G07705.2	| Symbols: | NOT2 / NOT3 / NOT5 family | chr1:2382090-2385856 FORWARD LENGTH=614	24	12	0.00477912	0.0341661	26	0.0569895	0.188321	1738.97	2615.61	8215.97	24516.3	18989.1	12202.4	1254.07	1959.57	3049.61	10620.6	7551.13	9477.32	24	32	0.799358	1	22	0.0315355	0.423896	16	0.0116059	0.22065	26166.6	20085	10814.8	36491.6	31549.3	9905.69	5254.94	5729.13	6085.38	4710.12	6638	6700.9	2	-1.01187	-0.00158636
6719	VSNSHLTEESDVLSPR	[14] Phospho (S)|	AT3G17850.1	AT3G17850.1	| Symbols: | Protein kinase superfamily protein | chr3:6109854-6116245 REVERSE LENGTH=1296	28	24	1	1	24.1818	0.573236	0.632333	21401.8	18994.7	21055.6	17688.5	24412.4	22359.7	2162.33	1303.55	2706.87	4252.89	3607.66	2769.11	28	16	0.420343	1	22	0.429056	0.888461	20	0.383849	0.581402	14369.3	12583	13008.7	18146.2	20197.4	13905.4	1452.17	1573.43	1753.24	2687.8	5273.8	1192.6	3	4.33699	0.00801833
8192	SESAPPSMEGSFAALR	[3] Phospho (S),[8] Oxidation (M)|	AT3G20250.1	AT3G20250.1	| Symbols: APUM5, PUM5 | pumilio 5 | chr3:7059098-7062660 REVERSE LENGTH=961	20	16	1	1	24.1818	0.499653	0.569921	32205.2	16536.7	34980.7	22212.2	27067.3	27098.2	6867.16	3455.84	11659	3312.11	3902.03	6951.38	28	12	1	1	24.1818	1	1	19.1111	0.62618	0.769498	43219.9	52554.2	57087.3	51187.7	61498.9	52604.7	7015.53	7204.24	13067.8	5980.45	7740.6	3949.34	2	-0.409575	-0.000709268
16683	SPMGSMPGSFDSPNER	[3] Oxidation (M),[5] Phospho (S),[6] Oxidation (M)|	AT5G61960.1	AT5G61960.1	| Symbols: AML1, ML1 | MEI2-like protein 1 | chr5:24879001-24883483 REVERSE LENGTH=915	24	16	0.00115972	0.0189505	26	0.0136967	0.115213	4415.04	3041.52	7077.73	10902.9	8772.65	8783.79	489.776	519.15	1524.21	4405.85	1796.74	2204.12	28	12	1	1	24.1818	1	1	19.1111	0.810545	0.89001	11864.3	14656.4	13019.6	16207.7	16429.3	12944.1	1996.07	2502.77	4205.14	3412.96	2731.52	1917.35	2	-0.46893	-0.000847196
15584	SLLQTFEAKSSDISSK	[15] Phospho (S)|	AT2G30930.1	AT2G30930.1	| Symbols: | unknown protein; FUNCTIONS IN: molecular_function unknown; INVOLVED IN: biological_process unknown; LOCATED IN: chloroplast, plasma membrane, membrane; EXPRESSED IN: 24 plant structures; EXPRESSED DURING: 14 growth stages; BEST Arabido	24	12	0.0202521	0.0654673	26	0.0999246	0.224592	366.747	1212.33	3298	6599.55	3428.94	3150.18	277.194	1054.78	1647.51	1590.37	1736.46	2634.82	24	32	1	1	24.1818	0.257956	0.705362	14	0.0308426	0.224111	7497.93	5860.64	4837.84	10822.9	7017.06	2482.56	2086.43	839.545	3186.94	1975.87	1520.7	1618.3	3	-0.022798	-4.14891e-05
21516	TESSLQPEGELLPIIN	[4] Phospho (S)|	AT4G04700.1	AT4G04700.1	| Symbols: CPK27 | calcium-dependent protein kinase 27 | chr4:2385276-2387986 REVERSE LENGTH=485	32	16	0.331922	0.48153	22	0.304103	0.403495	94.5394	60.776	6448.26	6924.82	7629.42	11598.9	17.1843	13.6513	3041.8	5358.72	4646.63	11598.9	24	16	1	1	24.1818	0.364339	0.830001	16	0.141166	0.376046	11525.4	4761.49	5687.62	20483.3	17692.7	4838.92	5706.42	3253.68	5294.21	6718.74	5318.69	4769.71	2	0.127106	0.000231189
12131	SISGEDTSDWSNLVKK	[1] Phospho (S)|	AT2G21230.3	AT2G21230.3	| Symbols: | Basic-leucine zipper (bZIP) transcription factor family protein | chr2:9093920-9096059 REVERSE LENGTH=525	24	16	0.00910346	0.0433873	24	0.0179414	0.127982	2892.57	1724.04	3188.48	17044.4	11476.9	11545.8	1300.51	628.096	1231.9	4104.65	3072.93	5680.96	24	20	0.178701	1	22	0.335177	0.780686	20	0.434622	0.622432	13700.8	10746.3	9427.47	19679.8	18651.1	16399.8	1414.68	6027.2	3441.16	3753.5	3205.46	9752.04	2	-0.359063	-0.000662406
881, 4495, 1931, 4374	NLSGKAETMSTNVERK	[3] Phospho (S),[9] Oxidation (M)|	AT5G41950.1	AT5G41950.1	| Symbols: | Tetratricopeptide repeat (TPR)-like superfamily protein | chr5:16785825-16789360 FORWARD LENGTH=565	24	16	0.0503894	0.114395	22	0.049384	0.182828	363427	273658	294913	472846	373288	417534	26015.2	24867.5	39565.7	64279	36780.7	60272.9	12	32	1	1	24.1818	1	1	19.1111	0.610285	0.760571	579192	493870	455677	577880	505906	445307	84058	35970.5	76164.5	79157	52818.9	63536.2	3, 2, 2, 3	-0.219409623589035, -0.3572999733543, -1.91776778453783, 0.0506714165980964	-4.08067847502025E-4, -6.1303918005251E-4, -0.00332109397731983, 8.69397313181253E-5
14974	STVGTPAYIAPEVLSR	[1] Phospho (S)|	AT1G10940.2	AT1G10940.2	| Symbols: | Protein kinase superfamily protein | chr1:3656050-3658170 REVERSE LENGTH=371	32	16	0.0136899	0.0534303	26	0.0902554	0.215634	2997.35	2508.94	4903.9	5330.1	7128.81	7183.69	941.322	950.661	1059.79	342.76	519.445	2660.91	24	32	0.525212	1	22	0.0607067	0.431596	16	0.0488602	0.250549	5502.42	4576.05	4658.41	7635.98	6355.15	3434.2	462.108	524.735	1123.85	1286.09	685.924	1246.3	3	-0.0612958	-0.000106645
[truncated: 760 more rows]
[truncated: 54 more columns]

## Sheet: Phospho II
Peptide and Accessions info						WT statistics							WT Mean value for each time point								WT standard error of the mean for each time point								CCA1-Ox statistics										CCA1-Ox Mean value for each time point							CCA1-Ox standard error of the mean for each time point
[truncated: 1,135 more rows]
[truncated: 79 more columns]

## Sheet: Global I
		WT statistics							WT Mean value for each time point						WT standard error of the mean for each time point						CCA1-Ox statistics							CCA1-Ox Mean value for each time point						CCA1-Ox standard error of the mean for each time point						Protein details			WT normalized abundance
[truncated: 1,897 more rows]
[truncated: 53 more columns]

[truncated: 1 more sheets: Global II]
