# Supplementary material for: The Circadian Clock Gene Circuit Controls Protein and Phosphoprotein Rhythms in Arabidopsis thaliana
Source: Mol Cell Proteomics. 2021 Nov 3;21(1):100172. doi: 10.1016/j.mcpro.2021.100172 (PMC8733343; doi:10.1016/j.mcpro.2021.100172)
Supplement: Supplemental data S5 [file mmc5.zip]

Archive with 1 entries (1 files):
- mcpro_100172_mmc5.rar
