# Supplementary material for: The Circadian Clock Gene Circuit Controls Protein and Phosphoprotein Rhythms in Arabidopsis thaliana
Source: Mol Cell Proteomics. 2021 Nov 3;21(1):100172. doi: 10.1016/j.mcpro.2021.100172 (PMC8733343; doi:10.1016/j.mcpro.2021.100172)
Supplement: Supplemental data S7 [file mmc7.xlsx]

## Sheet: info
This is a comparison between Choudhary et al 2015 (doi: 10.1074/mcp.M114.047183) and the phosphoproteomics datasets in this paper
For comparison, exact peptides and exact modifications were used. This means that for example a peptide with one phosphosite is not matched with a peptide with the same sequence but two or different phosphosites
The same applies for missed cleavages - a peptide with a missed cleavage is not matched with the corresponding peptide without the missed cleavage.
as 'rhythmic' we have here used an FDR corrected ANOVA threshold of 0.1 for all datasets for an unbiased comparison
tab:
comparison in numbers	summary of numbers resulting from comparison (overlap of identified and rhythmic peptides)
complete list Phospho I	complete list of all peptides in Choudhary et al 2015 and the Phospho I dataset, matched where there are matches
complete list Phospho II	same as above for Phospho II
common peptides Phospho I	table of all peptides identified in Choudhary et al 2015 and the Phospho I dataset
common peptides Phospho II	table of all peptides identified in Choudhary et al 2015 and the Phospho II dataset
common rhythmic Phospho I	table of all peptides identified and rhythmic in Choudhary et al 2015 and the Phospho I dataset
common rhythmic Phospho II	table of all peptides identified and rhythmic in Choudhary et al 2015 and the Phospho II dataset
new rhythmic Phospho I	table of all peptides that are newly identified and rhythmic in the Phospho I dataset
new rhythmic Phospho II	table of all peptides that are newly identified and rhythmic in the Phospho II dataset

## Sheet: comparison in numbers
Summary comparison of Choudhary et al 2015 and Phospho I				Summary comparison of Choudhary et al 2015 and Phospho II
	number_of_peptides				number_of_peptides
exactly matching peptides in Choudhary 2015 and Phospho I	422			exactly matching peptides in Choudhary 2015 and Phospho II	378
exactly matching peptides that were rhythmic in Choudhary 2015	122			exactly matching peptides that were rhythmic in Choudhary 2015	102
exactly matching peptides that were rhythmic in Phospho I	40			exactly matching peptides that were rhythmic in Phospho II	7
exactly matching peptides that were rhythmic in Choudhary 2015 and Phospho I	20			exactly matching peptides that were rhythmic in Choudhary 2015 and Phospho II	6
not rhythmic Choudary et al 2015	300			exactly matching and not rhythmic Choudhary 2015	276
of these, rhythmic in JK	20			of these, rhythmic in JK	1
exactly matching peptides that were not rhythmic JK	382			exactly matching peptides that were not rhythmic JK	371
of these, rhythmic in Ch	102			of these, rhythmic in Choudhary 2015	96
only identified in Phospho I	1076			only identified in Phospho II	756
of these, rhythmic	108			of these, rhythmic	7
only identified in Choudhary 2015	1164			only identified in Choudhary 2015	1208
of these, rhythmic	315			of these, rhythmic	335
Fisher's exact test on overlap of ANOVA FDR < 0.1 peptides between both datasets:	0.003134			Fisher's exact test on overlap of ANOVA FDR < 0.1 peptides between both datasets:	0.001886

## Sheet: complete list Phospho I
Choudhary et al 2015										Phospho I
accessions	description	peptide ID	peptide seqence	modifications	modification detail	ANOVA FDR < 0.1 ?	neg. LOG10 (ANOVA FDR)	M/Z	peak time point	accessions	description	peptide ID	peptide sequence	modifications	ANOVA FDR < 0.1 ?	ANOVA p-value (FDR corrected)	m/z	peak time
AT2G37170 AT2G37180 AT3G53420 AT3G53420	Symbols: PIP2B, PIP2;2 | plasma membrane intrinsic protein 2 | chr2:15613624-15614791 REVERSE LENGTH=285	7	SLGSFRSAANV	2 Phospho (ST)	4S:Phospho|7S:Phospho[99.30%]	1	4.39138	634.757	33	AT2G37170 AT2G37180 AT3G53420	| Symbols: PIP2A, PIP2, PIP2;1 | plasma membrane intrinsic protein 2A | chr3:19803906-19805454 REVERSE LENGTH=287	66	SLGSFRSAANV	[4] Phospho (S),[7] Phospho (S)|	NA	0.212733	634.757	24
AT4G27450	Symbols: | Aluminium induced protein with YGL and LRDR motifs | chr4:13727665-13728683 REVERSE LENGTH=250	29	VDSEGVLCGANFK	Phospho (ST)	3S:Phospho[100.00%]	1	5.29402	738.315	33	NA	NA	NA	NA	NA	NA	NA	NA	NA
AT2G27710 AT2G27710 AT2G27710 AT2G27710 AT2G27720 AT2G27720 AT2G27720 AT3G44590 AT3G44590	Symbols: | 60S acidic ribosomal protein family | chr2:11816929-11817670 FORWARD LENGTH=115	40	KEEKEESDDDMGFSLFE	Phospho (ST)	7S:Phospho[100.00%]	1	4.03954	705.944	29	AT2G27710 AT2G27720 AT3G44590	| Symbols: | 60S acidic ribosomal protein family | chr2:11816929-11817670 FORWARD LENGTH=115	141, 5142, 23, 141, 12730, 39, 5142, 39, 12730, 1106, 491, 491, 15669, 23, 1106, 15669	KEEKEESDDDMGFSLFE	[7] Phospho (S)|	NA	0.200695	1057.91	28
AT1G35580 AT1G35580 AT1G35580	Symbols: CINV1 | cytosolic invertase 1 | chr1:13122460-13124808 REVERSE LENGTH=551	58	AVGSHCSLSEMDDLDLTR	2 Phospho (ST)	4S:Phospho|7S:Phospho[88.40%]	1	4.6733	722.948	25	AT1G35580	| Symbols: CINV1 | cytosolic invertase 1 | chr1:13122460-13124808 REVERSE LENGTH=551	20221, 16305	AVGSHCSLSEMDDLDLTR	[4] Phospho (S),[7] Phospho (S)|	NA	0.771316	722.615	24
AT2G27710 AT2G27710 AT2G27710 AT2G27710 AT2G27720 AT2G27720 AT2G27720 AT3G44590 AT3G44590	Symbols: | 60S acidic ribosomal protein family | chr2:11816929-11817670 FORWARD LENGTH=115	61	EEKEESDDDMGFSLFE	Phospho (ST)	6S:Phospho[99.97%]	1	3.60495	994.364	25	NA	NA	NA	NA	NA	NA	NA	NA	NA
AT3G15450	Symbols: | Aluminium induced protein with YGL and LRDR motifs | chr3:5213050-5213998 FORWARD LENGTH=253	64	IDSEGVLCGASFK	Phospho (ST)	3S:Phospho[100.00%]	1	7.68961	731.817	33	AT3G15450	| Symbols: | Aluminium induced protein with YGL and LRDR motifs | chr3:5213050-5213998 FORWARD LENGTH=253	8377	IDSEGVLCGASFK	[3] Phospho (S)|	NA	0.193886	731.818	12
AT4G27450	Symbols: | Aluminium induced protein with YGL and LRDR motifs | chr4:13727665-13728683 REVERSE LENGTH=250	86	RGSEANWSL	Phospho (ST)	3S:Phospho[99.77%]	1	3.77629	550.232	33	AT4G27450	| Symbols: | Aluminium induced protein with YGL and LRDR motifs | chr4:13727665-13728683 REVERSE LENGTH=250	2090	RGSEANWSL	[3] Phospho (S)|	NA	0.132616	550.231	12
AT3G27170 AT5G40890	Symbols: CLC-B, ATCLC-B | chloride channel B | chr3:10024147-10026921 FORWARD LENGTH=780	124	TLSSTPLALVGAK	Phospho (ST)	3S:Phospho[97.92%]	1	4.89158	669.357	25	AT3G27170 AT5G40890	| Symbols: ATCLC-A, CLC-A, CLCA, ATCLCA | chloride channel A | chr5:16381645-16384999 REVERSE LENGTH=775	749	TLSSTPLALVGAK	[3] Phospho (S)|	1	0.0869411	669.357	28
AT4G02450	Symbols: | HSP20-like chaperones superfamily protein | chr4:1073987-1075765 REVERSE LENGTH=241	157	LMGGMGGMGGMGGLEGLGGMGGMGGMGGMGGMGGMEEFEDSDDEEETAK	10 Oxidation (M)|Phospho (ST)	2M:Oxidation|5M:Oxidation|8M:Oxidation|11M:Oxidation|20M:Oxidation|23M:Oxidation|26M:Oxidation|29M:Oxidation|32M:Oxidation|35M:Oxidation|41S:Phospho[89.07%]	1	3.59627	978.945	37	AT4G02450	| Symbols: | HSP20-like chaperones superfamily protein | chr4:1073987-1075765 REVERSE LENGTH=241	2942, 11387	LMGGMGGMGGMGGLEGLGGMGGMGGMGGMGGMGGMEEFEDSDDEEETAK	[2] Oxidation (M),[5] Oxidation (M),[8] Oxidation (M),[11] Oxidation (M),[20] Oxidation (M),[23] Oxidation (M),[26] Oxidation (M),[29] Oxidation (M),[32] Oxidation (M),[35] Oxidation (M),[41] Phospho (S)|	NA	0.123181	1222.93	24
AT4G31700 AT4G31700	Symbols: RPS6, RPS6A | ribosomal protein S6 | chr4:15346306-15347714 REVERSE LENGTH=250	163	SRLSSAAAKPSVTA	2 Phospho (ST)	1S:Phospho|5S:Phospho[49.79%]	1	4.14203	753.341	29	AT4G31700	| Symbols: RPS6, RPS6A | ribosomal protein S6 | chr4:15346306-15347714 REVERSE LENGTH=250	81	SRLSSAAAKPSVTA	[1] Phospho (S),[5] Phospho (S)|	1	5.26e-08	753.341	28
AT5G60660	Symbols: PIP2F, PIP2;4 | plasma membrane intrinsic protein 2;4 | chr5:24375673-24376939 REVERSE LENGTH=291	166	ALGSFGSFGSFR	2 Phospho (ST)	7S:Phospho|10S:Phospho[96.25%]	1	3.5427	696.772	37	NA	NA	NA	NA	NA	NA	NA	NA	NA
AT5G19770 AT5G19780	Symbols: TUA3 | tubulin alpha-3 | chr5:6682761-6684474 REVERSE LENGTH=450	192	TVQFVDWCPTGFK	Phospho (ST)	10T:Phospho[100.00%]	1	3.34873	832.862	25	AT5G19770	| Symbols: TUA3 | tubulin alpha-3 | chr5:6682761-6684474 REVERSE LENGTH=450	1475	TVQFVDWCPTGFK	[10] Phospho (T)|	1	0.0839701	832.863	24
AT4G33050 AT4G33050 AT4G33050 AT4G33050	Symbols: EDA39 | calmodulin-binding family protein | chr4:15945235-15946736 REVERSE LENGTH=374	198	SLSFNSWEVPK	Phospho (ST)	3S:Phospho[97.96%]	1	3.01875	687.31	25	NA	NA	NA	NA	NA	NA	NA	NA	NA
AT4G39680 AT4G39680	Symbols: | SAP domain-containing protein | chr4:18414604-18416938 REVERSE LENGTH=633	215	LNLDRSSGDESMEDEPETK	3 Phospho (ST)	6S:Phospho|7S:Phospho|11S:Phospho[98.88%]	1	4.80575	798.283	25	NA	NA	NA	NA	NA	NA	NA	NA	NA
AT4G16146	Symbols: | cAMP-regulated phosphoprotein 19-related protein | chr4:9142663-9144356 REVERSE LENGTH=102	236	AFFDSADWALLK	Phospho (ST)	5S:Phospho[100.00%]	1	4.42227	732.333	41	AT4G16146	| Symbols: | cAMP-regulated phosphoprotein 19-related protein | chr4:9142663-9144356 REVERSE LENGTH=102	40452	AFFDSADWALLK	[5] Phospho (S)|	NA	0.189602	732.335	24
AT3G47470	Symbols: LHCA4, CAB4 | light-harvesting chlorophyll-protein complex I subunit A4 | chr3:17493622-17494773 REVERSE LENGTH=251	278	DLSFTSIGSSAK	Phospho (ST)	3S:Phospho[98.63%]	1	12.7659	646.792	29	AT3G47470	| Symbols: LHCA4, CAB4 | light-harvesting chlorophyll-protein complex I subunit A4 | chr3:17493622-17494773 REVERSE LENGTH=251	715	DLSFTSIGSSAK	[3] Phospho (S)|	1	3.97e-06	646.792	28
AT5G03660 AT5G03660	Symbols: | Family of unknown function (DUF662) | chr5:938068-939811 FORWARD LENGTH=173	303	DQLSESMSFSSQMK	2 Oxidation (M)|Phospho (ST)	7M:Oxidation|8S:Phospho|13M:Oxidation[99.27%]	1	4.39244	858.827	37	NA	NA	NA	NA	NA	NA	NA	NA	NA
AT4G01090	Symbols: | Protein of unknown function (DUF3133) | chr4:470834-473248 REVERSE LENGTH=714	323	APEPAAPDNASLLELFEYSNVNR	Phospho (ST)	19S:Phospho[91.71%]	1	5.12022	866.742	29	NA	NA	NA	NA	NA	NA	NA	NA	NA
AT1G74690	Symbols: IQD31 | IQ-domain 31 | chr1:28061498-28063924 REVERSE LENGTH=587	327	SGGMLETQNVGPEEISDDEIELPEGK	Phospho (ST)	16S:Phospho[99.98%]	1	3.16631	952.083	25	AT1G74690	| Symbols: IQD31 | IQ-domain 31 | chr1:28061498-28063924 REVERSE LENGTH=587	5506, 834, 8114	SGGMLETQNVGPEEISDDEIELPEGK	[16] Phospho (S)|	NA	0.141731	951.751	24
AT2G33830 AT2G33830	Symbols: | Dormancy/auxin associated family protein | chr2:14309768-14310286 REVERSE LENGTH=106	354	TVAAVAGSPGTPTTPGSAR	Phospho (ST)	11T:Phospho[91.05%]	1	5.89929	889.928	37	AT2G33830	| Symbols: | Dormancy/auxin associated family protein | chr2:14309768-14310286 REVERSE LENGTH=108	1348, 43281	TVAAVAGSPGTPTTPGSAR	[11] Phospho (T)|	1	1.72e-06	889.427	12
AT1G64500	Symbols: | Glutaredoxin family protein | chr1:23953270-23954376 FORWARD LENGTH=368	357	SASFHTLDELEVR	Phospho (ST)	3S:Phospho[69.64%]	1	3.36931	528.575	25	NA	NA	NA	NA	NA	NA	NA	NA	NA
AT2G17290 AT4G35310	Symbols: CPK6, ATCDPK3, ATCPK6 | Calcium-dependent protein kinase family protein | chr2:7517005-7519239 FORWARD LENGTH=544	361	NSLNISMR	2 Phospho (ST)	2S:Phospho|6S:Phospho[100.00%]	1	3.14586	547.708	25	NA	NA	NA	NA	NA	NA	NA	NA	NA
AT5G20280	Symbols: ATSPS1F, SPS1F | sucrose phosphate synthase 1F | chr5:6844994-6849997 REVERSE LENGTH=1043	406	EATADMSEEFSEGEK	2 Phospho (ST)	7S:Phospho|11S:Phospho[99.46%]	1	4.09045	910.804	25	NA	NA	NA	NA	NA	NA	NA	NA	NA
AT1G35580 AT1G35580 AT1G35580	Symbols: CINV1 | cytosolic invertase 1 | chr1:13122460-13124808 REVERSE LENGTH=551	407	SMSELSTGYSR	2 Phospho (ST)	1S:Phospho|7T:Phospho[47.44%]	1	3.15552	689.235	25	NA	NA	NA	NA	NA	NA	NA	NA	NA
AT5G58950	Symbols: | Protein kinase superfamily protein | chr5:23801136-23803025 REVERSE LENGTH=525	424	SVSPSPQMAVPDVFK	Phospho (ST)	3S:Phospho[97.39%]	1	3.35476	834.888	25	NA	NA	NA	NA	NA	NA	NA	NA	NA
AT5G40890	Symbols: ATCLC-A, CLC-A, CLCA, ATCLCA | chloride channel A | chr5:16381645-16384999 REVERSE LENGTH=775	463	HRTLSSTPLALVGAK	2 Phospho (ST)	3T:Phospho|5S:Phospho[97.48%]	1	6.51085	570.949	25	AT5G40890	| Symbols: ATCLC-A, CLC-A, CLCA, ATCLCA | chloride channel A | chr5:16381645-16384999 REVERSE LENGTH=775	1783	HRTLSSTPLALVGAK	[3] Phospho (T),[5] Phospho (S)|	1	0.099781	855.921	24
AT5G42870 AT5G42870	Symbols: ATPAH2, PAH2 | phosphatidic acid phosphohydrolase 2 | chr5:17185719-17189681 REVERSE LENGTH=930	464	LVGSLPIMR	Oxidation (M)|Phospho (ST)	4S:Phospho|8M:Oxidation[100.00%]	1	3.45424	541.277	37	AT5G42870	| Symbols: ATPAH2, PAH2 | phosphatidic acid phosphohydrolase 2 | chr5:17185719-17189681 REVERSE LENGTH=930	522, 4049	LVGSLPIMR	[4] Phospho (S),[8] Oxidation (M)|	NA	0.131626	541.277	24
AT2G21470 AT2G21470 AT2G21470	Symbols: SAE2, ATSAE2, EMB2764 | SUMO-activating enzyme 2 | chr2:9198752-9202136 FORWARD LENGTH=625	468	ETENVESEDDDIMEVENPMMVSK	3 Oxidation (M)|Phospho (ST)	7S:Phospho|13M:Oxidation|19M:Oxidation|20M:Oxidation[99.45%]	1	4.76498	933.692	37	AT2G21470	| Symbols: SAE2, ATSAE2, EMB2764 | SUMO-activating enzyme 2 | chr2:9198752-9202136 FORWARD LENGTH=700	16751	ETENVESEDDDIMEVENPMMVSK	[7] Phospho (S),[13] Oxidation (M),[19] Oxidation (M),[20] Oxidation (M)|	NA	0.914799	933.36	28
AT4G22890 AT4G22890 AT4G22890	Symbols: PGR5-LIKE A | PGR5-LIKE A | chr4:12007157-12009175 FORWARD LENGTH=324	470	ATTEQSGPVGGDNVDSNVLPYCSINK	Phospho (ST)	3T:Phospho[49.91%]	1	4.28578	935.081	29	NA	NA	NA	NA	NA	NA	NA	NA	NA
AT5G20280	Symbols: ATSPS1F, SPS1F | sucrose phosphate synthase 1F | chr5:6844994-6849997 REVERSE LENGTH=1043	474	FSFDGSGNDNYMNQEGSSMDR	2 Oxidation (M)|Phospho (ST)	2S:Phospho|12M:Oxidation|19M:Oxidation[99.95%]	1	4.39396	824.292	37	NA	NA	NA	NA	NA	NA	NA	NA	NA
AT3G13300 AT3G13300	Symbols: VCS | Transducin/WD40 repeat-like superfamily protein | chr3:4304085-4309949 FORWARD LENGTH=1344	510	DSNVTPDDDVSGMRSPSAFFK	Oxidation (M)|Phospho (ST)	13M:Oxidation|17S:Phospho[82.72%]	1	4.50211	790.332	37	NA	NA	NA	NA	NA	NA	NA	NA	NA
AT1G28330 AT1G28330 AT1G28330 AT1G28330 AT1G28330	Symbols: DRM1, DYL1 | dormancy-associated protein-like 1 | chr1:9934252-9935216 REVERSE LENGTH=122	516	ITTQPINIR	Phospho (ST)	3T:Phospho[98.40%]	1	7.02776	568.297	37	NA	NA	NA	NA	NA	NA	NA	NA	NA
AT1G22530	Symbols: PATL2 | PATELLIN 2 | chr1:7955773-7958326 REVERSE LENGTH=683	519	EILQSESFK	Phospho (ST)	7S:Phospho[97.97%]	1	2.98904	580.765	37	NA	NA	NA	NA	NA	NA	NA	NA	NA
AT2G40080	Symbols: ELF4 | Protein of unknown function (DUF1313) | chr2:16734545-16734880 REVERSE LENGTH=111	548	SLIQQVNDNHQSR	Phospho (ST)	1S:Phospho[100.00%]	1	6.48261	540.249	37	NA	NA	NA	NA	NA	NA	NA	NA	NA
AT5G57350 AT5G57350	Symbols: AHA3, ATAHA3, HA3 | H(+)-ATPase 3 | chr5:23231208-23236381 REVERSE LENGTH=949	587	TLHGLQNTETANVVPER	Phospho (ST)	1T:Phospho[95.89%]	1	4.80324	653.983	29	AT5G57350	| Symbols: AHA3, ATAHA3, HA3 | H(+)-ATPase 3 | chr5:23231208-23236381 REVERSE LENGTH=949	4381, 1580	TLHGLQNTETANVVPER	[1] Phospho (T)|	NA	0.145084	979.969	28
AT5G10470 AT5G10470	Symbols: GRIMP, KCA1, KAC1 | kinesin like protein for actin based chloroplast movement 1 | chr5:3290121-3297248 REVERSE LENGTH=1273	603	SMAVSTQVLSPSLR	Oxidation (M)|Phospho (ST)	2M:Oxidation|10S:Phospho[93.08%]	1	3.68436	786.378	41	AT5G10470	| Symbols: KAC1 | kinesin like protein for actin based chloroplast movement 1 | chr5:3290121-3297248 REVERSE LENGTH=1274	1432, 8207	SMAVSTQVLSPSLR	[2] Oxidation (M),[10] Phospho (S)|	NA	0.275782	786.378	24
AT3G50500 AT3G50500	Symbols: SPK-2-2, SNRK2-2, SNRK2.2, SRK2D | SNF1-related protein kinase 2.2 | chr3:18741805-18743904 REVERSE LENGTH=362	614	STVGTPAYIAPEILLR	Phospho (ST)	2T:Phospho[47.30%]	1	3.56378	891.466	45	AT3G50500	| Symbols: SNRK2.2 | SNF1-related protein kinase 2.2 | chr3:18741805-18743904 REVERSE LENGTH=369	8513	STVGTPAYIAPEILLR	[2] Phospho (T)|	NA	0.235634	890.966	32
AT2G32120 AT2G32120	Symbols: HSP70T-2 | heat-shock protein 70T-2 | chr2:13651720-13653411 REVERSE LENGTH=563	620	LMPEPTAIALLYAQQQQMTTHDNMGSGSER	3 Oxidation (M)|Phospho (ST)	2M:Oxidation|18M:Oxidation|24M:Oxidation|28S:Phospho[45.00%]	1	4.39327	862.882	37	NA	NA	NA	NA	NA	NA	NA	NA	NA
AT1G07320	Symbols: RPL4 | ribosomal protein L4 | chr1:2249190-2250189 FORWARD LENGTH=282	632	YGVDAVEEEDDDEDETEGSEEA	Phospho (ST)	19S:Phospho[98.92%]	1	3.28171	1256.93	37	NA	NA	NA	NA	NA	NA	NA	NA	NA
AT5G47560	Symbols: ATTDT, ATSDAT, TDT | tonoplast dicarboxylate transporter | chr5:19287895-19290347 REVERSE LENGTH=540	647	LPSSSSTTEVVHPAVGK	2 Phospho (ST)	6S:Phospho|7T:Phospho[7.16%]	1	3.60853	619.613	25	NA	NA	NA	NA	NA	NA	NA	NA	NA
AT2G38140	Symbols: PSRP4 | plastid-specific ribosomal protein 4 | chr2:15980948-15981459 FORWARD LENGTH=118	648	IDIDESLFSN	Phospho (ST)	9S:Phospho[100.00%]	1	5.00106	616.758	37	NA	NA	NA	NA	NA	NA	NA	NA	NA
AT5G40450	Symbols: | unknown protein; FUNCTIONS IN: molecular_function unknown; INVOLVED IN: biological_process unknown; LOCATED IN: chloroplast, plasma membrane; EXPRESSED IN: 24 plant structures; EXPRESSED DURING: 13 growth stages; Has 30201 Blast hits to	668	DDKTSPDSIVMVEAK	Phospho (ST)	5S:Phospho[94.68%]	1	3.03385	857.883	25	NA	NA	NA	NA	NA	NA	NA	NA	NA
AT2G32240	Symbols: | FUNCTIONS IN: molecular_function unknown; INVOLVED IN: response to cadmium ion; LOCATED IN: plasma membrane; EXPRESSED IN: 25 plant structures; EXPRESSED DURING: 13 growth stages; CONTAINS InterPro DOMAIN/s: Prefoldin (InterPro:IPR00905	679	DIDLSFSSPTK	Phospho (ST)	8S:Phospho[94.08%]	1	3.06412	645.286	25	NA	NA	NA	NA	NA	NA	NA	NA	NA
AT2G20330	Symbols: | Transducin/WD40 repeat-like superfamily protein | chr2:8772888-8775518 REVERSE LENGTH=648	681	GLGNINDSDDEGDMIGPPPPPPAAR	Oxidation (M)|Phospho (ST)	8S:Phospho|14M:Oxidation[100.00%]	1	3.15881	867.044	37	NA	NA	NA	NA	NA	NA	NA	NA	NA
AT5G52310	Symbols: COR78, LTI78, RD29A, LTI140 | low-temperature-responsive protein 78 (LTI78) / desiccation-responsive protein 29A (RD29A) | chr5:21240929-21243326 FORWARD LENGTH=710	697	SPHSVEESPQSLGSTVVPVQK	Phospho (ST)	4S:Phospho[53.98%]	1	3.0339	758.367	37	NA	NA	NA	NA	NA	NA	NA	NA	NA
AT5G66880	Symbols: SNRK2-3, SNRK2.3, SRK2I | sucrose nonfermenting 1(SNF1)-related protein kinase 2.3 | chr5:26710697-26712732 FORWARD LENGTH=361	717	STVGTPAYIAPEVLLR	Phospho (ST)	2T:Phospho[49.66%]	1	4.03333	884.459	37	AT5G66880	| Symbols: SNRK2-3, SNRK2.3, SRK2I | sucrose nonfermenting 1(SNF1)-related protein kinase 2.3 | chr5:26710697-26712732 FORWARD LENGTH=361	11099	STVGTPAYIAPEVLLR	[2] Phospho (T)|	NA	0.498243	883.958	24
AT1G53730 AT1G53730	Symbols: SRF6 | STRUBBELIG-receptor family 6 | chr1:20061771-20065475 FORWARD LENGTH=719	729	SFDDEDSTRKPIAVK	2 Phospho (ST)	1S:Phospho|7S:Phospho[83.23%]	1	4.36054	623.601	25	NA	NA	NA	NA	NA	NA	NA	NA	NA
AT5G49760	Symbols: | Leucine-rich repeat protein kinase family protein | chr5:20216679-20221052 FORWARD LENGTH=953	821	EIENIMQLAGLNPNSDSATSSR	Oxidation (M)|Phospho (ST)	6M:Oxidation|19T:Phospho[34.22%]	1	4.07653	815.365	37	NA	NA	NA	NA	NA	NA	NA	NA	NA
AT3G27170 AT5G40890	Symbols: ATCLC-A, CLC-A, CLCA, ATCLCA | chloride channel A | chr5:16381645-16384999 REVERSE LENGTH=775	841	TLSSTPLALVGAK	2 Phospho (ST)	1T:Phospho|4S:Phospho[46.05%]	1	4.33094	709.34	45	NA	NA	NA	NA	NA	NA	NA	NA	NA
AT1G51140	Symbols: | basic helix-loop-helix (bHLH) DNA-binding superfamily protein | chr1:18943802-18945613 REVERSE LENGTH=379	876	AMSPISEVDVKPGFSSR	Oxidation (M)|Phospho (ST)	2M:Oxidation|3S:Phospho[99.96%]	1	4.36462	635.294	37	AT1G51140	| Symbols: | basic helix-loop-helix (bHLH) DNA-binding superfamily protein | chr1:18943802-18945613 REVERSE LENGTH=379	8042, 4144	AMSPISEVDVKPGFSSR	[2] Oxidation (M),[3] Phospho (S)|	NA	0.857965	951.936	24
AT5G20190	Symbols: | Tetratricopeptide repeat (TPR)-like superfamily protein | chr5:6814093-6815171 FORWARD LENGTH=290	887	SASTPLLNSLVHVSSPR	2 Phospho (ST)	3S:Phospho|14S:Phospho[32.72%]	1	4.30168	642.637	33	NA	NA	NA	NA	NA	NA	NA	NA	NA
AT2G35530	Symbols: bZIP16, AtbZIP16 | basic region/leucine zipper transcription factor 16 | chr2:14923280-14926025 REVERSE LENGTH=409	894	GSLGSLNMITGK	Phospho (ST)	2S:Phospho[99.97%]	1	6.3802	629.299	25	NA	NA	NA	NA	NA	NA	NA	NA	NA
AT4G25730	Symbols: | FtsJ-like methyltransferase family protein | chr4:13102906-13106718 REVERSE LENGTH=821	902	IDYDSDMNEEK	Phospho (ST)	5S:Phospho[99.99%]	1	4.40329	719.758	25	NA	NA	NA	NA	NA	NA	NA	NA	NA
AT3G63460 AT3G63460 AT3G63460	Symbols: | transducin family protein / WD-40 repeat family protein | chr3:23431009-23437241 REVERSE LENGTH=1104	959	DFMPSDTDFSTK	Oxidation (M)|2 Phospho (ST)	3M:Oxidation|5S:Phospho|10S:Phospho[46.15%]	1	3.22245	783.758	37	NA	NA	NA	NA	NA	NA	NA	NA	NA
AT5G16880 AT5G16880	Symbols: | Target of Myb protein 1 | chr5:5549658-5551274 FORWARD LENGTH=407	963	GGFHGGGGSGDDMMDDLDEMIFGK	3 Oxidation (M)|Phospho (ST)	9S:Phospho|13M:Oxidation|14M:Oxidation|20M:Oxidation[100.00%]	1	4.69961	858.648	37	NA	NA	NA	NA	NA	NA	NA	NA	NA
AT1G20200	Symbols: EMB2719, HAP15 | PAM domain (PCI/PINT associated module) protein | chr1:7001409-7004154 REVERSE LENGTH=488	974	DNNTPSQSIISSSTSTMQNLK	Oxidation (M)|Phospho (ST)	4T:Phospho|17M:Oxidation[42.23%]	1	3.56595	784.014	37	NA	NA	NA	NA	NA	NA	NA	NA	NA
AT4G32340	Symbols: | Tetratricopeptide repeat (TPR)-like superfamily protein | chr4:15612741-15614219 REVERSE LENGTH=238	995	SASSLDLNLR	Phospho (ST)	3S:Phospho[96.20%]	1	5.25967	578.273	33	AT4G32340	| Symbols: | Tetratricopeptide repeat (TPR)-like superfamily protein | chr4:15612741-15614219 REVERSE LENGTH=238	15668	SASSLDLNLR	[3] Phospho (S)|	1	0.00110708	578.274	12
AT1G51140	Symbols: | basic helix-loop-helix (bHLH) DNA-binding superfamily protein | chr1:18943802-18945613 REVERSE LENGTH=379	1032	SLSDIEQLLSDSIPCK	Phospho (ST)	3S:Phospho[49.46%]	1	3.15977	629.294	45	NA	NA	NA	NA	NA	NA	NA	NA	NA
AT3G23920	Symbols: BAM1, BMY7, TR-BAMY | beta-amylase 1 | chr3:8641722-8644199 FORWARD LENGTH=575	1043	AHGTDPSPPMSPILGATR	2 Phospho (ST)	7S:Phospho|11S:Phospho[99.61%]	1	3.11146	983.421	25	AT3G23920	| Symbols: BAM1, BMY7, TR-BAMY | beta-amylase 1 | chr3:8641722-8644199 FORWARD LENGTH=575	3377, 5929, 3622	AHGTDPSPPMSPILGATR	[7] Phospho (S),[10] Oxidation (M),[11] Phospho (S)|	NA	0.350906	990.918	28
AT4G24280	Symbols: cpHsc70-1 | chloroplast heat shock protein 70-1 | chr4:12590094-12593437 FORWARD LENGTH=718	1044	GGDGDDVIDADFTDSQ	Phospho (ST)	15S:Phospho[50.00%]	1	3.78934	853.806	37	NA	NA	NA	NA	NA	NA	NA	NA	NA
AT4G26850 AT5G55120	Symbols: VTC2 | mannose-1-phosphate guanylyltransferase (GDP)s;GDP-galactose:mannose-1-phosphate guanylyltransferases;GDP-galactose:glucose-1-phosphate guanylyltransferases;GDP-galactose:myoinositol-1-phosphate guanylyltransferases;glucose-1-phosph	1091	RVPTVVSNYQK	Phospho (ST)	4T:Phospho[97.65%]	1	6.05847	685.844	45	NA	NA	NA	NA	NA	NA	NA	NA	NA
AT5G10360 AT5G10360	Symbols: EMB3010, RPS6B | Ribosomal protein S6e | chr5:3258734-3260142 REVERSE LENGTH=249	1099	LSSAPAKPVAA	Phospho (ST)	3S:Phospho[56.47%]	1	3.63689	546.279	29	NA	NA	NA	NA	NA	NA	NA	NA	NA
AT1G28330 AT1G28330 AT1G28330 AT1G28330 AT1G28330	Symbols: DRM1, DYL1 | dormancy-associated protein-like 1 | chr1:9934252-9935216 REVERSE LENGTH=122	1171	SLTMPAAVSPGTPTTPTTPTTPRK	Oxidation (M)|2 Phospho (ST)	1S:Phospho|4M:Oxidation|21T:Phospho[100.00%]	1	5.35803	863.069	37	NA	NA	NA	NA	NA	NA	NA	NA	NA
AT5G24890	Symbols: | unknown protein; FUNCTIONS IN: molecular_function unknown; INVOLVED IN: biological_process unknown; LOCATED IN: cellular_component unknown; EXPRESSED IN: 24 plant structures; EXPRESSED DURING: 13 growth stages; BEST Arabidopsis thaliana	1214	SRSCFALSDLIEEEDDDDDQ	Phospho (ST)	3S:Phospho[64.15%]	1	3.44008	1220.46	29	AT5G24890	| Symbols: | unknown protein; FUNCTIONS IN: molecular_function unknown; INVOLVED IN: biological_process unknown; LOCATED IN: cellular_component unknown; EXPRESSED IN: 24 plant structures; EXPRESSED DURING: 13 growth stages; BEST Arabidopsis thalian	19200	SRSCFALSDLIEEEDDDDDQ	[3] Phospho (S)|	NA	0.623088	1219.96	24
AT1G14280	Symbols: PKS2 | phytochrome kinase substrate 2 | chr1:4877657-4878985 FORWARD LENGTH=442	1252	SLEIFGSPLIEK	2 Phospho (ST)	1S:Phospho|7S:Phospho[100.00%]	1	7.98092	746.84	25	NA	NA	NA	NA	NA	NA	NA	NA	NA
AT4G30890 AT4G30890 AT4G30890	Symbols: UBP24 | ubiquitin-specific protease 24 | chr4:15036383-15038825 REVERSE LENGTH=551	1265	TDPIGLDNLSMSDGESDPVYK	Phospho (ST)	12S:Phospho[99.00%]	1	3.1546	1167.5	25	AT4G30890	| Symbols: UBP24 | ubiquitin-specific protease 24 | chr4:15036383-15038825 REVERSE LENGTH=551	10228, 2889, 2905	TDPIGLDNLSMSDGESDPVYK	[12] Phospho (S)|	NA	0.198623	1166.99	24
AT1G48410 AT1G48410 AT1G48410	Symbols: AGO1 | Stabilizer of iron transporter SufD / Polynucleotidyl transferase | chr1:17886285-17891892 REVERSE LENGTH=1048	1272	FYMEPETSDSGSMASGSMAR	3 Oxidation (M)|Phospho (ST)	3M:Oxidation|8S:Phospho|13M:Oxidation|18M:Oxidation[36.36%]	1	3.06264	757.276	41	AT1G48410	| Symbols: AGO1 | Stabilizer of iron transporter SufD / Polynucleotidyl transferase | chr1:17886285-17891892 REVERSE LENGTH=1050	13246, 16199, 16199	FYMEPETSDSGSMASGSMAR	[3] Oxidation (M),[8] Phospho (S),[13] Oxidation (M),[18] Oxidation (M)|	NA	0.19169	1134.91	24
AT5G47880 AT5G47880	Symbols: ERF1-1 | eukaryotic release factor 1-1 | chr5:19386555-19387865 REVERSE LENGTH=436	1277	YQLDMTAFDSEDGEALDDDSE	Oxidation (M)|2 Phospho (ST)	5M:Oxidation|10S:Phospho|20S:Phospho[99.06%]	1	4.21109	1271.92	37	NA	NA	NA	NA	NA	NA	NA	NA	NA
AT1G45249 AT1G45249 AT1G45249 AT1G49720 AT1G49720 AT3G19290 AT3G19290 AT3G19290 AT4G34000 AT4G34000 AT4G34000	Symbols: ABF2, AREB1, ATAREB1 | abscisic acid responsive elements-binding factor 2 | chr1:17165420-17167415 REVERSE LENGTH=416	1285	DFGSMNMDELLK	2 Oxidation (M)|Phospho (ST)	4S:Phospho|5M:Oxidation|7M:Oxidation[100.00%]	1	9.69841	756.293	37	NA	NA	NA	NA	NA	NA	NA	NA	NA
AT5G49910	Symbols: CPHSC70-2EAT SHOCK PROTEIN 70-2, HSC70-7, cpHsc70-2 | chloroplast heat shock protein 70-2 | chr5:20303470-20306295 FORWARD LENGTH=718	1290	GGDNGGDVIDADFTDSN	Phospho (ST)	14T:Phospho[85.93%]	1	3.91636	875.318	37	NA	NA	NA	NA	NA	NA	NA	NA	NA
AT3G07650 AT3G07650 AT3G07650 AT3G07650	Symbols: COL9 | CONSTANS-like 9 | chr3:2442494-2443901 FORWARD LENGTH=372	1303	AGEAYDYDPLTPTRSY	2 Phospho (ST)	11T:Phospho|15S:Phospho[50.89%]	1	9.28787	990.379	41	NA	NA	NA	NA	NA	NA	NA	NA	NA
AT5G18230 AT5G18230	Symbols: | transcription regulator NOT2/NOT3/NOT5 family protein | chr5:6021610-6027031 REVERSE LENGTH=843	1306	VGIPNQPQPSQPPSPIPANGSR	Phospho (ST)	14S:Phospho[80.14%]	1	4.17849	773.714	25	NA	NA	NA	NA	NA	NA	NA	NA	NA
AT3G63460 AT3G63460 AT3G63460	Symbols: | transducin family protein / WD-40 repeat family protein | chr3:23431009-23437241 REVERSE LENGTH=1104	1321	DFMPSDTDFSTK	Oxidation (M)|Phospho (ST)	3M:Oxidation|11T:Phospho[49.60%]	1	3.28635	743.775	37	NA	NA	NA	NA	NA	NA	NA	NA	NA
AT5G60100 AT5G60100 AT5G60100	Symbols: APRR3, PRR3 | pseudo-response regulator 3 | chr5:24198215-24200502 REVERSE LENGTH=495	1386	SSGNSQVESKAPSSNR	3 Phospho (ST)	1S:Phospho|2S:Phospho|14S:Phospho[95.89%]	1	4.01553	938.342	25	NA	NA	NA	NA	NA	NA	NA	NA	NA
AT2G24550	Symbols: | unknown protein; BEST Arabidopsis thaliana protein match is: unknown protein (TAIR:AT4G31510.1); Has 219 Blast hits to 219 proteins in 33 species: Archae - 0; Bacteria - 0; Metazoa - 16; Fungi - 2; Plants - 184; Viruses - 0; Other Eukar	1395	SFGNLMEAASK	Phospho (ST)	1S:Phospho[100.00%]	1	4.22547	617.762	25	NA	NA	NA	NA	NA	NA	NA	NA	NA
AT2G42280 AT2G42280	Symbols: | basic helix-loop-helix (bHLH) DNA-binding superfamily protein | chr2:17611428-17613163 REVERSE LENGTH=359	1428	SAPSSVLAAFVDDDK	Phospho (ST)	1S:Phospho[99.91%]	1	4.179	801.357	37	NA	NA	NA	NA	NA	NA	NA	NA	NA
AT1G14280	Symbols: PKS2 | phytochrome kinase substrate 2 | chr1:4877657-4878985 FORWARD LENGTH=442	1446	SLEIFGSPLIEK	Phospho (ST)	1S:Phospho[100.00%]	1	9.6583	706.858	25	NA	NA	NA	NA	NA	NA	NA	NA	NA
AT1G69870	Symbols: NRT1.7 | nitrate transporter 1.7 | chr1:26316208-26320097 FORWARD LENGTH=620	1519	ISSPGSILDAEK	Phospho (ST)	3S:Phospho[98.26%]	1	4.19413	648.807	37	AT1G69870	| Symbols: NRT1.7 | nitrate transporter 1.7 | chr1:26316208-26320097 FORWARD LENGTH=620	7142	ISSPGSILDAEK	[3] Phospho (S)|	1	0.0571241	648.808	24
AT5G21940	Symbols: | unknown protein; BEST Arabidopsis thaliana protein match is: unknown protein (TAIR:AT3G43850.1); Has 30201 Blast hits to 17322 proteins in 780 species: Archae - 12; Bacteria - 1396; Metazoa - 17338; Fungi - 3422; Plants - 5037; Viruses	1553	SFSVADFPR	Phospho (ST)	1S:Phospho[98.24%]	1	4.09702	553.239	33	NA	NA	NA	NA	NA	NA	NA	NA	NA
AT5G44240 AT5G44240	Symbols: ALA2 | aminophospholipid ATPase 2 | chr5:17817186-17823598 FORWARD LENGTH=1139	1560	SPVYEPLLSDSPNATR	Phospho (ST)	11S:Phospho[92.67%]	1	3.83698	913.92	37	NA	NA	NA	NA	NA	NA	NA	NA	NA
AT1G37130	Symbols: NIA2, B29, NIA2-1, CHL3, NR, NR2, ATNR2 | nitrate reductase 2 | chr1:14158617-14161652 FORWARD LENGTH=917	23	SVSTPFMNTTAK	Phospho (ST)	3S:Phospho[95.77%]	1	2.46153	682.302	25	AT1G37130	| Symbols: NIA2, B29, NIA2-1, CHL3, NR, NR2, ATNR2 | nitrate reductase 2 | chr1:14158617-14161652 FORWARD LENGTH=917	44, 105	SVSTPFMNTTAK	[3] Phospho (S),[7] Oxidation (M)|	1	0.00110708	690.3	32
AT2G46820 AT2G46820	Symbols: PTAC8, TMP14, PSAP, PSI-P | photosystem I P subunit | chr2:19243729-19244870 FORWARD LENGTH=174	185	ATTEVGEAPATTTEAETTELPEIVK	Phospho (ST)	2T:Phospho[66.92%]	1	2.60206	1335.13	29	NA	NA	NA	NA	NA	NA	NA	NA	NA
AT5G22650 AT5G22650	Symbols: HD2B, HDT02, HDT2, ATHD2B, HDA4, HD2, ATHD2 | histone deacetylase 2B | chr5:7534120-7536054 FORWARD LENGTH=306	190	GMDVDEDDSDDDEEEDSEDEEEEETPKKPEPINK	2 Phospho (ST)	9S:Phospho|17S:Phospho[100.00%]	1	2.8175	1025.87	25	NA	NA	NA	NA	NA	NA	NA	NA	NA
AT1G29400 AT1G29400	Symbols: AML5, ML5 | MEI2-like protein 5 | chr1:10290393-10293696 REVERSE LENGTH=800	191	NMDLLDSQLSDDDGRER	Oxidation (M)|Phospho (ST)	2M:Oxidation|10S:Phospho[99.98%]	1	2.46143	692.618	37	NA	NA	NA	NA	NA	NA	NA	NA	NA
AT2G17410 AT2G17410	Symbols: | ARID/BRIGHT DNA-binding domain-containing protein | chr2:7559869-7563474 FORWARD LENGTH=786	205	SFLLDDASDGNESGTEEDQSAFMK	Oxidation (M)|Phospho (ST)	13S:Phospho|23M:Oxidation[95.11%]	1	2.49597	897.355	41	NA	NA	NA	NA	NA	NA	NA	NA	NA
AT2G39010	Symbols: PIP2E, PIP2;6 | plasma membrane intrinsic protein 2E | chr2:16291564-16293746 FORWARD LENGTH=289	239	DELTEEESLSGK	2 Phospho (ST)	4T:Phospho|8S:Phospho[98.16%]	1	2.63081	748.775	25	NA	NA	NA	NA	NA	NA	NA	NA	NA
AT3G04910 AT3G04910 AT3G04910	Symbols: WNK1, ZIK4, ATWNK1 | with no lysine (K) kinase 1 | chr3:1355084-1358057 FORWARD LENGTH=700	273	RTTSLPVDAIDS	Phospho (ST)	4S:Phospho[33.33%]	1	2.50876	677.815	41	AT3G04910	| Symbols: WNK1, ZIK4, ATWNK1 | with no lysine (K) kinase 1 | chr3:1355084-1358057 FORWARD LENGTH=700	5131, 2238	RTTSLPVDAIDS	[4] Phospho (S)|	NA	0.677997	677.816	12
AT2G15860 AT2G15860	Symbols: | unknown protein; FUNCTIONS IN: molecular_function unknown; INVOLVED IN: biological_process unknown; LOCATED IN: cellular_component unknown; EXPRESSED IN: 24 plant structures; EXPRESSED DURING: 13 growth stages; Has 30201 Blast hits to 1	382	SIAEMGEVDEDSESSAKEEEK	2 Phospho (ST)	14S:Phospho|15S:Phospho[95.62%]	1	2.95197	820.641	25	NA	NA	NA	NA	NA	NA	NA	NA	NA
AT4G17950	Symbols: | AT hook motif DNA-binding family protein | chr4:9967295-9969007 REVERSE LENGTH=439	440	AQNTPEPASAPANMLSFGGVGGPGSPR	Oxidation (M)|Phospho (ST)	14M:Oxidation|25S:Phospho[100.00%]	1	2.9646	888.735	37	AT4G17950	| Symbols: | AT hook motif DNA-binding family protein | chr4:9967295-9969007 REVERSE LENGTH=439	1965, 5766	AQNTPEPASAPANMLSFGGVGGPGSPR	[14] Oxidation (M),[25] Phospho (S)|	NA	0.30613	888.4	24
AT2G28800 AT2G28800	Symbols: ALB3 | 63 kDa inner membrane family protein | chr2:12356669-12359158 REVERSE LENGTH=462	466	DTVELVEESQSESEEGSDDEEEEAR	Phospho (ST)	17S:Phospho[97.48%]	1	2.51908	970.04	29	NA	NA	NA	NA	NA	NA	NA	NA	NA
AT3G11370	Symbols: | Cysteine/Histidine-rich C1 domain family protein | chr3:3561111-3562880 FORWARD LENGTH=589	471	CPLSHPTNPHTLSKSGQITK	2 Phospho (ST)	13S:Phospho|15S:Phospho[46.28%]	1	2.90219	788.695	25	NA	NA	NA	NA	NA	NA	NA	NA	NA
AT3G26560	Symbols: | ATP-dependent RNA helicase, putative | chr3:9750122-9753719 REVERSE LENGTH=1168	509	YSVDMSPVK	Phospho (ST)	6S:Phospho[100.00%]	1	2.63313	553.235	25	AT3G26560	| Symbols: | ATP-dependent RNA helicase, putative | chr3:9750122-9753719 REVERSE LENGTH=1168	2514, 2908	YSVDMSPVK	[6] Phospho (S)|	NA	0.215634	553.237	32
AT5G10360 AT5G10360	Symbols: EMB3010, RPS6B | Ribosomal protein S6e | chr5:3258734-3260142 REVERSE LENGTH=249	517	SRLSSAPAKPVAA	2 Phospho (ST)	1S:Phospho|4S:Phospho[67.70%]	1	2.89018	707.828	29	AT5G10360	| Symbols: EMB3010, RPS6B | Ribosomal protein S6e | chr5:3258734-3260142 REVERSE LENGTH=249	38	SRLSSAPAKPVAA	[1] Phospho (S),[4] Phospho (S)|	1	8.35e-08	707.828	32
AT4G38470	Symbols: | ACT-like protein tyrosine kinase family protein | chr4:17999432-18003551 FORWARD LENGTH=575	540	IELQSQSWPMQQSFSPEK	Phospho (ST)	15S:Phospho[97.11%]	1	2.76628	744.335	25	NA	NA	NA	NA	NA	NA	NA	NA	NA
AT4G02510	Symbols: TOC159, TOC86, PPI2, TOC160, ATTOC159 | translocon at the outer envelope membrane of chloroplasts 159 | chr4:1104766-1109360 FORWARD LENGTH=1503	541	VDGSESEEETEEMIFGSSEAAK	2 Phospho (ST)	4S:Phospho|6S:Phospho[99.98%]	1	2.54826	1261.47	25	NA	NA	NA	NA	NA	NA	NA	NA	NA
AT5G09620	Symbols: | Octicosapeptide/Phox/Bem1p family protein | chr5:2983757-2985352 REVERSE LENGTH=531	559	LFLFPSSPISGGFGSEGSTK	Phospho (ST)	10S:Phospho[60.47%]	1	2.93757	1048.5	29	NA	NA	NA	NA	NA	NA	NA	NA	NA
AT1G19870	Symbols: iqd32 | IQ-domain 32 | chr1:6895400-6898539 REVERSE LENGTH=794	582	VEPEESESDDVIIVR	Phospho (ST)	6S:Phospho[99.68%]	1	2.53841	898.904	25	AT1G19870	| Symbols: iqd32 | IQ-domain 32 | chr1:6895400-6898539 REVERSE LENGTH=794	12487	VEPEESESDDVIIVR	[6] Phospho (S)|	NA	0.193405	898.403	24
AT5G28770 AT5G28770	Symbols: BZO2H3, AtbZIP63 | bZIP transcription factor family protein | chr5:10796648-10798147 REVERSE LENGTH=307	590	RVESLEHLQK	Phospho (ST)	4S:Phospho[100.00%]	1	2.48599	440.222	25	NA	NA	NA	NA	NA	NA	NA	NA	NA
AT1G79090 AT1G79090	Symbols: | FUNCTIONS IN: molecular_function unknown; INVOLVED IN: biological_process unknown; LOCATED IN: cellular_component unknown; EXPRESSED IN: 25 plant structures; EXPRESSED DURING: 15 growth stages; CONTAINS InterPro DOMAIN/s: Topoisomerase	686	SSSSGNYDGMLGFGDLR	Phospho (ST)	3S:Phospho[89.66%]	1	2.61855	922.372	25	AT1G79090	| Symbols: | FUNCTIONS IN: molecular_function unknown; INVOLVED IN: biological_process unknown; LOCATED IN: cellular_component unknown; EXPRESSED IN: 25 plant structures; EXPRESSED DURING: 15 growth stages; CONTAINS InterPro DOMAIN/s: Topoisomerase	10466	SSSSGNYDGMLGFGDLR	[3] Phospho (S)|	1	0.0869411	921.872	32
AT1G04820 AT1G50010 AT1G64740 AT4G14960 AT4G14960	Symbols: TUA4, TOR2 | tubulin alpha-4 chain | chr1:1356421-1358266 REVERSE LENGTH=450	750	RTIQFVDWCPTGFK	Phospho (ST)	11T:Phospho[100.00%]	1	2.71763	612.617	45	NA	NA	NA	NA	NA	NA	NA	NA	NA
AT5G54440	Symbols: CLUB, AtTRS130 | CLUB | chr5:22100056-22107695 FORWARD LENGTH=1259	824	TNSSPGNFESPLDRPMR	Phospho (ST)	3S:Phospho[98.58%]	1	2.48474	662.624	25	AT5G54440	| Symbols: CLUB, AtTRS130 | CLUB | chr5:22100056-22107695 FORWARD LENGTH=1259	11324, 1983	TNSSPGNFESPLDRPMR	[3] Phospho (S)|	NA	0.535123	662.293	12
AT3G61470	Symbols: LHCA2 | photosystem I light harvesting complex gene 2 | chr3:22745736-22747032 FORWARD LENGTH=257	829	WADIIKPGSVNTDPVFPNNK	Phospho (ST)	9S:Phospho[83.84%]	1	2.66885	765.04	37	NA	NA	NA	NA	NA	NA	NA	NA	NA
AT1G15230	Symbols: | unknown protein; FUNCTIONS IN: molecular_function unknown; INVOLVED IN: biological_process unknown; LOCATED IN: cellular_component unknown; EXPRESSED IN: 24 plant structures; EXPRESSED DURING: 15 growth stages; Has 26 Blast hits to 26 p	830	KDQSDEDEEEEMKPILVEGFV	Phospho (ST)	4S:Phospho[100.00%]	1	2.4689	849.701	25	NA	NA	NA	NA	NA	NA	NA	NA	NA
AT2G31560 AT2G31560 AT2G43340	Symbols: | Protein of unknown function (DUF1685) | chr2:13436611-13437312 FORWARD LENGTH=202	845	SLTDDDLEELK	Phospho (ST)	1S:Phospho[77.85%]	1	2.65805	679.292	45	NA	NA	NA	NA	NA	NA	NA	NA	NA
AT5G38480	Symbols: GRF3, RCI1 | general regulatory factor 3 | chr5:15410277-15411285 FORWARD LENGTH=255	850	DNLTLWTSDMTDEAGDEIK	Phospho (ST)	11T:Phospho[100.00%]	1	2.68006	1117.96	25	AT5G38480	| Symbols: GRF3, RCI1 | general regulatory factor 3 | chr5:15410277-15411285 FORWARD LENGTH=255	30914	DNLTLWTSDMTDEAGDEIK	[11] Phospho (T)|	NA	0.327138	1117.47	28
AT4G12770 AT4G12770 AT4G12780 AT4G12780	Symbols: | Chaperone DnaJ-domain superfamily protein | chr4:7506736-7511408 REVERSE LENGTH=891	864	ASVNSPTASQMDELDDFSIGR	Oxidation (M)|Phospho (ST)	5S:Phospho|11M:Oxidation[43.38%]	1	2.86776	779.663	37	AT4G12770 AT4G12780	| Symbols: | Chaperone DnaJ-domain superfamily protein | chr4:7506736-7511408 REVERSE LENGTH=891	4911, 4911, 5473	ASVNSPTASQMDELDDFSIGR	[5] Phospho (S),[11] Oxidation (M)|	NA	0.365785	1168.49	24
AT2G35830 AT2G35830	Symbols: | unknown protein; BEST Arabidopsis thaliana protein match is: unknown protein (TAIR:AT2G35810.1); Has 155 Blast hits to 155 proteins in 54 species: Archae - 0; Bacteria - 66; Metazoa - 0; Fungi - 0; Plants - 82; Viruses - 0; Other Eukary	937	SPVEVNLIPIEATPENFAEYGQVIEASR	Phospho (ST)	1S:Phospho[99.81%]	1	2.69278	1051.84	41	NA	NA	NA	NA	NA	NA	NA	NA	NA
AT5G20280	Symbols: ATSPS1F, SPS1F | sucrose phosphate synthase 1F | chr5:6844994-6849997 REVERSE LENGTH=1043	950	EATADMSEEFSEGEK	Phospho (ST)	7S:Phospho[99.98%]	1	2.92459	870.822	25	NA	NA	NA	NA	NA	NA	NA	NA	NA
AT1G19870	Symbols: iqd32 | IQ-domain 32 | chr1:6895400-6898539 REVERSE LENGTH=794	1156	IEEDVTSEVEMASK	Oxidation (M)|Phospho (ST)	7S:Phospho|11M:Oxidation[92.76%]	1	2.73748	831.843	37	NA	NA	NA	NA	NA	NA	NA	NA	NA
AT2G20190	Symbols: ATCLASP, CLASP | CLIP-associated protein | chr2:8711862-8718813 REVERSE LENGTH=1439	1223	NGLNLTSVDSLEGR	Phospho (ST)	10S:Phospho[99.90%]	1	2.62838	777.861	25	NA	NA	NA	NA	NA	NA	NA	NA	NA
AT1G68060	Symbols: ATMAP70-1, MAP70-1 | microtubule-associated proteins 70-1 | chr1:25511392-25514226 REVERSE LENGTH=622	1231	NSFTSNSTSVLK	Phospho (ST)	2S:Phospho[97.46%]	1	2.81397	682.808	37	NA	NA	NA	NA	NA	NA	NA	NA	NA
AT2G41900	Symbols: | CCCH-type zinc finger protein with ARM repeat domain | chr2:17491352-17493502 FORWARD LENGTH=716	1248	NVVEPISPMSAR	Phospho (ST)	7S:Phospho[95.16%]	1	2.57518	690.323	25	AT2G41900	| Symbols: | CCCH-type zinc finger protein with ARM repeat domain | chr2:17491352-17493502 FORWARD LENGTH=716	2417, 1070	NVVEPISPMSAR	[7] Phospho (S)|	NA	0.626154	690.322	24
AT3G13300 AT3G13300	Symbols: VCS | Transducin/WD40 repeat-like superfamily protein | chr3:4304085-4309949 FORWARD LENGTH=1344	1281	VFCSQVSNLSTEMAR	2 Phospho (ST)	7S:Phospho|10S:Phospho[49.07%]	1	2.52441	945.372	25	NA	NA	NA	NA	NA	NA	NA	NA	NA
AT1G79280 AT1G79280 AT1G79280	Symbols: NUA, AtTPR | nuclear pore anchor | chr1:29819176-29832809 REVERSE LENGTH=2093	1304	EEVQPETLATPTQSPSR	2 Phospho (ST)	10T:Phospho|14S:Phospho[94.00%]	1	2.73378	1015.93	37	NA	NA	NA	NA	NA	NA	NA	NA	NA
AT2G35370	Symbols: GDCH | glycine decarboxylase complex H | chr2:14891239-14892050 FORWARD LENGTH=165	1335	VKPSSPAELESLMGPK	Oxidation (M)|Phospho (ST)	5S:Phospho|13M:Oxidation[55.31%]	1	2.51342	589.62	37	NA	NA	NA	NA	NA	NA	NA	NA	NA
AT1G15440 AT1G15440	Symbols: PWP2, ATPWP2 | periodic tryptophan protein 2 | chr1:5306159-5309460 REVERSE LENGTH=900	1338	KMTEAGPIDLIDDDNSDEEGGIDK	Phospho (ST)	16S:Phospho[100.00%]	1	2.66493	886.711	25	NA	NA	NA	NA	NA	NA	NA	NA	NA
AT2G42010	Symbols: PLDBETA1, PLDBETA | phospholipase D beta 1 | chr2:17533018-17537990 REVERSE LENGTH=1083	1403	EMVDGIDNSGTGSPSNANTPQALSR	Oxidation (M)|Phospho (ST)	2M:Oxidation|15S:Phospho[51.44%]	1	2.83776	872.375	37	NA	NA	NA	NA	NA	NA	NA	NA	NA
AT1G15340 AT1G15340	Symbols: MBD10 | methyl-CPG-binding domain 10 | chr1:5275895-5277474 REVERSE LENGTH=384	1496	SLEANQVQQQQGAAASVSC	Phospho (ST)	18S:Phospho[94.00%]	1	2.60593	686.299	25	AT1G15340	| Symbols: MBD10 | methyl-CPG-binding domain 10 | chr1:5275895-5277474 REVERSE LENGTH=384	7146	SLEANQVQQQQGAAASVSC	[18] Phospho (S)|	NA	0.216943	1028.44	24
AT2G27710 AT2G27710 AT2G27710 AT2G27710 AT2G27720 AT2G27720 AT2G27720 AT3G44590 AT3G44590	Symbols: | 60S acidic ribosomal protein family | chr2:11818696-11819370 FORWARD LENGTH=115	1	EESDDDMGFSLFE	Oxidation (M)|Phospho (ST)	3S:Phospho|7M:Oxidation[100.00%]	1	1.6116	808.772	37	NA	NA	NA	NA	NA	NA	NA	NA	NA
AT1G01100 AT1G01100 AT1G01100 AT1G01100 AT4G00810 AT4G00810 AT5G47700 AT5G47700	Symbols: | 60S acidic ribosomal protein family | chr1:50284-50954 REVERSE LENGTH=112	2	KKDEPAEESDGDLGFGLFD	Phospho (ST)	9S:Phospho[100.00%]	NA	0.16192	1075.45	25	NA	NA	NA	NA	NA	NA	NA	NA	NA
AT1G01100 AT1G01100 AT1G01100 AT1G01100 AT4G00810 AT4G00810 AT5G47700 AT5G47700	Symbols: | 60S acidic ribosomal protein family | chr1:50284-50954 REVERSE LENGTH=112	3	KDEPAEESDGDLGFGLFD	Phospho (ST)	8S:Phospho[100.00%]	NA	0.0673129	1011.41	37	NA	NA	NA	NA	NA	NA	NA	NA	NA
AT3G09200 AT3G09200	Symbols: | Ribosomal protein L10 family protein | chr3:2823364-2825020 REVERSE LENGTH=320	4	EESDEEDYGGDFGLFDEE	Phospho (ST)	3S:Phospho[100.00%]	NA	0.339519	1081.87	37	NA	NA	NA	NA	NA	NA	NA	NA	NA
AT2G35110 AT2G35110	Symbols: GRL, NAP1, NAPP | transcription activators | chr2:14795970-14803525 REVERSE LENGTH=1425	5	SIKMLEAAIQR	Oxidation (M)|Phospho (ST)	1S:Phospho|4M:Oxidation[100.00%]	NA	0.919433	678.34	29	NA	NA	NA	NA	NA	NA	NA	NA	NA
AT5G59810	Symbols: ATSBT5.4, SBT5.4 | Subtilase family protein | chr5:24096895-24100387 REVERSE LENGTH=778	6	MYSLISAADANVANGNVTDALLCKK	Oxidation (M)|Phospho (ST)	1M:Oxidation|6S:Phospho[48.78%]	NA	0.565541	912.764	37	NA	NA	NA	NA	NA	NA	NA	NA	NA
AT5G25780 AT5G27640 AT5G27640	Symbols: EIF3B-2, EIF3B, ATEIF3B-2 | eukaryotic translation initiation factor 3B-2 | chr5:8973420-8976758 REVERSE LENGTH=714	8	DGEVSDVEEDEYEAK	Phospho (ST)	5S:Phospho[100.00%]	NA	0.105221	897.836	37	NA	NA	NA	NA	NA	NA	NA	NA	NA
AT4G25890 AT5G57290 AT5G57290	Symbols: | 60S acidic ribosomal protein family | chr4:13159627-13160393 REVERSE LENGTH=119	9	KKEESEEEEGDFGFDLFG	Phospho (ST)	5S:Phospho[100.00%]	NA	0.481471	724.962	41	AT4G25890	| Symbols: | 60S acidic ribosomal protein family | chr4:13159627-13160393 REVERSE LENGTH=119	4692, 8632, 10587, 14945	KKEESEEEEGDFGFDLFG	[5] Phospho (S)|	NA	0.330724	1086.44	24
AT3G09200 AT3G09200	Symbols: | Ribosomal protein L10 family protein | chr3:2823364-2825020 REVERSE LENGTH=320	10	VEEKEESDEEDYGGDFGLFDEE	Phospho (ST)	7S:Phospho[100.00%]	NA	0.883669	1324.49	29	NA	NA	NA	NA	NA	NA	NA	NA	NA
AT1G01100 AT1G01100 AT1G01100 AT1G01100 AT4G00810 AT4G00810 AT5G47700 AT5G47700	Symbols: | 60S acidic ribosomal protein family | chr1:50284-50954 REVERSE LENGTH=112	11	DEPAEESDGDLGFGLFD	Phospho (ST)	7S:Phospho[100.00%]	NA	0.235162	947.361	41	NA	NA	NA	NA	NA	NA	NA	NA	NA
AT2G42600 AT2G42600 AT3G14940 AT3G42628	Symbols: ATPPC2, PPC2 | phosphoenolpyruvate carboxylase 2 | chr2:17734541-17738679 REVERSE LENGTH=963	12	MASIDAQLR	Phospho (ST)	3S:Phospho[100.00%]	NA	0.166682	542.746	25	AT2G42600 AT3G14940	| Symbols: ATPPC2, PPC2 | phosphoenolpyruvate carboxylase 2 | chr2:17734541-17738679 REVERSE LENGTH=963	1672, 57	MASIDAQLR	[3] Phospho (S)|	1	0.0684418	542.746	32
AT5G43830	Symbols: | Aluminium induced protein with YGL and LRDR motifs | chr5:17622593-17624239 REVERSE LENGTH=251	13	VDSSQNWAGHI	Phospho (ST)	3S:Phospho[97.30%]	NA	0.636395	647.266	25	AT5G43830	| Symbols: | Aluminium induced protein with YGL and LRDR motifs | chr5:17622593-17624239 REVERSE LENGTH=251	89	VDSSQNWAGHI	[3] Phospho (S)|	1	0.0991852	647.267	32
AT5G13850	Symbols: NACA3 | nascent polypeptide-associated complex subunit alpha-like protein 3 | chr5:4471361-4472676 FORWARD LENGTH=204	14	IDLDKPEVEDDDDNDEDDSEDDDEAEGHDGEAGGR	Phospho (ST)	19S:Phospho[100.00%]	NA	0.470107	979.358	25	NA	NA	NA	NA	NA	NA	NA	NA	NA
AT4G13880	Symbols: AtRLP48, RLP48 | receptor like protein 48 | chr4:8026151-8028614 FORWARD LENGTH=725	15	SLCSLDLSYLNTR	2 Phospho (ST)	4S:Phospho|8S:Phospho[57.36%]	NA	0.298584	567.902	29	NA	NA	NA	NA	NA	NA	NA	NA	NA
AT3G11250	Symbols: | Ribosomal protein L10 family protein | chr3:3521453-3522826 FORWARD LENGTH=323	16	KEESDEEDYEGGFGLFDEE	Phospho (ST)	4S:Phospho[100.00%]	NA	0.06407	1152.92	29	NA	NA	NA	NA	NA	NA	NA	NA	NA
AT5G39870	Symbols: | Protein of unknown function (DUF1216) | chr5:15968622-15970011 REVERSE LENGTH=290	17	EYAQITALPRGSR	Phospho (Y)	2Y:Phospho[100.00%]	NA	0.223949	514.587	33	AT1G74910	| Symbols: | Protein of unknown function (DUF1216) | chr5:15968622-15970011 REVERSE LENGTH=290	249	EYAQITALPRGSR	[2] Phospho (Y)|	NA	0.529893	514.587	12
AT3G56850	Symbols: AREB3, DPBF3 | ABA-responsive element binding protein 3 | chr3:21046554-21047894 REVERSE LENGTH=297	18	ALGSMNLDELLK	Oxidation (M)|Phospho (ST)	4S:Phospho|5M:Oxidation[100.00%]	NA	0.318495	700.329	29	AT3G56850	| Symbols: AREB3, DPBF3 | ABA-responsive element binding protein 3 | chr3:21046554-21047894 REVERSE LENGTH=297	10044, 39097, 9815	ALGSMNLDELLK	[4] Phospho (S),[5] Oxidation (M)|	NA	0.182828	700.331	24
AT3G44750	Symbols: HD2A, ATHD2A, HDA3, HDT1 | histone deacetylase 3 | chr3:16298045-16299585 FORWARD LENGTH=245	19	TPNIEPQGYSEEEEEEEEEVPAGNAAK	Phospho (ST)	10S:Phospho[99.50%]	NA	0.265594	1019.42	25	AT3G44750	| Symbols: HD2A, ATHD2A, HDA3, HDT1 | histone deacetylase 3 | chr3:16298045-16299585 FORWARD LENGTH=245	4358, 377	TPNIEPQGYSEEEEEEEEEVPAGNAAK	[10] Phospho (S)|	NA	0.22992	1528.13	24
AT4G02320	Symbols: | Plant invertase/pectin methylesterase inhibitor superfamily | chr4:1022725-1026118 REVERSE LENGTH=518	20	TMIMFIGDGIGRTVIK	Phospho (ST)	13T:Phospho[100.00%]	NA	0.180049	611.648	41	NA	NA	NA	NA	NA	NA	NA	NA	NA
AT1G06210	Symbols: | ENTH/VHS/GAT family protein | chr1:1897567-1898986 FORWARD LENGTH=383	21	IELGLSSDEDEK	2 Phospho (ST)	6S:Phospho|7S:Phospho[100.00%]	NA	0.0389014	747.786	33	AT1G06210	| Symbols: | ENTH/VHS/GAT family protein | chr1:1897567-1898986 FORWARD LENGTH=383	6425	IELGLSSDEDEK	[6] Phospho (S),[7] Phospho (S)|	NA	0.198746	747.786	24
AT1G74910 AT1G74910 AT1G74910	Symbols: | ADP-glucose pyrophosphorylase family protein | chr1:28135770-28138456 REVERSE LENGTH=415	22	VSSFEALQPATR	Phospho (ST)	3S:Phospho[95.29%]	NA	0.322772	693.326	37	NA	NA	NA	NA	NA	NA	NA	NA	NA
AT2G39010	Symbols: PIP2E, PIP2;6 | plasma membrane intrinsic protein 2E | chr2:16291564-16293746 FORWARD LENGTH=289	24	TKDELTEEESLSGK	2 Phospho (ST)	6T:Phospho|10S:Phospho[97.98%]	NA	0.238148	863.347	25	NA	NA	NA	NA	NA	NA	NA	NA	NA
AT1G01050	Symbols: AtPPa1, PPa1 | pyrophosphorylase 1 | chr1:31382-32670 REVERSE LENGTH=212	25	ILSSLSR	Phospho (ST)	3S:Phospho[91.32%]	NA	0.316311	428.221	37	AT1G01050	| Symbols: AtPPa1, PPa1 | pyrophosphorylase 1 | chr1:31382-32670 REVERSE LENGTH=212	288	ILSSLSR	[3] Phospho (S)|	NA	0.755705	428.222	12
AT1G07110	Symbols: F2KP, ATF2KP, FKFBP | fructose-2,6-bisphosphatase | chr1:2178363-2183980 REVERSE LENGTH=744	26	SLSASSFLIDTK	Phospho (ST)	3S:Phospho[99.40%]	NA	0.388178	674.824	33	AT1G07110	| Symbols: F2KP, ATF2KP, FKFBP | fructose-2,6-bisphosphatase | chr1:2178363-2183980 REVERSE LENGTH=744	82	SLSASSFLIDTK	[3] Phospho (S)|	NA	0.232098	674.824	28
AT1G12920	Symbols: ERF1-2 | eukaryotic release factor 1-2 | chr1:4396555-4397859 REVERSE LENGTH=434	27	TFDELSDTEVYEDSD	2 Phospho (ST)	6S:Phospho|14S:Phospho[69.05%]	NA	0.292088	963.319	25	NA	NA	NA	NA	NA	NA	NA	NA	NA
AT5G43830	Symbols: | Aluminium induced protein with YGL and LRDR motifs | chr5:17622593-17624239 REVERSE LENGTH=251	28	VDSSGDVCGATFK	Phospho (ST)	3S:Phospho[99.77%]	NA	0.135674	711.784	29	NA	NA	NA	NA	NA	NA	NA	NA	NA
AT1G76810	Symbols: | eukaryotic translation initiation factor 2 (eIF-2) family protein | chr1:28831366-28836310 REVERSE LENGTH=1294	30	SWGTVDLNLK	2 Phospho (ST)	1S:Phospho|4T:Phospho[100.00%]	NA	0.288182	646.77	25	AT1G76810	| Symbols: | eukaryotic translation initiation factor 2 (eIF-2) family protein | chr1:28831366-28836310 REVERSE LENGTH=1294	19602	SWGTVDLNLK	[1] Phospho (S),[4] Phospho (T)|	NA	0.241332	646.77	28
AT5G64130 AT5G64130	Symbols: | cAMP-regulated phosphoprotein 19-related protein | chr5:25664547-25665339 REVERSE LENGTH=115	31	AYFDSADWALGK	Phospho (ST)	5S:Phospho[100.00%]	1	1.15652	712.3	25	AT5G64130	| Symbols: | cAMP-regulated phosphoprotein 19-related protein | chr5:25664547-25665339 REVERSE LENGTH=140	597	AYFDSADWALGK	[5] Phospho (S)|	NA	0.118979	712.299	24
AT5G40390	Symbols: SIP1 | Raffinose synthase family protein | chr5:16161720-16165085 FORWARD LENGTH=783	32	SDSGINGVDFTEK	Phospho (ST)	3S:Phospho[96.93%]	NA	0.720881	724.801	37	NA	NA	NA	NA	NA	NA	NA	NA	NA
AT4G35100 AT4G35100	Symbols: PIP3, PIP3A, PIP2;7, SIMIP | plasma membrane intrinsic protein 3 | chr4:16708672-16709958 FORWARD LENGTH=280	33	ALGSFRSNATN	2 Phospho (ST)	4S:Phospho|7S:Phospho[91.49%]	1	1.68565	649.252	25	AT4G35100	| Symbols: PIP3, PIP3A, PIP2;7, SIMIP | plasma membrane intrinsic protein 3 | chr4:16708672-16709958 FORWARD LENGTH=280	140	ALGSFRSNATN	[4] Phospho (S),[7] Phospho (S)|	NA	0.146985	649.252	28
AT4G32285 AT4G32285	Symbols: | ENTH/ANTH/VHS superfamily protein | chr4:15586003-15587910 FORWARD LENGTH=635	34	SFGDVNEIGAR	Phospho (ST)	1S:Phospho[100.00%]	NA	0.364697	622.769	37	NA	NA	NA	NA	NA	NA	NA	NA	NA
AT1G70770 AT1G70770	Symbols: | Protein of unknown function DUF2359, transmembrane | chr1:26688622-26691185 REVERSE LENGTH=610	35	MTAIDSDDDGVVR	Phospho (ST)	6S:Phospho[100.00%]	1	1.36775	737.299	25	AT1G70770	| Symbols: | Protein of unknown function DUF2359, transmembrane | chr1:26688622-26691185 REVERSE LENGTH=610	514	MTAIDSDDDGVVR	[1] Oxidation (M),[6] Phospho (S)|	NA	0.131626	745.298	24
AT5G07350 AT5G07350	Symbols: Tudor1, AtTudor1, TSN1 | TUDOR-SN protein 1 | chr5:2320344-2324892 REVERSE LENGTH=991	36	IGIWQYGDIESDDEDTGPAR	Phospho (ST)	11S:Phospho[99.99%]	NA	0.489314	1159.49	25	AT5G07350	| Symbols: Tudor1, AtTudor1, TSN1 | TUDOR-SN protein 1 | chr5:2320021-2324892 REVERSE LENGTH=1007	1143, 1962	IGIWQYGDIESDDEDTGPAR	[11] Phospho (S)|	NA	0.115564	1158.99	24
AT1G47970	Symbols: | unknown protein; FUNCTIONS IN: molecular_function unknown; INVOLVED IN: biological_process unknown; LOCATED IN: cytosol; EXPRESSED IN: 21 plant structures; EXPRESSED DURING: 11 growth stages; Has 93717 Blast hits to 40765 proteins in 18	37	NFKEEPEIQVLSDDDSDEEQVK	2 Phospho (ST)	12S:Phospho|16S:Phospho[100.00%]	NA	0.15213	918.709	25	NA	NA	NA	NA	NA	NA	NA	NA	NA
AT5G58140 AT5G58140 AT5G58140 AT5G58140	Symbols: PHOT2, NPL1 | phototropin 2 | chr5:23524771-23529993 FORWARD LENGTH=915	38	SLEIFNPSSGK	Phospho (ST)	1S:Phospho[100.00%]	1	1.34581	629.789	45	AT5G58140	| Symbols: PHOT2, NPL1 | phototropin 2 | chr5:23524771-23529993 FORWARD LENGTH=915	441	SLEIFNPSSGK	[1] Phospho (S)|	NA	0.291812	629.789	32
AT3G61260	Symbols: | Remorin family protein | chr3:22675403-22676701 REVERSE LENGTH=212	39	RLSFVR	Phospho (ST)	3S:Phospho[100.00%]	NA	0.264583	429.223	33	NA	NA	NA	NA	NA	NA	NA	NA	NA
AT4G10120 AT4G10120	Symbols: ATSPS4F | Sucrose-phosphate synthase family protein | chr4:6315033-6319785 FORWARD LENGTH=1050	41	NDAEEDLLSELSEGEK	2 Phospho (ST)	9S:Phospho|12S:Phospho[100.00%]	NA	0.0939648	969.869	45	NA	NA	NA	NA	NA	NA	NA	NA	NA
AT4G02510	Symbols: TOC159, TOC86, PPI2, TOC160, ATTOC159 | translocon at the outer envelope membrane of chloroplasts 159 | chr4:1104766-1109360 FORWARD LENGTH=1503	42	VVEGDSAEEDENKLPVEDIVSSR	Phospho (ST)	6S:Phospho[100.00%]	NA	0.1323	866.394	25	NA	NA	NA	NA	NA	NA	NA	NA	NA
AT4G30190 AT4G30190	Symbols: AHA2, PMA2, HA2 | H(+)-ATPase 2 | chr4:14770820-14775920 REVERSE LENGTH=948	43	GLDIETPSHYTV	Phospho (ST)	11T:Phospho[99.31%]	NA	0.524547	706.31	25	AT4G30190	| Symbols: HA2 | H(+)-ATPase 2 | chr4:14770820-14775920 REVERSE LENGTH=981	194	GLDIETPSHYTV	[11] Phospho (T)|	NA	0.187076	706.311	28
AT3G14760	Symbols: | unknown protein; FUNCTIONS IN: molecular_function unknown; INVOLVED IN: biological_process unknown; LOCATED IN: endomembrane system; EXPRESSED IN: 6 plant structures; EXPRESSED DURING: LP.04 four leaves visible, LP.02 two leaves visible	44	RTLMGSFCWSSAAK	Oxidation (M)|2 Phospho (ST)	2T:Phospho|4M:Oxidation|6S:Phospho[70.18%]	1	1.26036	889.846	33	NA	NA	NA	NA	NA	NA	NA	NA	NA
AT1G35580 AT1G35580	Symbols: CINV1 | cytosolic invertase 1 | chr1:13122460-13124808 REVERSE LENGTH=551	45	RSASWPQL	Phospho (ST)	2S:Phospho[99.30%]	NA	0.384646	512.734	25	NA	NA	NA	NA	NA	NA	NA	NA	NA
AT4G12770 AT4G12770 AT4G12780 AT4G12780	Symbols: | Chaperone DnaJ-domain superfamily protein | chr4:7506736-7511408 REVERSE LENGTH=891	46	FENVFSSISSSPTK	Phospho (ST)	11S:Phospho[49.09%]	NA	0.104111	805.36	33	AT4G12770 AT4G12780	| Symbols: | Chaperone DnaJ-domain superfamily protein | chr4:7506736-7511408 REVERSE LENGTH=891	238, 238	FENVFSSISSSPTK	[11] Phospho (S)|	NA	0.182828	805.361	28
AT1G74910 AT1G74910 AT1G74910	Symbols: | ADP-glucose pyrophosphorylase family protein | chr1:28135770-28138456 REVERSE LENGTH=415	47	RVSSFEALQPATR	Phospho (ST)	4S:Phospho[92.63%]	NA	0.570578	771.376	33	NA	NA	NA	NA	NA	NA	NA	NA	NA
AT1G72160	Symbols: | Sec14p-like phosphatidylinositol transfer family protein | chr1:27153823-27155609 REVERSE LENGTH=490	48	SMIPQNLGSFK	Phospho (ST)	9S:Phospho[100.00%]	1	1.66297	651.301	25	NA	NA	NA	NA	NA	NA	NA	NA	NA
AT2G27100	Symbols: SE | C2H2 zinc-finger protein SERRATE (SE) | chr2:11572587-11576357 FORWARD LENGTH=720	49	RRPSLSPPPPYR	2 Phospho (ST)	4S:Phospho|6S:Phospho[100.00%]	NA	0.0191177	528.248	29	NA	NA	NA	NA	NA	NA	NA	NA	NA
AT2G39010	Symbols: PIP2E, PIP2;6 | plasma membrane intrinsic protein 2E | chr2:16291564-16293746 FORWARD LENGTH=289	50	TKDELTEEESLSGK	Phospho (ST)	10S:Phospho[99.22%]	NA	0.608796	823.363	25	NA	NA	NA	NA	NA	NA	NA	NA	NA
AT3G11330 AT5G05850	Symbols: PIRL9 | plant intracellular ras group-related LRR 9 | chr3:3552330-3554695 REVERSE LENGTH=499	51	LPSFTAK	Phospho (ST)	3S:Phospho[99.91%]	NA	0.103699	422.204	33	AT3G11330	| Symbols: PIRL9 | plant intracellular ras group-related LRR 9 | chr3:3552330-3554695 REVERSE LENGTH=499	170	LPSFTAK	[3] Phospho (S)|	NA	0.23562	422.204	32
AT1G06190	Symbols: | Rho termination factor | chr1:1892467-1894078 REVERSE LENGTH=401	52	KAELVELLGSDSS	Phospho (ST)	12S:Phospho[72.81%]	1	1.83025	714.336	41	NA	NA	NA	NA	NA	NA	NA	NA	NA
AT1G11360 AT1G11360 AT1G11360 AT1G11360	Symbols: | Adenine nucleotide alpha hydrolases-like superfamily protein | chr1:3822171-3822899 REVERSE LENGTH=242	53	SPTVVTVQPSSPR	Phospho (ST)	11S:Phospho[95.49%]	NA	0.232638	717.852	25	NA	NA	NA	NA	NA	NA	NA	NA	NA
AT2G37340 AT2G37340 AT2G37340	Symbols: RSZ33, ATRSZ33, RS2Z33, AT-RS2Z33 | arginine/serine-rich zinc knuckle-containing protein 33 | chr2:15670372-15672331 REVERSE LENGTH=290	54	NSVVSPVVGAGGDSSK	Phospho (ST)	5S:Phospho[100.00%]	NA	0.0641955	770.356	29	AT2G37340	| Symbols: RSZ33, ATRSZ33, RS2Z33, AT-RS2Z33 | arginine/serine-rich zinc knuckle-containing protein 33 | chr2:15670372-15672331 REVERSE LENGTH=290	1557	NSVVSPVVGAGGDSSK	[5] Phospho (S)|	NA	0.131626	770.354	32
AT1G15750 AT1G15750 AT1G15750 AT1G15750	Symbols: WSIP1, TPL | Transducin family protein / WD-40 repeat family protein | chr1:5415086-5420359 REVERSE LENGTH=1131	55	APSPVNNPLLGGIPK	Phospho (ST)	3S:Phospho[100.00%]	NA	0.0796943	777.407	25	AT1G15750	| Symbols: WSIP1, TPL | Transducin family protein / WD-40 repeat family protein | chr1:5415086-5420359 REVERSE LENGTH=1131	178	APSPVNNPLLGGIPK	[3] Phospho (S)|	NA	0.184449	777.408	28
AT1G42550	Symbols: PMI1 | plastid movement impaired1 | chr1:15977131-15979734 FORWARD LENGTH=843	56	GVEFDDDLETEKSDGTIGER	3 Phospho (ST)	10T:Phospho|13S:Phospho|16T:Phospho[100.00%]	NA	0.435777	818.301	33	NA	NA	NA	NA	NA	NA	NA	NA	NA
AT1G01450	Symbols: | Protein kinase superfamily protein | chr1:164105-165517 REVERSE LENGTH=470	57	TCEKDNLREPSESGSEWASCSEDEGGAGSDEQLSYAK	2 Phospho (ST)|Phospho (Y)	15S:Phospho|19S:Phospho|35Y:Phospho[38.06%]	NA	0.573389	862.321	25	NA	NA	NA	NA	NA	NA	NA	NA	NA
AT5G36690 AT5G36780	Symbols: | AT5G36690 and AT5G36780 represent identical copies. The duplication within clone F27C7 is believed an artifact with only one true copy existing. | chr5:14415185-14417288 REVERSE LENGTH=576	59	MNREDSSSNSSEDGNVITDKR	Oxidation (M)|Phospho (ST)	1M:Oxidation|18T:Phospho[95.32%]	1	2.19364	813.336	37	NA	NA	NA	NA	NA	NA	NA	NA	NA
AT1G42550	Symbols: PMI1 | plastid movement impaired1 | chr1:15977131-15979734 FORWARD LENGTH=843	60	NFANSFGR	Phospho (ST)	5S:Phospho[100.00%]	NA	0.472703	496.703	37	AT1G42550	| Symbols: PMI1 | plastid movement impaired1 | chr1:15977131-15979734 FORWARD LENGTH=843	70	NFANSFGR	[5] Phospho (S)|	NA	0.225321	496.703	12
AT4G22670	Symbols: AtHip1, HIP1, TPR11 | HSP70-interacting protein 1 | chr4:11918236-11920671 FORWARD LENGTH=441	62	VEEEEEEDEIVESDVELEGDTVEPDNDPPQK	Phospho (ST)	13S:Phospho[99.97%]	NA	0.232753	1208.83	25	NA	NA	NA	NA	NA	NA	NA	NA	NA
AT3G22850	Symbols: | Aluminium induced protein with YGL and LRDR motifs | chr3:8089067-8090275 FORWARD LENGTH=248	63	VDSSGEVCGVTFK	Phospho (ST)	3S:Phospho[98.63%]	NA	0.571908	732.807	33	AT3G22850	| Symbols: | Aluminium induced protein with YGL and LRDR motifs | chr3:8089067-8090275 FORWARD LENGTH=248	2365	VDSSGEVCGVTFK	[3] Phospho (S)|	NA	0.184449	732.808	12
AT1G12360	Symbols: KEU | Sec1/munc18-like (SM) proteins superfamily | chr1:4201172-4206144 FORWARD LENGTH=666	65	DGAELSTRDLQK	Phospho (ST)	7T:Phospho[50.00%]	NA	0.579341	706.826	37	NA	NA	NA	NA	NA	NA	NA	NA	NA
AT3G22980	Symbols: | Ribosomal protein S5/Elongation factor G/III/V family protein | chr3:8160269-8163316 REVERSE LENGTH=1015	66	SLSLNSSDYIEK	Phospho (Y)	9Y:Phospho[73.11%]	NA	0.107201	718.322	37	NA	NA	NA	NA	NA	NA	NA	NA	NA
AT3G56410 AT3G56410	Symbols: | Protein of unknown function (DUF3133) | chr3:20916320-20920877 REVERSE LENGTH=1488	67	RTDDFSETGDSDVFTSER	5 Phospho (ST)	2T:Phospho|6S:Phospho|8T:Phospho|15T:Phospho|16S:Phospho[59.87%]	NA	0.312647	1232.86	37	NA	NA	NA	NA	NA	NA	NA	NA	NA
AT4G28080	Symbols: | Tetratricopeptide repeat (TPR)-like superfamily protein | chr4:13948993-13957840 REVERSE LENGTH=1819	68	TVDGETENLPNGDSSPK	Phospho (ST)	15S:Phospho[97.62%]	NA	0.496304	920.886	29	AT4G28080	| Symbols: | Tetratricopeptide repeat (TPR)-like superfamily protein | chr4:13948993-13957840 REVERSE LENGTH=1819	3773	TVDGETENLPNGDSSPK	[15] Phospho (S)|	NA	0.378255	920.385	32
AT1G64790 AT1G64790	Symbols: ILA | ILITYHIA | chr1:24065232-24081908 REVERSE LENGTH=2610	69	ALLEGGSDDEGASTEAQGR	Phospho (ST)	7S:Phospho[100.00%]	NA	0.0391279	972.405	29	AT1G64790	| Symbols: ILA | ILITYHIA | chr1:24065232-24083403 REVERSE LENGTH=2696	1813, 7908, 3875	ALLEGGSDDEGASTEAQGR	[7] Phospho (S)|	NA	0.292052	971.905	24
AT4G27585	Symbols: | SPFH/Band 7/PHB domain-containing membrane-associated protein family | chr4:13766984-13769832 REVERSE LENGTH=411	70	DHQETQALDETDLEELEDMGEK	Oxidation (M)|Phospho (ST)	11T:Phospho|19M:Oxidation[99.90%]	1	2.06446	891.358	37	NA	NA	NA	NA	NA	NA	NA	NA	NA
AT4G26630 AT4G26630	Symbols: | DEK domain-containing chromatin associated protein | chr4:13430873-13434877 REVERSE LENGTH=763	71	SLAHSDDESEEEKEEEEK	2 Phospho (ST)	5S:Phospho|9S:Phospho[96.23%]	NA	0.0869553	760.943	25	NA	NA	NA	NA	NA	NA	NA	NA	NA
AT5G24890	Symbols: | unknown protein; FUNCTIONS IN: molecular_function unknown; INVOLVED IN: biological_process unknown; LOCATED IN: cellular_component unknown; EXPRESSED IN: 24 plant structures; EXPRESSED DURING: 13 growth stages; BEST Arabidopsis thaliana	72	SFGNLGEIGSVK	Phospho (ST)	1S:Phospho[100.00%]	NA	0.473082	644.302	25	NA	NA	NA	NA	NA	NA	NA	NA	NA
AT1G68830	Symbols: STN7 | STT7 homolog STN7 | chr1:25872654-25875473 REVERSE LENGTH=562	73	TVTETIDEISDGRK	2 Phospho (ST)	1T:Phospho|5T:Phospho[89.53%]	NA	0.21021	862.362	29	NA	NA	NA	NA	NA	NA	NA	NA	NA
AT3G01090 AT3G01090 AT3G01090 AT3G29160 AT3G29160 AT3G29160 AT5G39440	Symbols: AKIN10, SNRK1.1, KIN10 | SNF1 kinase homolog 10 | chr3:31437-33977 REVERSE LENGTH=512	74	TSCGSPNYAAPEVISGK	Phospho (ST)	2S:Phospho[59.44%]	NA	0.978889	909.893	25	NA	NA	NA	NA	NA	NA	NA	NA	NA
AT1G47970	Symbols: | unknown protein; FUNCTIONS IN: molecular_function unknown; INVOLVED IN: biological_process unknown; LOCATED IN: cytosol; EXPRESSED IN: 21 plant structures; EXPRESSED DURING: 11 growth stages; Has 93717 Blast hits to 40765 proteins in 18	75	EEPEIQVLSDDDSDEEQVK	2 Phospho (ST)	9S:Phospho|13S:Phospho[100.00%]	NA	0.698823	788.974	25	NA	NA	NA	NA	NA	NA	NA	NA	NA
AT5G51820	Symbols: PGM, ATPGMP, PGM1, STF1 | phosphoglucomutase | chr5:21063531-21067933 REVERSE LENGTH=623	76	ANGGFIMSASHNPGGPEYDWGIK	Phospho (ST)	10S:Phospho[80.36%]	NA	0.75532	829.36	25	AT5G51820	| Symbols: PGM, ATPGMP, PGM1, STF1 | phosphoglucomutase | chr5:21063531-21067933 REVERSE LENGTH=623	10739, 2906, 2906	ANGGFIMSASHNPGGPEYDWGIK	[10] Phospho (S)|	NA	0.18633	829.027	24
AT1G24180 AT1G59900	Symbols: IAR4 | Thiamin diphosphate-binding fold (THDP-binding) superfamily protein | chr1:8560777-8563382 REVERSE LENGTH=393	77	YHGHSMSDPGSTYR	Phospho (ST)	5S:Phospho[98.35%]	NA	0.234372	558.884	25	AT1G24180	| Symbols: IAR4 | Thiamin diphosphate-binding fold (THDP-binding) superfamily protein | chr1:8560777-8563382 REVERSE LENGTH=393	4680, 27133	YHGHSMSDPGSTYR	[5] Phospho (S)|	NA	0.258573	558.883	32
AT4G21160 AT4G21160 AT4G21160 AT4G21160	Symbols: ZAC, AGD12 | Calcium-dependent ARF-type GTPase activating protein family | chr4:11284694-11286532 FORWARD LENGTH=337	78	TPAFLSSSLSK	Phospho (ST)	10S:Phospho[89.44%]	NA	0.180589	609.294	45	NA	NA	NA	NA	NA	NA	NA	NA	NA
AT1G08420 AT1G08420 AT2G27210 AT2G27210	Symbols: BSL2 | BRI1 suppressor 1 (BSU1)-like 2 | chr1:2649959-2656564 FORWARD LENGTH=1018	79	QLSIDQFENEGR	Phospho (ST)	3S:Phospho[100.00%]	NA	0.454088	758.327	37	NA	NA	NA	NA	NA	NA	NA	NA	NA
AT4G28640 AT4G28640 AT4G28640	Symbols: IAA11 | indole-3-acetic acid inducible 11 | chr4:14142288-14143755 FORWARD LENGTH=246	80	TADSMAATSGQVVGWPPIRTYRMNSMVNQAK	Oxidation (M)|3 Phospho (ST)|Phospho (Y)	9S:Phospho|20T:Phospho|21Y:Phospho|23M:Oxidation|25S:Phospho[37.60%]	1	1.12746	1235.84	37	NA	NA	NA	NA	NA	NA	NA	NA	NA
AT1G70770 AT1G70770	Symbols: | Protein of unknown function DUF2359, transmembrane | chr1:26688622-26691185 REVERSE LENGTH=610	81	SNGYGDDGYDFDGSDDEIATLK	Phospho (ST)	14S:Phospho[99.21%]	NA	0.116206	812.313	29	NA	NA	NA	NA	NA	NA	NA	NA	NA
AT3G12390	Symbols: | Nascent polypeptide-associated complex (NAC), alpha subunit family protein | chr3:3942344-3943595 FORWARD LENGTH=203	82	IDLDKPEVEDDDDNEDDDSDDDDK	Phospho (ST)	19S:Phospho[100.00%]	NA	0.446763	954.677	25	NA	NA	NA	NA	NA	NA	NA	NA	NA
AT4G28080	Symbols: | Tetratricopeptide repeat (TPR)-like superfamily protein | chr4:13948993-13957840 REVERSE LENGTH=1819	83	VVVGGSELTSSPK	Phospho (ST)	11S:Phospho[99.21%]	NA	0.0729022	670.329	29	NA	NA	NA	NA	NA	NA	NA	NA	NA
AT3G26618	Symbols: ERF1-3 | eukaryotic release factor 1-3 | chr3:9788854-9790161 FORWARD LENGTH=435	84	TFDELSDGEVYEDSD	2 Phospho (ST)	6S:Phospho|14S:Phospho[85.11%]	NA	0.533001	941.306	33	NA	NA	NA	NA	NA	NA	NA	NA	NA
AT2G43160 AT2G43160 AT2G43160 AT2G43160	Symbols: | ENTH/VHS family protein | chr2:17948884-17953267 FORWARD LENGTH=895	85	KFSEQNIGAPPSYEEAVSDSR	Phospho (ST)	3S:Phospho[100.00%]	NA	0.492609	798.022	25	AT2G43160	| Symbols: | ENTH/VHS family protein | chr2:17948884-17953267 FORWARD LENGTH=895	1419, 6222	KFSEQNIGAPPSYEEAVSDSR	[3] Phospho (S)|	NA	0.227537	797.687	28
AT1G37130	Symbols: NIA2, B29, NIA2-1, CHL3, NR, NR2, ATNR2 | nitrate reductase 2 | chr1:14158617-14161652 FORWARD LENGTH=917	87	VHDDDEDVSSEDENETHNSNAVYYK	2 Phospho (ST)	9S:Phospho|10S:Phospho[99.52%]	1	1.83511	1024.71	25	AT1G37130	| Symbols: NIA2, B29, NIA2-1, CHL3, NR, NR2, ATNR2 | nitrate reductase 2 | chr1:14158617-14161652 FORWARD LENGTH=917	4382	VHDDDEDVSSEDENETHNSNAVYYK	[9] Phospho (S),[10] Phospho (S)|	NA	0.118979	1024.38	28
AT2G34970	Symbols: | Trimeric LpxA-like enzyme | chr2:14746340-14748532 FORWARD LENGTH=730	88	LSEITQAIDDDDTDDESVVPTSGELK	Phospho (ST)	13T:Phospho[95.93%]	NA	0.0344488	958.421	37	NA	NA	NA	NA	NA	NA	NA	NA	NA
AT2G17290 AT4G35310	Symbols: CPK6, ATCDPK3, ATCPK6 | Calcium-dependent protein kinase family protein | chr2:7517005-7519239 FORWARD LENGTH=544	89	NSLNISMR	Phospho (ST)	6S:Phospho[99.98%]	1	1.04768	507.725	25	AT2G17290	| Symbols: CPK6, ATCDPK3, ATCPK6 | Calcium-dependent protein kinase family protein | chr2:7517005-7519239 FORWARD LENGTH=544	697, 236	NSLNISMR	[6] Phospho (S)|	1	0.0875616	507.725	32
AT1G56340	Symbols: CRT1, CRT1a, AtCRT1a | calreticulin 1a | chr1:21090059-21092630 REVERSE LENGTH=425	90	DAPAESDAEEEAEDDDNEGDDSDNESK	2 Phospho (ST)	6S:Phospho|22S:Phospho[87.09%]	NA	0.360137	1020.33	25	NA	NA	NA	NA	NA	NA	NA	NA	NA
AT4G31700 AT4G31700	Symbols: RPS6, RPS6A | ribosomal protein S6 | chr4:15346306-15347714 REVERSE LENGTH=250	91	SRLSSAAAKPSVTA	Phospho (ST)	4S:Phospho[96.67%]	1	1.37058	713.358	29	AT4G31700	| Symbols: RPS6, RPS6A | ribosomal protein S6 | chr4:15346306-15347714 REVERSE LENGTH=250	75, 1480	SRLSSAAAKPSVTA	[4] Phospho (S)|	1	0.077088	713.358	24
AT2G42590 AT2G42590	Symbols: GRF9, GF14 MU | general regulatory factor 9 | chr2:17732118-17733775 REVERSE LENGTH=263	92	DNLTLWTSDISEEGGDDAHK	Phospho (ST)	11S:Phospho[90.28%]	1	1.06632	761.987	25	NA	NA	NA	NA	NA	NA	NA	NA	NA
AT1G29400 AT1G29400	Symbols: AML5, ML5 | MEI2-like protein 5 | chr1:10290393-10293696 REVERSE LENGTH=800	93	SPVFGLSPTR	2 Phospho (ST)	1S:Phospho|7S:Phospho[46.56%]	NA	0.565392	610.759	37	AT1G29400	| Symbols: AML5, ML5 | MEI2-like protein 5 | chr1:10290393-10293696 REVERSE LENGTH=800	1537	SPVFGLSPTR	[1] Phospho (S),[7] Phospho (S)|	NA	0.623088	610.759	20
AT1G42550	Symbols: PMI1 | plastid movement impaired1 | chr1:15977131-15979734 FORWARD LENGTH=843	94	SGESVDDESENYLSDLGK	Phospho (ST)	4S:Phospho[80.18%]	NA	0.0705673	1012.9	33	AT1G42550	| Symbols: PMI1 | plastid movement impaired1 | chr1:15977131-15979734 FORWARD LENGTH=843	720, 20756	SGESVDDESENYLSDLGK	[4] Phospho (S)|	NA	0.182828	1012.4	28
AT3G08940 AT3G08940 AT3G27120 AT3G27130	Symbols: LHCB4.2 | light harvesting complex photosystem II | chr3:2717717-2718400 FORWARD LENGTH=227	95	FGFGTK	Phospho (ST)	5T:Phospho[100.00%]	NA	0.475907	368.657	29	NA	NA	NA	NA	NA	NA	NA	NA	NA
AT2G18960	Symbols: AHA1, PMA, OST2, HA1 | H(+)-ATPase 1 | chr2:8221858-8227268 FORWARD LENGTH=949	96	GLDIDTAGHHYTV	Phospho (ST)	12T:Phospho[99.61%]	NA	0.991847	739.818	25	NA	NA	NA	NA	NA	NA	NA	NA	NA
AT1G25260	Symbols: | Ribosomal protein L10 family protein | chr1:8854163-8855766 REVERSE LENGTH=235	97	EDLSELYREDLSDVETS	Phospho (ST)	12S:Phospho[99.67%]	NA	0.650903	1040.94	25	AT1G25260	| Symbols: | Ribosomal protein L10 family protein | chr1:8854163-8855766 REVERSE LENGTH=235	14711	EDLSELYREDLSDVETS	[12] Phospho (S)|	NA	0.597543	1040.44	32
AT1G76850	Symbols: SEC5A | exocyst complex component sec5 | chr1:28848013-28854282 FORWARD LENGTH=1090	98	VALTSLQSLPR	Phospho (ST)	8S:Phospho[43.35%]	NA	0.0260786	632.836	25	AT1G76850	| Symbols: SEC5A | exocyst complex component sec5 | chr1:28848013-28854282 FORWARD LENGTH=1090	323	VALTSLQSLPR	[8] Phospho (S)|	NA	0.198746	632.837	24
AT1G23200	Symbols: | Plant invertase/pectin methylesterase inhibitor superfamily | chr1:8227236-8229400 FORWARD LENGTH=554	99	SATFAVSGNGFIAQGITFENTAGPEK	2 Phospho (ST)	1S:Phospho|3T:Phospho[77.60%]	NA	0.379	694.561	25	NA	NA	NA	NA	NA	NA	NA	NA	NA
AT3G05030 AT3G05030 AT5G27150	Symbols: NHX2, ATNHX2 | sodium hydrogen exchanger 2 | chr3:1393456-1396784 REVERSE LENGTH=546	100	GFVPFVPGSPTER	Phospho (ST)	9S:Phospho[99.17%]	NA	0.298421	735.345	25	NA	NA	NA	NA	NA	NA	NA	NA	NA
AT1G68830	Symbols: STN7 | STT7 homolog STN7 | chr1:25872654-25875473 REVERSE LENGTH=562	101	TVTETIDEISDGR	2 Phospho (ST)	1T:Phospho|5T:Phospho[97.51%]	NA	0.18429	798.314	37	NA	NA	NA	NA	NA	NA	NA	NA	NA
AT5G61960 AT5G61960	Symbols: AML1, ML1 | MEI2-like protein 1 | chr5:24879001-24883483 REVERSE LENGTH=915	102	GVEGFSGGGIGSPMHQSSR	Oxidation (M)|Phospho (ST)	14M:Oxidation|18S:Phospho[50.52%]	NA	0.0805592	648.606	25	NA	NA	NA	NA	NA	NA	NA	NA	NA
AT5G61780	Symbols: Tudor2, AtTudor2, TSN2 | TUDOR-SN protein 2 | chr5:24822012-24826641 FORWARD LENGTH=985	103	TGIWEYGDIQSDDEDNVPVR	Phospho (ST)	11S:Phospho[100.00%]	NA	0.0789409	1195	25	NA	NA	NA	NA	NA	NA	NA	NA	NA
AT4G01480	Symbols: AtPPa5, PPa5 | pyrophosphorylase 5 | chr4:626539-627758 FORWARD LENGTH=216	104	ILSSLSK	Phospho (ST)	3S:Phospho[90.55%]	1	1.01854	414.217	41	NA	NA	NA	NA	NA	NA	NA	NA	NA
AT1G24300 AT1G24300	Symbols: | GYF domain-containing protein | chr1:8614515-8620420 REVERSE LENGTH=1495	105	NNSLLSGIIDGGR	Phospho (ST)	3S:Phospho[100.00%]	NA	0.0228616	698.335	29	AT1G24300	| Symbols: | GYF domain-containing protein | chr1:8614515-8620420 REVERSE LENGTH=1495	2049	NNSLLSGIIDGGR	[3] Phospho (S)|	NA	0.168801	698.335	24
AT3G21430	Symbols: ATALY3, ALY3 | DNA binding | chr3:7544800-7552841 REVERSE LENGTH=1132	106	NDLTHGEGSSAVEK	Phospho (ST)	9S:Phospho[81.75%]	1	2.20749	508.553	37	NA	NA	NA	NA	NA	NA	NA	NA	NA
AT3G51880 AT3G51880	Symbols: HMGB1, NFD1 | high mobility group B1 | chr3:19247241-19248491 REVERSE LENGTH=178	107	SEINDEDEASGEEELLEK	Phospho (ST)	10S:Phospho[100.00%]	1	1.16638	1058.93	25	NA	NA	NA	NA	NA	NA	NA	NA	NA
AT1G31870 AT1G31870	Symbols: | unknown protein; FUNCTIONS IN: molecular_function unknown; INVOLVED IN: biological_process unknown; LOCATED IN: cytosol, nucleus; EXPRESSED IN: 25 plant structures; EXPRESSED DURING: 15 growth stages; CONTAINS InterPro DOMAIN/s: Protein	108	YLSEDLSPPR	2 Phospho (ST)	3S:Phospho|7S:Phospho[99.81%]	NA	0.00216417	668.755	37	NA	NA	NA	NA	NA	NA	NA	NA	NA
AT1G60940 AT1G60940	Symbols: SNRK2-10, SNRK2.10, SRK2B | SNF1-related protein kinase 2.10 | chr1:22439398-22441896 REVERSE LENGTH=361	109	SSLLHSMPK	Oxidation (M)|Phospho (ST)	6S:Phospho|7M:Oxidation[95.78%]	NA	0.424427	548.249	33	NA	NA	NA	NA	NA	NA	NA	NA	NA
AT3G05420 AT3G05420	Symbols: ACBP4 | acyl-CoA binding protein 4 | chr3:1561880-1567047 FORWARD LENGTH=668	110	DIESEVEVSQEGR	Phospho (ST)	4S:Phospho[100.00%]	NA	0.0999824	778.827	25	NA	NA	NA	NA	NA	NA	NA	NA	NA
AT1G76810	Symbols: | eukaryotic translation initiation factor 2 (eIF-2) family protein | chr1:28831366-28836310 REVERSE LENGTH=1294	111	EDNESDGDKDDEPVISFTGK	Phospho (ST)	5S:Phospho[100.00%]	NA	0.988684	759.974	25	NA	NA	NA	NA	NA	NA	NA	NA	NA
AT3G01010 AT3G29360 AT3G29360 AT5G15490 AT5G39320	Symbols: | UDP-glucose 6-dehydrogenase family protein | chr3:11267375-11268817 REVERSE LENGTH=480	112	FDWDHPLHLQPMSPTTVK	Oxidation (M)|Phospho (ST)	12M:Oxidation|15T:Phospho[47.74%]	NA	0.475073	749.343	45	NA	NA	NA	NA	NA	NA	NA	NA	NA
AT5G57330	Symbols: | Galactose mutarotase-like superfamily protein | chr5:23218392-23220664 FORWARD LENGTH=312	113	GRLELSAVPSSYSSGQLDPK	Phospho (ST)	13S:Phospho[82.86%]	NA	0.455389	724.685	33	NA	NA	NA	NA	NA	NA	NA	NA	NA
AT2G39730 AT2G39730 AT2G39730	Symbols: RCA | rubisco activase | chr2:16570951-16573345 REVERSE LENGTH=474	114	GLAYDTSDDQQDITR	Phospho (ST)	6T:Phospho[97.78%]	1	2.21545	889.868	37	AT2G39730	| Symbols: RCA | rubisco activase | chr2:16570951-16573345 REVERSE LENGTH=474	540	GLAYDTSDDQQDITR	[6] Phospho (T)|	NA	0.382925	889.367	12
AT3G01310 AT3G01310 AT5G15070 AT5G15070	Symbols: | Phosphoglycerate mutase-like family protein | chr3:94343-101603 REVERSE LENGTH=1056	115	QGSGIIGTFGQSEELR	Phospho (ST)	3S:Phospho[99.98%]	NA	0.238139	880.407	37	AT3G01310 AT5G15070	| Symbols: | Phosphoglycerate mutase-like family protein | chr3:94343-101603 REVERSE LENGTH=1056	381, 4964	QGSGIIGTFGQSEELR	[3] Phospho (S)|	NA	0.198289	879.906	24
AT1G69510 AT1G69510 AT1G69510	Symbols: | cAMP-regulated phosphoprotein 19-related protein | chr1:26126779-26127725 FORWARD LENGTH=137	116	AFFDSADWALGK	Phospho (ST)	5S:Phospho[100.00%]	1	1.57548	704.302	25	NA	NA	NA	NA	NA	NA	NA	NA	NA
AT1G53310 AT1G53310 AT1G53310	Symbols: ATPPC1, PEPC1, ATPEPC1, PPC1 | phosphoenolpyruvate carboxylase 1 | chr1:19884261-19888070 REVERSE LENGTH=967	117	MASIDVHLR	Phospho (ST)	3S:Phospho[100.00%]	NA	0.0511736	561.262	33	AT1G53310	| Symbols: ATPPC1, PEPC1, ATPEPC1, PPC1 | phosphoenolpyruvate carboxylase 1 | chr1:19884261-19888070 REVERSE LENGTH=967	3274	MASIDVHLR	[1] Oxidation (M),[3] Phospho (S)|	NA	0.43371	569.26	32
AT4G25890 AT5G57290 AT5G57290	Symbols: | 60S acidic ribosomal protein family | chr4:13159627-13160393 REVERSE LENGTH=119	118	KEESEEEEGDFGFDLFG	Phospho (ST)	4S:Phospho[100.00%]	NA	0.748847	1022.89	41	NA	NA	NA	NA	NA	NA	NA	NA	NA
AT2G39010	Symbols: PIP2E, PIP2;6 | plasma membrane intrinsic protein 2E | chr2:16291564-16293746 FORWARD LENGTH=289	119	SQLHELHA	Phospho (ST)	1S:Phospho[100.00%]	NA	0.607052	507.724	25	AT2G39010	| Symbols: PIP2E, PIP2;6 | plasma membrane intrinsic protein 2E | chr2:16291564-16293746 FORWARD LENGTH=289	109	SQLHELHA	[1] Phospho (S)|	NA	0.803856	507.724	28
AT4G32180 AT4G32180 AT4G32180	Symbols: ATPANK2, PANK2 | pantothenate kinase 2 | chr4:15537724-15543715 REVERSE LENGTH=901	120	SGSRPQLDLSK	Phospho (ST)	3S:Phospho[85.51%]	NA	0.0715985	423.206	33	AT4G32180	| Symbols: ATPANK2, PANK2 | pantothenate kinase 2 | chr4:15537724-15543715 REVERSE LENGTH=901	1645, 468	SGSRPQLDLSK	[3] Phospho (S)|	NA	0.129618	423.206	32
AT1G07110	Symbols: F2KP, ATF2KP, FKFBP | fructose-2,6-bisphosphatase | chr1:2178363-2183980 REVERSE LENGTH=744	121	SLSASGSFR	Phospho (ST)	7S:Phospho[95.95%]	NA	0.496525	496.216	37	NA	NA	NA	NA	NA	NA	NA	NA	NA
AT1G42550	Symbols: PMI1 | plastid movement impaired1 | chr1:15977131-15979734 FORWARD LENGTH=843	122	GVEFDDDLETEKSDGTIGER	2 Phospho (ST)	10T:Phospho|13S:Phospho[99.06%]	NA	0.0471246	791.645	25	NA	NA	NA	NA	NA	NA	NA	NA	NA
AT4G03080	Symbols: BSL1 | BRI1 suppressor 1 (BSU1)-like 1 | chr4:1359935-1365166 REVERSE LENGTH=881	123	QLSLDQFQNESR	Phospho (ST)	3S:Phospho[100.00%]	1	1.14781	772.84	25	AT4G03080	| Symbols: BSL1 | BRI1 suppressor 1 (BSU1)-like 1 | chr4:1359935-1365166 REVERSE LENGTH=881	1078	QLSLDQFQNESR	[3] Phospho (S)|	NA	0.381646	772.841	20
AT1G32400 AT1G32400 AT1G32400	Symbols: TOM2A | tobamovirus multiplication 2A | chr1:11689393-11690873 REVERSE LENGTH=280	125	YGLDTSEFTYNPSESHR	Phospho (ST)	15S:Phospho[50.00%]	1	1.32095	695.286	25	AT1G32400	| Symbols: TOM2A | tobamovirus multiplication 2A | chr1:11689393-11690873 REVERSE LENGTH=280	10192, 14269	YGLDTSEFTYNPSESHR	[15] Phospho (S)|	NA	0.401733	694.953	28
AT3G08510 AT3G08510 AT3G08510	Symbols: ATPLC2, PLC2 | phospholipase C 2 | chr3:2582626-2585556 REVERSE LENGTH=581	126	EVPSFIQR	Phospho (ST)	4S:Phospho[100.00%]	NA	0.597226	528.25	37	AT3G08510	| Symbols: ATPLC2, PLC2 | phospholipase C 2 | chr3:2582626-2585556 REVERSE LENGTH=581	95	EVPSFIQR	[4] Phospho (S)|	NA	0.787909	528.249	32
AT1G42550	Symbols: PMI1 | plastid movement impaired1 | chr1:15977131-15979734 FORWARD LENGTH=843	127	DESDGGDGETESQRLDEEEQTVTK	2 Phospho (ST)	3S:Phospho|12S:Phospho[81.52%]	NA	0.658715	939.022	37	NA	NA	NA	NA	NA	NA	NA	NA	NA
AT3G17160	Symbols: | unknown protein; FUNCTIONS IN: molecular_function unknown; INVOLVED IN: biological_process unknown; LOCATED IN: cellular_component unknown; EXPRESSED IN: 23 plant structures; EXPRESSED DURING: 13 growth stages; Has 54259 Blast hits to 2	128	EKPLVQVLSDDDSEVK	2 Phospho (ST)	9S:Phospho|13S:Phospho[100.00%]	NA	0.12798	981.431	25	NA	NA	NA	NA	NA	NA	NA	NA	NA
AT1G19870	Symbols: iqd32 | IQ-domain 32 | chr1:6895400-6898539 REVERSE LENGTH=794	129	ETLESALLKSPSPDNNNVSEK	2 Phospho (ST)	10S:Phospho|12S:Phospho[97.72%]	1	1.26536	811.692	25	NA	NA	NA	NA	NA	NA	NA	NA	NA
AT1G52380	Symbols: | NUP50 (Nucleoporin 50 kDa) protein | chr1:19509979-19511301 FORWARD LENGTH=440	130	SALPLKTPENSPTATDT	2 Phospho (ST)	7T:Phospho|11S:Phospho[93.24%]	NA	0.0201865	952.411	25	AT1G52380	| Symbols: | NUP50 (Nucleoporin 50 kDa) protein | chr1:19509979-19511301 FORWARD LENGTH=440	556	SALPLKTPENSPTATDT	[7] Phospho (T),[11] Phospho (S)|	NA	0.510302	951.91	12
AT5G22650 AT5G22650	Symbols: HD2B, HDT02, HDT2, ATHD2B, HDA4, HD2, ATHD2 | histone deacetylase 2B | chr5:7534120-7536054 FORWARD LENGTH=306	131	GMDVDEDDSDDDEEEDSEDEEEEETPK	Oxidation (M)|2 Phospho (ST)	2M:Oxidation|9S:Phospho|17S:Phospho[99.97%]	1	1.30152	1103.67	41	NA	NA	NA	NA	NA	NA	NA	NA	NA
AT1G37130	Symbols: NIA2, B29, NIA2-1, CHL3, NR, NR2, ATNR2 | nitrate reductase 2 | chr1:14158617-14161652 FORWARD LENGTH=917	132	VHDDDEDVSSEDENETHNSNAVYYK	Phospho (ST)	10S:Phospho[55.05%]	NA	0.148501	998.052	25	AT1G37130	| Symbols: NIA2, B29, NIA2-1, CHL3, NR, NR2, ATNR2 | nitrate reductase 2 | chr1:14158617-14161652 FORWARD LENGTH=917	6514	VHDDDEDVSSEDENETHNSNAVYYK	[10] Phospho (S)|	NA	0.2854	997.719	24
AT1G54270 AT1G54270 AT3G13920 AT3G13920 AT3G13920 AT3G13920	Symbols: EIF4A-2 | eif4a-2 | chr1:20260495-20262018 FORWARD LENGTH=412	133	VHACVGGTSVR	Phospho (ST)	9S:Phospho[89.40%]	NA	0.12285	408.185	33	NA	NA	NA	NA	NA	NA	NA	NA	NA
AT1G35580 AT1G35580 AT1G35580	Symbols: CINV1 | cytosolic invertase 1 | chr1:13122460-13124808 REVERSE LENGTH=551	134	SVLDTPLSSAR	Phospho (ST)	5T:Phospho[99.97%]	NA	0.257081	613.294	25	AT1G35580	| Symbols: CINV1 | cytosolic invertase 1 | chr1:13122460-13124808 REVERSE LENGTH=551	135	SVLDTPLSSAR	[5] Phospho (T)|	NA	0.452501	613.295	32
AT3G27530	Symbols: GC6, MAG4 | golgin candidate 6 | chr3:10193778-10199659 REVERSE LENGTH=914	135	LLEDIGDESEAQAESEED	Phospho (ST)	15S:Phospho[100.00%]	NA	0.301044	1030.4	37	NA	NA	NA	NA	NA	NA	NA	NA	NA
AT5G10360 AT5G10360	Symbols: EMB3010, RPS6B | Ribosomal protein S6e | chr5:3258734-3260142 REVERSE LENGTH=249	136	SRLSSAPAKPVAA	Phospho (ST)	4S:Phospho[95.70%]	1	1.283	667.845	29	AT5G10360	| Symbols: EMB3010, RPS6B | Ribosomal protein S6e | chr5:3258734-3260142 REVERSE LENGTH=249	41, 1736	SRLSSAPAKPVAA	[4] Phospho (S)|	1	0.0520768	667.845	32
AT5G56000 AT5G56010 AT5G56030 AT5G56030	Symbols: HSP81-2, ERD8, HSP90.2, AtHsp90.2 | heat shock protein 81-2 | chr5:22686923-22689433 FORWARD LENGTH=699	137	EISDDEEEEEKKDEEGK	Phospho (ST)	3S:Phospho[100.00%]	NA	0.0245403	706.949	25	NA	NA	NA	NA	NA	NA	NA	NA	NA
AT1G68830	Symbols: STN7 | STT7 homolog STN7 | chr1:25872654-25875473 REVERSE LENGTH=562	138	LVKTVTETIDEISDGRK	2 Phospho (ST)	4T:Phospho|8T:Phospho[97.33%]	1	2.22614	688.994	29	AT1G68830	| Symbols: STN7 | STT7 homolog STN7 | chr1:25872654-25875473 REVERSE LENGTH=562	1726, 10257, 12782	LVKTVTETIDEISDGRK	[4] Phospho (T),[8] Phospho (T)|	NA	0.182828	688.66	24
AT5G20490 AT5G20490	Symbols: XIK, ATXIK, XI-17 | Myosin family protein with Dil domain | chr5:6927064-6936825 REVERSE LENGTH=1545	139	GSPQSAGLSFLNR	Phospho (ST)	9S:Phospho[99.98%]	NA	0.224636	707.329	25	AT5G20490	| Symbols: XIK, ATXIK, XI-17 | Myosin family protein with Dil domain | chr5:6927064-6936825 REVERSE LENGTH=1545	466	GSPQSAGLSFLNR	[9] Phospho (S)|	NA	0.188649	707.33	28
AT5G04870	Symbols: CPK1, ATCPK1 | calcium dependent protein kinase 1 | chr5:1417015-1419877 REVERSE LENGTH=610	140	SFSIALK	Phospho (ST)	3S:Phospho[99.99%]	NA	0.259485	423.212	25	NA	NA	NA	NA	NA	NA	NA	NA	NA
AT5G06160	Symbols: ATO | splicing factor-related | chr5:1862623-1866298 REVERSE LENGTH=504	141	EGEEANTELESDDEDGLIYNPLK	Phospho (ST)	7T:Phospho[72.36%]	1	2.3641	887.709	37	NA	NA	NA	NA	NA	NA	NA	NA	NA
AT3G55460	Symbols: SCL30, At-SCL30 | SC35-like splicing factor 30 | chr3:20561024-20563502 FORWARD LENGTH=262	142	SYSPGYEGAAAAAPDR	Phospho (ST)|Phospho (Y)	2Y:Phospho|3S:Phospho[49.72%]	NA	0.166077	872.327	37	NA	NA	NA	NA	NA	NA	NA	NA	NA
AT4G15545	Symbols: | unknown protein; BEST Arabidopsis thaliana protein match is: unknown protein (TAIR:AT1G16520.1); Has 30201 Blast hits to 17322 proteins in 780 species: Archae - 12; Bacteria - 1396; Metazoa - 17338; Fungi - 3422; Plants - 5037; Viruses	143	LTPPGSPPILSASGTPK	2 Phospho (ST)	2T:Phospho|6S:Phospho[99.57%]	NA	0.0887778	890.92	25	AT4G15545	| Symbols: | unknown protein; BEST Arabidopsis thaliana protein match is: unknown protein (TAIR:AT1G16520.1); Has 30201 Blast hits to 17322 proteins in 780 species: Archae - 12; Bacteria - 1396; Metazoa - 17338; Fungi - 3422; Plants - 5037; Viruses	2447	LTPPGSPPILSASGTPK	[2] Phospho (T),[6] Phospho (S)|	NA	0.41629	890.421	20
AT5G63550 AT5G63550	Symbols: | DEK domain-containing chromatin associated protein | chr5:25444805-25447934 FORWARD LENGTH=530	144	TPEVNSPAKEEIDVVPK	Phospho (ST)	6S:Phospho[99.86%]	NA	0.646886	644.984	25	NA	NA	NA	NA	NA	NA	NA	NA	NA
AT3G24093	Symbols: | Paired amphipathic helix (PAH2) superfamily protein | chr3:8701462-8702310 REVERSE LENGTH=282	145	KYNELLK	Phospho (Y)	2Y:Phospho[100.00%]	NA	0.400666	494.252	37	NA	NA	NA	NA	NA	NA	NA	NA	NA
AT5G35430	Symbols: | Tetratricopeptide repeat (TPR)-like superfamily protein | chr5:13662077-13665735 FORWARD LENGTH=786	146	TSSLLSSSVASDTLR	Phospho (ST)	3S:Phospho[33.33%]	NA	0.193063	802.382	25	AT5G35430	| Symbols: | Tetratricopeptide repeat (TPR)-like superfamily protein | chr5:13662077-13665735 FORWARD LENGTH=786	566	TSSLLSSSVASDTLR	[3] Phospho (S)|	NA	0.317742	802.384	24
AT1G76810	Symbols: | eukaryotic translation initiation factor 2 (eIF-2) family protein | chr1:28831366-28836310 REVERSE LENGTH=1294	147	SWGTVDLNLK	Phospho (ST)	1S:Phospho[99.99%]	NA	0.29407	606.787	25	NA	NA	NA	NA	NA	NA	NA	NA	NA
AT5G08050	Symbols: | Protein of unknown function (DUF1118) | chr5:2578418-2578964 FORWARD LENGTH=158	148	SGFSLSTIER	Phospho (ST)	7T:Phospho[96.12%]	NA	0.483711	588.768	37	AT5G08050	| Symbols: | Protein of unknown function (DUF1118) | chr5:2578418-2578964 FORWARD LENGTH=158	1058	SGFSLSTIER	[7] Phospho (T)|	NA	0.457573	588.768	32
AT5G01530	Symbols: LHCB4.1 | light harvesting complex photosystem II | chr5:209084-210243 FORWARD LENGTH=290	149	NLAGDVIGTRTEAADAK	Phospho (ST)	11T:Phospho[98.87%]	NA	0.465773	891.926	37	AT5G01530	| Symbols: LHCB4.1 | light harvesting complex photosystem II | chr5:209084-210243 FORWARD LENGTH=290	84, 142	NLAGDVIGTRTEAADAK	[11] Phospho (T)|	NA	0.283013	891.425	12
AT4G02510	Symbols: TOC159, TOC86, PPI2, TOC160, ATTOC159 | translocon at the outer envelope membrane of chloroplasts 159 | chr4:1104766-1109360 FORWARD LENGTH=1503	150	FDQIGDDDSGEFEPVSDK	Phospho (ST)	9S:Phospho[100.00%]	NA	0.342307	1040.91	25	NA	NA	NA	NA	NA	NA	NA	NA	NA
AT5G13020	Symbols: | Emsy N Terminus (ENT)/ plant Tudor-like domains-containing protein | chr5:4129691-4132089 REVERSE LENGTH=397	151	LEEISDGESGNI	Phospho (ST)	5S:Phospho[99.99%]	NA	0.135655	671.774	25	NA	NA	NA	NA	NA	NA	NA	NA	NA
AT1G65010	Symbols: | Plant protein of unknown function (DUF827) | chr1:24149543-24154024 FORWARD LENGTH=1345	152	SEVSPERETELDSVEEEVDSK	2 Phospho (ST)	4S:Phospho|13S:Phospho[88.35%]	NA	0.0159239	852.011	45	NA	NA	NA	NA	NA	NA	NA	NA	NA
AT5G45190 AT5G45190	Symbols: | Cyclin family protein | chr5:18277808-18280733 REVERSE LENGTH=579	153	NVDVGDALISQSPK	Phospho (ST)	12S:Phospho[99.82%]	NA	0.321561	761.861	25	AT5G45190	| Symbols: | Cyclin family protein | chr5:18277808-18280733 REVERSE LENGTH=590	464	NVDVGDALISQSPK	[12] Phospho (S)|	NA	0.342432	761.861	12
AT4G30160 AT4G30160	Symbols: VLN4, ATVLN4 | villin 4 | chr4:14754528-14759511 FORWARD LENGTH=974	154	GRSPAFNALAATFESQNAR	Phospho (ST)	3S:Phospho[99.83%]	NA	0.215984	696.994	41	AT4G30160	| Symbols: VLN4 | villin 4 | chr4:14754528-14759511 FORWARD LENGTH=983	2420, 10683, 7654, 10036	GRSPAFNALAATFESQNAR	[3] Phospho (S)|	NA	0.207392	696.66	24
AT4G15545	Symbols: | unknown protein; BEST Arabidopsis thaliana protein match is: unknown protein (TAIR:AT1G16520.1); Has 30201 Blast hits to 17322 proteins in 780 species: Archae - 12; Bacteria - 1396; Metazoa - 17338; Fungi - 3422; Plants - 5037; Viruses	155	LTPPGSPPILSASGTPK	Phospho (ST)	6S:Phospho[68.04%]	NA	0.579377	850.436	25	AT4G15545	| Symbols: | unknown protein; BEST Arabidopsis thaliana protein match is: unknown protein (TAIR:AT1G16520.1); Has 30201 Blast hits to 17322 proteins in 780 species: Archae - 12; Bacteria - 1396; Metazoa - 17338; Fungi - 3422; Plants - 5037; Viruses	264	LTPPGSPPILSASGTPK	[6] Phospho (S)|	NA	0.27123	850.436	28
AT4G28080	Symbols: | Tetratricopeptide repeat (TPR)-like superfamily protein | chr4:13948993-13957840 REVERSE LENGTH=1819	156	LVKPEATVHEDDDSDEGWQEAVPK	Phospho (ST)	14S:Phospho[99.98%]	NA	0.180343	925.744	25	AT4G28080	| Symbols: | Tetratricopeptide repeat (TPR)-like superfamily protein | chr4:13948993-13957840 REVERSE LENGTH=1819	434, 9635	LVKPEATVHEDDDSDEGWQEAVPK	[14] Phospho (S)|	NA	0.186995	925.411	24
AT3G19420	Symbols: ATPEN2, PEN2 | PTEN 2 | chr3:6731824-6735354 FORWARD LENGTH=611	158	ETENPDKDDVFSDNEGDSTGPTK	Phospho (ST)	12S:Phospho[99.22%]	NA	0.110559	860.01	37	NA	NA	NA	NA	NA	NA	NA	NA	NA
AT3G51880 AT3G51880	Symbols: HMGB1, NFD1 | high mobility group B1 | chr3:19247241-19248491 REVERSE LENGTH=178	159	SRSEINDEDEASGEEELLEK	2 Phospho (ST)	1S:Phospho|12S:Phospho[50.29%]	NA	0.230847	813.988	25	NA	NA	NA	NA	NA	NA	NA	NA	NA
AT5G55230 AT5G55230	Symbols: ATMAP65-1, MAP65-1 | microtubule-associated proteins 65-1 | chr5:22402716-22405182 FORWARD LENGTH=587	160	EEAASSPVSGAADHQVPASP	Phospho (ST)	19S:Phospho[99.96%]	NA	0.142794	994.426	37	NA	NA	NA	NA	NA	NA	NA	NA	NA
AT1G04820 AT1G50010 AT1G64740 AT4G14960 AT4G14960	Symbols: TUA4, TOR2 | tubulin alpha-4 chain | chr1:1356421-1358266 REVERSE LENGTH=450	161	TIQFVDWCPTGFK	Phospho (ST)	10T:Phospho[100.00%]	1	2.00065	839.87	45	AT1G04820 AT1G64740	| Symbols: TUA4, TOR2 | tubulin alpha-4 chain | chr1:1356421-1358266 REVERSE LENGTH=450	3320, 3320	TIQFVDWCPTGFK	[10] Phospho (T)|	NA	0.162737	839.871	24
AT4G27430 AT4G27430	Symbols: CIP7 | COP1-interacting protein 7 | chr4:13718817-13722736 FORWARD LENGTH=1058	162	DNDSEPEELLR	Phospho (ST)	4S:Phospho[100.00%]	NA	0.508332	698.785	37	NA	NA	NA	NA	NA	NA	NA	NA	NA
AT1G24764	Symbols: ATMAP70-2, MAP70-2 | microtubule-associated proteins 70-2 | chr1:8760001-8763256 REVERSE LENGTH=634	164	ALLNGPGNYSFNK	Phospho (ST)	10S:Phospho[97.25%]	NA	0.416177	737.84	37	AT1G24764	| Symbols: ATMAP70-2, MAP70-2 | microtubule-associated proteins 70-2 | chr1:8760001-8763256 REVERSE LENGTH=634	5267	ALLNGPGNYSFNK	[10] Phospho (S)|	NA	0.318975	737.841	24
AT4G17620 AT4G17620 AT4G17620	Symbols: | glycine-rich protein | chr4:9822005-9824859 FORWARD LENGTH=544	165	DLFGSDNEEYTK	Phospho (ST)	5S:Phospho[100.00%]	NA	0.335874	749.292	37	NA	NA	NA	NA	NA	NA	NA	NA	NA
AT2G41740	Symbols: VLN2, ATVLN2 | villin 2 | chr2:17410962-17416878 REVERSE LENGTH=976	167	STSSNPADDIPLTEAK	2 Phospho (ST)	3S:Phospho|4S:Phospho[74.38%]	1	1.10028	903.866	25	NA	NA	NA	NA	NA	NA	NA	NA	NA
AT4G26070 AT4G26070 AT4G26070 AT4G29810	Symbols: ATMKK2, MKK2, MK1 | MAP kinase kinase 2 | chr4:14593299-14595241 REVERSE LENGTH=363	168	FLTQSGTFK	Phospho (ST)	7T:Phospho[92.22%]	NA	0.56061	554.757	37	NA	NA	NA	NA	NA	NA	NA	NA	NA
AT1G02870	Symbols: | FUNCTIONS IN: molecular_function unknown; INVOLVED IN: biological_process unknown; EXPRESSED IN: 23 plant structures; EXPRESSED DURING: 13 growth stages; CONTAINS InterPro DOMAIN/s: Ribosome biogenesis protein Nop16 (InterPro:IPR019002)	169	EFEPIDSGSELEEDDLK	2 Phospho (ST)	7S:Phospho|9S:Phospho[100.00%]	NA	0.0128721	1056.9	29	NA	NA	NA	NA	NA	NA	NA	NA	NA
AT2G21150	Symbols: XCT | XAP5 family protein | chr2:9065397-9067921 FORWARD LENGTH=337	170	LSFAEDFENGSDEDDGENK	Phospho (ST)	11S:Phospho[100.00%]	NA	0.00169651	1099.91	29	NA	NA	NA	NA	NA	NA	NA	NA	NA
AT3G61860	Symbols: ATRSP31, RSP31, At-RS31, RS31 | RNA-binding (RRM/RBD/RNP motifs) family protein | chr3:22900311-22902159 REVERSE LENGTH=264	171	RSLSPVYR	2 Phospho (ST)	2S:Phospho|4S:Phospho[99.90%]	NA	0.0139825	569.246	41	NA	NA	NA	NA	NA	NA	NA	NA	NA
AT3G48740	Symbols: SWEET11, AtSWEET11 | Nodulin MtN3 family protein | chr3:18052814-18054663 REVERSE LENGTH=289	172	LGTVSSPEPISVVR	Phospho (ST)	6S:Phospho[92.66%]	1	1.72634	760.889	25	AT3G48740	| Symbols: SWEET11, AtSWEET11 | Nodulin MtN3 family protein | chr3:18052814-18054663 REVERSE LENGTH=289	86	LGTVSSPEPISVVR	[6] Phospho (S)|	NA	0.229496	760.889	12
AT4G12790 AT4G12790 AT4G12790 AT4G12790 AT4G12790	Symbols: | P-loop containing nucleoside triphosphate hydrolases superfamily protein | chr4:7517280-7518892 REVERSE LENGTH=271	173	DDDDFSDDGPDL	Phospho (ST)	6S:Phospho[100.00%]	NA	0.249933	703.219	37	NA	NA	NA	NA	NA	NA	NA	NA	NA
AT1G35580 AT1G35580	Symbols: CINV1 | cytosolic invertase 1 | chr1:13122460-13124808 REVERSE LENGTH=551	174	SASWPQL	Phospho (ST)	3S:Phospho[93.20%]	NA	0.446542	434.684	25	NA	NA	NA	NA	NA	NA	NA	NA	NA
AT3G02880	Symbols: | Leucine-rich repeat protein kinase family protein | chr3:634819-636982 FORWARD LENGTH=627	175	LIEEVSHSSGSPNPVSD	2 Phospho (ST)	11S:Phospho|16S:Phospho[98.72%]	NA	0.463026	957.882	25	AT3G02880	| Symbols: | Leucine-rich repeat protein kinase family protein | chr3:634819-636982 FORWARD LENGTH=627	984	LIEEVSHSSGSPNPVSD	[11] Phospho (S),[16] Phospho (S)|	NA	0.429177	957.382	24
AT5G10470 AT5G10470	Symbols: KCA1, KAC1 | kinesin like protein for actin based chloroplast movement 1 | chr5:3290121-3297248 REVERSE LENGTH=1273	176	SDAALLNLEEGSSPIPNPSTAAEDSR	Phospho (ST)	13S:Phospho[96.73%]	NA	0.516988	908.08	41	AT5G10470	| Symbols: KAC1 | kinesin like protein for actin based chloroplast movement 1 | chr5:3290121-3297248 REVERSE LENGTH=1274	3461	SDAALLNLEEGSSPIPNPSTAAEDSR	[13] Phospho (S)|	NA	0.21628	907.747	24
AT1G68830	Symbols: STN7 | STT7 homolog STN7 | chr1:25872654-25875473 REVERSE LENGTH=562	177	TVWWNR	Phospho (ST)	1T:Phospho[100.00%]	1	1.01981	471.205	29	NA	NA	NA	NA	NA	NA	NA	NA	NA
AT2G41840	Symbols: | Ribosomal protein S5 family protein | chr2:17460016-17461398 REVERSE LENGTH=285	178	ALSTSKPDPVVEDQA	Phospho (ST)	3S:Phospho[89.27%]	NA	0.686965	818.876	29	AT2G41840	| Symbols: | Ribosomal protein S5 family protein | chr2:17460016-17461398 REVERSE LENGTH=285	342	ALSTSKPDPVVEDQA	[3] Phospho (S)|	NA	0.265038	818.877	32
AT5G14740 AT5G14740 AT5G14740 AT5G14740 AT5G14740	Symbols: CA2, CA18, BETA CA2 | carbonic anhydrase 2 | chr5:4758257-4762382 FORWARD LENGTH=331	179	VLAESESSAFEDQCGR	Phospho (ST)	8S:Phospho[94.99%]	NA	0.0170963	933.375	29	NA	NA	NA	NA	NA	NA	NA	NA	NA
AT5G61150 AT5G61150	Symbols: VIP4 | leo1-like family protein | chr5:24603846-24607528 REVERSE LENGTH=625	180	NVFGSSDDEDAEEYVR	2 Phospho (ST)	5S:Phospho|6S:Phospho[100.00%]	NA	0.108295	996.851	25	NA	NA	NA	NA	NA	NA	NA	NA	NA
AT5G07120	Symbols: SNX2b | sorting nexin 2B | chr5:2207065-2209355 REVERSE LENGTH=572	181	SPSSLSSDYIK	Phospho (ST)	3S:Phospho[95.87%]	NA	0.0421588	632.279	37	AT5G07120	| Symbols: SNX2b | sorting nexin 2B | chr5:2207065-2209355 REVERSE LENGTH=572	509	SPSSLSSDYIK	[3] Phospho (S)|	NA	0.155442	632.279	32
AT3G05090 AT3G05090	Symbols: LRS1 | Transducin/WD40 repeat-like superfamily protein | chr3:1418573-1422723 REVERSE LENGTH=753	182	TVGSSNNISVQSSPSHGYTPTIAK	Phospho (ST)	4S:Phospho[95.40%]	1	1.04525	838.395	25	AT3G05090	| Symbols: LRS1 | Transducin/WD40 repeat-like superfamily protein | chr3:1418573-1422723 REVERSE LENGTH=753	1178	TVGSSNNISVQSSPSHGYTPTIAK	[4] Phospho (S)|	NA	0.198746	838.062	28
AT5G20280	Symbols: ATSPS1F, SPS1F | sucrose phosphate synthase 1F | chr5:6844994-6849997 REVERSE LENGTH=1043	183	INSAESMELWASQQK	Phospho (ST)	3S:Phospho[99.99%]	1	2.00651	901.895	25	AT5G20280	| Symbols: ATSPS1F, SPS1F | sucrose phosphate synthase 1F | chr5:6844994-6849997 REVERSE LENGTH=1043	1401, 263	INSAESMELWASQQK	[3] Phospho (S)|	NA	0.27123	901.394	24
AT1G56340	Symbols: CRT1, CRT1a, AtCRT1a | calreticulin 1a | chr1:21090059-21092630 REVERSE LENGTH=425	184	DAPAESDAEEEAEDDDNEGDDSDNESK	Phospho (ST)	6S:Phospho[100.00%]	NA	0.10383	993.672	25	NA	NA	NA	NA	NA	NA	NA	NA	NA
AT5G20490 AT5G20490	Symbols: XIK, ATXIK, XI-17 | Myosin family protein with Dil domain | chr5:6927064-6936825 REVERSE LENGTH=1545	186	ENSGFGFLLTR	Phospho (ST)	3S:Phospho[100.00%]	1	1.31013	660.803	25	AT5G20490	| Symbols: XIK, ATXIK, XI-17 | Myosin family protein with Dil domain | chr5:6927064-6936825 REVERSE LENGTH=1545	3106	ENSGFGFLLTR	[3] Phospho (S)|	NA	0.339597	660.804	28
AT4G10120 AT4G10120	Symbols: ATSPS4F | Sucrose-phosphate synthase family protein | chr4:6315033-6319785 FORWARD LENGTH=1050	187	NDAEEDLLSELSEGEK	Phospho (ST)	12S:Phospho[99.99%]	NA	0.415223	929.886	45	NA	NA	NA	NA	NA	NA	NA	NA	NA
AT2G17560 AT2G17560	Symbols: HMGB4, NFD4, NFD04 | high mobility group B4 | chr2:7642486-7643468 REVERSE LENGTH=138	188	SEVDEAVSEEEAEDDD	Phospho (ST)	8S:Phospho[100.00%]	NA	0.521595	924.815	37	NA	NA	NA	NA	NA	NA	NA	NA	NA
AT4G13350 AT4G13350	Symbols: NIG | NSP (nuclear shuttle protein)-interacting GTPase | chr4:7770170-7773321 REVERSE LENGTH=602	189	SPARPEILNDWR	Phospho (ST)	1S:Phospho[100.00%]	NA	0.049128	511.912	37	NA	NA	NA	NA	NA	NA	NA	NA	NA
AT5G08610	Symbols: | P-loop containing nucleoside triphosphate hydrolases superfamily protein | chr5:2790341-2794059 FORWARD LENGTH=850	193	GLSLEEEDSSDDDENR	2 Phospho (ST)	9S:Phospho|10S:Phospho[99.99%]	NA	0.126385	985.832	37	NA	NA	NA	NA	NA	NA	NA	NA	NA
AT1G10940 AT1G10940 AT1G60940 AT1G60940 AT5G08590 AT5G63650	Symbols: ASK1, SNRK2-4, SNRK2.4, SRK2A | Protein kinase superfamily protein | chr1:3656050-3658170 REVERSE LENGTH=363	194	STVGTPAYIAPEVLSR	Phospho (ST)	2T:Phospho[49.92%]	1	1.50695	871.432	25	AT1G10940	| Symbols: | Protein kinase superfamily protein | chr1:3656050-3658170 REVERSE LENGTH=371	2988	STVGTPAYIAPEVLSR	[2] Phospho (T)|	NA	0.204362	870.932	24
AT4G37870	Symbols: PCK1, PEPCK | phosphoenolpyruvate carboxykinase 1 | chr4:17802974-17806332 REVERSE LENGTH=671	195	SAPTTPINQNAAAAFAAVSEEER	Phospho (ST)	5T:Phospho[33.33%]	1	1.0999	809.373	41	AT4G37870	| Symbols: PCK1, PEPCK | phosphoenolpyruvate carboxykinase 1 | chr4:17802974-17806332 REVERSE LENGTH=671	6966, 11565	SAPTTPINQNAAAAFAAVSEEER	[5] Phospho (T)|	NA	0.193502	809.039	24
AT3G05900	Symbols: | neurofilament protein-related | chr3:1761408-1763854 REVERSE LENGTH=673	196	HVVDEPANEEKPSESSAALSPEK	Phospho (ST)	20S:Phospho[98.98%]	NA	0.242444	844.383	25	NA	NA	NA	NA	NA	NA	NA	NA	NA
AT1G19450	Symbols: | Major facilitator superfamily protein | chr1:6731671-6734633 REVERSE LENGTH=488	197	RPFLHTGSWYR	Phospho (ST)	8S:Phospho[100.00%]	NA	0.639343	500.57	25	NA	NA	NA	NA	NA	NA	NA	NA	NA
AT5G46750	Symbols: AGD9 | ARF-GAP domain 9 | chr5:18969950-18971817 REVERSE LENGTH=402	199	SISSAQFFGNQNR	Phospho (ST)	1S:Phospho[98.10%]	NA	0.0204253	768.335	41	NA	NA	NA	NA	NA	NA	NA	NA	NA
AT1G42550	Symbols: PMI1 | plastid movement impaired1 | chr1:15977131-15979734 FORWARD LENGTH=843	200	TSFSVPSPK	Phospho (ST)	7S:Phospho[99.76%]	NA	0.443118	515.236	33	AT1G42550	| Symbols: PMI1 | plastid movement impaired1 | chr1:15977131-15979734 FORWARD LENGTH=843	221	TSFSVPSPK	[7] Phospho (S)|	NA	0.207392	515.236	12
AT1G80490 AT1G80490	Symbols: TPR1 | TOPLESS-related 1 | chr1:30261094-30266446 REVERSE LENGTH=1119	201	APSPVNNPLLGSLPK	Phospho (ST)	3S:Phospho[100.00%]	NA	0.365822	792.413	25	AT1G80490	| Symbols: TPR1 | TOPLESS-related 1 | chr1:30261094-30266446 REVERSE LENGTH=1120	665	APSPVNNPLLGSLPK	[3] Phospho (S)|	NA	0.177998	792.413	24
AT1G33530	Symbols: | F-box family protein | chr1:12159884-12161314 FORWARD LENGTH=441	202	ITVERSTSK	Phospho (ST)	8S:Phospho[85.43%]	NA	0.0378746	550.773	37	NA	NA	NA	NA	NA	NA	NA	NA	NA
AT5G20280	Symbols: ATSPS1F, SPS1F | sucrose phosphate synthase 1F | chr5:6844994-6849997 REVERSE LENGTH=1043	203	HPQWQSDDGGDNSEPESPSDSLR	2 Phospho (ST)	13S:Phospho|17S:Phospho[87.69%]	NA	0.347937	901	37	AT5G20280	| Symbols: ATSPS1F, SPS1F | sucrose phosphate synthase 1F | chr5:6844994-6849997 REVERSE LENGTH=1043	2872	HPQWQSDDGGDNSEPESPSDSLR	[13] Phospho (S),[17] Phospho (S)|	NA	0.38831	900.667	28
AT1G35580 AT1G35580 AT1G35580	Symbols: CINV1 | cytosolic invertase 1 | chr1:13122460-13124808 REVERSE LENGTH=551	204	SVLDTPLSSAR	2 Phospho (ST)	5T:Phospho|8S:Phospho[93.87%]	NA	0.00961688	653.277	25	AT1G35580	| Symbols: CINV1 | cytosolic invertase 1 | chr1:13122460-13124808 REVERSE LENGTH=551	903	SVLDTPLSSAR	[5] Phospho (T),[8] Phospho (S)|	NA	0.159608	653.278	24
ATCG00490	Symbols: RBCL | ribulose-bisphosphate carboxylases | chrC:54958-56397 FORWARD LENGTH=479	206	LSGGDHIHAGTVVGK	Phospho (ST)	11T:Phospho[99.82%]	1	1.00267	509.915	29	NA	NA	NA	NA	NA	NA	NA	NA	NA
AT1G16610 AT1G16610 AT1G16610	Symbols: SR45, RNPS1 | arginine/serine-rich 45 | chr1:5675925-5678686 REVERSE LENGTH=414	207	RRSPLPLR	Phospho (ST)	3S:Phospho[100.00%]	NA	0.100397	358.869	33	AT1G16610	| Symbols: SR45 | arginine/serine-rich 45 | chr1:5675925-5678686 REVERSE LENGTH=425	1583	RRSPLPLR	[3] Phospho (S)|	NA	0.193405	537.8	24
AT3G54820 AT4G35100 AT4G35100	Symbols: PIP2D, PIP2;5 | plasma membrane intrinsic protein 2;5 | chr3:20302117-20303738 FORWARD LENGTH=286	208	ALGSFR	Phospho (ST)	4S:Phospho[100.00%]	1	1.05116	365.668	37	NA	NA	NA	NA	NA	NA	NA	NA	NA
AT1G47970	Symbols: | unknown protein; FUNCTIONS IN: molecular_function unknown; INVOLVED IN: biological_process unknown; LOCATED IN: cytosol; EXPRESSED IN: 21 plant structures; EXPRESSED DURING: 11 growth stages; Has 93717 Blast hits to 40765 proteins in 18	209	AEDEEDASDFEPEENGVEEDIDEGEDDENDNSGGAGK	Phospho (ST)	8S:Phospho[100.00%]	NA	0.437084	1347.15	29	NA	NA	NA	NA	NA	NA	NA	NA	NA
AT1G19000 AT1G19000	Symbols: | Homeodomain-like superfamily protein | chr1:6561335-6562684 REVERSE LENGTH=285	210	CVSLNNLSDYEK	Phospho (ST)	3S:Phospho[100.00%]	1	1.61727	761.317	25	AT1G19000	| Symbols: | Homeodomain-like superfamily protein | chr1:6561335-6562684 REVERSE LENGTH=285	3470	CVSLNNLSDYEK	[3] Phospho (S)|	NA	0.117175	761.318	28
AT2G20190	Symbols: ATCLASP, CLASP | CLIP-associated protein | chr2:8711862-8718813 REVERSE LENGTH=1439	211	SSSLDLGVDPPSSR	Phospho (ST)	3S:Phospho[83.40%]	NA	0.768141	748.834	37	AT2G20190	| Symbols: ATCLASP, CLASP | CLIP-associated protein | chr2:8711862-8718813 REVERSE LENGTH=1439	128468	SSSLDLGVDPPSSR	[3] Phospho (S)|	NA	0.756129	748.837	28
AT4G30160 AT4G30160	Symbols: VLN4, ATVLN4 | villin 4 | chr4:14754528-14759511 FORWARD LENGTH=974	212	NLSTPPPVVR	Phospho (ST)	3S:Phospho[93.69%]	NA	0.195778	580.297	29	AT4G30160	| Symbols: VLN4 | villin 4 | chr4:14754528-14759511 FORWARD LENGTH=983	234	NLSTPPPVVR	[3] Phospho (S)|	NA	0.186679	580.297	32
AT5G01530	Symbols: LHCB4.1 | light harvesting complex photosystem II | chr5:209084-210243 FORWARD LENGTH=290	213	NLAGDVIGTR	Phospho (ST)	9T:Phospho[100.00%]	NA	0.793828	548.263	37	AT5G01530	| Symbols: LHCB4.1 | light harvesting complex photosystem II | chr5:209084-210243 FORWARD LENGTH=290	1133	NLAGDVIGTR	[9] Phospho (T)|	NA	0.2872	548.263	12
AT1G17370	Symbols: UBP1B | oligouridylate binding protein 1B | chr1:5951842-5954825 REVERSE LENGTH=419	214	SVVELTSGVSEDGK	Phospho (ST)	10S:Phospho[95.43%]	NA	0.676948	743.837	29	NA	NA	NA	NA	NA	NA	NA	NA	NA
AT5G11260	Symbols: HY5, TED 5 | Basic-leucine zipper (bZIP) transcription factor family protein | chr5:3593583-3594800 REVERSE LENGTH=168	216	EGIESDEEIR	Phospho (ST)	5S:Phospho[100.00%]	NA	0.476688	628.755	29	NA	NA	NA	NA	NA	NA	NA	NA	NA
AT4G17890 AT4G17890	Symbols: AGD8 | ARF-GAP domain 8 | chr4:9937121-9939146 FORWARD LENGTH=413	217	SISSAQYFGDQNK	Phospho (ST)	1S:Phospho[98.25%]	NA	0.0120371	762.821	29	NA	NA	NA	NA	NA	NA	NA	NA	NA
AT3G10540 AT5G04510 AT5G04510	Symbols: | 3-phosphoinositide-dependent protein kinase | chr3:3289916-3292429 FORWARD LENGTH=486	218	LASIDSFDSR	Phospho (ST)	3S:Phospho[99.96%]	NA	0.199142	595.758	37	AT3G10540 AT5G04510	| Symbols: | 3-phosphoinositide-dependent protein kinase | chr3:3289916-3292429 FORWARD LENGTH=486	454	LASIDSFDSR	[3] Phospho (S)|	NA	0.39065	595.758	32
AT1G42550	Symbols: PMI1 | plastid movement impaired1 | chr1:15977131-15979734 FORWARD LENGTH=843	219	DESDGGDGETESQRLDEEEQTVTK	Phospho (ST)	3S:Phospho[100.00%]	NA	0.285574	912.366	25	NA	NA	NA	NA	NA	NA	NA	NA	NA
AT3G08940 AT3G08940	Symbols: LHCB4.2 | light harvesting complex photosystem II | chr3:2717717-2718400 FORWARD LENGTH=227	220	NLYGEVIGTRTEAVDPK	Phospho (ST)	11T:Phospho[54.15%]	NA	0.674877	648.316	37	AT3G08940	| Symbols: LHCB4.2 | light harvesting complex photosystem II | chr3:2717717-2718665 FORWARD LENGTH=287	859	NLYGEVIGTRTEAVDPK	[11] Phospho (T)|	NA	0.38487	647.982	24
AT1G01960	Symbols: EDA10 | SEC7-like guanine nucleotide exchange family protein | chr1:330830-337582 REVERSE LENGTH=1750	221	SDSQSELSSGNSDALAIEQR	Phospho (ST)	3S:Phospho[49.68%]	NA	0.711051	1087.96	25	AT1G01960	| Symbols: EDA10 | SEC7-like guanine nucleotide exchange family protein | chr1:330830-337582 REVERSE LENGTH=1750	922, 889, 889	SDSQSELSSGNSDALAIEQR	[3] Phospho (S)|	NA	0.21628	1087.47	28
AT1G06410	Symbols: ATTPS7, TPS7, ATTPSA | trehalose-phosphatase/synthase 7 | chr1:1955413-1958153 FORWARD LENGTH=851	222	SYTNLLDLASGNFPVMGR	Phospho (ST)	3T:Phospho[95.66%]	NA	0.283364	1018.47	29	AT1G06410	| Symbols: ATTPS7, TPS7, ATTPSA | trehalose-phosphatase/synthase 7 | chr1:1955413-1958153 FORWARD LENGTH=851	27680	SYTNLLDLASGNFPVMGR	[3] Phospho (T)|	NA	0.703084	1017.97	32
AT5G16270	Symbols: ATRAD21.3, SYN4 | sister chromatid cohesion 1 protein 4 | chr5:5316783-5322330 FORWARD LENGTH=1031	223	DVIGSDDEGVPGIDHNAYLDAAAPGIK	Phospho (ST)	5S:Phospho[100.00%]	NA	0.658344	930.76	29	NA	NA	NA	NA	NA	NA	NA	NA	NA
AT5G16880 AT5G16880 AT5G16880	Symbols: | Target of Myb protein 1 | chr5:5549658-5551274 FORWARD LENGTH=407	224	ISAGVSSMSFK	Phospho (ST)	9S:Phospho[99.23%]	1	2.10483	597.267	25	NA	NA	NA	NA	NA	NA	NA	NA	NA
AT3G14100	Symbols: | RNA-binding (RRM/RBD/RNP motifs) family protein | chr3:4673027-4675950 FORWARD LENGTH=427	225	SVVELTTGSSEDGK	Phospho (ST)	10S:Phospho[98.84%]	NA	0.021326	744.826	37	NA	NA	NA	NA	NA	NA	NA	NA	NA
AT1G59870	Symbols: PEN3, PDR8, ATPDR8, ABCG36, ATABCG36 | ABC-2 and Plant PDR ABC-type transporter family protein | chr1:22034661-22039844 FORWARD LENGTH=1469	226	NIEDIFSSGSRR	Phospho (ST)	10S:Phospho[89.18%]	NA	0.587567	487.556	25	NA	NA	NA	NA	NA	NA	NA	NA	NA
AT3G55460	Symbols: SCL30, At-SCL30 | SC35-like splicing factor 30 | chr3:20561024-20563502 FORWARD LENGTH=262	227	SYSPGYEGAAAAAPDRDR	2 Phospho (ST)	1S:Phospho|3S:Phospho[75.26%]	NA	0.00254052	672.263	29	NA	NA	NA	NA	NA	NA	NA	NA	NA
AT3G05420 AT3G05420	Symbols: ACBP4 | acyl-CoA binding protein 4 | chr3:1561880-1567047 FORWARD LENGTH=668	228	DIESEVEVSQEGR	2 Phospho (ST)	4S:Phospho|9S:Phospho[100.00%]	NA	0.159051	818.809	37	NA	NA	NA	NA	NA	NA	NA	NA	NA
AT5G63550 AT5G63550	Symbols: | DEK domain-containing chromatin associated protein | chr5:25444805-25447934 FORWARD LENGTH=530	229	DKEDDVESEEEEEEEEGSGSK	Phospho (ST)	8S:Phospho[100.00%]	NA	0.539722	822.634	37	NA	NA	NA	NA	NA	NA	NA	NA	NA
AT5G64430	Symbols: | Octicosapeptide/Phox/Bem1p family protein | chr5:25762540-25764081 REVERSE LENGTH=513	230	FSYNSYPDSTDSSPR	Phospho (ST)	13S:Phospho[92.50%]	NA	0.213158	902.349	25	AT5G64430	| Symbols: | Octicosapeptide/Phox/Bem1p family protein | chr5:25762540-25764081 REVERSE LENGTH=513	1108	FSYNSYPDSTDSSPR	[13] Phospho (S)|	NA	0.797082	901.849	12
AT3G55460	Symbols: SCL30, At-SCL30 | SC35-like splicing factor 30 | chr3:20561024-20563502 FORWARD LENGTH=262	231	RSYSPGYEGAAAAAPDRDR	2 Phospho (ST)	2S:Phospho|4S:Phospho[37.20%]	NA	0.0161699	724.297	25	NA	NA	NA	NA	NA	NA	NA	NA	NA
AT1G72410 AT1G72410	Symbols: | COP1-interacting protein-related | chr1:27251949-27256246 REVERSE LENGTH=1163	232	NLSDLSLTDDSK	Phospho (ST)	3S:Phospho[100.00%]	NA	0.234942	694.303	25	NA	NA	NA	NA	NA	NA	NA	NA	NA
AT2G39800 AT2G39800 AT2G39800	Symbols: P5CS1, ATP5CS | delta1-pyrroline-5-carboxylate synthase 1 | chr2:16598516-16602939 REVERSE LENGTH=717	233	QLVNSSFADLQKPQTELDGK	Phospho (ST)	6S:Phospho[89.83%]	1	1.02597	767.039	37	NA	NA	NA	NA	NA	NA	NA	NA	NA
AT1G35580 AT1G35580 AT1G35580	Symbols: CINV1 | cytosolic invertase 1 | chr1:13122460-13124808 REVERSE LENGTH=551	234	SMSELSTGYSR	Oxidation (M)|Phospho (ST)	1S:Phospho|2M:Oxidation[98.09%]	NA	0.405962	657.257	33	AT1G35580	| Symbols: CINV1 | cytosolic invertase 1 | chr1:13122460-13124808 REVERSE LENGTH=551	3028, 4010	SMSELSTGYSR	[1] Phospho (S)|	NA	0.123181	649.261	32
AT2G28000	Symbols: CPN60A, CH-CPN60A, SLP | chaperonin-60alpha | chr2:11926603-11929184 FORWARD LENGTH=586	235	NVVLDEFGSPK	Phospho (ST)	9S:Phospho[100.00%]	NA	0.0081726	642.797	33	AT2G28000	| Symbols: CPN60A, CH-CPN60A, SLP | chaperonin-60alpha | chr2:11926603-11929184 FORWARD LENGTH=586	1051	NVVLDEFGSPK	[9] Phospho (S)|	NA	0.215634	642.797	32
AT3G02880	Symbols: | Leucine-rich repeat protein kinase family protein | chr3:634819-636982 FORWARD LENGTH=627	237	LIEEVSHSSGSPNPVSD	Phospho (ST)	11S:Phospho[99.17%]	NA	0.517505	917.899	25	NA	NA	NA	NA	NA	NA	NA	NA	NA
AT3G16270	Symbols: | ENTH/VHS family protein | chr3:5513701-5516540 FORWARD LENGTH=690	238	SLTMENENFSR	Phospho (ST)	3T:Phospho[97.41%]	1	2.13525	704.284	25	AT3G16270	| Symbols: | ENTH/VHS family protein | chr3:5513701-5516540 FORWARD LENGTH=690	2843	SLTMENENFSR	[3] Phospho (T)|	NA	0.215634	704.285	32
AT5G11970	Symbols: | Protein of unknown function (DUF3511) | chr5:3863289-3863606 REVERSE LENGTH=105	240	SWGITDPELQR	Phospho (ST)	1S:Phospho[99.98%]	NA	0.0212249	691.311	25	NA	NA	NA	NA	NA	NA	NA	NA	NA
AT5G57330	Symbols: | Galactose mutarotase-like superfamily protein | chr5:23218392-23220664 FORWARD LENGTH=312	241	LELSAVPSSYSSGQLDPK	Phospho (ST)	12S:Phospho[86.96%]	NA	0.188498	979.961	25	NA	NA	NA	NA	NA	NA	NA	NA	NA
AT3G27530	Symbols: GC6, MAG4 | golgin candidate 6 | chr3:10193778-10199659 REVERSE LENGTH=914	242	LLEDIGDESEAQAESEED	2 Phospho (ST)	9S:Phospho|15S:Phospho	NA	0.330946	1070.38	37	NA	NA	NA	NA	NA	NA	NA	NA	NA
AT3G18240 AT3G18240	Symbols: | Ribosomal protein S24/S35, mitochondrial | chr3:6255810-6257695 FORWARD LENGTH=419	243	HAETDDELLEK	Phospho (ST)	4T:Phospho[100.00%]	NA	0.00176935	690.289	29	NA	NA	NA	NA	NA	NA	NA	NA	NA
AT3G55020	Symbols: | Ypt/Rab-GAP domain of gyp1p superfamily protein | chr3:20389278-20394713 REVERSE LENGTH=777	244	GASDIDSEDEFYDVER	2 Phospho (ST)	3S:Phospho|7S:Phospho[100.00%]	NA	0.185112	1004.35	25	NA	NA	NA	NA	NA	NA	NA	NA	NA
AT2G37340 AT2G37340 AT2G37340	Symbols: RSZ33, ATRSZ33, RS2Z33, AT-RS2Z33 | arginine/serine-rich zinc knuckle-containing protein 33 | chr2:15670372-15672331 REVERSE LENGTH=290	245	NSVVSPVVGAGGDSSK	2 Phospho (ST)	5S:Phospho|14S:Phospho[94.93%]	NA	0.0699889	810.338	29	NA	NA	NA	NA	NA	NA	NA	NA	NA
AT4G10120 AT4G10120	Symbols: ATSPS4F | Sucrose-phosphate synthase family protein | chr4:6315033-6319785 FORWARD LENGTH=1050	246	EQGRNDAEEDLLSELSEGEK	2 Phospho (ST)	13S:Phospho|16S:Phospho	NA	0.269228	803.657	33	NA	NA	NA	NA	NA	NA	NA	NA	NA
AT1G20110	Symbols: | RING/FYVE/PHD zinc finger superfamily protein | chr1:6971554-6974578 FORWARD LENGTH=601	247	SRSDLGSDLYGK	Phospho (ST)	3S:Phospho[91.19%]	NA	0.0107789	689.306	37	NA	NA	NA	NA	NA	NA	NA	NA	NA
AT3G10360	Symbols: APUM4, PUM4 | pumilio 4 | chr3:3211276-3215144 REVERSE LENGTH=1003	248	SFADILQEGLER	Phospho (ST)	1S:Phospho[100.00%]	NA	0.282988	729.336	37	NA	NA	NA	NA	NA	NA	NA	NA	NA
AT3G28860	Symbols: ATMDR1, ATMDR11, PGP19, MDR11, MDR1, ATPGP19, ABCB19, ATABCB19 | ATP binding cassette subfamily B19 | chr3:10870287-10877286 REVERSE LENGTH=1252	249	NLSYSYSTGADGR	Phospho (ST)	7S:Phospho[95.15%]	1	1.42869	735.798	25	NA	NA	NA	NA	NA	NA	NA	NA	NA
AT1G77760	Symbols: NIA1, GNR1, NR1 | nitrate reductase 1 | chr1:29236005-29239367 REVERSE LENGTH=917	250	SVSSPFMNTASK	Phospho (ST)	3S:Phospho[96.80%]	1	1.23354	668.286	25	AT1G77760	| Symbols: NIA1, GNR1, NR1 | nitrate reductase 1 | chr1:29236005-29239367 REVERSE LENGTH=917	4776	SVSSPFMNTASK	[3] Phospho (S)|	1	6.32e-05	668.288	32
AT2G02070	Symbols: AtIDD5, IDD5 | indeterminate(ID)-domain 5 | chr2:505523-509154 FORWARD LENGTH=602	251	TPNSDAEVIALSPK	Phospho (ST)	12S:Phospho[100.00%]	NA	0.203898	761.362	25	AT2G02070	| Symbols: AtIDD5, IDD5 | indeterminate(ID)-domain 5 | chr2:505523-509154 FORWARD LENGTH=602	128	TPNSDAEVIALSPK	[12] Phospho (S)|	NA	0.473645	761.364	12
AT2G37340 AT2G37340 AT2G37340	Symbols: RSZ33, ATRSZ33, RS2Z33, AT-RS2Z33 | arginine/serine-rich zinc knuckle-containing protein 33 | chr2:15670372-15672331 REVERSE LENGTH=290	252	IIDGSPPPSPK	2 Phospho (ST)	5S:Phospho|9S:Phospho[100.00%]	NA	0.00898067	634.271	29	AT2G37340	| Symbols: RSZ33, ATRSZ33, RS2Z33, AT-RS2Z33 | arginine/serine-rich zinc knuckle-containing protein 33 | chr2:15670372-15672331 REVERSE LENGTH=290	55	IIDGSPPPSPK	[5] Phospho (S),[9] Phospho (S)|	1	0.0571241	634.272	32
AT5G35980 AT5G35980	Symbols: YAK1 | yeast YAK1-related gene 1 | chr5:14128551-14135984 FORWARD LENGTH=956	253	TVYSYIQSR	Phospho (Y)	5Y:Phospho[97.02%]	NA	0.413065	598.77	25	NA	NA	NA	NA	NA	NA	NA	NA	NA
AT1G66670	Symbols: CLPP3, NCLPP3 | CLP protease proteolytic subunit 3 | chr1:24863995-24865646 REVERSE LENGTH=309	254	VMIHQPLGTAGGK	Oxidation (M)|Phospho (ST)	2M:Oxidation|9T:Phospho[100.00%]	NA	0.204853	468.895	37	NA	NA	NA	NA	NA	NA	NA	NA	NA
AT1G27540 AT1G27540	Symbols: | Protein of unknown function (DUF295) | chr1:9566608-9567849 REVERSE LENGTH=413	255	RTSSIPDFEPVK	Phospho (ST)	4S:Phospho[33.38%]	NA	0.0735216	728.347	25	NA	NA	NA	NA	NA	NA	NA	NA	NA
AT1G17210	Symbols: ATILP1, ILP1 | IAP-like protein 1 | chr1:5880502-5884657 REVERSE LENGTH=958	256	WLPNIQDCEEHSAQSAR	2 Phospho (ST)	12S:Phospho|15S:Phospho[100.00%]	NA	0.426068	734.622	25	NA	NA	NA	NA	NA	NA	NA	NA	NA
AT3G49310	Symbols: | Major facilitator superfamily protein | chr3:18285084-18287991 REVERSE LENGTH=460	257	INTSSSFNSFK	3 Phospho (ST)	3T:Phospho|5S:Phospho|6S:Phospho[66.65%]	1	1.29267	736.252	33	NA	NA	NA	NA	NA	NA	NA	NA	NA
AT5G52580 AT5G52580	Symbols: | RabGAP/TBC domain-containing protein | chr5:21338052-21342848 FORWARD LENGTH=673	258	HSYSENDLLK	Phospho (ST)	4S:Phospho[97.56%]	NA	0.191674	643.277	37	NA	NA	NA	NA	NA	NA	NA	NA	NA
AT1G72160	Symbols: | Sec14p-like phosphatidylinositol transfer family protein | chr1:27153823-27155609 REVERSE LENGTH=490	259	LPSPSLTPSEVSESTQDALPTETETLEK	Phospho (ST)	3S:Phospho[80.53%]	NA	0.189953	1023.15	41	NA	NA	NA	NA	NA	NA	NA	NA	NA
AT3G21670	Symbols: | Major facilitator superfamily protein | chr3:7626942-7628954 REVERSE LENGTH=590	260	KESSEFELK	2 Phospho (ST)	3S:Phospho|4S:Phospho[100.00%]	1	1.52825	628.745	29	NA	NA	NA	NA	NA	NA	NA	NA	NA
AT3G01780	Symbols: TPLATE | ARM repeat superfamily protein | chr3:279171-283399 FORWARD LENGTH=1176	261	IEEESENEEEEEGEEEDDDEEVK	Phospho (ST)	5S:Phospho[100.00%]	NA	0.930728	950.676	25	NA	NA	NA	NA	NA	NA	NA	NA	NA
AT4G37870	Symbols: PCK1, PEPCK | phosphoenolpyruvate carboxykinase 1 | chr4:17802974-17806332 REVERSE LENGTH=671	262	SAPTTPINQNAAAAFAAVSEEER	2 Phospho (ST)	4T:Phospho|5T:Phospho[37.61%]	1	1.00311	836.028	41	NA	NA	NA	NA	NA	NA	NA	NA	NA
AT3G50370	Symbols: | unknown protein; FUNCTIONS IN: molecular_function unknown; INVOLVED IN: biological_process unknown; LOCATED IN: cellular_component unknown; EXPRESSED IN: 26 plant structures; EXPRESSED DURING: 15 growth stages; Has 27734 Blast hits to 1	263	SSLTQVRPVSGGGR	Phospho (ST)	10S:Phospho[99.97%]	NA	0.298978	494.247	33	AT3G50370	| Symbols: | unknown protein; FUNCTIONS IN: molecular_function unknown; INVOLVED IN: biological_process unknown; LOCATED IN: cellular_component unknown; EXPRESSED IN: 26 plant structures; EXPRESSED DURING: 15 growth stages; Has 27734 Blast hits to	1837, 1540	SSLTQVRPVSGGGR	[10] Phospho (S)|	NA	0.199674	494.246	24
AT4G28080	Symbols: | Tetratricopeptide repeat (TPR)-like superfamily protein | chr4:13948993-13957840 REVERSE LENGTH=1819	264	DDEILSPAHLTGESSSDK	Phospho (ST)	16S:Phospho[49.42%]	NA	0.84593	661.287	25	NA	NA	NA	NA	NA	NA	NA	NA	NA
AT3G20550	Symbols: DDL | SMAD/FHA domain-containing protein | chr3:7174695-7177600 REVERSE LENGTH=314	265	GGSEEPNVEEDSVAR	Phospho (ST)	3S:Phospho[100.00%]	NA	0.351045	827.832	29	NA	NA	NA	NA	NA	NA	NA	NA	NA
AT5G02770	Symbols: | unknown protein; Has 469 Blast hits to 336 proteins in 126 species: Archae - 0; Bacteria - 54; Metazoa - 249; Fungi - 22; Plants - 47; Viruses - 0; Other Eukaryotes - 97 (source: NCBI BLink). | chr5:628101-629168 REVERSE LENGTH=214	266	KEETDSNGIGSTAGVDSGDISPVDDIQK	Phospho (ST)	21S:Phospho[99.96%]	1	1.331	972.433	37	NA	NA	NA	NA	NA	NA	NA	NA	NA
AT4G10730	Symbols: | Protein kinase superfamily protein | chr4:6609793-6614786 REVERSE LENGTH=711	267	SASVGNWILDSK	Phospho (ST)	3S:Phospho[98.29%]	NA	0.740483	678.813	25	AT4G10730	| Symbols: | Protein kinase superfamily protein | chr4:6609793-6614786 REVERSE LENGTH=711	5649	SASVGNWILDSK	[3] Phospho (S)|	NA	0.254134	678.814	28
AT3G63460 AT3G63460 AT3G63460	Symbols: | transducin family protein / WD-40 repeat family protein | chr3:23431009-23437241 REVERSE LENGTH=1104	268	DQAVDGLSSDLNGIR	Phospho (ST)	9S:Phospho[50.00%]	NA	0.625079	820.369	37	NA	NA	NA	NA	NA	NA	NA	NA	NA
AT1G72160	Symbols: | Sec14p-like phosphatidylinositol transfer family protein | chr1:27153823-27155609 REVERSE LENGTH=490	269	SMIPQNLGSFKEESSK	Oxidation (M)|Phospho (ST)	2M:Oxidation|9S:Phospho[99.99%]	NA	0.818872	939.922	37	NA	NA	NA	NA	NA	NA	NA	NA	NA
AT5G09620	Symbols: | Octicosapeptide/Phox/Bem1p family protein | chr5:2983757-2985352 REVERSE LENGTH=531	270	FSYNSYPDSAESSPR	2 Phospho (ST)	9S:Phospho|13S:Phospho[90.32%]	NA	0.271986	934.335	25	NA	NA	NA	NA	NA	NA	NA	NA	NA
AT5G61150	Symbols: VIP4 | leo1-like family protein | chr5:24603846-24607528 REVERSE LENGTH=625	271	SNRYSDEDEEEEEVAGGR	Phospho (ST)	5S:Phospho[33.33%]	NA	0.916456	717.943	45	NA	NA	NA	NA	NA	NA	NA	NA	NA
AT3G58640 AT3G58640	Symbols: | Mitogen activated protein kinase kinase kinase-related | chr3:21687153-21692675 REVERSE LENGTH=809	272	SISITPEIGDDIVR	Phospho (ST)	3S:Phospho[94.97%]	NA	0.0953228	797.889	41	AT3G58640	| Symbols: | Mitogen activated protein kinase kinase kinase-related | chr3:21687153-21692675 REVERSE LENGTH=809	3148	SISITPEIGDDIVR	[3] Phospho (S)|	NA	0.210703	797.889	24
AT2G25170	Symbols: PKL, GYM, CHD3, CHR6, SSL2 | chromatin remodeling factor CHD3 (PICKLE) | chr2:10714411-10723763 FORWARD LENGTH=1384	274	KPVYNLDDSDDDDFVPK	Phospho (ST)	9S:Phospho[99.95%]	NA	0.101399	688.295	25	AT2G25170	| Symbols: PKL, GYM, CHD3, CHR6, SSL2 | chromatin remodeling factor CHD3 (PICKLE) | chr2:10714411-10723763 FORWARD LENGTH=1384	11214, 12154	KPVYNLDDSDDDDFVPK	[9] Phospho (S)|	NA	0.599864	1031.44	20
AT1G12420	Symbols: ACR8 | ACT domain repeat 8 | chr1:4226673-4228917 REVERSE LENGTH=441	275	TEISTSSDMATNIFYVTDANGDEPDFK	Oxidation (M)|Phospho (ST)|Phospho (Y)	9M:Oxidation|11T:Phospho|15Y:Phospho[59.79%]	1	1.45816	787.067	25	NA	NA	NA	NA	NA	NA	NA	NA	NA
AT1G06190	Symbols: | Rho termination factor | chr1:1892467-1894078 REVERSE LENGTH=401	276	AELVELLGSDSS	Phospho (ST)	12S:Phospho[46.59%]	1	2.05427	650.289	33	NA	NA	NA	NA	NA	NA	NA	NA	NA
AT5G66540	Symbols: | FUNCTIONS IN: molecular_function unknown; INVOLVED IN: rRNA processing; LOCATED IN: cytosol, nucleolus, nucleus; EXPRESSED IN: 22 plant structures; EXPRESSED DURING: 12 growth stages; CONTAINS InterPro DOMAIN/s: U3 small nucleolar ribon	277	DLSEDEEAEIENK	Phospho (ST)	3S:Phospho[100.00%]	NA	0.0844369	800.816	25	NA	NA	NA	NA	NA	NA	NA	NA	NA
AT4G09160	Symbols: | SEC14 cytosolic factor family protein / phosphoglyceride transfer family protein | chr4:5839761-5842158 FORWARD LENGTH=668	279	SLGSFKEETNK	Phospho (ST)	4S:Phospho[98.02%]	NA	0.355866	660.297	25	AT4G09160	| Symbols: | SEC14 cytosolic factor family protein / phosphoglyceride transfer family protein | chr4:5839761-5842158 FORWARD LENGTH=668	2341	SLGSFKEETNK	[4] Phospho (S)|	NA	0.623628	660.298	28
AT1G67230	Symbols: LINC1 | little nuclei1 | chr1:25151561-25156032 REVERSE LENGTH=1132	280	ALYGESINLYEPNDSTENVDDSTK	Phospho (ST)	15S:Phospho[85.73%]	NA	0.540757	919.06	37	NA	NA	NA	NA	NA	NA	NA	NA	NA
AT1G44770 AT1G44770	Symbols: | unknown protein; BEST Arabidopsis thaliana protein match is: unknown protein (TAIR:AT5G49710.3); Has 81 Blast hits to 81 proteins in 17 species: Archae - 0; Bacteria - 0; Metazoa - 0; Fungi - 0; Plants - 81; Viruses - 0; Other Eukaryote	281	LLVQEVTALSK	2 Phospho (ST)	7T:Phospho|10S:Phospho[100.00%]	NA	0.249924	680.831	33	NA	NA	NA	NA	NA	NA	NA	NA	NA
AT4G11270	Symbols: | Transducin/WD40 repeat-like superfamily protein | chr4:6854461-6859490 FORWARD LENGTH=1446	282	SLSGISLNEPK	Phospho (ST)	3S:Phospho[96.64%]	NA	0.778597	612.797	37	AT4G11270	| Symbols: | Transducin/WD40 repeat-like superfamily protein | chr4:6854461-6859490 FORWARD LENGTH=1446	646	SLSGISLNEPK	[3] Phospho (S)|	NA	0.411499	612.797	12
AT1G09210	Symbols: CRT1b, AtCRT1b | calreticulin 1b | chr1:2973217-2976655 REVERSE LENGTH=424	283	DAPAESDAEDEPEDDEGGDDSDSESK	2 Phospho (ST)	6S:Phospho|21S:Phospho[74.61%]	NA	0.783051	957.973	25	NA	NA	NA	NA	NA	NA	NA	NA	NA
AT1G06230 AT1G06230 AT1G06230	Symbols: GTE4 | global transcription factor group E4 | chr1:1907626-1910183 FORWARD LENGTH=766	284	NPIEVSSEEDVHVIDADNLIK	2 Phospho (ST)	6S:Phospho|7S:Phospho[100.00%]	NA	0.0202329	833.036	41	NA	NA	NA	NA	NA	NA	NA	NA	NA
AT2G37970	Symbols: SOUL-1 | SOUL heme-binding family protein | chr2:15891027-15891704 FORWARD LENGTH=225	285	RIVFGKTYIMGMVFGK	Oxidation (M)|Phospho (ST)	7T:Phospho|10M:Oxidation[86.16%]	NA	0.823589	648.663	45	NA	NA	NA	NA	NA	NA	NA	NA	NA
AT3G45780 AT3G45780	Symbols: PHOT1, NPH1, JK224, RPT1 | phototropin 1 | chr3:16818557-16823960 FORWARD LENGTH=996	286	SGIPRVSEDLK	Phospho (ST)	7S:Phospho[99.77%]	NA	0.208462	640.815	37	NA	NA	NA	NA	NA	NA	NA	NA	NA
AT1G73310 AT3G29290 AT4G17190 AT5G47770	Symbols: emb2076 | Pentatricopeptide repeat (PPR) superfamily protein | chr3:11238421-11240125 FORWARD LENGTH=540	287	VYSVLK	Phospho (Y)	2Y:Phospho[100.00%]	NA	0.123117	394.7	45	NA	NA	NA	NA	NA	NA	NA	NA	NA
AT4G18905 AT4G18905	Symbols: | Transducin/WD40 repeat-like superfamily protein | chr4:10360234-10362991 FORWARD LENGTH=494	288	NVEGSNEDEEEEIEEDGEEISEVDHAK	Phospho (ST)	5S:Phospho[100.00%]	NA	0.725631	1047.74	25	NA	NA	NA	NA	NA	NA	NA	NA	NA
AT1G08420 AT1G08420	Symbols: BSL2 | BRI1 suppressor 1 (BSU1)-like 2 | chr1:2649959-2656564 FORWARD LENGTH=1018	289	LIHPLPPALSSPETSPER	2 Phospho (ST)	11S:Phospho|15S:Phospho[43.47%]	NA	0.0463323	701.331	33	AT1G08420	| Symbols: BSL2 | BRI1 suppressor 1 (BSU1)-like 2 | chr1:2649959-2656564 FORWARD LENGTH=1018	12475, 7732	LIHPLPPALSSPETSPER	[11] Phospho (S),[15] Phospho (S)|	NA	0.458706	1050.99	28
AT5G49890	Symbols: CLC-C, ATCLC-C | chloride channel C | chr5:20288489-20292143 REVERSE LENGTH=779	290	KISGILDDGSVGFR	Phospho (ST)	3S:Phospho[99.99%]	NA	0.0220649	515.255	37	NA	NA	NA	NA	NA	NA	NA	NA	NA
AT2G34970	Symbols: | Trimeric LpxA-like enzyme | chr2:14746340-14748532 FORWARD LENGTH=730	291	LSEITQAIDDDDTDDESVVPTSGELK	2 Phospho (ST)	13T:Phospho|17S:Phospho[94.61%]	NA	0.29784	985.077	33	NA	NA	NA	NA	NA	NA	NA	NA	NA
AT3G62240	Symbols: | RING/U-box superfamily protein | chr3:23033592-23036653 REVERSE LENGTH=812	292	IPHSSSAPNLSDTR	Phospho (ST)	6S:Phospho[76.92%]	1	1.10407	521.238	25	NA	NA	NA	NA	NA	NA	NA	NA	NA
AT1G04780	Symbols: | Ankyrin repeat family protein | chr1:1340891-1342965 REVERSE LENGTH=664	293	VSDLLGDDDSPSR	Phospho (ST)	10S:Phospho[97.31%]	NA	0.972714	728.303	33	NA	NA	NA	NA	NA	NA	NA	NA	NA
AT1G15440 AT1G15440	Symbols: PWP2, ATPWP2 | periodic tryptophan protein 2 | chr1:5306159-5309460 REVERSE LENGTH=900	294	GLESDEEGDDDDEEYMHR	Oxidation (M)|Phospho (ST)	4S:Phospho|16M:Oxidation[100.00%]	1	1.62353	746.589	37	NA	NA	NA	NA	NA	NA	NA	NA	NA
AT3G43300 AT3G43300	Symbols: ATMIN7, BEN1 | HOPM interactor 7 | chr3:15234235-15245034 REVERSE LENGTH=1758	295	SSVAEVTVPSSPYK	Phospho (ST)	11S:Phospho[49.26%]	NA	0.130059	765.857	25	NA	NA	NA	NA	NA	NA	NA	NA	NA
AT1G04080 AT1G04080 AT1G04080	Symbols: PRP39 | Tetratricopeptide repeat (TPR)-like superfamily protein | chr1:1051803-1056550 FORWARD LENGTH=768	296	SQVDGSTEQSPKLESASSTEPEELK	Phospho (ST)	10S:Phospho[91.08%]	NA	0.0472125	915.411	25	NA	NA	NA	NA	NA	NA	NA	NA	NA
AT3G19420	Symbols: ATPEN2, PEN2 | PTEN 2 | chr3:6731824-6735354 FORWARD LENGTH=611	297	DDVFSDNEGDSTGPTK	Phospho (ST)	5S:Phospho[100.00%]	NA	0.0958653	882.836	25	NA	NA	NA	NA	NA	NA	NA	NA	NA
AT4G08350	Symbols: GTA02, GTA2 | global transcription factor group A2 | chr4:5286351-5292072 FORWARD LENGTH=1041	298	SNFIDDYAEEDSQEEDDDDEDYGSSR	Phospho (ST)	12S:Phospho[99.95%]	NA	0.119911	1042.7	29	NA	NA	NA	NA	NA	NA	NA	NA	NA
AT1G07650 AT1G07650	Symbols: | Leucine-rich repeat transmembrane protein kinase | chr1:2359817-2366423 REVERSE LENGTH=1014	299	SLSFSTSGPR	Phospho (ST)	3S:Phospho[96.63%]	NA	0.943539	559.747	25	AT1G07650	| Symbols: | Leucine-rich repeat transmembrane protein kinase | chr1:2359817-2366423 REVERSE LENGTH=1020	495	SLSFSTSGPR	[3] Phospho (S)|	NA	0.37061	559.748	24
AT4G37120	Symbols: SMP2 | Pre-mRNA splicing Prp18-interacting factor | chr4:17486679-17489123 FORWARD LENGTH=536	300	NNNENGDDATSDGEEDLDDLRVDEAK	Phospho (ST)	11S:Phospho[50.00%]	NA	0.631661	977.719	37	NA	NA	NA	NA	NA	NA	NA	NA	NA
AT2G42320 AT2G42320	Symbols: | nucleolar protein gar2-related | chr2:17628102-17630657 FORWARD LENGTH=669	301	GYTSDEELEELDSPLTSIVDK	Phospho (ST)	4S:Phospho[42.63%]	NA	0.0202132	1211.04	25	NA	NA	NA	NA	NA	NA	NA	NA	NA
AT5G37710	Symbols: | alpha/beta-Hydrolases superfamily protein | chr5:14979159-14981400 FORWARD LENGTH=436	302	SNSGEFVLNDNVVPER	Phospho (ST)	3S:Phospho[50.00%]	1	1.67736	928.915	25	AT5G37710	| Symbols: | alpha/beta-Hydrolases superfamily protein | chr5:14979159-14981400 FORWARD LENGTH=436	2656	SNSGEFVLNDNVVPER	[3] Phospho (S)|	NA	0.297952	928.415	24
AT2G21850 AT4G26130 AT5G59960	Symbols: | unknown protein; FUNCTIONS IN: molecular_function unknown; INVOLVED IN: biological_process unknown; LOCATED IN: endomembrane system; EXPRESSED IN: 23 plant structures; EXPRESSED DURING: 13 growth stages; BEST Arabidopsis thaliana protei	304	LDSFLR	Phospho (ST)	3S:Phospho[100.00%]	NA	0.917461	415.694	33	AT4G26130 AT5G59960	| Symbols: | unknown protein; FUNCTIONS IN: molecular_function unknown; INVOLVED IN: biological_process unknown; LOCATED IN: endomembrane system; EXPRESSED IN: 23 plant structures; EXPRESSED DURING: 13 growth stages; BEST Arabidopsis thaliana prote	536	LDSFLR	[3] Phospho (S)|	NA	0.131626	415.694	32
AT5G22030 AT5G22030	Symbols: UBP8 | ubiquitin-specific protease 8 | chr5:7290155-7296344 REVERSE LENGTH=913	305	SNSLSFLGK	Phospho (ST)	3S:Phospho[87.66%]	NA	0.056981	516.741	25	AT5G22030	| Symbols: UBP8 | ubiquitin-specific protease 8 | chr5:7290155-7296344 REVERSE LENGTH=913	821	SNSLSFLGK	[3] Phospho (S)|	NA	0.18633	516.742	32
AT4G04210	Symbols: PUX4 | plant UBX domain containing protein 4 | chr4:2030391-2031670 FORWARD LENGTH=303	306	RRVSFQGVGR	Phospho (ST)	4S:Phospho[100.00%]	NA	0.255471	414.547	29	NA	NA	NA	NA	NA	NA	NA	NA	NA
AT3G48500 AT3G48500	Symbols: PDE312, PTAC10 | Nucleic acid-binding, OB-fold-like protein | chr3:17962209-17965408 FORWARD LENGTH=668	307	KLSELSDDEDFDEQK	Phospho (ST)	6S:Phospho[99.84%]	NA	0.358542	939.888	25	NA	NA	NA	NA	NA	NA	NA	NA	NA
AT4G39830	Symbols: | Cupredoxin superfamily protein | chr4:18479103-18481184 FORWARD LENGTH=582	308	RNYWITSSIVSRPATTPPATAVLNYYPNHPRR	Phospho (ST)|Phospho (Y)	3Y:Phospho|20T:Phospho[61.18%]	NA	0.0302909	965.972	41	NA	NA	NA	NA	NA	NA	NA	NA	NA
AT4G17090	Symbols: CT-BMY, BAM3, BMY8 | chloroplast beta-amylase | chr4:9605266-9607250 REVERSE LENGTH=548	309	YDSSAFGQVVATNR	Phospho (ST)	4S:Phospho[47.35%]	NA	0.0485931	797.847	29	NA	NA	NA	NA	NA	NA	NA	NA	NA
AT4G02510	Symbols: TOC159, TOC86, PPI2, TOC160, ATTOC159 | translocon at the outer envelope membrane of chloroplasts 159 | chr4:1104766-1109360 FORWARD LENGTH=1503	310	ASSGIEAHSDEANISNNMSDR	Oxidation (M)|Phospho (ST)	3S:Phospho|18M:Oxidation[38.54%]	NA	0.39224	767.974	37	NA	NA	NA	NA	NA	NA	NA	NA	NA
AT3G48530	Symbols: KING1 | SNF1-related protein kinase regulatory subunit gamma 1 | chr3:17987559-17989592 FORWARD LENGTH=424	311	VEDLWDEQKPQLSPNEK	Phospho (ST)	13S:Phospho[100.00%]	1	1.17503	712.661	25	NA	NA	NA	NA	NA	NA	NA	NA	NA
AT2G43680 AT2G43680 AT2G43680	Symbols: IQD14 | IQ-domain 14 | chr2:18109302-18111587 FORWARD LENGTH=669	312	SLSPKPFDR	Phospho (ST)	3S:Phospho[91.00%]	NA	0.189778	563.767	29	NA	NA	NA	NA	NA	NA	NA	NA	NA
AT5G58140 AT5G58140 AT5G58140 AT5G58140	Symbols: PHOT2, NPL1 | phototropin 2 | chr5:23524771-23529993 FORWARD LENGTH=915	313	DSWDLSDR	Phospho (ST)	2S:Phospho[99.77%]	NA	0.460158	537.2	37	NA	NA	NA	NA	NA	NA	NA	NA	NA
AT2G16070	Symbols: PDV2 | plastid division2 | chr2:6984072-6985356 REVERSE LENGTH=307	314	DFDSISSEDVDEAEAER	Phospho (ST)	6S:Phospho[95.43%]	NA	0.356515	997.881	25	NA	NA	NA	NA	NA	NA	NA	NA	NA
AT3G45190	Symbols: | SIT4 phosphatase-associated family protein | chr3:16541994-16548161 REVERSE LENGTH=789	315	SPPVPSLFGK	Phospho (ST)	1S:Phospho[100.00%]	NA	0.61092	554.775	37	NA	NA	NA	NA	NA	NA	NA	NA	NA
AT1G16440 AT2G44830 AT3G27580 AT3G27580 AT4G26610 AT5G47750 AT5G55910	Symbols: RSH3 | root hair specific 3 | chr1:5615841-5617632 FORWARD LENGTH=499	316	SMSFVGTHEYLAPEIIK	Oxidation (M)|Phospho (ST)	2M:Oxidation|3S:Phospho[83.86%]	1	1.5574	673.65	37	AT1G16440	| Symbols: RSH3 | root hair specific 3 | chr1:5615841-5617632 FORWARD LENGTH=499	3631, 20974, 8908	SMSFVGTHEYLAPEIIK	[2] Oxidation (M),[3] Phospho (S)|	NA	0.154748	673.317	24
AT4G32410	Symbols: CESA1, RSW1, AtCESA1 | cellulose synthase 1 | chr4:15641009-15646388 REVERSE LENGTH=1081	317	SDSNAPLFNMEDIDEGFEGYDDER	Oxidation (M)|Phospho (ST)	1S:Phospho|10M:Oxidation[87.01%]	1	1.094	954.697	37	NA	NA	NA	NA	NA	NA	NA	NA	NA
AT3G63400 AT3G63400	Symbols: | Cyclophilin-like peptidyl-prolyl cis-trans isomerase family protein | chr3:23412449-23415435 FORWARD LENGTH=570	318	SFRSPSPSGVPK	2 Phospho (ST)	4S:Phospho|6S:Phospho[81.69%]	NA	0.279271	703.298	25	AT3G63400	| Symbols: | Cyclophilin-like peptidyl-prolyl cis-trans isomerase family protein | chr3:23412449-23415435 FORWARD LENGTH=570	696	SFRSPSPSGVPK	[4] Phospho (S),[6] Phospho (S)|	NA	0.215634	703.299	24
AT3G19420	Symbols: ATPEN2, PEN2 | PTEN 2 | chr3:6731824-6735354 FORWARD LENGTH=611	319	VMAADASVFSFGDEDDFESD	Oxidation (M)|Phospho (ST)	2M:Oxidation|19S:Phospho[100.00%]	NA	0.423246	1125.91	33	AT3G19420	| Symbols: ATPEN2, PEN2 | PTEN 2 | chr3:6731824-6735354 FORWARD LENGTH=611	21837	VMAADASVFSFGDEDDFESD	[2] Oxidation (M),[19] Phospho (S)|	NA	0.529162	1125.41	24
AT4G26130	Symbols: | unknown protein; FUNCTIONS IN: molecular_function unknown; INVOLVED IN: biological_process unknown; LOCATED IN: endomembrane system; EXPRESSED IN: 23 plant structures; EXPRESSED DURING: 13 growth stages; BEST Arabidopsis thaliana protei	320	SINMPYFK	Oxidation (M)|Phospho (ST)	1S:Phospho|4M:Oxidation[100.00%]	1	1.46084	548.232	37	NA	NA	NA	NA	NA	NA	NA	NA	NA
AT3G21670	Symbols: | Major facilitator superfamily protein | chr3:7626942-7628954 REVERSE LENGTH=590	321	KESSEFELK	Phospho (ST)	3S:Phospho[83.49%]	NA	0.711099	588.763	29	NA	NA	NA	NA	NA	NA	NA	NA	NA
AT5G44090	Symbols: | Calcium-binding EF-hand family protein | chr5:17743264-17747909 REVERSE LENGTH=538	322	TSPSLQSPLK	Phospho (ST)	2S:Phospho[49.93%]	NA	0.0246678	569.281	37	NA	NA	NA	NA	NA	NA	NA	NA	NA
AT2G37660	Symbols: | NAD(P)-binding Rossmann-fold superfamily protein | chr2:15795481-15796977 REVERSE LENGTH=325	324	ALDLASKPEGTGTPTK	Phospho (ST)	15T:Phospho[33.33%]	NA	0.0441545	555.941	33	NA	NA	NA	NA	NA	NA	NA	NA	NA
AT3G46540	Symbols: | ENTH/VHS family protein | chr3:17134204-17135411 REVERSE LENGTH=307	325	SSIAMGTPSFLELK	Phospho (ST)	2S:Phospho[49.99%]	NA	0.609473	780.865	37	AT3G46540	| Symbols: | ENTH/VHS family protein | chr3:17134204-17135411 REVERSE LENGTH=307	14152	SSIAMGTPSFLELK	[2] Phospho (S),[5] Oxidation (M)|	NA	0.196073	788.87	28
AT5G52200 AT5G52200	Symbols: | phosphoprotein phosphatase inhibitors | chr5:21202818-21204719 REVERSE LENGTH=191	326	TPYHPMMDDDGSLSPR	2 Oxidation (M)|2 Phospho (ST)	6M:Oxidation|7M:Oxidation|12S:Phospho|14S:Phospho[99.61%]	1	1.77067	671.239	37	NA	NA	NA	NA	NA	NA	NA	NA	NA
AT1G24460 AT1G24460	Symbols: | unknown protein; FUNCTIONS IN: molecular_function unknown; INVOLVED IN: biological_process unknown; LOCATED IN: cellular_component unknown; EXPRESSED IN: 23 plant structures; EXPRESSED DURING: 14 growth stages; BEST Arabidopsis thaliana	328	EALTTDDDDNDDLGTHFNIEK	2 Phospho (ST)	4T:Phospho|5T:Phospho[100.00%]	NA	0.308352	846.991	25	NA	NA	NA	NA	NA	NA	NA	NA	NA
AT4G02510	Symbols: TOC159, TOC86, PPI2, TOC160, ATTOC159 | translocon at the outer envelope membrane of chloroplasts 159 | chr4:1104766-1109360 FORWARD LENGTH=1503	329	IDGQIVTDSDEDVDTEDEGEEK	3 Phospho (ST)	7T:Phospho|9S:Phospho|15T:Phospho[100.00%]	NA	0.381752	1339.96	25	NA	NA	NA	NA	NA	NA	NA	NA	NA
AT1G42550	Symbols: PMI1 | plastid movement impaired1 | chr1:15977131-15979734 FORWARD LENGTH=843	330	RLSLSPWR	2 Phospho (ST)	3S:Phospho|5S:Phospho[100.00%]	NA	0.582191	587.762	33	NA	NA	NA	NA	NA	NA	NA	NA	NA
AT4G19490 AT4G19490	Symbols: ATVPS54, VPS54 | VPS54 | chr4:10616017-10622934 FORWARD LENGTH=1034	331	SISDASSQSLSSILNNPHGGK	Phospho (ST)	3S:Phospho[91.88%]	NA	0.283888	727.34	25	AT4G19490	| Symbols: ATVPS54, VPS54 | VPS54 | chr4:10616017-10622934 FORWARD LENGTH=1034	6394	SISDASSQSLSSILNNPHGGK	[3] Phospho (S)|	NA	0.30613	727.006	24
AT1G52200	Symbols: | PLAC8 family protein | chr1:19442271-19443407 REVERSE LENGTH=190	332	VTTPSEEDSNNGLPVQQPGTPNQR	Phospho (ST)	20T:Phospho[100.00%]	NA	0.543239	882.732	25	NA	NA	NA	NA	NA	NA	NA	NA	NA
AT1G51500	Symbols: CER5, D3, ABCG12, WBC12, ATWBC12 | ABC-2 type transporter family protein | chr1:19097967-19100972 REVERSE LENGTH=687	333	KVPSLSSLSSR	2 Phospho (ST)	4S:Phospho|10S:Phospho[37.69%]	NA	0.0482009	660.801	29	AT1G51500	| Symbols: CER5, D3, ABCG12, WBC12, ATWBC12 | ABC-2 type transporter family protein | chr1:19097967-19100972 REVERSE LENGTH=687	651	KVPSLSSLSSR	[4] Phospho (S),[10] Phospho (S)|	NA	0.435795	660.802	32
AT5G42690 AT5G42690	Symbols: | Protein of unknown function, DUF547 | chr5:17116630-17119492 REVERSE LENGTH=539	334	MMMSSSSSSSNGSSSYTRCVK	2 Oxidation (M)|5 Phospho (ST)|Phospho (Y)	1M:Oxidation|2M:Oxidation|5S:Phospho|6S:Phospho|7S:Phospho|8S:Phospho|9S:Phospho|16Y:Phospho[0.29%]	NA	0.251462	694.187	33	NA	NA	NA	NA	NA	NA	NA	NA	NA
AT3G51880 AT3G51880	Symbols: HMGB1, NFD1 | high mobility group B1 | chr3:19247241-19248491 REVERSE LENGTH=178	335	SRSEINDEDEASGEEELLEK	Phospho (ST)	12S:Phospho[100.00%]	1	1.34322	787.332	29	NA	NA	NA	NA	NA	NA	NA	NA	NA
AT5G63550 AT5G63550	Symbols: | DEK domain-containing chromatin associated protein | chr5:25444805-25447934 FORWARD LENGTH=530	336	DVITEAINAMTDDEEEDEEEEAEAGSDK	Oxidation (M)|2 Phospho (ST)	10M:Oxidation|11T:Phospho|26S:Phospho[97.13%]	NA	0.350051	1087.73	37	NA	NA	NA	NA	NA	NA	NA	NA	NA
AT3G06550 AT3G06550 AT3G06550	Symbols: | O-acetyltransferase family protein | chr3:2039317-2042664 REVERSE LENGTH=545	337	ALLIEDGGGLQSASPR	Phospho (ST)	14S:Phospho[99.94%]	NA	0.671735	832.405	25	NA	NA	NA	NA	NA	NA	NA	NA	NA
AT1G21380	Symbols: | Target of Myb protein 1 | chr1:7485806-7488032 REVERSE LENGTH=506	338	GNSVPATAPTPIPLVSINHDDDDDESDDDFLQLAHR	Phospho (ST)	26S:Phospho[86.28%]	NA	0.122324	992.947	41	AT1G21380	| Symbols: | Target of Myb protein 1 | chr1:7485806-7488032 REVERSE LENGTH=506	5783	GNSVPATAPTPIPLVSINHDDDDDESDDDFLQLAHR	[26] Phospho (S)|	NA	0.460779	1322.93	24
AT1G80270 AT1G80270 AT1G80270	Symbols: PPR596 | PENTATRICOPEPTIDE REPEAT 596 | chr1:30181265-30183331 FORWARD LENGTH=596	339	SDQEEDDLEDGFSELEGSK	Phospho (ST)	1S:Phospho[100.00%]	NA	0.0442161	1105.42	37	NA	NA	NA	NA	NA	NA	NA	NA	NA
AT1G63680	Symbols: ATMURE, PDE316, MURE | acid-amino acid ligases;ligases;ATP binding;ATP binding;ligases | chr1:23614461-23617247 FORWARD LENGTH=772	340	LTGLTEISDEEDWVDEEGNTR	Phospho (ST)	8S:Phospho[93.29%]	1	2.121	830.351	37	NA	NA	NA	NA	NA	NA	NA	NA	NA
AT5G09620	Symbols: | Octicosapeptide/Phox/Bem1p family protein | chr5:2983757-2985352 REVERSE LENGTH=531	341	FSYNSYPDSAESSPR	Phospho (ST)	13S:Phospho[92.68%]	NA	0.0139994	894.352	25	NA	NA	NA	NA	NA	NA	NA	NA	NA
AT4G22670	Symbols: AtHip1, HIP1, TPR11 | HSP70-interacting protein 1 | chr4:11918236-11920671 FORWARD LENGTH=441	342	SFVVEESDDDMDETEEVKPK	Oxidation (M)|Phospho (ST)	7S:Phospho|11M:Oxidation[100.00%]	NA	0.306474	1212.99	37	AT4G22670	| Symbols: AtHip1, HIP1, TPR11 | HSP70-interacting protein 1 | chr4:11918236-11920671 FORWARD LENGTH=441	1164, 436, 85, 447	SFVVEESDDDMDETEEVKPK	[7] Phospho (S)|	NA	0.218162	1204.49	24
AT2G41740	Symbols: VLN2, ATVLN2 | villin 2 | chr2:17410962-17416878 REVERSE LENGTH=976	343	STSSNPADDIPLTEAKDEEEASEVAGLEAK	2 Phospho (ST)	1S:Phospho|2T:Phospho[33.85%]	NA	0.0266173	1088.8	25	NA	NA	NA	NA	NA	NA	NA	NA	NA
AT5G47690 AT5G47690 AT5G47690	Symbols: | binding | chr5:19317899-19327014 FORWARD LENGTH=1607	344	EAEENAETSDNETLGAWK	Phospho (ST)	9S:Phospho[94.81%]	1	2.06807	1037.92	25	AT5G47690	| Symbols: | binding | chr5:19317899-19327014 FORWARD LENGTH=1607	5672	EAEENAETSDNETLGAWK	[9] Phospho (S)|	NA	0.111518	1037.42	24
AT4G20260 AT4G20260 AT4G20260 AT4G20260	Symbols: ATPCAP1, PCAP1 | plasma-membrane associated cation-binding protein 1 | chr4:10941593-10943227 FORWARD LENGTH=225	345	TEGTSGEKEEIVEETK	Phospho (ST)	5S:Phospho[47.30%]	1	1.07752	616.272	25	NA	NA	NA	NA	NA	NA	NA	NA	NA
AT2G27285	Symbols: | Coiled-coil domain-containing protein 55 (DUF2040) | chr2:11676079-11677897 REVERSE LENGTH=323	346	SLEPLEAEQAVSEK	Phospho (ST)	1S:Phospho[100.00%]	NA	0.106212	805.37	37	NA	NA	NA	NA	NA	NA	NA	NA	NA
AT1G73450 AT1G73460	Symbols: | Protein kinase superfamily protein | chr1:27613856-27618635 FORWARD LENGTH=1152	347	HPWLSYPYEPISA	Phospho (ST)	12S:Phospho[99.99%]	NA	0.777255	820.363	25	NA	NA	NA	NA	NA	NA	NA	NA	NA
AT2G38280 AT2G38280	Symbols: FAC1, ATAMPD | AMP deaminase, putative / myoadenylate deaminase, putative | chr2:16033767-16038793 REVERSE LENGTH=839	348	TGSFVRPISPK	2 Phospho (ST)	3S:Phospho|9S:Phospho[74.77%]	NA	0.0152161	674.806	25	NA	NA	NA	NA	NA	NA	NA	NA	NA
AT5G19770 AT5G19780	Symbols: TUA3 | tubulin alpha-3 | chr5:6682761-6684474 REVERSE LENGTH=450	349	RTVQFVDWCPTGFK	Phospho (ST)	11T:Phospho[100.00%]	NA	0.727431	607.945	25	NA	NA	NA	NA	NA	NA	NA	NA	NA
AT1G43700	Symbols: VIP1, SUE3 | VIRE2-interacting protein 1 | chr1:16484352-16486017 FORWARD LENGTH=341	350	SFSVDSDFFDDLGVTEEK	Phospho (ST)	3S:Phospho[57.32%]	1	1.17911	1059.43	25	AT1G43700	| Symbols: VIP1, SUE3 | VIRE2-interacting protein 1 | chr1:16484352-16486017 FORWARD LENGTH=341	33251	SFSVDSDFFDDLGVTEEK	[3] Phospho (S)|	NA	0.543576	1058.93	24
AT4G33400	Symbols: | Vacuolar import/degradation, Vid27-related protein | chr4:16078189-16080410 REVERSE LENGTH=645	351	SPSSSLDDVEAK	Phospho (ST)	1S:Phospho[99.88%]	1	1.49863	657.776	29	NA	NA	NA	NA	NA	NA	NA	NA	NA
AT1G25500 AT1G25500	Symbols: | Plasma-membrane choline transporter family protein | chr1:8955595-8957793 REVERSE LENGTH=432	352	MSDSTNSVSPSSDYASISSGDQSLQR	6 Phospho (ST)	2S:Phospho|4S:Phospho|5T:Phospho|18S:Phospho|19S:Phospho|23S:Phospho[16.61%]	NA	0.350214	638.203	33	NA	NA	NA	NA	NA	NA	NA	NA	NA
AT1G06390 AT1G06390 AT1G57870 AT1G57870 AT1G57870 AT3G05840 AT3G05840 AT3G61160 AT3G61160 AT4G00720 AT5G14640 AT5G26751	Symbols: GSK1, ATGSK1, ATSK22, SK22, BIL2, ATSK2-3 | GSK3/SHAGGY-like protein kinase 1 | chr1:1946860-1950417 FORWARD LENGTH=407	353	GEPNISYICSR	Phospho (Y)	7Y:Phospho[98.37%]	NA	0.340846	688.289	45	NA	NA	NA	NA	NA	NA	NA	NA	NA
AT3G22190 AT3G22190	Symbols: IQD5 | IQ-domain 5 | chr3:7831280-7833512 REVERSE LENGTH=422	355	KNSVDFDFEK	Phospho (ST)	3S:Phospho[100.00%]	NA	0.595916	654.779	25	NA	NA	NA	NA	NA	NA	NA	NA	NA
AT5G52040 AT5G52040	Symbols: ATRSP41, RS41, At-RS41 | RNA-binding (RRM/RBD/RNP motifs) family protein | chr5:21131081-21133318 FORWARD LENGTH=356	356	GYDGADSPIRESPSRSPPAEE	3 Phospho (ST)	7S:Phospho|14S:Phospho|16S:Phospho[83.04%]	NA	0.425273	819.973	25	NA	NA	NA	NA	NA	NA	NA	NA	NA
AT5G14540	Symbols: | Protein of unknown function (DUF1421) | chr5:4687333-4689624 REVERSE LENGTH=547	358	SYGSMDSLEPSK	Oxidation (M)|Phospho (ST)	4S:Phospho|5M:Oxidation[99.07%]	NA	0.620057	698.77	37	NA	NA	NA	NA	NA	NA	NA	NA	NA
AT1G29220 AT1G29220	Symbols: | transcriptional regulator family protein | chr1:10210678-10212571 REVERSE LENGTH=351	359	LLDGVGASSSAHGTPR	2 Phospho (ST)	10S:Phospho|14T:Phospho[81.31%]	NA	0.0123455	562.241	37	AT1G29220	| Symbols: | transcriptional regulator family protein | chr1:10210678-10212571 REVERSE LENGTH=363	3797, 2753	LLDGVGASSSAHGTPR	[10] Phospho (S),[14] Phospho (T)|	NA	0.27123	842.858	32
AT3G26935	Symbols: | DHHC-type zinc finger family protein | chr3:9933001-9935218 REVERSE LENGTH=443	360	DGELGELSPDIR	Phospho (ST)	8S:Phospho[100.00%]	1	1.14151	690.805	25	AT3G26935	| Symbols: | DHHC-type zinc finger family protein | chr3:9933001-9935218 REVERSE LENGTH=443	3881	DGELGELSPDIR	[8] Phospho (S)|	NA	0.185295	690.806	28
AT5G40450	Symbols: | unknown protein; FUNCTIONS IN: molecular_function unknown; INVOLVED IN: biological_process unknown; LOCATED IN: chloroplast, plasma membrane; EXPRESSED IN: 24 plant structures; EXPRESSED DURING: 13 growth stages; Has 30201 Blast hits to	362	SDEVIEVLSASPSK	Phospho (ST)	11S:Phospho[99.64%]	1	2.00091	770.86	25	NA	NA	NA	NA	NA	NA	NA	NA	NA
AT2G24590	Symbols: RSZ22a, At-RSZ22a | RNA recognition motif and CCHC-type zinc finger domains containing protein | chr2:10449837-10450860 FORWARD LENGTH=196	363	NYSRSPPPYR	2 Phospho (ST)	3S:Phospho|5S:Phospho[64.63%]	NA	0.0878261	466.186	29	NA	NA	NA	NA	NA	NA	NA	NA	NA
AT2G32450	Symbols: | Calcium-binding tetratricopeptide family protein | chr2:13778614-13781022 FORWARD LENGTH=802	364	DNNVPVSYSGNGIPTK	Phospho (ST)	9S:Phospho[99.33%]	NA	0.637339	871.892	37	AT2G32450	| Symbols: | Calcium-binding tetratricopeptide family protein | chr2:13778614-13781022 FORWARD LENGTH=802	481	DNNVPVSYSGNGIPTK	[9] Phospho (S)|	NA	0.466817	871.393	28
AT2G46020 AT2G46020	Symbols: CHR2, ATBRM, BRM, CHA2 | transcription regulatory protein SNF2, putative | chr2:18923304-18931769 FORWARD LENGTH=2192	365	NIDSGNEEEGDIR	Phospho (ST)	4S:Phospho[100.00%]	NA	0.496742	764.3	25	NA	NA	NA	NA	NA	NA	NA	NA	NA
AT5G55230 AT5G55230	Symbols: ATMAP65-1, MAP65-1 | microtubule-associated proteins 65-1 | chr5:22402716-22405182 FORWARD LENGTH=587	366	LQEIWDEVGESDDERDK	Phospho (ST)	11S:Phospho[100.00%]	1	1.20387	715.301	25	NA	NA	NA	NA	NA	NA	NA	NA	NA
AT4G22740 AT4G22740	Symbols: | glycine-rich protein | chr4:11944050-11945565 REVERSE LENGTH=356	367	GPVIEEIDSDDEK	Phospho (ST)	9S:Phospho[100.00%]	NA	0.124109	763.318	37	NA	NA	NA	NA	NA	NA	NA	NA	NA
AT2G36460 AT3G52930 AT4G26530 AT4G26530 AT5G03690 AT5G03690	Symbols: | Aldolase superfamily protein | chr4:13391566-13392937 FORWARD LENGTH=358	368	GILAADESTGTIGK	Phospho (ST)	11T:Phospho[99.97%]	NA	0.416339	706.836	33	NA	NA	NA	NA	NA	NA	NA	NA	NA
AT2G30980 AT4G18710 AT4G18710	Symbols: ASKdZeta, ATSK23, BIL1, ATSK2-2, SKdZeta | SHAGGY-related protein kinase dZeta | chr2:13182350-13185870 REVERSE LENGTH=412	369	GEANISYICSR	Phospho (Y)	7Y:Phospho[98.45%]	NA	0.0434812	675.28	37	AT2G30980	| Symbols: ASKdZeta, ATSK23, BIL1, ATSK2-2, SKdZeta | SHAGGY-related protein kinase dZeta | chr2:13182350-13185870 REVERSE LENGTH=412	1291	GEANISYICSR	[7] Phospho (Y)|	1	0.0479971	675.282	32
AT1G52380	Symbols: | NUP50 (Nucleoporin 50 kDa) protein | chr1:19509979-19511301 FORWARD LENGTH=440	370	LAPAEAVVEDNQKASDIEEGDEVDSK	Phospho (ST)	15S:Phospho[100.00%]	NA	0.250511	947.089	25	AT1G52380	| Symbols: | NUP50 (Nucleoporin 50 kDa) protein | chr1:19509979-19511301 FORWARD LENGTH=440	2177	LAPAEAVVEDNQKASDIEEGDEVDSK	[15] Phospho (S)|	NA	0.407472	946.757	28
AT4G25340 AT4G25340	Symbols: FKBP53, ATFKBP53 | FK506 BINDING PROTEIN 53 | chr4:12959657-12962632 REVERSE LENGTH=477	371	QIVAIEGAHVPVLESEDEDEDGLPIPK	Phospho (ST)	15S:Phospho[100.00%]	NA	0.860806	994.146	29	NA	NA	NA	NA	NA	NA	NA	NA	NA
AT1G45688 AT1G45688	Symbols: | unknown protein; FUNCTIONS IN: molecular_function unknown; INVOLVED IN: biological_process unknown; LOCATED IN: plasma membrane; EXPRESSED IN: 22 plant structures; EXPRESSED DURING: 13 growth stages; BEST Arabidopsis thaliana protein ma	372	TDSEVTSLAASSPARSPR	2 Phospho (ST)	12S:Phospho|16S:Phospho[99.99%]	1	1.22791	664.956	25	AT1G45688	| Symbols: | unknown protein; FUNCTIONS IN: molecular_function unknown; INVOLVED IN: biological_process unknown; LOCATED IN: plasma membrane; EXPRESSED IN: 22 plant structures; EXPRESSED DURING: 13 growth stages; BEST Arabidopsis thaliana protein m	644, 1493	TDSEVTSLAASSPARSPR	[12] Phospho (S),[16] Phospho (S)|	NA	0.161321	664.621	32
AT5G19050	Symbols: | alpha/beta-Hydrolases superfamily protein | chr5:6369307-6371726 FORWARD LENGTH=361	373	SSSMAGGGSGSGDYGGPIK	Oxidation (M)|Phospho (ST)	3S:Phospho|4M:Oxidation[83.17%]	NA	0.680853	884.848	33	NA	NA	NA	NA	NA	NA	NA	NA	NA
AT5G12480 AT5G12480 AT5G19450 AT5G19450	Symbols: CDPK19, CPK8 | calcium-dependent protein kinase 19 | chr5:6558672-6561471 REVERSE LENGTH=533	374	FNSLSLK	Phospho (ST)	5S:Phospho[100.00%]	NA	0.513659	444.715	37	AT3G51850 AT3G57530 AT5G19450	| Symbols: CDPK19, CPK8 | calcium-dependent protein kinase 19 | chr5:6558672-6561471 REVERSE LENGTH=533	329	FNSLSLK	[5] Phospho (S)|	NA	0.285633	444.715	32
AT5G52200 AT5G52200	Symbols: | phosphoprotein phosphatase inhibitors | chr5:21202818-21204719 REVERSE LENGTH=191	375	TPYHPMMDDDGSLSPR	2 Oxidation (M)|Phospho (ST)	6M:Oxidation|7M:Oxidation|14S:Phospho[95.92%]	1	1.55086	644.583	37	AT5G52200	| Symbols: | phosphoprotein phosphatase inhibitors | chr5:21202818-21204017 REVERSE LENGTH=211	2441, 4910	TPYHPMMDDDGSLSPR	[6] Oxidation (M),[7] Oxidation (M),[14] Phospho (S)|	NA	0.340181	644.249	24
AT2G38770	Symbols: EMB2765 | P-loop containing nucleoside triphosphate hydrolases superfamily protein | chr2:16203185-16210253 REVERSE LENGTH=1509	376	NMQQLNQSPDIDGELSK	Phospho (ST)	8S:Phospho[100.00%]	1	2.36058	999.437	25	AT2G38770	| Symbols: EMB2765 | P-loop containing nucleoside triphosphate hydrolases superfamily protein | chr2:16203185-16210253 REVERSE LENGTH=1509	10904, 19409, 12816	NMQQLNQSPDIDGELSK	[2] Oxidation (M),[8] Phospho (S)|	NA	0.460499	1006.93	20
AT3G04140	Symbols: | Ankyrin repeat family protein | chr3:1087063-1089106 FORWARD LENGTH=656	377	TESGDLPSLSVR	Phospho (ST)	3S:Phospho[96.73%]	NA	0.0191448	670.81	37	NA	NA	NA	NA	NA	NA	NA	NA	NA
AT1G22530	Symbols: PATL2 | PATELLIN 2 | chr1:7955773-7958326 REVERSE LENGTH=683	378	EILQSESFKEEGYLASELQEAEK	Phospho (ST)	7S:Phospho[48.88%]	NA	0.304381	913.421	41	NA	NA	NA	NA	NA	NA	NA	NA	NA
AT2G27210 AT2G27210	Symbols: BSL3 | BRI1 suppressor 1 (BSU1)-like 3 | chr2:11630188-11636182 FORWARD LENGTH=1006	379	LIHPLPPAITSPETSPER	2 Phospho (ST)	11S:Phospho|15S:Phospho[80.05%]	NA	0.0714873	706.003	37	NA	NA	NA	NA	NA	NA	NA	NA	NA
AT3G47730 AT5G61730	Symbols: ATATH1, ATH1, ABCA2 | ATP-binding cassette A2 | chr3:17594342-17598828 REVERSE LENGTH=983	380	LVFLDEPTTGMDPITR	Oxidation (M)|2 Phospho (ST)	8T:Phospho|9T:Phospho|11M:Oxidation	1	2.0318	661.286	29	NA	NA	NA	NA	NA	NA	NA	NA	NA
AT3G55270	Symbols: MKP1, ATMKP1 | mitogen-activated protein kinase phosphatase 1 | chr3:20496775-20499408 FORWARD LENGTH=784	381	FSSLSLLPSQTSPK	Phospho (ST)	12S:Phospho[48.55%]	NA	0.294558	786.389	25	NA	NA	NA	NA	NA	NA	NA	NA	NA
AT1G19870	Symbols: iqd32 | IQ-domain 32 | chr1:6895400-6898539 REVERSE LENGTH=794	383	RKVSNPSFIAAQSK	Phospho (ST)	4S:Phospho[99.97%]	NA	0.0910886	538.278	37	NA	NA	NA	NA	NA	NA	NA	NA	NA
AT4G38470	Symbols: | ACT-like protein tyrosine kinase family protein | chr4:17999432-18003551 FORWARD LENGTH=575	384	AQTGVMTAETGTYR	Phospho (ST)	7T:Phospho[100.00%]	1	1.76115	783.336	25	NA	NA	NA	NA	NA	NA	NA	NA	NA
AT5G52040 AT5G52040	Symbols: ATRSP41, RS41, At-RS41 | RNA-binding (RRM/RBD/RNP motifs) family protein | chr5:21131081-21133318 FORWARD LENGTH=356	385	GYDGADSPIRESPSRSPPAEE	4 Phospho (ST)	7S:Phospho|12S:Phospho|14S:Phospho|16S:Phospho[98.67%]	NA	0.0252978	846.629	37	NA	NA	NA	NA	NA	NA	NA	NA	NA
AT1G65010	Symbols: | Plant protein of unknown function (DUF827) | chr1:24149543-24154024 FORWARD LENGTH=1345	386	ETELDSVEEEVDSK	Phospho (ST)	6S:Phospho[99.76%]	1	1.01106	844.842	25	NA	NA	NA	NA	NA	NA	NA	NA	NA
AT5G14720	Symbols: | Protein kinase superfamily protein | chr5:4748212-4752642 REVERSE LENGTH=674	387	SYSGSLYR	Phospho (ST)	3S:Phospho[96.62%]	1	1.14769	506.711	25	AT5G14720	| Symbols: | Protein kinase superfamily protein | chr5:4748212-4752642 REVERSE LENGTH=674	255	SYSGSLYR	[3] Phospho (S)|	NA	0.213357	506.71	32
AT1G33990	Symbols: ATMES14, MES14 | methyl esterase 14 | chr1:12355909-12357894 FORWARD LENGTH=348	388	RTLSDPFSNGK	Phospho (ST)	4S:Phospho[99.11%]	NA	0.0937337	651.298	29	NA	NA	NA	NA	NA	NA	NA	NA	NA
AT5G65700 AT5G65700	Symbols: BAM1 | Leucine-rich receptor-like protein kinase family protein | chr5:26281826-26284945 FORWARD LENGTH=1003	389	SGVQSPPDLLNL	Phospho (ST)	5S:Phospho[97.22%]	NA	0.248915	660.32	37	AT5G65700	| Symbols: BAM1 | Leucine-rich receptor-like protein kinase family protein | chr5:26281826-26284945 FORWARD LENGTH=1003	4544	SGVQSPPDLLNL	[5] Phospho (S)|	NA	0.138163	660.316	28
AT1G34220 AT1G34220	Symbols: | Regulator of Vps4 activity in the MVB pathway protein | chr1:12463102-12465911 REVERSE LENGTH=649	390	QNSSFSSYGDLTPQR	Phospho (ST)	3S:Phospho[54.30%]	NA	0.0687821	884.373	25	NA	NA	NA	NA	NA	NA	NA	NA	NA
AT2G17240	Symbols: | unknown protein; FUNCTIONS IN: molecular_function unknown; INVOLVED IN: biological_process unknown; LOCATED IN: chloroplast; EXPRESSED IN: 23 plant structures; EXPRESSED DURING: 14 growth stages; BEST Arabidopsis thaliana protein match	391	ISSDSRSLGCSSSR	Phospho (ST)	11S:Phospho[70.56%]	NA	0.113444	526.891	25	NA	NA	NA	NA	NA	NA	NA	NA	NA
AT2G01735	Symbols: RIE1 | RING-finger protein for embryogenesis | chr2:324499-325895 FORWARD LENGTH=359	392	MRATCPLCKYNILK	Phospho (ST)	4T:Phospho[100.00%]	NA	0.0233191	924.938	33	NA	NA	NA	NA	NA	NA	NA	NA	NA
AT3G01160	Symbols: | FUNCTIONS IN: molecular_function unknown; INVOLVED IN: biological_process unknown; LOCATED IN: cytosol, nucleus; EXPRESSED IN: 22 plant structures; EXPRESSED DURING: 13 growth stages; CONTAINS InterPro DOMAIN/s: NUC153 (InterPro:IPR0125	393	ALIEAEDVDSDK	Phospho (ST)	10S:Phospho[100.00%]	NA	0.624753	692.797	25	NA	NA	NA	NA	NA	NA	NA	NA	NA
AT4G25500 AT4G25500 AT4G25500 AT4G25500	Symbols: ATRSP35, ATRSP40, AT-SRP40, RSP35, RS40, At-RS40 | arginine/serine-rich splicing factor 35 | chr4:13025168-13027243 FORWARD LENGTH=350	394	NGVGEVESPIER	Phospho (ST)	8S:Phospho[100.00%]	NA	0.148179	683.307	29	NA	NA	NA	NA	NA	NA	NA	NA	NA
AT4G11560	Symbols: | bromo-adjacent homology (BAH) domain-containing protein | chr4:7000095-7003445 REVERSE LENGTH=587	395	FAQVSSDEEDDVPITR	2 Phospho (ST)	5S:Phospho|6S:Phospho[99.97%]	NA	0.394342	984.888	37	AT4G11560	| Symbols: | bromo-adjacent homology (BAH) domain-containing protein | chr4:7000095-7003445 REVERSE LENGTH=587	6297	FAQVSSDEEDDVPITR	[5] Phospho (S),[6] Phospho (S)|	NA	0.318208	984.387	24
AT5G55210	Symbols: | unknown protein; FUNCTIONS IN: molecular_function unknown; INVOLVED IN: biological_process unknown; LOCATED IN: chloroplast; EXPRESSED IN: 23 plant structures; EXPRESSED DURING: 13 growth stages; BEST Arabidopsis thaliana protein match	396	DSEIEETEEFDTESPLPK	Phospho (ST)	14S:Phospho[99.83%]	NA	0.136304	1088.45	37	NA	NA	NA	NA	NA	NA	NA	NA	NA
AT5G47690	Symbols: | binding | chr5:19317899-19327014 FORWARD LENGTH=1607	397	SSALPIETEYSGEAGEEK	Phospho (ST)	11S:Phospho[99.30%]	NA	0.730319	989.422	25	NA	NA	NA	NA	NA	NA	NA	NA	NA
AT5G47690	Symbols: | binding | chr5:19317899-19327014 FORWARD LENGTH=1607	398	SSALPIETEYSGEAGEEKSESEGK	3 Phospho (ST)	11S:Phospho|19S:Phospho|21S:Phospho[41.86%]	NA	0.739545	919.016	25	NA	NA	NA	NA	NA	NA	NA	NA	NA
AT5G58140 AT5G58140 AT5G58140 AT5G58140	Symbols: PHOT2, NPL1 | phototropin 2 | chr5:23524771-23529993 FORWARD LENGTH=915	399	APPSPLNDAESLSER	Phospho (ST)	4S:Phospho[100.00%]	NA	0.977485	831.871	29	AT5G58140	| Symbols: PHOT2, NPL1 | phototropin 2 | chr5:23524771-23529993 FORWARD LENGTH=915	1925	APPSPLNDAESLSER	[4] Phospho (S)|	NA	0.534516	831.872	20
AT2G01190	Symbols: | Octicosapeptide/Phox/Bem1p family protein | chr2:115023-117296 FORWARD LENGTH=720	400	VYSDDERSDHGVQAGYR	2 Phospho (ST)	3S:Phospho|8S:Phospho[79.75%]	NA	0.0501174	705.606	37	NA	NA	NA	NA	NA	NA	NA	NA	NA
AT1G69070	Symbols: | FUNCTIONS IN: molecular_function unknown; INVOLVED IN: biological_process unknown; LOCATED IN: cellular_component unknown; EXPRESSED IN: 23 plant structures; EXPRESSED DURING: 13 growth stages; CONTAINS InterPro DOMAIN/s: Nop14-like pro	401	DDFDSGLLSDEDLQDDDLEASASK	Phospho (ST)	9S:Phospho[99.89%]	1	1.90103	894.361	25	NA	NA	NA	NA	NA	NA	NA	NA	NA
AT1G74250	Symbols: | DNAJ heat shock N-terminal domain-containing protein | chr1:27920328-27922414 FORWARD LENGTH=630	402	AHEGEDEGAGLSELEEEDDDAK	Phospho (ST)	12S:Phospho[100.00%]	NA	0.674012	809.312	25	NA	NA	NA	NA	NA	NA	NA	NA	NA
AT1G09210	Symbols: CRT1b, AtCRT1b | calreticulin 1b | chr1:2973217-2976655 REVERSE LENGTH=424	403	DAPAESDAEDEPEDDEGGDDSDSESK	Phospho (ST)	6S:Phospho[100.00%]	NA	0.000336159	931.318	33	NA	NA	NA	NA	NA	NA	NA	NA	NA
AT5G49890	Symbols: CLC-C, ATCLC-C | chloride channel C | chr5:20288489-20292143 REVERSE LENGTH=779	404	TTFGSQILR	Phospho (ST)	5S:Phospho[99.89%]	NA	0.759941	551.768	29	AT5G49890	| Symbols: CLC-C, ATCLC-C | chloride channel C | chr5:20288489-20292143 REVERSE LENGTH=779	327	TTFGSQILR	[5] Phospho (S)|	1	0.0704194	551.768	32
AT5G67130	Symbols: | PLC-like phosphodiesterases superfamily protein | chr5:26791599-26793649 FORWARD LENGTH=426	405	YMVENESGDPGVK	Phospho (ST)	7S:Phospho[100.00%]	1	1.88015	752.804	25	NA	NA	NA	NA	NA	NA	NA	NA	NA
AT4G11860	Symbols: | Protein of unknown function (DUF544) | chr4:7134237-7138361 REVERSE LENGTH=682	408	TRSFDDSPPAAAELR	Phospho (ST)	3S:Phospho[77.88%]	NA	0.126073	571.592	25	NA	NA	NA	NA	NA	NA	NA	NA	NA
AT5G20650	Symbols: COPT5 | copper transporter 5 | chr5:6985481-6985921 REVERSE LENGTH=146	409	SSSGVSAPLIPK	Phospho (ST)	3S:Phospho[82.05%]	NA	0.923172	611.807	25	AT5G20650	| Symbols: COPT5 | copper transporter 5 | chr5:6985481-6985921 REVERSE LENGTH=146	222	SSSGVSAPLIPK	[3] Phospho (S)|	NA	0.229496	611.808	32
AT2G39010	Symbols: PIP2E, PIP2;6 | plasma membrane intrinsic protein 2E | chr2:16291564-16293746 FORWARD LENGTH=289	410	DELTEEESLSGK	Phospho (ST)	8S:Phospho[99.90%]	1	1.66602	708.792	25	NA	NA	NA	NA	NA	NA	NA	NA	NA
AT1G21630 AT1G21630	Symbols: | Calcium-binding EF hand family protein | chr1:7581457-7587796 FORWARD LENGTH=1218	411	YDSFNAQSYDSSSNNNASETPK	Phospho (ST)	3S:Phospho[95.33%]	NA	0.204127	836.327	37	AT1G21630	| Symbols: | Calcium-binding EF hand family protein | chr1:7581457-7587796 FORWARD LENGTH=1247	4558, 2868	YDSFNAQSYDSSSNNNASETPK	[3] Phospho (S)|	NA	0.229496	1253.49	28
AT5G42920 AT5G42920	Symbols: THO5, AtTHO5 | THO complex, subunit 5 | chr5:17206310-17209106 REVERSE LENGTH=702	412	KYEDDLDLVLDDDSEIDEPTGR	Phospho (ST)	14S:Phospho[99.90%]	NA	0.520101	878.377	45	NA	NA	NA	NA	NA	NA	NA	NA	NA
AT5G08610	Symbols: | P-loop containing nucleoside triphosphate hydrolases superfamily protein | chr5:2790341-2794059 FORWARD LENGTH=850	413	GLSLEEEDSSDDDENR	Phospho (ST)	10S:Phospho[97.36%]	1	1.17111	945.849	29	NA	NA	NA	NA	NA	NA	NA	NA	NA
AT1G32400 AT1G32400 AT1G32400	Symbols: TOM2A | tobamovirus multiplication 2A | chr1:11689393-11690873 REVERSE LENGTH=280	414	QAAPVTGVPVAPTLDQRPSR	Phospho (ST)	19S:Phospho[99.93%]	1	1.40948	714.369	37	NA	NA	NA	NA	NA	NA	NA	NA	NA
AT3G22520	Symbols: | unknown protein; INVOLVED IN: biological_process unknown; LOCATED IN: chloroplast stroma, chloroplast, chloroplast envelope; EXPRESSED IN: 24 plant structures; EXPRESSED DURING: 13 growth stages; BEST Arabidopsis thaliana protein match	415	DSSVLVSVSSPMR	Oxidation (M)|Phospho (ST)	10S:Phospho|12M:Oxidation[87.42%]	1	1.80902	730.328	37	AT3G22520	| Symbols: | unknown protein; INVOLVED IN: biological_process unknown; LOCATED IN: chloroplast stroma, chloroplast, chloroplast envelope; EXPRESSED IN: 24 plant structures; EXPRESSED DURING: 13 growth stages; BEST Arabidopsis thaliana protein match	27789, 4952	DSSVLVSVSSPMR	[10] Phospho (S)|	NA	0.70834	722.332	12
AT1G60860	Symbols: AGD2 | ARF-GAP domain 2 | chr1:22401244-22407639 REVERSE LENGTH=776	416	LDAEDTDLR	Phospho (ST)	6T:Phospho[100.00%]	NA	0.760465	564.236	29	NA	NA	NA	NA	NA	NA	NA	NA	NA
AT3G24080 AT3G24080	Symbols: | KRR1 family protein | chr3:8695191-8697107 REVERSE LENGTH=638	417	AEGNESGEDDDFLR	Phospho (ST)	6S:Phospho[100.00%]	NA	0.868937	817.303	25	NA	NA	NA	NA	NA	NA	NA	NA	NA
AT3G18230	Symbols: | Octicosapeptide/Phox/Bem1p family protein | chr3:6251495-6253971 FORWARD LENGTH=666	418	SVAVQQPIDGSPR	Phospho (ST)	11S:Phospho[100.00%]	NA	0.111368	717.342	45	AT3G18230	| Symbols: | Octicosapeptide/Phox/Bem1p family protein | chr3:6251495-6253971 FORWARD LENGTH=666	688	SVAVQQPIDGSPR	[11] Phospho (S)|	NA	0.330724	717.342	32
AT5G52200 AT5G52200	Symbols: | phosphoprotein phosphatase inhibitors | chr5:21202818-21204719 REVERSE LENGTH=191	419	ELDATKTVSGTSSSSSPELI	9 Phospho (ST)	5T:Phospho|7T:Phospho|9S:Phospho|11T:Phospho|12S:Phospho|13S:Phospho|14S:Phospho|15S:Phospho|16S:Phospho[100.00%]	NA	0.259127	683.18	29	NA	NA	NA	NA	NA	NA	NA	NA	NA
AT4G04210	Symbols: PUX4 | plant UBX domain containing protein 4 | chr4:2030391-2031670 FORWARD LENGTH=303	420	RVSFQGVGR	Phospho (ST)	3S:Phospho[100.00%]	NA	0.0894334	543.266	37	AT4G04210	| Symbols: PUX4 | plant UBX domain containing protein 4 | chr4:2030391-2031670 FORWARD LENGTH=303	345	RVSFQGVGR	[3] Phospho (S)|	NA	0.17768	543.266	24
AT2G20190	Symbols: ATCLASP, CLASP | CLIP-associated protein | chr2:8711862-8718813 REVERSE LENGTH=1439	421	ENSLFGGDADITEKPIEPIK	Phospho (ST)	3S:Phospho[100.00%]	NA	0.0540377	752.028	29	NA	NA	NA	NA	NA	NA	NA	NA	NA
AT1G20920 AT1G20920	Symbols: | P-loop containing nucleoside triphosphate hydrolases superfamily protein | chr1:7285342-7288842 FORWARD LENGTH=1166	422	EYGFEEDKSDSEDENDVVR	2 Phospho (ST)	9S:Phospho|11S:Phospho[81.56%]	NA	0.537449	808.293	41	NA	NA	NA	NA	NA	NA	NA	NA	NA
AT1G10900	Symbols: | Phosphatidylinositol-4-phosphate 5-kinase family protein | chr1:3632396-3636416 REVERSE LENGTH=754	423	SASVNVEELR	Phospho (ST)	3S:Phospho[99.57%]	NA	0.134973	592.271	29	AT1G10900	| Symbols: | Phosphatidylinositol-4-phosphate 5-kinase family protein | chr1:3632396-3636416 REVERSE LENGTH=754	10535	SASVNVEELR	[3] Phospho (S)|	1	0.0839701	592.273	24
AT1G68830	Symbols: STN7 | STT7 homolog STN7 | chr1:25872654-25875473 REVERSE LENGTH=562	425	TVTETIDEISDGRK	Phospho (ST)	1T:Phospho[95.39%]	1	1.50446	822.379	33	NA	NA	NA	NA	NA	NA	NA	NA	NA
AT3G14415 AT3G14415 AT3G14415 AT3G14420 AT3G14420 AT3G14420 AT3G14420 AT3G14420 AT3G14420 AT4G18360 AT4G18360	Symbols: | Aldolase-type TIM barrel family protein | chr3:4821804-4823899 FORWARD LENGTH=367	426	AIALTVDTPR	Phospho (ST)	8T:Phospho[99.95%]	1	1.3116	568.789	25	AT3G14415 AT3G14420 AT4G18360	| Symbols: | Aldolase-type TIM barrel family protein | chr3:4821804-4823899 FORWARD LENGTH=367	2729, 2729	AIALTVDTPR	[8] Phospho (T)|	NA	0.193509	568.789	32
AT5G07530 AT5G07530	Symbols: GRP17, ATGRP17, ATGRP-7 | glycine rich protein 17 | chr5:2382678-2384495 REVERSE LENGTH=543	427	KKGMSGGMSGSEEGMSGSEGGMSSGGGSK	Oxidation (M)|5 Phospho (ST)	4M:Oxidation|11S:Phospho|16S:Phospho|18S:Phospho|23S:Phospho|24S:Phospho[62.22%]	NA	0.318601	611.788	25	NA	NA	NA	NA	NA	NA	NA	NA	NA
AT3G06670 AT3G06670	Symbols: | binding | chr3:2105908-2113136 REVERSE LENGTH=865	428	EEEDYFNEDSDEEDSASASNTQK	Phospho (ST)	10S:Phospho[85.12%]	1	1.39918	907.327	37	NA	NA	NA	NA	NA	NA	NA	NA	NA
AT1G15280 AT1G15280	Symbols: | CASC3/Barentsz eIF4AIII binding | chr1:5252538-5256214 FORWARD LENGTH=584	429	YDNDEDGEDSYEDDEEESGGGIDNDK	Phospho (ST)	10S:Phospho[94.13%]	NA	0.162989	998.003	37	NA	NA	NA	NA	NA	NA	NA	NA	NA
AT5G47910	Symbols: RBOHD, ATRBOHD | respiratory burst oxidase homologue D | chr5:19397585-19401768 FORWARD LENGTH=921	430	GNSSNDHELGILR	Phospho (ST)	3S:Phospho[64.59%]	NA	0.0560728	497.891	25	AT5G47910	| Symbols: RBOHD, ATRBOHD | respiratory burst oxidase homologue D | chr5:19397585-19401768 FORWARD LENGTH=921	3087	GNSSNDHELGILR	[3] Phospho (S)|	1	0.0750119	746.334	32
AT1G77180 AT1G77180 AT1G77180	Symbols: SKIP | chromatin protein family | chr1:28999791-29001632 REVERSE LENGTH=613	431	ASGSPPVPVMHSPPRPVTVK	2 Phospho (ST)	2S:Phospho|12S:Phospho[93.25%]	1	1.49009	551.015	25	NA	NA	NA	NA	NA	NA	NA	NA	NA
AT4G25890 AT5G57290 AT5G57290	Symbols: | 60S acidic ribosomal protein family | chr4:13159627-13160393 REVERSE LENGTH=119	432	EESEEEEGDFGFDLFG	Phospho (ST)	3S:Phospho[100.00%]	NA	0.930605	958.844	41	NA	NA	NA	NA	NA	NA	NA	NA	NA
AT3G54760 AT3G54760	Symbols: | dentin sialophosphoprotein-related | chr3:20269659-20272037 REVERSE LENGTH=792	433	VGVGAESPAAATDCSK	Phospho (ST)	7S:Phospho[99.99%]	NA	0.0941762	800.339	29	AT3G54760	| Symbols: | dentin sialophosphoprotein-related | chr3:20269659-20272037 REVERSE LENGTH=792	1015	VGVGAESPAAATDCSK	[7] Phospho (S)|	1	0.0839701	800.339	32
AT1G47970	Symbols: | unknown protein; FUNCTIONS IN: molecular_function unknown; INVOLVED IN: biological_process unknown; LOCATED IN: cytosol; EXPRESSED IN: 21 plant structures; EXPRESSED DURING: 11 growth stages; Has 93717 Blast hits to 40765 proteins in 18	434	RAPEEDEEDSGDEDDDRPPKR	Phospho (ST)	10S:Phospho[100.00%]	NA	0.0659237	635.258	29	NA	NA	NA	NA	NA	NA	NA	NA	NA
AT5G53440	Symbols: | unknown protein; FUNCTIONS IN: molecular_function unknown; INVOLVED IN: biological_process unknown; LOCATED IN: cytosol; EXPRESSED IN: 25 plant structures; EXPRESSED DURING: 15 growth stages; Has 1807 Blast hits to 1807 proteins in 277	435	SPDYQDYQDVITGSR	Phospho (ST)	1S:Phospho[99.56%]	NA	0.064608	912.878	45	NA	NA	NA	NA	NA	NA	NA	NA	NA
AT1G23190 AT1G70730 AT1G70730 AT1G70730	Symbols: PGM3 | Phosphoglucomutase/phosphomannomutase family protein | chr1:8219946-8224186 FORWARD LENGTH=583	436	ATGAFILTASHNPGGPTEDFGIK	Phospho (ST)	10S:Phospho[99.28%]	NA	0.41657	1191.56	45	AT1G23190 AT1G70730	| Symbols: PGM3 | Phosphoglucomutase/phosphomannomutase family protein | chr1:8219946-8224186 FORWARD LENGTH=583	1527, 9203	ATGAFILTASHNPGGPTEDFGIK	[10] Phospho (S)|	NA	0.159126	794.378	24
AT1G21630 AT1G21630	Symbols: | Calcium-binding EF hand family protein | chr1:7581457-7587796 FORWARD LENGTH=1218	437	FDSFNSNNNDAFSLSR	Phospho (ST)	3S:Phospho[100.00%]	NA	0.0572842	958.386	25	AT1G21630	| Symbols: | Calcium-binding EF hand family protein | chr1:7581457-7587796 FORWARD LENGTH=1247	5349	FDSFNSNNNDAFSLSR	[3] Phospho (S)|	NA	0.201203	957.886	24
AT4G10120 AT4G10120	Symbols: ATSPS4F | Sucrose-phosphate synthase family protein | chr4:6315033-6319785 FORWARD LENGTH=1050	438	EQGRNDAEEDLLSELSEGEK	Phospho (ST)	16S:Phospho[93.88%]	NA	0.284689	777.001	45	NA	NA	NA	NA	NA	NA	NA	NA	NA
AT3G19770 AT3G19770	Symbols: ATVPS9A, VPS9A, VPS9 | Vacuolar sorting protein 9 (VPS9) domain | chr3:6866916-6869114 FORWARD LENGTH=520	439	KAESISDLENK	Phospho (ST)	4S:Phospho[99.71%]	NA	0.315835	657.302	33	NA	NA	NA	NA	NA	NA	NA	NA	NA
AT4G31880 AT4G31880	Symbols: | LOCATED IN: cytosol, chloroplast; EXPRESSED IN: 24 plant structures; EXPRESSED DURING: 14 growth stages; BEST Arabidopsis thaliana protein match is: Tudor/PWWP/MBT superfamily protein (TAIR:AT1G15940.1); Has 137162 Blast hits to 70781 p	441	WSPLDESELSQDEEAADQTGQEEDASTVPLTK	Phospho (ST)	10S:Phospho[99.45%]	NA	0.883299	1196.51	25	NA	NA	NA	NA	NA	NA	NA	NA	NA
AT1G11700	Symbols: | Protein of unknown function, DUF584 | chr1:3945852-3946457 FORWARD LENGTH=201	442	QLASSAPVNVPDWSK	Phospho (ST)	5S:Phospho[64.11%]	1	1.7478	839.894	25	NA	NA	NA	NA	NA	NA	NA	NA	NA
AT1G31970	Symbols: STRS1 | DEA(D/H)-box RNA helicase family protein | chr1:11479921-11482707 FORWARD LENGTH=537	443	ITFDNSDDED	Phospho (ST)	6S:Phospho[85.65%]	NA	0.550674	625.708	29	NA	NA	NA	NA	NA	NA	NA	NA	NA
AT4G11860	Symbols: | Protein of unknown function (DUF544) | chr4:7134237-7138361 REVERSE LENGTH=682	444	SFDDSPPAAAELR	Phospho (ST)	1S:Phospho[99.98%]	NA	0.817407	728.31	25	NA	NA	NA	NA	NA	NA	NA	NA	NA
AT1G34110	Symbols: | Leucine-rich receptor-like protein kinase family protein | chr1:12417331-12421246 REVERSE LENGTH=1072	445	LLGYCSNKSVK	Phospho (ST)	6S:Phospho[98.89%]	1	2.04643	674.82	29	NA	NA	NA	NA	NA	NA	NA	NA	NA
AT5G38600	Symbols: | Proline-rich spliceosome-associated (PSP) family protein / zinc knuckle (CCHC-type) family protein | chr5:15457386-15460466 FORWARD LENGTH=532	446	NSLESGNGSPEANSLVGNDENVK	Phospho (ST)	9S:Phospho[99.45%]	NA	0.179496	804.684	37	NA	NA	NA	NA	NA	NA	NA	NA	NA
AT2G17560 AT2G17560	Symbols: HMGB4, NFD4, NFD04 | high mobility group B4 | chr2:7642486-7643468 REVERSE LENGTH=138	447	EEDDSDKSKSEVDEAVSEEEAEDDD	4 Phospho (ST)	5S:Phospho|8S:Phospho|10S:Phospho|17S:Phospho[100.00%]	NA	0.477466	1041.32	25	NA	NA	NA	NA	NA	NA	NA	NA	NA
AT1G07110	Symbols: F2KP, ATF2KP, FKFBP | fructose-2,6-bisphosphatase | chr1:2178363-2183980 REVERSE LENGTH=744	448	SVETLSPFQQK	Phospho (ST)	6S:Phospho[96.42%]	1	1.25908	672.315	45	AT1G07110	| Symbols: F2KP, ATF2KP, FKFBP | fructose-2,6-bisphosphatase | chr1:2178363-2183980 REVERSE LENGTH=744	799	SVETLSPFQQK	[6] Phospho (S)|	NA	0.557409	672.316	20
AT4G22740 AT4G22740	Symbols: | glycine-rich protein | chr4:11944050-11945565 REVERSE LENGTH=356	449	SGSFGSGLVNR	Phospho (ST)	3S:Phospho[69.07%]	NA	0.426234	580.758	37	AT4G22740	| Symbols: | glycine-rich protein | chr4:11944050-11945565 REVERSE LENGTH=356	1463	SGSFGSGLVNR	[3] Phospho (S)|	NA	0.222091	580.758	32
AT1G65010	Symbols: | Plant protein of unknown function (DUF827) | chr1:24149543-24154024 FORWARD LENGTH=1345	450	SEVSPERETELDSVEEEVDSK	Phospho (ST)	9T:Phospho[37.84%]	NA	0.597949	825.355	25	NA	NA	NA	NA	NA	NA	NA	NA	NA
AT5G65950	Symbols: | FUNCTIONS IN: molecular_function unknown; INVOLVED IN: biological_process unknown; LOCATED IN: cellular_component unknown; EXPRESSED IN: 25 plant structures; EXPRESSED DURING: 15 growth stages; CONTAINS InterPro DOMAIN/s: Protein of unk	451	TSSFRDPLSVSDSASPIPSR	Phospho (ST)	3S:Phospho[64.97%]	NA	0.192733	729.676	37	NA	NA	NA	NA	NA	NA	NA	NA	NA
AT1G30480	Symbols: DRT111 | D111/G-patch domain-containing protein | chr1:10790315-10792423 FORWARD LENGTH=387	452	SSSPPGNVDGFSIGK	Phospho (ST)	3S:Phospho[33.33%]	NA	0.128599	764.837	25	AT1G30480	| Symbols: DRT111 | D111/G-patch domain-containing protein | chr1:10790315-10792423 FORWARD LENGTH=387	1563	SSSPPGNVDGFSIGK	[3] Phospho (S)|	NA	0.267956	764.84	28
AT1G70100 AT1G70100 AT1G70100 AT1G70100	Symbols: | unknown protein; BEST Arabidopsis thaliana protein match is: unknown protein (TAIR:AT1G24160.2); Has 3037 Blast hits to 2309 proteins in 344 species: Archae - 6; Bacteria - 672; Metazoa - 1089; Fungi - 230; Plants - 220; Viruses - 37; O	453	NASFRPNIQNR	Phospho (ST)	3S:Phospho[100.00%]	NA	0.0312168	466.221	37	NA	NA	NA	NA	NA	NA	NA	NA	NA
AT5G63190 AT5G63190	Symbols: | MA3 domain-containing protein | chr5:25346145-25348563 FORWARD LENGTH=702	454	NDPNYDSGEDAYDGLVDSPVSDPLNDYKK	Phospho (ST)	7S:Phospho[99.97%]	NA	0.087745	1095.12	41	NA	NA	NA	NA	NA	NA	NA	NA	NA
AT3G15040	Symbols: | Protein of unknown function, DUF584 | chr3:5065445-5066176 REVERSE LENGTH=243	455	LPFSASFVGGGK	Phospho (ST)	6S:Phospho[88.40%]	NA	0.0453047	623.797	33	NA	NA	NA	NA	NA	NA	NA	NA	NA
AT5G10010	Symbols: | unknown protein; FUNCTIONS IN: molecular_function unknown; INVOLVED IN: biological_process unknown; LOCATED IN: nucleolus; EXPRESSED IN: 25 plant structures; EXPRESSED DURING: 15 growth stages; BEST Arabidopsis thaliana protein match is	456	GDQEEEEDAKPDSLEEDEENQEDEVK	Phospho (ST)	13S:Phospho[100.00%]	NA	0.134799	1039.4	37	NA	NA	NA	NA	NA	NA	NA	NA	NA
AT1G68830	Symbols: STN7 | STT7 homolog STN7 | chr1:25872654-25875473 REVERSE LENGTH=562	457	NALASALR	Phospho (ST)	5S:Phospho[100.00%]	1	1.48158	448.223	33	AT1G68830	| Symbols: STN7 | STT7 homolog STN7 | chr1:25872654-25875473 REVERSE LENGTH=562	2504	NALASALR	[5] Phospho (S)|	1	0.00745364	448.224	12
AT5G20280	Symbols: ATSPS1F, SPS1F | sucrose phosphate synthase 1F | chr5:6844994-6849997 REVERSE LENGTH=1043	458	SSPSLLLR	Phospho (ST)	2S:Phospho[49.98%]	NA	0.0912295	476.747	29	NA	NA	NA	NA	NA	NA	NA	NA	NA
AT2G38040 AT2G38040	Symbols: CAC3 | acetyl Co-enzyme a carboxylase carboxyltransferase alpha subunit | chr2:15917612-15920749 FORWARD LENGTH=769	459	ELAAEESDGSVKEDDDDDEDSSESGK	Phospho (ST)	7S:Phospho[99.76%]	NA	0.197017	947.022	41	NA	NA	NA	NA	NA	NA	NA	NA	NA
AT4G17060	Symbols: FIP2 | FRIGIDA interacting protein 2 | chr4:9593721-9594653 REVERSE LENGTH=310	460	VSADFDADSDDEIVLVPK	Phospho (ST)	9S:Phospho[100.00%]	NA	0.138222	1008.45	25	AT4G17060	| Symbols: FIP2 | FRIGIDA interacting protein 2 | chr4:9593721-9594653 REVERSE LENGTH=310	6699	VSADFDADSDDEIVLVPK	[9] Phospho (S)|	NA	0.111518	1007.95	24
AT3G03250 AT5G17310 AT5G17310	Symbols: UGP, UGP1, AtUGP1 | UDP-GLUCOSE PYROPHOSPHORYLASE 1 | chr3:749761-754014 REVERSE LENGTH=469	461	SIPSIVELDSLK	Phospho (ST)	1S:Phospho[99.95%]	NA	0.0023627	690.854	33	NA	NA	NA	NA	NA	NA	NA	NA	NA
AT4G02510	Symbols: TOC159, TOC86, PPI2, TOC160, ATTOC159 | translocon at the outer envelope membrane of chloroplasts 159 | chr4:1104766-1109360 FORWARD LENGTH=1503	462	VDVDDKSDNVIEEEGVELTDK	Phospho (ST)	7S:Phospho[100.00%]	NA	0.181861	810.36	25	NA	NA	NA	NA	NA	NA	NA	NA	NA
AT3G57610	Symbols: ADSS | adenylosuccinate synthase | chr3:21334519-21336603 REVERSE LENGTH=490	465	LAGQEFGTTTGRPR	Phospho (ST)	8T:Phospho[85.07%]	NA	0.289948	524.25	37	NA	NA	NA	NA	NA	NA	NA	NA	NA
AT3G07660	Symbols: | Kinase-related protein of unknown function (DUF1296) | chr3:2445275-2450372 REVERSE LENGTH=841	467	AVDSLPLPRPSSSEVR	Phospho (ST)	13S:Phospho[78.99%]	NA	0.170563	597.634	29	NA	NA	NA	NA	NA	NA	NA	NA	NA
AT2G34310 AT2G34310 AT2G34310	Symbols: | unknown protein; FUNCTIONS IN: molecular_function unknown; INVOLVED IN: biological_process unknown; LOCATED IN: cellular_component unknown; EXPRESSED IN: 24 plant structures; EXPRESSED DURING: 13 growth stages; BEST Arabidopsis thaliana	469	DPSPPPLSSLGK	Phospho (ST)	3S:Phospho[99.64%]	NA	0.356433	637.805	25	NA	NA	NA	NA	NA	NA	NA	NA	NA
AT1G79280 AT1G79280 AT1G79280	Symbols: NUA, AtTPR | nuclear pore anchor | chr1:29819176-29832809 REVERSE LENGTH=2093	472	RAPSPGGGSSTIVTLADR	Phospho (ST)	4S:Phospho[98.90%]	NA	0.370493	608.301	37	AT1G79280	| Symbols: NUA | nuclear pore anchor | chr1:29819176-29832809 REVERSE LENGTH=2115	2575	RAPSPGGGSSTIVTLADR	[4] Phospho (S)|	NA	0.419195	911.446	24
AT1G11310	Symbols: MLO2, ATMLO2, PMR2 | Seven transmembrane MLO family protein | chr1:3800899-3803870 REVERSE LENGTH=573	473	DFSFKK	Phospho (ST)	3S:Phospho[100.00%]	NA	0.00360029	426.189	25	NA	NA	NA	NA	NA	NA	NA	NA	NA
AT5G64330 AT5G64330	Symbols: NPH3, RPT3, JK218 | Phototropic-responsive NPH3 family protein | chr5:25727568-25730225 FORWARD LENGTH=746	475	APSPSTTNFAGSSPR	Phospho (ST)	13S:Phospho[97.64%]	NA	0.20678	778.84	25	NA	NA	NA	NA	NA	NA	NA	NA	NA
AT5G18280 AT5G18280	Symbols: ATAPY2, APY2 | apyrase 2 | chr5:6050799-6054875 REVERSE LENGTH=578	476	SPSSTELLESGNHSPTSDSVDGGK	Phospho (ST)	17S:Phospho[80.03%]	1	1.13096	823.687	25	NA	NA	NA	NA	NA	NA	NA	NA	NA
AT1G11360 AT1G11360 AT1G11360 AT1G11360	Symbols: | Adenine nucleotide alpha hydrolases-like superfamily protein | chr1:3822171-3822899 REVERSE LENGTH=242	477	SPTVVTVQPSSPRFPISTPTAGAQR	Phospho (ST)	11S:Phospho[49.99%]	NA	0.05974	888.118	33	NA	NA	NA	NA	NA	NA	NA	NA	NA
AT4G32420 AT4G32420 AT4G32420 AT4G32420	Symbols: | Cyclophilin-like peptidyl-prolyl cis-trans isomerase family protein | chr4:15647550-15652103 REVERSE LENGTH=837	478	SVSPGLCYR	2 Phospho (ST)	1S:Phospho|3S:Phospho[99.91%]	NA	0.293905	599.721	25	AT4G32420	| Symbols: | Cyclophilin-like peptidyl-prolyl cis-trans isomerase family protein | chr4:15647550-15652103 REVERSE LENGTH=837	2075	SVSPGLCYR	[1] Phospho (S),[3] Phospho (S)|	NA	0.131626	599.722	32
AT1G07110	Symbols: F2KP, ATF2KP, FKFBP | fructose-2,6-bisphosphatase | chr1:2178363-2183980 REVERSE LENGTH=744	479	SLSASGSFRNDSTPK	Phospho (ST)	7S:Phospho[71.78%]	NA	0.181524	545.245	33	AT1G07110	| Symbols: F2KP, ATF2KP, FKFBP | fructose-2,6-bisphosphatase | chr1:2178363-2183980 REVERSE LENGTH=744	648, 860, 637, 637	SLSASGSFRNDSTPK	[7] Phospho (S)|	NA	0.320861	545.245	24
AT3G16060	Symbols: | ATP binding microtubule motor family protein | chr3:5447503-5451196 FORWARD LENGTH=684	480	SNSDDNLNALLQEEEDLVNAHR	Phospho (ST)	3S:Phospho[95.53%]	NA	0.46292	859.713	41	NA	NA	NA	NA	NA	NA	NA	NA	NA
AT4G15530 AT4G15530 AT4G15530 AT4G15530 AT4G15530 AT4G15530	Symbols: PPDK | pyruvate orthophosphate dikinase | chr4:8864828-8870727 REVERSE LENGTH=956	481	GGMTSHAAVVAR	Phospho (ST)	4T:Phospho[99.48%]	1	1.42427	618.781	33	AT4G15530	| Symbols: PPDK | pyruvate orthophosphate dikinase | chr4:8864828-8870748 REVERSE LENGTH=963	6975	GGMTSHAAVVAR	[4] Phospho (T)|	1	0.0869411	618.781	32
AT4G24100	Symbols: | Protein kinase superfamily protein | chr4:12515223-12519336 FORWARD LENGTH=709	482	SASVGNWILEPK	Phospho (ST)	3S:Phospho[98.57%]	NA	0.486735	690.831	33	AT4G24100	| Symbols: | Protein kinase superfamily protein | chr4:12515223-12519336 FORWARD LENGTH=709	7846	SASVGNWILEPK	[3] Phospho (S)|	NA	0.182828	690.832	24
AT2G47970 AT2G47970	Symbols: | Nuclear pore localisation protein NPL4 | chr2:19629525-19630973 FORWARD LENGTH=413	483	SIPGAPPVTPAGSFGR	Phospho (ST)	13S:Phospho[88.49%]	NA	0.610835	795.887	25	NA	NA	NA	NA	NA	NA	NA	NA	NA
AT4G29440 AT4G29440	Symbols: | Regulator of Vps4 activity in the MVB pathway protein | chr4:14473942-14477721 REVERSE LENGTH=1090	484	FDDYDRDSESEEDNLGR	2 Phospho (ST)	8S:Phospho|10S:Phospho[98.81%]	NA	0.00511219	741.591	37	NA	NA	NA	NA	NA	NA	NA	NA	NA
AT2G43650	Symbols: EMB2777 | Sas10/U3 ribonucleoprotein (Utp) family protein | chr2:18099430-18103147 FORWARD LENGTH=654	485	SGLYHSGDNVDFDILSSDDEDIK	2 Phospho (ST)	16S:Phospho|17S:Phospho[100.00%]	NA	0.0820657	901.358	33	NA	NA	NA	NA	NA	NA	NA	NA	NA
AT3G13300 AT3G13300	Symbols: VCS | Transducin/WD40 repeat-like superfamily protein | chr3:4304085-4309949 FORWARD LENGTH=1344	486	TSGLPSQTSGAGSAYATLPQLPLSPR	Phospho (ST)	24S:Phospho[99.47%]	NA	0.404167	880.102	25	AT3G13300	| Symbols: VCS | Transducin/WD40 repeat-like superfamily protein | chr3:4304085-4309949 FORWARD LENGTH=1344	5512	TSGLPSQTSGAGSAYATLPQLPLSPR	[24] Phospho (S)|	NA	0.212685	879.769	24
AT4G15545	Symbols: | unknown protein; BEST Arabidopsis thaliana protein match is: unknown protein (TAIR:AT1G16520.1); Has 30201 Blast hits to 17322 proteins in 780 species: Archae - 12; Bacteria - 1396; Metazoa - 17338; Fungi - 3422; Plants - 5037; Viruses	487	LTPPGSPPILSASGTPK	3 Phospho (ST)	2T:Phospho|6S:Phospho|15T:Phospho[85.46%]	NA	0.497198	930.903	37	NA	NA	NA	NA	NA	NA	NA	NA	NA
AT1G71070	Symbols: | Core-2/I-branching beta-1,6-N-acetylglucosaminyltransferase family protein | chr1:26807440-26809152 REVERSE LENGTH=395	488	YRVTPGAWCSSHSSWWTDPCSEWDEVNIVK	2 Phospho (ST)|Phospho (Y)	1Y:Phospho|10S:Phospho|11S:Phospho[75.24%]	NA	0.279685	777.108	45	NA	NA	NA	NA	NA	NA	NA	NA	NA
AT2G30520 AT2G30520 AT2G30520	Symbols: RPT2 | Phototropic-responsive NPH3 family protein | chr2:13002920-13005573 REVERSE LENGTH=593	489	TRSQLQADTTLAK	Phospho (ST)	3S:Phospho[49.85%]	NA	0.227613	504.92	29	NA	NA	NA	NA	NA	NA	NA	NA	NA
AT4G26630 AT4G26630	Symbols: | DEK domain-containing chromatin associated protein | chr4:13430873-13434877 REVERSE LENGTH=763	490	SLAHSDDESEEEKEEEEKQEEEK	2 Phospho (ST)	5S:Phospho|9S:Phospho[79.17%]	NA	0.246814	975.37	37	NA	NA	NA	NA	NA	NA	NA	NA	NA
AT1G29120 AT1G29120 AT1G29120 AT1G29120 AT1G29120	Symbols: | Hydrolase-like protein family | chr1:10174481-10178143 FORWARD LENGTH=455	491	RFLIYASSSNTFTK	Phospho (ST)|Phospho (Y)	5Y:Phospho|9S:Phospho[34.99%]	NA	0.514458	599.266	37	NA	NA	NA	NA	NA	NA	NA	NA	NA
AT5G67220	Symbols: | FMN-linked oxidoreductases superfamily protein | chr5:26820276-26821926 REVERSE LENGTH=423	492	DGQIEETVDTAPASLGSPSR	Phospho (ST)	17S:Phospho[97.50%]	NA	0.768058	1055.97	25	AT5G67220	| Symbols: | FMN-linked oxidoreductases superfamily protein | chr5:26820276-26821926 REVERSE LENGTH=423	2966	DGQIEETVDTAPASLGSPSR	[17] Phospho (S)|	NA	0.255199	1055.47	28
AT5G03040 AT5G03040 AT5G03040	Symbols: iqd2 | IQ-domain 2 | chr5:710380-712406 REVERSE LENGTH=461	493	NSFFSPPTPSR	Phospho (ST)	8T:Phospho[92.07%]	NA	0.926091	658.787	25	NA	NA	NA	NA	NA	NA	NA	NA	NA
AT1G03910 AT1G03910	Symbols: | EXPRESSED IN: 25 plant structures; EXPRESSED DURING: 13 growth stages; CONTAINS InterPro DOMAIN/s: Cactin protein, cactus-binding domain, C-terminal (InterPro:IPR019134), Cactin, central region (InterPro:IPR018816); BEST Arabidopsis tha	494	LEQLSEGEDDVEVNPGLTR	Phospho (ST)	5S:Phospho[100.00%]	NA	0.45923	1090.99	25	AT1G03910	| Symbols: | EXPRESSED IN: 24 plant structures; EXPRESSED DURING: 13 growth stages; CONTAINS InterPro DOMAIN/s: Cactin protein, cactus-binding domain, C-terminal (InterPro:IPR019134), Cactin, central region (InterPro:IPR018816); BEST Arabidopsis th	4528	LEQLSEGEDDVEVNPGLTR	[5] Phospho (S)|	NA	0.215634	1090.49	24
AT3G24080 AT3G24080	Symbols: | KRR1 family protein | chr3:8695191-8697107 REVERSE LENGTH=638	495	FYEYDDESSEEDEVDKK	2 Phospho (ST)	8S:Phospho|9S:Phospho[94.73%]	NA	0.923133	763.268	25	NA	NA	NA	NA	NA	NA	NA	NA	NA
AT3G01310 AT3G01310	Symbols: | Phosphoglycerate mutase-like family protein | chr3:94343-101603 REVERSE LENGTH=1056	496	TRPGRESDSDAEDLEHAEK	2 Phospho (ST)	7S:Phospho|9S:Phospho[99.75%]	NA	0.524276	576.481	37	NA	NA	NA	NA	NA	NA	NA	NA	NA
AT5G62190	Symbols: PRH75 | DEAD box RNA helicase (PRH75) | chr5:24980542-24983879 REVERSE LENGTH=671	497	LKLSDSDEEESEK	2 Phospho (ST)	4S:Phospho|6S:Phospho[99.96%]	NA	0.0723927	834.817	25	NA	NA	NA	NA	NA	NA	NA	NA	NA
AT1G79830 AT1G79830 AT1G79830 AT1G79830	Symbols: GC5 | golgin candidate 5 | chr1:30028110-30033508 REVERSE LENGTH=956	498	QNSAFENGSLPR	Phospho (ST)	3S:Phospho[100.00%]	NA	0.393223	700.303	37	AT1G79830	| Symbols: GC5 | golgin candidate 5 | chr1:30028110-30033508 REVERSE LENGTH=976	862	QNSAFENGSLPR	[3] Phospho (S)|	NA	0.27123	700.304	32
AT3G19770 AT3G19770	Symbols: ATVPS9A, VPS9A, VPS9 | Vacuolar sorting protein 9 (VPS9) domain | chr3:6866916-6869114 FORWARD LENGTH=520	499	SSDSLSGTNELLNINSETPMK	Oxidation (M)|2 Phospho (ST)	2S:Phospho|4S:Phospho|20M:Oxidation[89.74%]	NA	0.741827	805.335	41	NA	NA	NA	NA	NA	NA	NA	NA	NA
AT2G26110	Symbols: | Protein of unknown function (DUF761) | chr2:11120869-11121798 FORWARD LENGTH=309	500	SINFSSFTSPDK	Phospho (ST)	1S:Phospho[100.00%]	1	1.53092	705.303	25	NA	NA	NA	NA	NA	NA	NA	NA	NA
AT3G10020 AT3G10020	Symbols: | unknown protein; FUNCTIONS IN: molecular_function unknown; INVOLVED IN: response to oxidative stress, anaerobic respiration; LOCATED IN: cellular_component unknown; EXPRESSED IN: 23 plant structures; EXPRESSED DURING: 13 growth stages;	501	SVDKFEVK	Phospho (ST)	1S:Phospho[100.00%]	NA	0.0497548	516.244	33	NA	NA	NA	NA	NA	NA	NA	NA	NA
AT3G62240	Symbols: | RING/U-box superfamily protein | chr3:23033592-23036653 REVERSE LENGTH=812	502	YLQAVGSFGGGGSR	Phospho (ST)	7S:Phospho[99.95%]	NA	0.327123	718.322	37	AT3G62240	| Symbols: | RING/U-box superfamily protein | chr3:23033592-23036653 REVERSE LENGTH=812	1033	YLQAVGSFGGGGSR	[7] Phospho (S)|	NA	0.198746	718.322	24
AT1G53730 AT1G53730	Symbols: SRF6 | STRUBBELIG-receptor family 6 | chr1:20061771-20065475 FORWARD LENGTH=719	503	SFDDEDSTRKPIAVK	Phospho (ST)	1S:Phospho[99.78%]	NA	0.886555	596.946	25	NA	NA	NA	NA	NA	NA	NA	NA	NA
AT2G19385	Symbols: | zinc ion binding | chr2:8387149-8388581 FORWARD LENGTH=275	504	LETLDETSEGEEAK	Phospho (ST)	7T:Phospho[89.85%]	1	1.84157	815.84	45	NA	NA	NA	NA	NA	NA	NA	NA	NA
AT3G13910	Symbols: | Protein of unknown function (DUF3511) | chr3:4591124-4591432 REVERSE LENGTH=102	505	SWSFSDPESR	Phospho (ST)	3S:Phospho[98.43%]	NA	0.0305278	639.245	37	AT3G13910	| Symbols: | Protein of unknown function (DUF3511) | chr3:4591124-4591432 REVERSE LENGTH=102	4262	SWSFSDPESR	[3] Phospho (S)|	NA	0.529586	639.245	20
AT5G38840	Symbols: | SMAD/FHA domain-containing protein | chr5:15551329-15554846 FORWARD LENGTH=735	506	GIVEDEEDLSSDEDDFYDR	2 Phospho (ST)	10S:Phospho|11S:Phospho[99.99%]	NA	0.326437	1204.92	33	NA	NA	NA	NA	NA	NA	NA	NA	NA
AT5G38290 AT5G38290	Symbols: | Peptidyl-tRNA hydrolase family protein | chr5:15303603-15305381 FORWARD LENGTH=246	507	MFCASSSPITSPLYPK	4 Phospho (ST)|Phospho (Y)	5S:Phospho|6S:Phospho|7S:Phospho|10T:Phospho|14Y:Phospho[53.20%]	NA	0.0465473	729.567	25	NA	NA	NA	NA	NA	NA	NA	NA	NA
AT4G31160	Symbols: DCAF1 | DDB1-CUL4 associated factor 1 | chr4:15145936-15152939 FORWARD LENGTH=1883	508	QLTFSPSFSSQSR	Phospho (ST)	7S:Phospho[92.27%]	1	1.78887	776.345	25	AT4G31160	| Symbols: DCAF1 | DDB1-CUL4 associated factor 1 | chr4:15145936-15152939 FORWARD LENGTH=1883	2340	QLTFSPSFSSQSR	[7] Phospho (S)|	NA	0.240246	776.346	24
AT2G02070	Symbols: AtIDD5, IDD5 | indeterminate(ID)-domain 5 | chr2:505523-509154 FORWARD LENGTH=602	511	TPNSDAEVIALSPK	2 Phospho (ST)	1T:Phospho|12S:Phospho[99.98%]	NA	0.0317735	801.346	37	NA	NA	NA	NA	NA	NA	NA	NA	NA
AT1G19850	Symbols: MP, ARF5, IAA24 | Transcriptional factor B3 family protein / auxin-responsive factor AUX/IAA-related | chr1:6887353-6891182 FORWARD LENGTH=902	512	RYMGTIVGISDLDPLR	Phospho (ST)	5T:Phospho[89.40%]	NA	0.525889	629.649	41	NA	NA	NA	NA	NA	NA	NA	NA	NA
AT1G51500	Symbols: CER5, D3, ABCG12, WBC12, ATWBC12 | ABC-2 type transporter family protein | chr1:19097967-19100972 REVERSE LENGTH=687	513	HQPLHSLSSQEGLTSPIN	Phospho (ST)	15S:Phospho[88.07%]	NA	0.237249	675.987	25	NA	NA	NA	NA	NA	NA	NA	NA	NA
AT1G72180 AT4G13880 AT4G13920 AT4G22660 AT5G14210 AT5G56040 AT5G56040	Symbols: AtRLP50, RLP50 | receptor like protein 50 | chr4:8043861-8046536 FORWARD LENGTH=891	514	FSGEIPR	Phospho (ST)	2S:Phospho[100.00%]	NA	0.252503	443.197	37	NA	NA	NA	NA	NA	NA	NA	NA	NA
AT5G46020	Symbols: | CONTAINS InterPro DOMAIN/s: Casein kinase substrate, phosphoprotein PP28 (InterPro:IPR019380); Has 30201 Blast hits to 17322 proteins in 780 species: Archae - 12; Bacteria - 1396; Metazoa - 17338; Fungi - 3422; Plants - 5037; Viruses -	515	EAEYEEDVEEESEEESEEESEDEADVK	3 Phospho (ST)	12S:Phospho|16S:Phospho|20S:Phospho[99.75%]	NA	0.576286	1145.37	25	NA	NA	NA	NA	NA	NA	NA	NA	NA
AT1G21630 AT1G21630	Symbols: | Calcium-binding EF hand family protein | chr1:7581457-7587796 FORWARD LENGTH=1218	518	FDSFNYQR	Phospho (ST)	3S:Phospho[100.00%]	NA	0.0944689	578.726	33	AT1G21630	| Symbols: | Calcium-binding EF hand family protein | chr1:7581457-7587796 FORWARD LENGTH=1247	5413	FDSFNYQR	[3] Phospho (S)|	NA	0.167449	578.726	32
AT1G42550	Symbols: PMI1 | plastid movement impaired1 | chr1:15977131-15979734 FORWARD LENGTH=843	520	RLSLSPWR	Phospho (ST)	3S:Phospho[97.07%]	NA	0.0809731	547.779	45	AT1G42550	| Symbols: PMI1 | plastid movement impaired1 | chr1:15977131-15979734 FORWARD LENGTH=843	5550	RLSLSPWR	[3] Phospho (S)|	NA	0.18633	547.78	24
AT1G72710	Symbols: CKL2 | casein kinase 1-like protein 2 | chr1:27372553-27376178 FORWARD LENGTH=465	521	DVVLSSSSFLR	Phospho (ST)	8S:Phospho[69.25%]	NA	0.761247	645.31	37	AT1G72710	| Symbols: CKL2 | casein kinase 1-like protein 2 | chr1:27372553-27376178 FORWARD LENGTH=465	3984	DVVLSSSSFLR	[8] Phospho (S)|	NA	0.202952	645.311	28
AT1G18740 AT1G43630 AT1G74450	Symbols: | Protein of unknown function (DUF793) | chr1:6464125-6465273 FORWARD LENGTH=382	522	SLSWSVSR	Phospho (ST)	3S:Phospho[93.44%]	NA	0.46008	501.226	25	NA	NA	NA	NA	NA	NA	NA	NA	NA
AT3G17850	Symbols: | Protein kinase superfamily protein | chr3:6109854-6116245 REVERSE LENGTH=1296	523	VSNSHLTEESDVLSPR	Phospho (ST)	14S:Phospho[99.97%]	NA	0.123922	617.616	25	AT3G17850	| Symbols: | Protein kinase superfamily protein | chr3:6109854-6116245 REVERSE LENGTH=1296	6719	VSNSHLTEESDVLSPR	[14] Phospho (S)|	NA	0.632333	617.285	28
AT1G48920	Symbols: ATNUC-L1, PARL1, NUC-L1 | nucleolin like 1 | chr1:18098186-18101422 FORWARD LENGTH=557	524	GFDASLSEDDIK	Phospho (ST)	7S:Phospho[97.63%]	NA	0.914376	688.784	25	NA	NA	NA	NA	NA	NA	NA	NA	NA
AT5G46870	Symbols: | RNA-binding (RRM/RBD/RNP motifs) family protein | chr5:19015486-19016990 FORWARD LENGTH=295	525	SSSPTREDVSVFR	Phospho (ST)	3S:Phospho[87.18%]	NA	0.00405974	516.235	37	NA	NA	NA	NA	NA	NA	NA	NA	NA
AT1G72340	Symbols: | NagB/RpiA/CoA transferase-like superfamily protein | chr1:27236898-27238482 FORWARD LENGTH=382	526	SPSFILDER	Phospho (ST)	3S:Phospho[62.18%]	1	1.32518	572.253	29	AT1G72340	| Symbols: | NagB/RpiA/CoA transferase-like superfamily protein | chr1:27236898-27238482 FORWARD LENGTH=382	7690	SPSFILDER	[3] Phospho (S)|	NA	0.39065	572.258	32
AT2G40430 AT2G40430 AT2G40430	Symbols: | CONTAINS InterPro DOMAIN/s: P60-like (InterPro:IPR011687), Tumour suppressor protein Gltscr2 (InterPro:IPR011211); Has 709 Blast hits to 643 proteins in 201 species: Archae - 0; Bacteria - 32; Metazoa - 224; Fungi - 154; Plants - 45; Vi	527	TELGPAPVPLTIEGDTLSEDER	Phospho (ST)	18S:Phospho[91.08%]	1	1.53682	807.381	25	AT2G40430	| Symbols: | FUNCTIONS IN: molecular_function unknown; INVOLVED IN: biological_process unknown; LOCATED IN: cellular_component unknown; EXPRESSED IN: 22 plant structures; EXPRESSED DURING: 13 growth stages; CONTAINS InterPro DOMAIN/s: P60-like (Int	12263, 15958	TELGPAPVPLTIEGDTLSEDER	[18] Phospho (S)|	NA	0.157705	1210.07	32
AT5G09850	Symbols: | Transcription elongation factor (TFIIS) family protein | chr5:3063488-3065221 REVERSE LENGTH=353	528	FNQPGDLEPPSLIADEDSPVQK	Phospho (ST)	18S:Phospho[99.94%]	NA	0.0577614	826.381	37	AT5G09850	| Symbols: | Transcription elongation factor (TFIIS) family protein | chr5:3063488-3065221 REVERSE LENGTH=353	9012, 3890	FNQPGDLEPPSLIADEDSPVQK	[18] Phospho (S)|	NA	0.166092	1238.56	24
AT1G45688 AT1G45688	Symbols: | unknown protein; FUNCTIONS IN: molecular_function unknown; INVOLVED IN: biological_process unknown; LOCATED IN: plasma membrane; EXPRESSED IN: 22 plant structures; EXPRESSED DURING: 13 growth stages; BEST Arabidopsis thaliana protein ma	529	RPVYYVQSPSR	Phospho (ST)	8S:Phospho[98.90%]	1	1.22549	477.898	25	NA	NA	NA	NA	NA	NA	NA	NA	NA
AT2G16940 AT2G16940 AT2G16940	Symbols: | Splicing factor, CC1-like | chr2:7342869-7347052 REVERSE LENGTH=561	530	SLEIEPK	Phospho (ST)	1S:Phospho[100.00%]	NA	0.0132354	448.212	29	NA	NA	NA	NA	NA	NA	NA	NA	NA
AT2G01690 AT2G01690	Symbols: | ARM repeat superfamily protein | chr2:309144-313499 REVERSE LENGTH=743	531	ATSGVPFSQYK	Phospho (ST)	3S:Phospho[86.36%]	NA	0.025275	632.784	29	AT2G01690	| Symbols: | ARM repeat superfamily protein | chr2:309144-313499 REVERSE LENGTH=744	1655	ATSGVPFSQYK	[3] Phospho (S)|	NA	0.268356	632.784	32
AT3G21810	Symbols: | Zinc finger C-x8-C-x5-C-x3-H type family protein | chr3:7684852-7688360 FORWARD LENGTH=437	532	DVGLDIVSDEETNGR	Phospho (ST)	8S:Phospho[99.94%]	NA	0.472567	849.864	37	NA	NA	NA	NA	NA	NA	NA	NA	NA
AT2G20960	Symbols: pEARLI4 | Arabidopsis phospholipase-like protein (PEARLI 4) family | chr2:9007089-9009611 FORWARD LENGTH=748	533	SPLASYFAK	Phospho (ST)	1S:Phospho[100.00%]	NA	0.550872	532.246	33	NA	NA	NA	NA	NA	NA	NA	NA	NA
AT4G13350 AT4G13350	Symbols: NIG | NSP (nuclear shuttle protein)-interacting GTPase | chr4:7770170-7773321 REVERSE LENGTH=602	534	SMSAPSLQPLQGVPSGGLQSSEVKPSGR	Oxidation (M)|Phospho (ST)	2M:Oxidation|3S:Phospho[89.63%]	1	1.30737	960.131	37	AT4G13350	| Symbols: NIG | NSP (nuclear shuttle protein)-interacting GTPase | chr4:7770170-7773321 REVERSE LENGTH=602	11665, 3360, 3360	SMSAPSLQPLQGVPSGGLQSSEVKPSGR	[3] Phospho (S)|	NA	0.293295	954.466	24
AT2G24050	Symbols: eIFiso4G2 | MIF4G domain-containing protein / MA3 domain-containing protein | chr2:10225500-10228456 REVERSE LENGTH=747	535	FSSSSSFDLTNGGSEETPFPVK	Phospho (ST)	5S:Phospho[25.16%]	NA	0.482141	801.014	25	NA	NA	NA	NA	NA	NA	NA	NA	NA
AT4G17770	Symbols: ATTPS5, TPS5 | trehalose phosphatase/synthase 5 | chr4:9877055-9880084 FORWARD LENGTH=862	536	SYSNLLDLASGNFHSFSR	Phospho (ST)	1S:Phospho[93.06%]	1	1.62676	699.315	41	AT4G17770	| Symbols: ATTPS5, TPS5 | trehalose phosphatase/synthase 5 | chr4:9877055-9880084 FORWARD LENGTH=862	20784	SYSNLLDLASGNFHSFSR	[1] Phospho (S)|	NA	0.68543	698.981	24
AT1G72340	Symbols: | NagB/RpiA/CoA transferase-like superfamily protein | chr1:27236898-27238482 FORWARD LENGTH=382	537	RSPSFILDER	Phospho (ST)	4S:Phospho[99.34%]	NA	0.00449374	650.308	25	NA	NA	NA	NA	NA	NA	NA	NA	NA
AT1G34260	Symbols: FAB1D | FORMS APLOID AND BINUCLEATE CELLS 1A | chr1:12485967-12491799 FORWARD LENGTH=1456	538	LLPSSDETKIYEQGLKTVSEAGMTR	Oxidation (M)|4 Phospho (ST)	4S:Phospho|5S:Phospho|8T:Phospho|19S:Phospho|23M:Oxidation[35.89%]	NA	0.117529	618.86	45	NA	NA	NA	NA	NA	NA	NA	NA	NA
AT5G42950	Symbols: | GYF domain-containing protein | chr5:17224436-17231044 FORWARD LENGTH=1714	539	SIPSPYSYWPGR	Phospho (ST)	1S:Phospho[99.91%]	NA	0.794874	745.329	25	AT5G42950	| Symbols: | GYF domain-containing protein | chr5:17224436-17231044 FORWARD LENGTH=1714	7182	SIPSPYSYWPGR	[1] Phospho (S)|	NA	0.131626	745.33	24
AT2G44510	Symbols: | CDK inhibitor P21 binding protein | chr2:18377411-18379030 FORWARD LENGTH=326	542	DLSHPEDCQCSDEDISFDEK	Phospho (ST)	11S:Phospho[99.98%]	1	1.33139	836.307	25	NA	NA	NA	NA	NA	NA	NA	NA	NA
AT5G56560	Symbols: | FBD, F-box and Leucine Rich Repeat domains containing protein | chr5:22899724-22901985 FORWARD LENGTH=607	543	TLRLSSVKLSVASLLK	2 Phospho (ST)	1T:Phospho|5S:Phospho[95.66%]	NA	0.944318	469.759	37	NA	NA	NA	NA	NA	NA	NA	NA	NA
AT3G62700	Symbols: ATMRP10, MRP10, ABCC14 | multidrug resistance-associated protein 10 | chr3:23190428-23195727 REVERSE LENGTH=1539	544	SISIESPR	Phospho (ST)	3S:Phospho[98.77%]	1	1.28714	484.727	25	AT3G62700	| Symbols: ATMRP10, MRP10, ABCC14 | multidrug resistance-associated protein 10 | chr3:23190428-23195727 REVERSE LENGTH=1539	570	SISIESPR	[3] Phospho (S)|	NA	0.34786	484.726	32
AT1G22280 AT1G22280 AT1G22280	Symbols: PAPP2C | phytochrome-associated protein phosphatase type 2C | chr1:7874236-7875496 FORWARD LENGTH=281	545	TDQAILSNSSDLGR	Phospho (ST)	9S:Phospho[69.46%]	NA	0.0687632	778.85	29	NA	NA	NA	NA	NA	NA	NA	NA	NA
AT1G68830	Symbols: STN7 | STT7 homolog STN7 | chr1:25872654-25875473 REVERSE LENGTH=562	546	TVTETIDEISDGR	Phospho (ST)	1T:Phospho[98.67%]	NA	0.244361	758.332	37	NA	NA	NA	NA	NA	NA	NA	NA	NA
AT4G31700 AT4G31700	Symbols: RPS6, RPS6A | ribosomal protein S6 | chr4:15346306-15347714 REVERSE LENGTH=250	547	LSSAAAKPSVTA	Phospho (ST)	2S:Phospho[82.68%]	1	2.36552	591.792	29	NA	NA	NA	NA	NA	NA	NA	NA	NA
AT1G20693 AT1G20696	Symbols: HMGB2, HMG BETA 1, NFD2, NFD02 | high mobility group B2 | chr1:7177282-7178487 FORWARD LENGTH=144	549	SVSEVNDEDDAEDGSEEEEDDD	Phospho (ST)	15S:Phospho[100.00%]	1	1.55064	1255.41	37	NA	NA	NA	NA	NA	NA	NA	NA	NA
AT1G18150 AT1G18150 AT1G18150	Symbols: ATMPK8 | Protein kinase superfamily protein | chr1:6244641-6247582 REVERSE LENGTH=589	550	AAAAVASTLESEEADNGGGYSAR	Phospho (ST)	21S:Phospho[97.38%]	1	1.53574	759.994	37	AT1G18150	| Symbols: ATMPK8 | Protein kinase superfamily protein | chr1:6244641-6247582 REVERSE LENGTH=589	5826, 2314	AAAAVASTLESEEADNGGGYSAR	[21] Phospho (S)|	NA	0.32095	1138.99	28
AT2G46630	Symbols: | unknown protein; LOCATED IN: chloroplast; EXPRESSED IN: 22 plant structures; EXPRESSED DURING: 13 growth stages; Has 110095 Blast hits to 59224 proteins in 2216 species: Archae - 177; Bacteria - 15429; Metazoa - 38345; Fungi - 18843; Pl	551	VLSPYSLPASLLHSER	Phospho (ST)	3S:Phospho[98.46%]	1	1.26816	617.314	41	NA	NA	NA	NA	NA	NA	NA	NA	NA
AT4G10730	Symbols: | Protein kinase superfamily protein | chr4:6609793-6614786 REVERSE LENGTH=711	552	RAPSFSGPLNLPNR	Phospho (ST)	6S:Phospho[85.57%]	NA	0.175669	535.934	37	NA	NA	NA	NA	NA	NA	NA	NA	NA
AT1G66840	Symbols: PMI2, WEB2 | Plant protein of unknown function (DUF827) | chr1:24933998-24936116 REVERSE LENGTH=607	553	GNSEDNGLINSPKPVR	Phospho (ST)	11S:Phospho[100.00%]	NA	0.189664	593.281	41	NA	NA	NA	NA	NA	NA	NA	NA	NA
AT5G36880 AT5G36880	Symbols: ACS | acetyl-CoA synthetase | chr5:14534961-14539084 REVERSE LENGTH=693	554	HVESMSQLPSGAGK	Phospho (ST)	4S:Phospho[99.73%]	NA	0.0445481	754.331	37	NA	NA	NA	NA	NA	NA	NA	NA	NA
AT4G15545	Symbols: | unknown protein; BEST Arabidopsis thaliana protein match is: unknown protein (TAIR:AT1G16520.1); Has 30201 Blast hits to 17322 proteins in 780 species: Archae - 12; Bacteria - 1396; Metazoa - 17338; Fungi - 3422; Plants - 5037; Viruses	555	RHSVSFATTR	Phospho (ST)	3S:Phospho[96.30%]	NA	0.0882388	414.531	25	AT4G15545	| Symbols: | unknown protein; BEST Arabidopsis thaliana protein match is: unknown protein (TAIR:AT1G16520.1); Has 30201 Blast hits to 17322 proteins in 780 species: Archae - 12; Bacteria - 1396; Metazoa - 17338; Fungi - 3422; Plants - 5037; Viruses	6312, 6869	RHSVSFATTR	[3] Phospho (S)|	NA	0.685445	414.531	20
AT2G41740	Symbols: VLN2, ATVLN2 | villin 2 | chr2:17410962-17416878 REVERSE LENGTH=976	556	STSSNPADDIPLTEAK	Phospho (ST)	4S:Phospho[25.00%]	NA	0.7784	863.381	25	NA	NA	NA	NA	NA	NA	NA	NA	NA
AT5G64160	Symbols: | unknown protein; FUNCTIONS IN: molecular_function unknown; INVOLVED IN: biological_process unknown; LOCATED IN: cellular_component unknown; EXPRESSED IN: 24 plant structures; EXPRESSED DURING: 15 growth stages; Has 30201 Blast hits to 1	557	AFGDYDNSDEDGDNDVRR	Phospho (ST)	8S:Phospho[99.96%]	NA	0.116031	714.27	45	NA	NA	NA	NA	NA	NA	NA	NA	NA
AT1G33240	Symbols: AT-GTL1, AT-GTL2, GTL1 | GT-2-like 1 | chr1:12051859-12054320 REVERSE LENGTH=669	558	SAAFEIAFQSPANR	Phospho (ST)	10S:Phospho[100.00%]	1	1.54267	794.861	33	NA	NA	NA	NA	NA	NA	NA	NA	NA
AT5G20280	Symbols: ATSPS1F, SPS1F | sucrose phosphate synthase 1F | chr5:6844994-6849997 REVERSE LENGTH=1043	560	DIQDISLNLK	Phospho (ST)	6S:Phospho[100.00%]	1	1.52046	619.805	45	AT5G20280	| Symbols: ATSPS1F, SPS1F | sucrose phosphate synthase 1F | chr5:6844994-6849997 REVERSE LENGTH=1043	15561	DIQDISLNLK	[6] Phospho (S)|	1	0.0943543	619.804	28
AT3G45780 AT3G45780	Symbols: PHOT1, NPH1, JK224, RPT1 | phototropin 1 | chr3:16818557-16823960 FORWARD LENGTH=996	561	ALSESTNLHPFMTK	Phospho (ST)	3S:Phospho[97.17%]	NA	0.309928	828.378	25	AT3G45780	| Symbols: PHOT1, NPH1, JK224, RPT1 | phototropin 1 | chr3:16818557-16823960 FORWARD LENGTH=996	204	ALSESTNLHPFMTK	[3] Phospho (S),[12] Oxidation (M)|	NA	0.469375	836.376	12
AT1G13440 AT1G13440 AT3G04120	Symbols: GAPC-2, GAPC2 | glyceraldehyde-3-phosphate dehydrogenase C2 | chr1:4608465-4610494 REVERSE LENGTH=338	562	LTGMSFR	Oxidation (M)|Phospho (ST)	4M:Oxidation|5S:Phospho[99.57%]	NA	0.272652	454.191	37	NA	NA	NA	NA	NA	NA	NA	NA	NA
AT3G13300 AT3G13300	Symbols: VCS | Transducin/WD40 repeat-like superfamily protein | chr3:4304085-4309949 FORWARD LENGTH=1344	563	VFCSQVSNLSTEMAR	Phospho (ST)	7S:Phospho[93.89%]	1	2.36615	905.389	25	AT3G13300	| Symbols: VCS | Transducin/WD40 repeat-like superfamily protein | chr3:4304085-4309949 FORWARD LENGTH=1344	3196, 771	VFCSQVSNLSTEMAR	[7] Phospho (S)|	NA	0.241569	904.889	24
AT2G38280 AT2G38280	Symbols: FAC1, ATAMPD | AMP deaminase, putative / myoadenylate deaminase, putative | chr2:16033767-16038793 REVERSE LENGTH=839	564	SHSVSGDLHGVQPDPIAADILR	Phospho (ST)	3S:Phospho[97.28%]	1	1.54571	789.05	33	AT2G38280	| Symbols: FAC1, ATAMPD | AMP deaminase, putative / myoadenylate deaminase, putative | chr2:16033767-16038793 REVERSE LENGTH=839	12899	SHSVSGDLHGVQPDPIAADILR	[3] Phospho (S)|	1	0.0869411	788.716	32
AT5G11110	Symbols: SPS1, ATSPS2F, KNS2, SPS2F | sucrose phosphate synthase 2F | chr5:3536426-3540901 FORWARD LENGTH=1047	565	ISSVDVFENWFAQHK	Phospho (ST)	3S:Phospho[92.40%]	1	1.54751	629.955	41	NA	NA	NA	NA	NA	NA	NA	NA	NA
AT1G19870	Symbols: iqd32 | IQ-domain 32 | chr1:6895400-6898539 REVERSE LENGTH=794	566	KVSNPSFIAAQSK	Phospho (ST)	3S:Phospho[99.99%]	NA	0.385494	728.862	37	NA	NA	NA	NA	NA	NA	NA	NA	NA
AT4G32180 AT4G32180 AT4G32180	Symbols: ATPANK2, PANK2 | pantothenate kinase 2 | chr4:15537724-15543715 REVERSE LENGTH=901	567	SFDELLELSQK	Phospho (ST)	1S:Phospho[100.00%]	NA	0.458909	694.82	33	NA	NA	NA	NA	NA	NA	NA	NA	NA
AT2G38410	Symbols: | ENTH/VHS/GAT family protein | chr2:16086912-16090047 REVERSE LENGTH=671	568	DSSSIAGSSSPIPATVSTGK	Phospho (ST)	10S:Phospho[91.08%]	NA	0.442203	965.446	37	AT2G38410	| Symbols: | ENTH/VHS/GAT family protein | chr2:16086912-16090047 REVERSE LENGTH=671	2587	DSSSIAGSSSPIPATVSTGK	[10] Phospho (S)|	NA	0.235634	964.946	12
AT5G22650 AT5G22650	Symbols: HD2B, HDT02, HDT2, ATHD2B, HDA4, HD2, ATHD2 | histone deacetylase 2B | chr5:7534120-7536054 FORWARD LENGTH=306	569	AKPAEVKPAEEKPESDEEDESDDEDESEEDDDSEK	4 Phospho (ST)	15S:Phospho|21S:Phospho|27S:Phospho|33S:Phospho[100.00%]	NA	0.573436	1069.12	25	NA	NA	NA	NA	NA	NA	NA	NA	NA
AT5G08660	Symbols: | Protein of unknown function (DUF668) | chr5:2814526-2817845 FORWARD LENGTH=649	570	DVFSFR	Phospho (ST)	4S:Phospho[100.00%]	NA	0.656594	425.678	37	NA	NA	NA	NA	NA	NA	NA	NA	NA
AT1G08800 AT1G08800	Symbols: | Protein of unknown function, DUF593 | chr1:2813578-2817078 REVERSE LENGTH=1113	571	SVSFNHLPDVGYTELK	Phospho (ST)	3S:Phospho[95.91%]	NA	0.694316	629.63	25	AT1G08800	| Symbols: | Protein of unknown function, DUF593 | chr1:2813578-2817078 REVERSE LENGTH=1113	14682	SVSFNHLPDVGYTELK	[3] Phospho (S)|	NA	0.128127	629.296	24
AT1G50570 AT1G50570	Symbols: | Calcium-dependent lipid-binding (CaLB domain) family protein | chr1:18726400-18727566 REVERSE LENGTH=388	572	LPLDIDSPTQSENSSSSQQTPK	Phospho (ST)	20T:Phospho[97.01%]	1	1.75752	814.036	37	NA	NA	NA	NA	NA	NA	NA	NA	NA
AT3G05900	Symbols: | neurofilament protein-related | chr3:1761408-1763854 REVERSE LENGTH=673	573	YVVDEPSKDETTSESGSALCPEK	Phospho (ST)	13S:Phospho[41.78%]	NA	0.653049	870.372	25	NA	NA	NA	NA	NA	NA	NA	NA	NA
AT2G45820	Symbols: | Remorin family protein | chr2:18863147-18864576 REVERSE LENGTH=190	574	ALAVVEKPIEEHTPK	Phospho (ST)	13T:Phospho[100.00%]	NA	0.310312	581.303	25	AT2G45820	| Symbols: | Remorin family protein | chr2:18863147-18864576 REVERSE LENGTH=190	1234, 5319	ALAVVEKPIEEHTPK	[13] Phospho (T)|	NA	0.646037	580.969	28
AT3G48500 AT3G48500	Symbols: PDE312, PTAC10 | Nucleic acid-binding, OB-fold-like protein | chr3:17962209-17965408 FORWARD LENGTH=668	575	LSELSDDEDFDEQK	Phospho (ST)	5S:Phospho[100.00%]	NA	0.914218	875.841	25	NA	NA	NA	NA	NA	NA	NA	NA	NA
AT5G03040 AT5G03040 AT5G03040	Symbols: iqd2 | IQ-domain 2 | chr5:710380-712406 REVERSE LENGTH=461	576	LKPQSPLGGTTQENEGFTDK	Phospho (ST)	5S:Phospho[99.44%]	NA	0.528199	743.347	25	NA	NA	NA	NA	NA	NA	NA	NA	NA
AT1G75100	Symbols: JAC1 | J-domain protein required for chloroplast accumulation response 1 | chr1:28191108-28193769 REVERSE LENGTH=651	577	ILSPAHKPESSSGTSSPSQFSLPAK	3 Phospho (ST)	3S:Phospho|10S:Phospho|11S:Phospho[58.83%]	NA	0.0148286	927.737	25	NA	NA	NA	NA	NA	NA	NA	NA	NA
AT1G79350	Symbols: EMB1135 | RING/FYVE/PHD zinc finger superfamily protein | chr1:29844829-29853215 REVERSE LENGTH=1295	578	FVEENYPLPEQPEPLSEDDSVK	Phospho (ST)	20S:Phospho[50.00%]	NA	0.239319	881.391	29	NA	NA	NA	NA	NA	NA	NA	NA	NA
AT4G35230	Symbols: BSK1 | BR-signaling kinase 1 | chr4:16755325-16758041 REVERSE LENGTH=512	579	SYSTNLAYTPPEYLR	Phospho (ST)	4T:Phospho[46.11%]	NA	0.444047	928.42	25	NA	NA	NA	NA	NA	NA	NA	NA	NA
AT5G52310	Symbols: COR78, LTI78, RD29A, LTI140 | low-temperature-responsive protein 78 (LTI78) / desiccation-responsive protein 29A (RD29A) | chr5:21240929-21243326 FORWARD LENGTH=710	580	AASEEGEAVEEEVK	Phospho (ST)	3S:Phospho[100.00%]	1	1.67127	778.821	29	NA	NA	NA	NA	NA	NA	NA	NA	NA
AT5G21160 AT5G21160 AT5G21160	Symbols: | LA RNA-binding protein | chr5:7199191-7203879 REVERSE LENGTH=826	581	LSSSPQCTLSGSSPPVGSLPK	2 Phospho (ST)	13S:Phospho|18S:Phospho[99.90%]	NA	0.236029	749.665	25	AT5G21160	| Symbols: | LA RNA-binding protein | chr5:7198817-7203879 REVERSE LENGTH=833	4031	LSSSPQCTLSGSSPPVGSLPK	[13] Phospho (S),[18] Phospho (S)|	NA	0.32095	1123.49	28
AT2G37160 AT2G37160	Symbols: | Transducin/WD40 repeat-like superfamily protein | chr2:15609047-15612529 FORWARD LENGTH=544	583	ALSFVGGNGGAK	Phospho (ST)	3S:Phospho[100.00%]	NA	0.00411322	579.271	25	NA	NA	NA	NA	NA	NA	NA	NA	NA
AT5G56850	Symbols: | unknown protein; EXPRESSED IN: 21 plant structures; EXPRESSED DURING: 13 growth stages; Has 35333 Blast hits to 34131 proteins in 2444 species: Archae - 798; Bacteria - 22429; Metazoa - 974; Fungi - 991; Plants - 531; Viruses - 0; Other	584	SIASDLSSLSSMQSR	Oxidation (M)|Phospho (ST)	1S:Phospho|12M:Oxidation[99.00%]	1	2.06756	832.862	37	AT5G56850	| Symbols: | unknown protein; EXPRESSED IN: 21 plant structures; EXPRESSED DURING: 13 growth stages; Has 35333 Blast hits to 34131 proteins in 2444 species: Archae - 798; Bacteria - 22429; Metazoa - 974; Fungi - 991; Plants - 531; Viruses - 0; Othe	10645	SIASDLSSLSSMQSR	[1] Phospho (S),[12] Oxidation (M)|	NA	0.249402	832.864	24
AT2G38040 AT2G38040	Symbols: CAC3 | acetyl Co-enzyme a carboxylase carboxyltransferase alpha subunit | chr2:15917612-15920749 FORWARD LENGTH=769	585	ELAAEESDGSVKEDDDDDEDSSESGK	2 Phospho (ST)	7S:Phospho|10S:Phospho[99.98%]	NA	0.130404	973.677	37	NA	NA	NA	NA	NA	NA	NA	NA	NA
AT1G60890 AT1G60890	Symbols: | Phosphatidylinositol-4-phosphate 5-kinase family protein | chr1:22412452-22416338 REVERSE LENGTH=769	586	SLSELTTTSGLTR	Phospho (ST)	3S:Phospho[96.62%]	NA	0.341036	723.347	33	NA	NA	NA	NA	NA	NA	NA	NA	NA
AT1G07320 AT1G07320 AT1G07320 AT1G07320	Symbols: RPL4 | ribosomal protein L4 | chr1:2249190-2250189 FORWARD LENGTH=282	588	LAISTALSSAASAEGGAIVVEEFGEK	2 Phospho (ST)	8S:Phospho|9S:Phospho[23.19%]	1	2.30054	890.078	41	NA	NA	NA	NA	NA	NA	NA	NA	NA
AT4G29810 AT4G29810 AT4G29810	Symbols: ATMKK2, MKK2, MK1 | MAP kinase kinase 2 | chr4:14593299-14595241 REVERSE LENGTH=363	589	IISQLEPEVLSPIKPADDQLSLSDLDMVK	Oxidation (M)|Phospho (ST)	11S:Phospho|27M:Oxidation[99.97%]	NA	0.649602	1097.55	41	AT4G29810	| Symbols: ATMKK2, MKK2, MK1 | MAP kinase kinase 2 | chr4:14593299-14595241 REVERSE LENGTH=372	16646, 6215	IISQLEPEVLSPIKPADDQLSLSDLDMVK	[11] Phospho (S)|	NA	0.354992	1091.89	24
AT5G61150 AT5G61150	Symbols: VIP4 | leo1-like family protein | chr5:24603846-24607528 REVERSE LENGTH=625	591	NDVEQDEHRSPIEDEEGSEK	2 Phospho (ST)	10S:Phospho|18S:Phospho[100.00%]	NA	0.192175	834.983	37	NA	NA	NA	NA	NA	NA	NA	NA	NA
AT5G64160	Symbols: | unknown protein; FUNCTIONS IN: molecular_function unknown; INVOLVED IN: biological_process unknown; LOCATED IN: cellular_component unknown; EXPRESSED IN: 24 plant structures; EXPRESSED DURING: 15 growth stages; Has 30201 Blast hits to 1	592	AFGDYDNSDEDGDNDVR	Phospho (ST)	8S:Phospho[99.99%]	NA	0.364006	992.848	29	NA	NA	NA	NA	NA	NA	NA	NA	NA
AT2G29140 AT2G29190 AT2G29190 AT2G29200	Symbols: APUM3, PUM3 | pumilio 3 | chr2:12531392-12535060 FORWARD LENGTH=964	593	VPSPCLTPIGSGR	Phospho (ST)	3S:Phospho[99.94%]	NA	0.137303	710.836	29	AT2G29140 AT2G29190	| Symbols: APUM2, PUM2 | pumilio 2 | chr2:12544260-12548071 REVERSE LENGTH=972	1898, 1898	VPSPCLTPIGSGR	[3] Phospho (S)|	NA	0.146985	710.836	32
AT2G20790 AT2G20790 AT2G20790	Symbols: | clathrin adaptor complexes medium subunit family protein | chr2:8950162-8952613 REVERSE LENGTH=613	594	GDGDDEESEDESAENVVNVEDFLVQK	Phospho (ST)	8S:Phospho[97.31%]	NA	0.120428	983.732	29	NA	NA	NA	NA	NA	NA	NA	NA	NA
AT1G18950	Symbols: | DDT domain superfamily | chr1:6546539-6551549 FORWARD LENGTH=750	595	IDYQQYEFSDSDK	2 Phospho (ST)	9S:Phospho|11S:Phospho[98.52%]	NA	0.282663	899.818	25	NA	NA	NA	NA	NA	NA	NA	NA	NA
AT4G31880 AT4G31880	Symbols: | LOCATED IN: cytosol, chloroplast; EXPRESSED IN: 24 plant structures; EXPRESSED DURING: 14 growth stages; BEST Arabidopsis thaliana protein match is: Tudor/PWWP/MBT superfamily protein (TAIR:AT1G15940.1); Has 137162 Blast hits to 70781 p	596	TSGDETANVSSPSMAEELPEQSVPK	Phospho (ST)	13S:Phospho[36.97%]	1	2.32993	891.054	25	NA	NA	NA	NA	NA	NA	NA	NA	NA
AT3G55610 AT3G55610	Symbols: P5CS2 | delta 1-pyrroline-5-carboxylate synthase 2 | chr3:20624278-20628989 REVERSE LENGTH=726	597	QLVNSSFADLQKPQMELDGK	Phospho (ST)	6S:Phospho[88.95%]	1	2.13633	777.037	29	AT3G55610	| Symbols: P5CS2 | delta 1-pyrroline-5-carboxylate synthase 2 | chr3:20624278-20628989 REVERSE LENGTH=726	6617	QLVNSSFADLQKPQMELDGK	[6] Phospho (S)|	NA	0.146985	776.699	24
AT5G41970	Symbols: | Metal-dependent protein hydrolase | chr5:16791198-16792961 FORWARD LENGTH=373	598	VYSTATSPSPSEISVK	Phospho (ST)	7S:Phospho[93.05%]	NA	0.293467	866.904	45	NA	NA	NA	NA	NA	NA	NA	NA	NA
AT2G37970	Symbols: SOUL-1 | SOUL heme-binding family protein | chr2:15891027-15891704 FORWARD LENGTH=225	599	IEMTSPVVTK	Oxidation (M)|Phospho (ST)	3M:Oxidation|5S:Phospho[97.00%]	1	1.34831	600.782	33	NA	NA	NA	NA	NA	NA	NA	NA	NA
AT3G29360 AT3G29360 AT5G15490 AT5G39320	Symbols: | UDP-glucose 6-dehydrogenase family protein | chr5:15743254-15744696 FORWARD LENGTH=480	600	KFDWDHPLHLQPMSPTTVK	Phospho (ST)	14S:Phospho[48.67%]	NA	0.169327	590.285	45	AT3G29360 AT5G15490 AT5G39320	| Symbols: | UDP-glucose 6-dehydrogenase family protein | chr5:15743254-15744696 FORWARD LENGTH=480, | Symbols: | UDP-glucose 6-dehydrogenase family protein | chr3:11267375-11268817 REVERSE LENGTH=480	9220, 8288, 8288, 24482, 24482	KFDWDHPLHLQPMSPTTVK	[13] Oxidation (M),[14] Phospho (S)|	1	0.0786132	791.705	24
AT2G35760	Symbols: | Uncharacterised protein family (UPF0497) | chr2:15032059-15033094 FORWARD LENGTH=201	601	MSYLGVGVSPGNVSGSTTK	Oxidation (M)|Phospho (ST)|Phospho (Y)	1M:Oxidation|2S:Phospho|3Y:Phospho[82.69%]	NA	0.398957	505.214	33	NA	NA	NA	NA	NA	NA	NA	NA	NA
AT1G08680 AT1G08680 AT1G08680	Symbols: ZIGA4, AGD14 | ARF GAP-like zinc finger-containing protein ZIGA4 | chr1:2762820-2768387 FORWARD LENGTH=649	602	ASSFVYSPGR	Phospho (ST)	3S:Phospho[97.09%]	NA	0.882823	575.75	29	AT1G08680	| Symbols: ZIGA4 | ARF GAP-like zinc finger-containing protein ZIGA4 | chr1:2762820-2768387 FORWARD LENGTH=651	1350	ASSFVYSPGR	[3] Phospho (S)|	NA	0.306397	575.75	32
AT4G17890	Symbols: AGD8 | ARF-GAP domain 8 | chr4:9937121-9939146 FORWARD LENGTH=413	604	LGTLASGIFSDIQDR	Phospho (ST)	6S:Phospho[99.78%]	NA	0.198707	836.9	41	NA	NA	NA	NA	NA	NA	NA	NA	NA
AT5G14720	Symbols: | Protein kinase superfamily protein | chr5:4748212-4752642 REVERSE LENGTH=674	605	TQAALISDDDTSHAEEPDFNQK	Phospho (ST)	7S:Phospho[96.97%]	1	1.17691	838.355	25	AT5G14720	| Symbols: | Protein kinase superfamily protein | chr5:4748212-4752642 REVERSE LENGTH=674	2346	TQAALISDDDTSHAEEPDFNQK	[7] Phospho (S)|	NA	0.626964	838.022	28
AT5G65460	Symbols: KCA2, KAC2 | kinesin like protein for actin based chloroplast movement 2 | chr5:26161831-26169001 REVERSE LENGTH=1264	606	SDAALFTLEEGSSPVQNPSTAAEDSR	Phospho (ST)	13S:Phospho[98.44%]	NA	0.098438	920.74	25	NA	NA	NA	NA	NA	NA	NA	NA	NA
AT1G76970	Symbols: | Target of Myb protein 1 | chr1:28922841-28924854 REVERSE LENGTH=446	607	APPPVQIVDINHDDEDDESDDEFAR	Phospho (ST)	19S:Phospho[100.00%]	NA	0.129911	973.738	29	AT1G76970	| Symbols: | Target of Myb protein 1 | chr1:28922841-28924854 REVERSE LENGTH=446	1932	APPPVQIVDINHDDEDDESDDEFAR	[19] Phospho (S)|	NA	0.302728	973.405	24
AT2G26890	Symbols: GRV2, KAM2 | DNAJ heat shock N-terminal domain-containing protein | chr2:11462327-11473841 REVERSE LENGTH=2554	608	ILEISLNNVSSDDLNR	Phospho (ST)	10S:Phospho[94.90%]	NA	0.0534196	941.951	41	AT2G26890	| Symbols: GRV2, KAM2 | DNAJ heat shock N-terminal domain-containing protein | chr2:11462327-11473841 REVERSE LENGTH=2554	15191	ILEISLNNVSSDDLNR	[10] Phospho (S)|	NA	0.192497	941.451	24
AT4G25970	Symbols: PSD3 | phosphatidylserine decarboxylase 3 | chr4:13184240-13189139 FORWARD LENGTH=635	609	LSRPGSGSVSGLASQR	Phospho (ST)	2S:Phospho[67.95%]	1	1.53997	546.936	25	NA	NA	NA	NA	NA	NA	NA	NA	NA
AT2G35880	Symbols: | TPX2 (targeting protein for Xklp2) protein family | chr2:15063204-15065259 REVERSE LENGTH=432	610	SSVGSASGFSFR	2 Phospho (ST)	2S:Phospho|5S:Phospho[49.62%]	1	1.01463	674.752	25	NA	NA	NA	NA	NA	NA	NA	NA	NA
AT3G49800	Symbols: | BSD domain-containing protein | chr3:18471957-18473676 REVERSE LENGTH=428	611	SSDLAEGDEDLIAGIR	Phospho (ST)	2S:Phospho[50.00%]	NA	0.0933843	871.389	37	NA	NA	NA	NA	NA	NA	NA	NA	NA
AT2G22560	Symbols: | Kinase interacting (KIP1-like) family protein | chr2:9585892-9588838 FORWARD LENGTH=947	612	LIDEFALSGSK	Phospho (ST)	8S:Phospho[57.65%]	NA	0.0987852	630.298	37	NA	NA	NA	NA	NA	NA	NA	NA	NA
AT1G20970	Symbols: | FUNCTIONS IN: molecular_function unknown; INVOLVED IN: biological_process unknown; LOCATED IN: plasma membrane, vacuole; EXPRESSED IN: guard cell, cultured cell; BEST Arabidopsis thaliana protein match is: proton pump interactor 1 (TAIR	613	NNVEEPEVEIESDSETDVEGHQGDK	2 Phospho (ST)	12S:Phospho|14S:Phospho[90.14%]	1	1.04081	982.713	25	NA	NA	NA	NA	NA	NA	NA	NA	NA
AT2G30710	Symbols: | Ypt/Rab-GAP domain of gyp1p superfamily protein | chr2:13086147-13088991 REVERSE LENGTH=440	615	SLSENDAGRNELFESPVEVEDHNSSK	Phospho (ST)	1S:Phospho[77.31%]	NA	0.0866569	743.325	37	NA	NA	NA	NA	NA	NA	NA	NA	NA
AT5G14050	Symbols: | Transducin/WD40 repeat-like superfamily protein | chr5:4533539-4535179 FORWARD LENGTH=546	616	QYEDVEDEEEIGSDDDLTR	Phospho (ST)	13S:Phospho[100.00%]	1	2.11612	1169.45	25	NA	NA	NA	NA	NA	NA	NA	NA	NA
AT5G61960 AT5G61960	Symbols: AML1, ML1 | MEI2-like protein 1 | chr5:24879001-24883483 REVERSE LENGTH=915	617	VIHNSIGSPVNSFIER	Phospho (ST)	8S:Phospho[89.80%]	NA	0.565631	617.306	29	AT5G61960	| Symbols: AML1, ML1 | MEI2-like protein 1 | chr5:24879001-24883483 REVERSE LENGTH=915	11838	VIHNSIGSPVNSFIER	[8] Phospho (S)|	NA	0.196887	924.953	24
AT3G19040	Symbols: TAF1, TAF1B, HAF2 | histone acetyltransferase of the TAFII250 family 2 | chr3:6567157-6575282 REVERSE LENGTH=1786	618	VESDSPFHSLMPAYSR	Phospho (ST)	9S:Phospho[32.79%]	NA	0.344666	635.277	25	NA	NA	NA	NA	NA	NA	NA	NA	NA
AT4G37930	Symbols: SHM1, STM, SHMT1 | serine transhydroxymethyltransferase 1 | chr4:17831891-17834742 REVERSE LENGTH=517	619	LSSSIDKPIRPLIR	Phospho (ST)	3S:Phospho[73.18%]	NA	0.905886	558.981	41	NA	NA	NA	NA	NA	NA	NA	NA	NA
AT3G16310	Symbols: | mitotic phosphoprotein N~ end (MPPN) family protein | chr3:5526593-5528106 REVERSE LENGTH=329	621	SDFSPESGIADYSASPDAK	Phospho (ST)	15S:Phospho[99.81%]	NA	0.166979	1012.91	41	AT3G16310	| Symbols: | mitotic phosphoprotein N end (MPPN) family protein | chr3:5526593-5528106 REVERSE LENGTH=329	3029	SDFSPESGIADYSASPDAK	[15] Phospho (S)|	NA	0.190955	1012.41	28
AT5G60660	Symbols: PIP2F, PIP2;4 | plasma membrane intrinsic protein 2;4 | chr5:24375673-24376939 REVERSE LENGTH=291	622	ALGSFGSFGSFR	Phospho (ST)	10S:Phospho[100.00%]	1	1.71416	656.789	41	NA	NA	NA	NA	NA	NA	NA	NA	NA
AT1G36730	Symbols: | Translation initiation factor IF2/IF5 | chr1:13898706-13900025 REVERSE LENGTH=439	623	SLSDENDQADSEEDDDDVQWQTDTSR	Phospho (ST)	11S:Phospho[47.58%]	NA	0.421271	1027.72	25	NA	NA	NA	NA	NA	NA	NA	NA	NA
AT5G26610 AT5G26610 AT5G26610	Symbols: | D111/G-patch domain-containing protein | chr5:9375456-9376991 FORWARD LENGTH=301	624	VAIASVFGNDSDED	Phospho (ST)	11S:Phospho[99.56%]	1	1.06696	759.803	45	AT5G26610	| Symbols: | D111/G-patch domain-containing protein | chr5:9375456-9376991 FORWARD LENGTH=301	4035	VAIASVFGNDSDED	[11] Phospho (S)|	NA	0.24168	759.804	28
AT3G57410	Symbols: VLN3, ATVLN3 | villin 3 | chr3:21243615-21249809 REVERSE LENGTH=965	625	AEALAALTSAFNSSPSSKSPPRR	Phospho (ST)	19S:Phospho[70.57%]	NA	0.0263755	809.401	25	AT3G57410	| Symbols: VLN3, ATVLN3 | villin 3 | chr3:21243615-21249809 REVERSE LENGTH=965	7618, 7673	AEALAALTSAFNSSPSSKSPPRR	[19] Phospho (S)|	NA	0.221818	809.067	24
AT1G33990	Symbols: ATMES14, MES14 | methyl esterase 14 | chr1:12355909-12357894 FORWARD LENGTH=348	626	ALSMAIHQAQLSQR	Oxidation (M)|2 Phospho (ST)	3S:Phospho|4M:Oxidation|12S:Phospho[100.00%]	1	1.55646	577.254	37	NA	NA	NA	NA	NA	NA	NA	NA	NA
AT1G05805	Symbols: | basic helix-loop-helix (bHLH) DNA-binding superfamily protein | chr1:1744843-1747427 FORWARD LENGTH=362	627	SSPADFFTYLASDK	Phospho (ST)	2S:Phospho[50.00%]	1	1.66431	814.846	37	NA	NA	NA	NA	NA	NA	NA	NA	NA
AT3G17750	Symbols: | Protein kinase superfamily protein | chr3:6074228-6078428 FORWARD LENGTH=1138	628	HPWLTYPYEPISA	Phospho (ST)	12S:Phospho[99.92%]	NA	0.537232	827.371	25	NA	NA	NA	NA	NA	NA	NA	NA	NA
AT2G39010	Symbols: PIP2E, PIP2;6 | plasma membrane intrinsic protein 2E | chr2:16291564-16293746 FORWARD LENGTH=289	629	TKDELTEEESLSGK	3 Phospho (ST)	6T:Phospho|10S:Phospho|12S:Phospho[99.36%]	1	1.09581	903.831	25	NA	NA	NA	NA	NA	NA	NA	NA	NA
AT1G30440	Symbols: | Phototropic-responsive NPH3 family protein | chr1:10759475-10762199 FORWARD LENGTH=665	630	FSTPLGSGNVLSEEEQK	Phospho (ST)	7S:Phospho[99.85%]	NA	0.618386	951.931	25	NA	NA	NA	NA	NA	NA	NA	NA	NA
AT2G41900	Symbols: | CCCH-type zinc finger protein with ARM repeat domain | chr2:17491352-17493502 FORWARD LENGTH=716	631	FTDSALASAVFSPTHK	Phospho (ST)	12S:Phospho[77.92%]	1	1.06591	587.275	29	NA	NA	NA	NA	NA	NA	NA	NA	NA
AT4G38550	Symbols: | Arabidopsis phospholipase-like protein (PEARLI 4) family | chr4:18025886-18028546 FORWARD LENGTH=612	633	SPPPSYLSNK	Phospho (ST)	1S:Phospho[99.40%]	NA	0.854279	585.265	33	NA	NA	NA	NA	NA	NA	NA	NA	NA
AT5G04930	Symbols: ALA1 | aminophospholipid ATPase 1 | chr5:1445509-1449568 FORWARD LENGTH=1158	634	EVTFGDLGSK	Phospho (ST)	9S:Phospho[99.56%]	NA	0.911794	566.75	37	NA	NA	NA	NA	NA	NA	NA	NA	NA
AT3G18390	Symbols: EMB1865 | CRS1 / YhbY (CRM) domain-containing protein | chr3:6313572-6317584 FORWARD LENGTH=848	635	NLGLGSDDEDDVEDDEGGGINGGDVKPVTGEER	Phospho (ST)	6S:Phospho[100.00%]	NA	0.231645	1147.81	25	NA	NA	NA	NA	NA	NA	NA	NA	NA
AT1G57990	Symbols: ATPUP18, PUP18 | purine permease 18 | chr1:21441700-21442872 REVERSE LENGTH=390	636	QTTAEGSANPEPDQILSPR	Phospho (ST)	17S:Phospho[100.00%]	1	1.67445	1046.47	25	NA	NA	NA	NA	NA	NA	NA	NA	NA
AT5G42030	Symbols: ABIL4 | ABL interactor-like protein 4 | chr5:16811518-16813087 REVERSE LENGTH=279	637	TGSFSFAPIVHNNINNR	Phospho (ST)	3S:Phospho[87.28%]	NA	0.955593	656.967	25	NA	NA	NA	NA	NA	NA	NA	NA	NA
AT2G16120	Symbols: PMT1, ATPMT1 | polyol/monosaccharide transporter 1 | chr2:6996727-6998441 REVERSE LENGTH=511	638	ALLLTSMGGMFLSLTALGTSLTVINR	2 Phospho (ST)	5T:Phospho|22T:Phospho[100.00%]	NA	0.0729625	711.107	29	NA	NA	NA	NA	NA	NA	NA	NA	NA
AT5G63420	Symbols: emb2746 | RNA-metabolising metallo-beta-lactamase family protein | chr5:25400515-25405807 FORWARD LENGTH=911	639	ENSRDDDELADASDSETK	Phospho (ST)	13S:Phospho[98.66%]	NA	0.640823	693.268	37	NA	NA	NA	NA	NA	NA	NA	NA	NA
AT1G60200	Symbols: | splicing factor PWI domain-containing protein / RNA recognition motif (RRM)-containing protein | chr1:22200882-22205241 REVERSE LENGTH=899	640	ILSGQAAIGSETVQTSPIENDHK	Phospho (ST)	16S:Phospho[92.34%]	NA	0.968907	826.064	25	AT1G60200	| Symbols: | splicing factor PWI domain-containing protein / RNA recognition motif (RRM)-containing protein | chr1:22200882-22205241 REVERSE LENGTH=899	4342	ILSGQAAIGSETVQTSPIENDHK	[16] Phospho (S)|	NA	0.3768	825.73	28
AT1G04530	Symbols: TPR4 | Tetratricopeptide repeat (TPR)-like superfamily protein | chr1:1234456-1235895 REVERSE LENGTH=310	641	TVTIGDAIDGGEFSFAK	Phospho (ST)	3T:Phospho[35.79%]	NA	0.77652	904.913	29	AT1G04530	| Symbols: TPR4 | Tetratricopeptide repeat (TPR)-like superfamily protein | chr1:1234456-1235895 REVERSE LENGTH=310	16333	TVTIGDAIDGGEFSFAK	[3] Phospho (T)|	NA	0.318208	904.412	32
AT5G40450	Symbols: | unknown protein; FUNCTIONS IN: molecular_function unknown; INVOLVED IN: biological_process unknown; LOCATED IN: chloroplast, plasma membrane; EXPRESSED IN: 24 plant structures; EXPRESSED DURING: 13 growth stages; Has 30201 Blast hits to	642	SLSDHIQK	Phospho (ST)	1S:Phospho[93.61%]	NA	0.0943184	504.231	25	NA	NA	NA	NA	NA	NA	NA	NA	NA
AT1G66680	Symbols: AR401 | S-adenosyl-L-methionine-dependent methyltransferases superfamily protein | chr1:24866352-24868888 REVERSE LENGTH=358	643	AAAAVTTTTTDSLASDDDR	Phospho (ST)	15S:Phospho[100.00%]	NA	0.0785343	981.924	33	AT1G66680	| Symbols: AR401 | S-adenosyl-L-methionine-dependent methyltransferases superfamily protein | chr1:24866352-24868888 REVERSE LENGTH=358	3973	AAAAVTTTTTDSLASDDDR	[15] Phospho (S)|	NA	0.226139	981.42	28
AT4G35785 AT4G35785	Symbols: | RNA-binding (RRM/RBD/RNP motifs) family protein | chr4:16953211-16955127 REVERSE LENGTH=238	644	TPTPGHYLGLK	Phospho (ST)	1T:Phospho[94.11%]	1	1.03876	632.31	45	NA	NA	NA	NA	NA	NA	NA	NA	NA
AT2G21230 AT2G21230 AT2G21230	Symbols: | Basic-leucine zipper (bZIP) transcription factor family protein | chr2:9093920-9096059 REVERSE LENGTH=519	645	SISGEDTSDWSNLVK	Phospho (ST)	3S:Phospho[97.52%]	1	1.314	859.369	29	AT2G21230	| Symbols: | Basic-leucine zipper (bZIP) transcription factor family protein | chr2:9093920-9096059 REVERSE LENGTH=525	7948	SISGEDTSDWSNLVK	[3] Phospho (S)|	NA	0.184555	859.371	24
AT5G27650	Symbols: | Tudor/PWWP/MBT superfamily protein | chr5:9785511-9789094 FORWARD LENGTH=1072	646	DGVVGSEEEDEIK	Phospho (ST)	6S:Phospho[100.00%]	1	1.03471	743.302	37	NA	NA	NA	NA	NA	NA	NA	NA	NA
AT4G24760	Symbols: | alpha/beta-Hydrolases superfamily protein | chr4:12761482-12763564 REVERSE LENGTH=365	649	SVDWLDR	Phospho (ST)	1S:Phospho[100.00%]	NA	0.0127273	485.705	25	NA	NA	NA	NA	NA	NA	NA	NA	NA
AT1G10320	Symbols: | Zinc finger C-x8-C-x5-C-x3-H type family protein | chr1:3384164-3388373 REVERSE LENGTH=757	650	HMEHESSGSLNDSISDLSTDSHR	Oxidation (M)|6 Phospho (ST)	2M:Oxidation|7S:Phospho|9S:Phospho|13S:Phospho|15S:Phospho|18S:Phospho|19T:Phospho[62.58%]	NA	0.226376	760.226	33	NA	NA	NA	NA	NA	NA	NA	NA	NA
AT5G05600	Symbols: | 2-oxoglutarate (2OG) and Fe(II)-dependent oxygenase superfamily protein | chr5:1672266-1674602 FORWARD LENGTH=371	651	VQSLAESNLSSLPDR	Phospho (ST)	3S:Phospho[100.00%]	NA	0.0847831	848.4	37	AT5G05600	| Symbols: | 2-oxoglutarate (2OG) and Fe(II)-dependent oxygenase superfamily protein | chr5:1672266-1674602 FORWARD LENGTH=371	5211	VQSLAESNLSSLPDR	[3] Phospho (S)|	NA	0.391959	848.4	28
AT5G63190 AT5G63190	Symbols: | MA3 domain-containing protein | chr5:25346145-25348563 FORWARD LENGTH=702	652	NDPNYDSGEDAYDGLVDSPVSDPLNDYK	Phospho (ST)	7S:Phospho[57.57%]	NA	0.759778	1052.43	41	NA	NA	NA	NA	NA	NA	NA	NA	NA
AT1G16610 AT1G16610 AT1G16610	Symbols: SR45, RNPS1 | arginine/serine-rich 45 | chr1:5675925-5678686 REVERSE LENGTH=414	653	VSSPPKPVSAAPK	Phospho (ST)	3S:Phospho[93.06%]	NA	0.224082	448.902	25	NA	NA	NA	NA	NA	NA	NA	NA	NA
AT4G05150	Symbols: | Octicosapeptide/Phox/Bem1p family protein | chr4:2660339-2662675 FORWARD LENGTH=477	654	EVSTLSDPGSPR	Phospho (ST)	10S:Phospho[99.99%]	NA	0.399909	662.795	33	NA	NA	NA	NA	NA	NA	NA	NA	NA
AT5G05010 AT5G05010	Symbols: | clathrin adaptor complexes medium subunit family protein | chr5:1477137-1479872 FORWARD LENGTH=527	655	NKPGGFSSMGSMGSGR	2 Oxidation (M)|Phospho (ST)	9M:Oxidation|11S:Phospho|12M:Oxidation[76.21%]	NA	0.100446	556.888	37	NA	NA	NA	NA	NA	NA	NA	NA	NA
AT5G03630	Symbols: ATMDAR2 | Pyridine nucleotide-disulphide oxidoreductase family protein | chr5:922378-924616 REVERSE LENGTH=435	656	AQPSVESLEVLSK	Phospho (ST)	4S:Phospho[99.99%]	1	1.17594	733.86	33	NA	NA	NA	NA	NA	NA	NA	NA	NA
AT1G05150	Symbols: | Calcium-binding tetratricopeptide family protein | chr1:1484280-1486706 REVERSE LENGTH=808	657	DNDVPVSYSGSGGPTK	Phospho (ST)	9S:Phospho[91.49%]	NA	0.0699038	830.348	41	AT1G05150	| Symbols: | Calcium-binding tetratricopeptide family protein | chr1:1484280-1486706 REVERSE LENGTH=808	294	DNDVPVSYSGSGGPTK	[9] Phospho (S)|	NA	0.115234	830.349	12
AT2G34970	Symbols: | Trimeric LpxA-like enzyme | chr2:14746340-14748532 FORWARD LENGTH=730	658	VSLLQQPTTEDSDEELEYADSSSGTADHLSGLNLQMESK	Oxidation (M)|Phospho (ST)	12S:Phospho|36M:Oxidation[85.86%]	1	1.6043	1081.48	41	AT2G34970	| Symbols: | Trimeric LpxA-like enzyme | chr2:14746340-14748532 FORWARD LENGTH=730	10287	VSLLQQPTTEDSDEELEYADSSSGTADHLSGLNLQMESK	[12] Phospho (S),[36] Oxidation (M)|	NA	0.559332	1440.97	24
AT2G27220 AT2G27220	Symbols: BLH5 | BEL1-like homeodomain 5 | chr2:11637306-11639537 REVERSE LENGTH=431	659	DLDKVMLAKQTGLTK	Phospho (ST)	14T:Phospho[95.13%]	1	1.22042	436.229	25	NA	NA	NA	NA	NA	NA	NA	NA	NA
AT4G12610 AT4G12610	Symbols: RAP74, ATRAP74 | transcription activators;DNA binding;RNA polymerase II transcription factors;catalytics;transcription initiation factors | chr4:7455565-7457465 FORWARD LENGTH=400	660	GDDWEHEEIFTDDDEAVGNDPEER	Phospho (ST)	11T:Phospho[100.00%]	NA	0.0106586	967.366	25	NA	NA	NA	NA	NA	NA	NA	NA	NA
AT3G55460	Symbols: SCL30, At-SCL30 | SC35-like splicing factor 30 | chr3:20561024-20563502 FORWARD LENGTH=262	661	RYSPPYYSPPRR	2 Phospho (ST)	3S:Phospho|8S:Phospho[79.29%]	NA	0.0292171	566.911	29	NA	NA	NA	NA	NA	NA	NA	NA	NA
AT1G13440 AT1G13440 AT3G04120	Symbols: GAPC, GAPC-1, GAPC1 | glyceraldehyde-3-phosphate dehydrogenase C subunit 1 | chr3:1081077-1083131 FORWARD LENGTH=338	662	AASFNIIPSSTGAAK	Phospho (ST)	3S:Phospho[96.49%]	NA	0.0891654	757.865	45	NA	NA	NA	NA	NA	NA	NA	NA	NA
AT4G05410	Symbols: YAO | Transducin/WD40 repeat-like superfamily protein | chr4:2743229-2745521 REVERSE LENGTH=504	663	VSYDDDDIESVDSDAEENGFTGGDEDGRR	2 Phospho (ST)	10S:Phospho|13S:Phospho[100.00%]	NA	0.357857	1109.07	41	NA	NA	NA	NA	NA	NA	NA	NA	NA
AT3G26400	Symbols: EIF4B1 | eukaryotic translation initiation factor 4B1 | chr3:9666616-9669081 FORWARD LENGTH=532	664	SSTFGSSFGDSGQEER	Phospho (ST)	3T:Phospho[87.65%]	NA	0.230497	879.837	41	AT3G26400	| Symbols: EIF4B1 | eukaryotic translation initiation factor 4B1 | chr3:9666616-9669081 FORWARD LENGTH=532	2995	SSTFGSSFGDSGQEER	[3] Phospho (T)|	NA	0.208666	879.337	28
AT3G55460	Symbols: SCL30, At-SCL30 | SC35-like splicing factor 30 | chr3:20561024-20563502 FORWARD LENGTH=262	665	RYSPPYYSPPR	2 Phospho (ST)	3S:Phospho|8S:Phospho[95.62%]	NA	0.00832922	771.812	37	NA	NA	NA	NA	NA	NA	NA	NA	NA
AT5G63220	Symbols: | unknown protein; CONTAINS InterPro DOMAIN/s: Uncharacterised protein family UPF0363 (InterPro:IPR007317); Has 304 Blast hits to 301 proteins in 161 species: Archae - 0; Bacteria - 0; Metazoa - 110; Fungi - 121; Plants - 35; Viruses - 0;	666	VPVPPHLVDVSDDEDVQNLQESLGEAR	Phospho (ST)	11S:Phospho[100.00%]	1	1.111	1013.48	29	AT5G63220	| Symbols: | unknown protein; CONTAINS InterPro DOMAIN/s: Uncharacterised protein family UPF0363 (InterPro:IPR007317); Has 304 Blast hits to 301 proteins in 161 species: Archae - 0; Bacteria - 0; Metazoa - 110; Fungi - 121; Plants - 35; Viruses - 0	5932	VPVPPHLVDVSDDEDVQNLQESLGEAR	[11] Phospho (S)|	NA	0.182744	1013.14	24
AT5G56000 AT5G56010 AT5G56030 AT5G56030	Symbols: HSP81-2, ERD8, HSP90.2, AtHsp90.2 | heat shock protein 81-2 | chr5:22686923-22689433 FORWARD LENGTH=699	667	EISDDEEEEEK	Phospho (ST)	3S:Phospho[100.00%]	NA	0.568351	716.256	41	NA	NA	NA	NA	NA	NA	NA	NA	NA
AT1G67230	Symbols: LINC1 | little nuclei1 | chr1:25151561-25156032 REVERSE LENGTH=1132	669	DISPTAAGLGLPVTGGK	Phospho (ST)	3S:Phospho[91.30%]	1	1.34041	817.412	37	AT1G67230	| Symbols: LINC1 | little nuclei1 | chr1:25151561-25156032 REVERSE LENGTH=1132	1833	DISPTAAGLGLPVTGGK	[3] Phospho (S)|	NA	0.167449	817.413	24
AT1G53680	Symbols: ATGSTU28, GSTU28 | glutathione S-transferase TAU 28 | chr1:20038358-20039117 FORWARD LENGTH=224	670	ENSKVVVLDFWASPYAMR	Oxidation (M)|Phospho (Y)	15Y:Phospho|17M:Oxidation[49.76%]	1	1.90433	737.011	41	NA	NA	NA	NA	NA	NA	NA	NA	NA
AT4G38710 AT4G38710	Symbols: | glycine-rich protein | chr4:18078141-18080002 REVERSE LENGTH=452	671	RGSFESLSR	Phospho (ST)	3S:Phospho[94.23%]	1	1.39842	559.753	29	AT4G38710	| Symbols: | glycine-rich protein | chr4:18078141-18080002 REVERSE LENGTH=465	1461	RGSFESLSR	[3] Phospho (S)|	NA	0.215634	559.753	32
AT3G57410	Symbols: VLN3, ATVLN3 | villin 3 | chr3:21243615-21249809 REVERSE LENGTH=965	672	AEALAALTSAFNSSPSSKSPPR	Phospho (ST)	19S:Phospho[33.33%]	NA	0.324546	757.367	25	NA	NA	NA	NA	NA	NA	NA	NA	NA
AT4G28080	Symbols: | Tetratricopeptide repeat (TPR)-like superfamily protein | chr4:13948993-13957840 REVERSE LENGTH=1819	673	CWGDYSDNEIEQIEVTS	Phospho (ST)	6S:Phospho[97.32%]	NA	0.753123	1063.41	25	NA	NA	NA	NA	NA	NA	NA	NA	NA
AT4G22740 AT4G22740	Symbols: | glycine-rich protein | chr4:11944050-11945565 REVERSE LENGTH=356	674	SRGPVIEEIDSDDEK	Phospho (ST)	11S:Phospho[100.00%]	NA	0.00319969	590.593	45	NA	NA	NA	NA	NA	NA	NA	NA	NA
AT5G47910	Symbols: RBOHD, ATRBOHD | respiratory burst oxidase homologue D | chr5:19397585-19401768 FORWARD LENGTH=921	675	RGNSSNDHELGILR	Phospho (ST)	4S:Phospho[89.59%]	NA	0.506176	549.925	29	NA	NA	NA	NA	NA	NA	NA	NA	NA
AT1G19870	Symbols: iqd32 | IQ-domain 32 | chr1:6895400-6898539 REVERSE LENGTH=794	676	RTSFGYDQEAR	Phospho (ST)	2T:Phospho[70.13%]	NA	0.067799	470.533	29	NA	NA	NA	NA	NA	NA	NA	NA	NA
AT4G11740	Symbols: SAY1 | Ubiquitin-like superfamily protein | chr4:7071955-7075256 FORWARD LENGTH=564	677	LAAPSSPFDDDSDDVDEQPLVR	2 Phospho (ST)	5S:Phospho|12S:Phospho[67.58%]	NA	0.043633	1275.01	33	NA	NA	NA	NA	NA	NA	NA	NA	NA
AT5G67385	Symbols: | Phototropic-responsive NPH3 family protein | chr5:26884754-26887083 FORWARD LENGTH=604	678	TSSSTISTNPSSPISTASTGKPPLPR	Phospho (ST)	12S:Phospho[80.96%]	NA	0.829375	884.769	37	AT5G67385	| Symbols: | Phototropic-responsive NPH3 family protein | chr5:26884754-26887083 FORWARD LENGTH=604	822	TSSSTISTNPSSPISTASTGKPPLPR	[12] Phospho (S)|	NA	0.622846	884.435	28
AT3G58600	Symbols: | Adaptin ear-binding coat-associated protein 1 NECAP-1 | chr3:21668746-21670999 REVERSE LENGTH=302	680	SIETTIPSIILPPPPPGPLSPVTTAQK	Phospho (ST)	24T:Phospho[33.76%]	NA	0.178009	944.845	29	AT3G58600	| Symbols: | Adaptin ear-binding coat-associated protein 1 NECAP-1 | chr3:21668746-21670999 REVERSE LENGTH=302	15436	SIETTIPSIILPPPPPGPLSPVTTAQK	[24] Phospho (T)|	NA	0.852036	944.512	24
AT3G55460	Symbols: SCL30, At-SCL30 | SC35-like splicing factor 30 | chr3:20561024-20563502 FORWARD LENGTH=262	682	RSYSPGYEGAAAAAPDR	Phospho (ST)|Phospho (Y)	2S:Phospho|7Y:Phospho[34.36%]	NA	0.0398091	633.922	25	NA	NA	NA	NA	NA	NA	NA	NA	NA
AT2G29210	Symbols: | splicing factor PWI domain-containing protein | chr2:12558156-12562168 FORWARD LENGTH=878	683	LPSPSIEQR	Phospho (ST)	3S:Phospho[99.96%]	NA	0.754442	553.766	25	AT2G29210	| Symbols: | splicing factor PWI domain-containing protein | chr2:12558156-12562168 FORWARD LENGTH=878	626	LPSPSIEQR	[3] Phospho (S)|	1	0.0869411	553.765	32
AT2G02570 AT2G02570 AT2G02570 AT2G02570	Symbols: | nucleic acid binding;RNA binding | chr2:698361-700794 REVERSE LENGTH=300	684	QNEISLSDAGVSAEATPGSPDLEGAWEK	Phospho (ST)	19S:Phospho[99.81%]	NA	0.354794	980.437	37	AT2G02570	| Symbols: | nucleic acid binding;RNA binding | chr2:698361-700794 REVERSE LENGTH=300	25904	QNEISLSDAGVSAEATPGSPDLEGAWEK	[19] Phospho (S)|	NA	0.340324	980.106	32
AT4G21190	Symbols: emb1417 | Pentatricopeptide repeat (PPR) superfamily protein | chr4:11292493-11293763 REVERSE LENGTH=307	685	IDNEIESEEEDGEDLSEEEEDEK	2 Phospho (ST)	7S:Phospho|16S:Phospho[100.00%]	1	1.17801	958.006	37	NA	NA	NA	NA	NA	NA	NA	NA	NA
AT5G08610	Symbols: | P-loop containing nucleoside triphosphate hydrolases superfamily protein | chr5:2790341-2794059 FORWARD LENGTH=850	687	VGLGNIDDLPSEDSSDEDDENDEPLIK	2 Phospho (ST)	14S:Phospho|15S:Phospho[99.84%]	NA	0.0426233	1031.08	45	NA	NA	NA	NA	NA	NA	NA	NA	NA
AT5G65950	Symbols: | FUNCTIONS IN: molecular_function unknown; INVOLVED IN: biological_process unknown; LOCATED IN: cellular_component unknown; EXPRESSED IN: 25 plant structures; EXPRESSED DURING: 15 growth stages; CONTAINS InterPro DOMAIN/s: Protein of unk	688	INLVDVGGGGLFSPR	Phospho (ST)	13S:Phospho[100.00%]	NA	0.656966	790.894	25	AT5G65950	| Symbols: | FUNCTIONS IN: molecular_function unknown; INVOLVED IN: biological_process unknown; LOCATED IN: cellular_component unknown; EXPRESSED IN: 25 plant structures; EXPRESSED DURING: 15 growth stages; CONTAINS InterPro DOMAIN/s: Protein of un	17255	INLVDVGGGGLFSPR	[13] Phospho (S)|	NA	0.416803	790.895	24
AT4G22140 AT4G22140	Symbols: EBS | PHD finger family protein / bromo-adjacent homology (BAH) domain-containing protein | chr4:11728556-11730230 REVERSE LENGTH=234	689	KLDHFVCAECSSDDDVK	2 Phospho (ST)	11S:Phospho|12S:Phospho[100.00%]	NA	0.718274	729.272	25	NA	NA	NA	NA	NA	NA	NA	NA	NA
AT1G58025 AT1G58025 AT1G58025	Symbols: | DNA-binding bromodomain-containing protein | chr1:21458219-21461757 REVERSE LENGTH=572	690	TEIVELDSPVSK	Phospho (ST)	8S:Phospho[99.67%]	NA	0.0322566	698.834	25	NA	NA	NA	NA	NA	NA	NA	NA	NA
AT1G24160 AT1G24160	Symbols: | unknown protein; BEST Arabidopsis thaliana protein match is: unknown protein (TAIR:AT1G70100.3); Has 5230 Blast hits to 4162 proteins in 477 species: Archae - 30; Bacteria - 540; Metazoa - 2022; Fungi - 429; Plants - 280; Viruses - 32;	691	EEVRDDISLQNDTVDANETTK	Phospho (ST)	8S:Phospho[99.99%]	1	2.25675	825.031	25	NA	NA	NA	NA	NA	NA	NA	NA	NA
AT5G41580	Symbols: | RING/U-box superfamily protein | chr5:16626563-16630659 REVERSE LENGTH=760	692	RVNIAMDTGPQLPTNVTAQLK	Phospho (ST)	17T:Phospho[53.55%]	NA	0.560347	587.803	37	NA	NA	NA	NA	NA	NA	NA	NA	NA
AT5G63870 AT5G63870	Symbols: PP7, ATPP7 | serine/threonine phosphatase 7 | chr5:25561336-25562908 REVERSE LENGTH=413	693	AHPYYDFENVIDSDDEMDK	Oxidation (M)|Phospho (ST)	13S:Phospho|17M:Oxidation[100.00%]	1	2.39979	800.64	37	NA	NA	NA	NA	NA	NA	NA	NA	NA
AT3G45850 AT3G45850	Symbols: | P-loop containing nucleoside triphosphate hydrolases superfamily protein | chr3:16855814-16860950 REVERSE LENGTH=1058	694	ASSLYEAAVSDSR	Phospho (ST)	3S:Phospho[49.97%]	NA	0.392014	718.308	29	NA	NA	NA	NA	NA	NA	NA	NA	NA
AT5G10070 AT5G10070	Symbols: | RNase L inhibitor protein-related | chr5:3148684-3150324 REVERSE LENGTH=264	695	KDGESGDESEEDDEDGLPPLER	2 Phospho (ST)	5S:Phospho|9S:Phospho[100.00%]	NA	0.350447	860.318	25	NA	NA	NA	NA	NA	NA	NA	NA	NA
AT1G59870	Symbols: PEN3, PDR8, ATPDR8, ABCG36, ATABCG36 | ABC-2 and Plant PDR ABC-type transporter family protein | chr1:22034661-22039844 FORWARD LENGTH=1469	696	NIEDIFSSGSR	Phospho (ST)	10S:Phospho[76.95%]	NA	0.904558	652.779	25	AT1G59870	| Symbols: PEN3, PDR8, ATPDR8, ABCG36, ATABCG36 | ABC-2 and Plant PDR ABC-type transporter family protein | chr1:22034661-22039844 FORWARD LENGTH=1469	4652	NIEDIFSSGSR	[10] Phospho (S)|	NA	0.736589	652.78	28
AT2G19490	Symbols: | recA DNA recombination family protein | chr2:8441732-8444006 FORWARD LENGTH=430	698	LIADEAADKETESESEEEDSLR	2 Phospho (ST)	13S:Phospho|15S:Phospho[84.22%]	NA	0.578889	876.349	25	NA	NA	NA	NA	NA	NA	NA	NA	NA
AT2G26980 AT2G26980 AT2G26980 AT2G26980 AT2G26980	Symbols: CIPK3, SnRK3.17 | CBL-interacting protein kinase 3 | chr2:11515671-11518205 REVERSE LENGTH=382	699	DDGLLHTSCGTPNYVAPEVLNDR	Phospho (ST)	11T:Phospho[33.29%]	1	1.77071	875.388	25	NA	NA	NA	NA	NA	NA	NA	NA	NA
AT4G08920	Symbols: CRY1, BLU1, HY4, OOP2, ATCRY1 | cryptochrome 1 | chr4:5724260-5726905 FORWARD LENGTH=681	700	AAIENGSEEGLGDSAEVEEAPIEFPR	Phospho (ST)	7S:Phospho[89.83%]	1	1.24317	933.079	33	NA	NA	NA	NA	NA	NA	NA	NA	NA
AT3G05090 AT3G05090	Symbols: LRS1 | Transducin/WD40 repeat-like superfamily protein | chr3:1418573-1422723 REVERSE LENGTH=753	701	ARVSLEGLNPAPAYK	Phospho (ST)	4S:Phospho[100.00%]	NA	0.179888	555.95	25	NA	NA	NA	NA	NA	NA	NA	NA	NA
AT5G20280	Symbols: ATSPS1F, SPS1F | sucrose phosphate synthase 1F | chr5:6844994-6849997 REVERSE LENGTH=1043	702	HPQWQSDDGGDNSEPESPSDSLR	Phospho (ST)	13S:Phospho[96.64%]	NA	0.759736	874.345	37	AT5G20280	| Symbols: ATSPS1F, SPS1F | sucrose phosphate synthase 1F | chr5:6844994-6849997 REVERSE LENGTH=1043	2414	HPQWQSDDGGDNSEPESPSDSLR	[13] Phospho (S)|	NA	0.536062	874.012	32
AT3G13460 AT3G13460 AT3G13460 AT3G13460	Symbols: ECT2 | evolutionarily conserved C-terminal region 2 | chr3:4385274-4388220 REVERSE LENGTH=667	703	YSDVQRPVSGSGVASSYSK	Phospho (ST)	9S:Phospho[85.32%]	1	1.90481	685.647	45	AT3G13460	| Symbols: ECT2 | evolutionarily conserved C-terminal region 2 | chr3:4385274-4388220 REVERSE LENGTH=667	6734, 3013, 3013	YSDVQRPVSGSGVASSYSK	[9] Phospho (S)|	1	0.0910752	1027.46	24
AT1G08420 AT1G08420 AT2G27210 AT2G27210	Symbols: BSL2 | BRI1 suppressor 1 (BSU1)-like 2 | chr1:2649959-2656564 FORWARD LENGTH=1018	704	QMSINSVPK	Oxidation (M)|Phospho (ST)	2M:Oxidation|3S:Phospho[98.95%]	NA	0.029139	550.246	37	AT1G08420 AT2G27210	| Symbols: BSL2 | BRI1 suppressor 1 (BSU1)-like 2 | chr1:2649959-2656564 FORWARD LENGTH=1018	510, 510	QMSINSVPK	[2] Oxidation (M),[3] Phospho (S)|	NA	0.274576	550.246	32
AT2G23140 AT2G23140	Symbols: | RING/U-box superfamily protein with ARM repeat domain | chr2:9845696-9849105 REVERSE LENGTH=829	705	EGASPSRPASALGASSPGISGNGYGLDAR	Phospho (ST)	4S:Phospho[72.76%]	NA	0.042526	928.431	29	NA	NA	NA	NA	NA	NA	NA	NA	NA
AT5G55200	Symbols: | Co-chaperone GrpE family protein | chr5:22394705-22396335 FORWARD LENGTH=302	706	ESFSKIDTSKDLAGATPLLK	2 Phospho (ST)	2S:Phospho|9S:Phospho[53.84%]	NA	0.581052	761.364	37	NA	NA	NA	NA	NA	NA	NA	NA	NA
AT1G08680 AT1G08680 AT1G08680	Symbols: ZIGA4, AGD14 | ARF GAP-like zinc finger-containing protein ZIGA4 | chr1:2762820-2768387 FORWARD LENGTH=649	707	ASSFVYSPGR	2 Phospho (ST)	3S:Phospho|7S:Phospho[95.61%]	NA	0.572956	615.732	33	NA	NA	NA	NA	NA	NA	NA	NA	NA
AT1G62390	Symbols: Phox2 | Octicosapeptide/Phox/Bem1p (PB1) domain-containing protein / tetratricopeptide repeat (TPR)-containing protein | chr1:23084632-23086887 REVERSE LENGTH=751	708	VVLKPVSHSPK	Phospho (ST)	9S:Phospho[97.80%]	NA	0.0151538	424.235	25	AT1G62390	| Symbols: Phox2 | Octicosapeptide/Phox/Bem1p (PB1) domain-containing protein / tetratricopeptide repeat (TPR)-containing protein | chr1:23084632-23086887 REVERSE LENGTH=751	6267	VVLKPVSHSPK	[9] Phospho (S)|	NA	0.201479	635.849	24
AT1G16170	Symbols: | unknown protein; FUNCTIONS IN: molecular_function unknown; INVOLVED IN: biological_process unknown; LOCATED IN: cellular_component unknown; EXPRESSED IN: 24 plant structures; EXPRESSED DURING: 15 growth stages; BEST Arabidopsis thaliana	709	VLDGLVSSPSR	Phospho (ST)	8S:Phospho[68.07%]	1	2.40133	605.297	25	NA	NA	NA	NA	NA	NA	NA	NA	NA
AT1G23870 AT1G70290	Symbols: ATTPS9, TPS9 | trehalose-phosphatase/synthase 9 | chr1:8432695-8435506 FORWARD LENGTH=867	710	VLSLSPSFR	Phospho (ST)	7S:Phospho[88.50%]	NA	0.680078	543.273	37	AT1G23870	| Symbols: ATTPS9, TPS9 | trehalose-phosphatase/synthase 9 | chr1:8432695-8435506 FORWARD LENGTH=867	959	VLSLSPSFR	[7] Phospho (S)|	NA	0.503136	543.274	32
AT3G01160	Symbols: | FUNCTIONS IN: molecular_function unknown; INVOLVED IN: biological_process unknown; LOCATED IN: cytosol, nucleus; EXPRESSED IN: 22 plant structures; EXPRESSED DURING: 13 growth stages; CONTAINS InterPro DOMAIN/s: NUC153 (InterPro:IPR0125	711	KNDASDDEDEEEEEDEDVINQK	Phospho (ST)	5S:Phospho[100.00%]	1	1.54153	892.671	25	NA	NA	NA	NA	NA	NA	NA	NA	NA
AT3G04470	Symbols: | Ankyrin repeat family protein | chr3:1189841-1191853 REVERSE LENGTH=640	712	FEELQAAEEEFSTPPSSPVFHDAK	2 Phospho (ST)	13T:Phospho|17S:Phospho[59.81%]	NA	0.105979	951.729	41	NA	NA	NA	NA	NA	NA	NA	NA	NA
AT1G20370	Symbols: | Pseudouridine synthase family protein | chr1:7051846-7053588 REVERSE LENGTH=549	713	VEMNNGEGEDMTKSESK	Oxidation (M)|Phospho (ST)	11M:Oxidation|16S:Phospho[68.76%]	NA	0.670258	661.259	37	NA	NA	NA	NA	NA	NA	NA	NA	NA
AT1G17840	Symbols: WBC11, ABCG11, DSO, COF1, ATWBC11 | white-brown complex homolog protein 11 | chr1:6142870-6145894 FORWARD LENGTH=703	714	NGTQNTTVAPDGLTQSPSLR	Phospho (ST)	18S:Phospho[99.74%]	NA	0.970485	1069.5	25	NA	NA	NA	NA	NA	NA	NA	NA	NA
AT1G56230 AT1G56230	Symbols: | Protein of unknown function (DUF1399) | chr1:21046111-21048959 REVERSE LENGTH=752	715	SLSEISEVDAVR	2 Phospho (ST)	3S:Phospho|6S:Phospho[90.59%]	NA	0.136824	732.804	37	NA	NA	NA	NA	NA	NA	NA	NA	NA
AT2G40980	Symbols: | Protein kinase superfamily protein | chr2:17102090-17104443 FORWARD LENGTH=617	716	FQQSTMSPEIVEVQEESTK	Oxidation (M)|Phospho (ST)	5T:Phospho|6M:Oxidation[62.05%]	NA	0.965222	765.337	37	NA	NA	NA	NA	NA	NA	NA	NA	NA
AT5G14720	Symbols: | Protein kinase superfamily protein | chr5:4748212-4752642 REVERSE LENGTH=674	718	GISAWNFNLEDLK	Phospho (ST)	3S:Phospho[100.00%]	NA	0.451623	793.865	45	AT5G14720	| Symbols: | Protein kinase superfamily protein | chr5:4748212-4752642 REVERSE LENGTH=674	31781	GISAWNFNLEDLK	[3] Phospho (S)|	NA	0.292052	793.867	24
AT5G46750	Symbols: AGD9 | ARF-GAP domain 9 | chr5:18969950-18971817 REVERSE LENGTH=402	719	AMAEETVLPSLSSVATSQPVESSENGFTSESPK	Oxidation (M)|Phospho (ST)	2M:Oxidation|22S:Phospho[39.26%]	NA	0.433015	1165.53	41	NA	NA	NA	NA	NA	NA	NA	NA	NA
AT1G12630	Symbols: | Integrase-type DNA-binding superfamily protein | chr1:4298897-4299475 FORWARD LENGTH=192	720	NSSMASAGLGSRR	Oxidation (M)|Phospho (ST)	4M:Oxidation|6S:Phospho[86.34%]	1	1.19626	463.87	25	NA	NA	NA	NA	NA	NA	NA	NA	NA
AT3G60240 AT3G60240 AT3G60240	Symbols: EIF4G, CUM2 | eukaryotic translation initiation factor 4G | chr3:22261842-22268295 FORWARD LENGTH=1723	721	QVLQGPSATVNSPR	Phospho (ST)	12S:Phospho[94.83%]	1	1.60992	767.374	25	AT3G60240	| Symbols: EIF4G, CUM2 | eukaryotic translation initiation factor 4G | chr3:22261842-22268295 FORWARD LENGTH=1727	1585	QVLQGPSATVNSPR	[12] Phospho (S)|	NA	0.17686	767.374	28
AT1G68020 AT1G68020	Symbols: ATTPS6, TPS6 | UDP-Glycosyltransferase / trehalose-phosphatase family protein | chr1:25497493-25499595 FORWARD LENGTH=700	722	SYSNLLELASGDSPTFGR	Phospho (ST)	1S:Phospho[85.46%]	NA	0.141364	997.949	37	NA	NA	NA	NA	NA	NA	NA	NA	NA
AT3G05090 AT3G05090	Symbols: LRS1 | Transducin/WD40 repeat-like superfamily protein | chr3:1418573-1422723 REVERSE LENGTH=753	723	GGSFLAGNLSFNR	2 Phospho (ST)	3S:Phospho|10S:Phospho[100.00%]	NA	0.0628123	500.541	41	AT3G05090	| Symbols: LRS1 | Transducin/WD40 repeat-like superfamily protein | chr3:1418573-1422723 REVERSE LENGTH=753	6051	GGSFLAGNLSFNR	[3] Phospho (S),[10] Phospho (S)|	NA	0.20189	750.308	24
AT3G22380 AT3G22380	Symbols: TIC | time for coffee | chr3:7913181-7918879 FORWARD LENGTH=1550	724	AGSFRDSPEEEGPVELPEAAR	Phospho (ST)	3S:Phospho[70.00%]	NA	0.391653	775.346	29	NA	NA	NA	NA	NA	NA	NA	NA	NA
AT5G24890	Symbols: | unknown protein; FUNCTIONS IN: molecular_function unknown; INVOLVED IN: biological_process unknown; LOCATED IN: cellular_component unknown; EXPRESSED IN: 24 plant structures; EXPRESSED DURING: 13 growth stages; BEST Arabidopsis thaliana	725	SMPLLPVNEDEDDDDEDDDEEDLK	Phospho (ST)	1S:Phospho[100.00%]	1	1.53683	958.363	25	NA	NA	NA	NA	NA	NA	NA	NA	NA
AT5G28040	Symbols: | DNA-binding storekeeper protein-related transcriptional regulator | chr5:10037654-10038937 REVERSE LENGTH=427	726	DTDFSAESPDLEEDGGGGGGGR	Phospho (ST)	8S:Phospho[100.00%]	NA	0.197289	1103.42	37	NA	NA	NA	NA	NA	NA	NA	NA	NA
AT5G52040 AT5G52040 AT5G52040 AT5G52040	Symbols: ATRSP41, RS41, At-RS41 | RNA-binding (RRM/RBD/RNP motifs) family protein | chr5:21131081-21133318 FORWARD LENGTH=356	727	SSPENGQVESPGQIMEVEAGR	Oxidation (M)|2 Phospho (ST)	1S:Phospho|10S:Phospho|15M:Oxidation[60.81%]	NA	0.96986	793.319	41	NA	NA	NA	NA	NA	NA	NA	NA	NA
AT4G38550	Symbols: | Arabidopsis phospholipase-like protein (PEARLI 4) family | chr4:18025886-18028546 FORWARD LENGTH=612	728	NSSPPSPFHPAAYK	2 Phospho (ST)	3S:Phospho|6S:Phospho[80.41%]	NA	0.166501	553.891	33	NA	NA	NA	NA	NA	NA	NA	NA	NA
AT3G60750 AT3G60750	Symbols: | Transketolase | chr3:22454004-22456824 FORWARD LENGTH=741	730	ALPTYTPESPGDATR	Phospho (ST)	9S:Phospho[99.22%]	NA	0.017279	828.368	29	AT3G60750	| Symbols: | Transketolase | chr3:22454004-22456824 FORWARD LENGTH=741	766	ALPTYTPESPGDATR	[9] Phospho (S)|	NA	0.404028	828.369	12
AT4G26070 AT4G26070 AT4G26070 AT4G29810	Symbols: ATMKK2, MKK2, MK1 | MAP kinase kinase 2 | chr4:14593299-14595241 REVERSE LENGTH=363	731	FLTQSGTFKDGDLR	Phospho (ST)	7T:Phospho[86.64%]	NA	0.33015	555.594	33	AT4G26070	| Symbols: MEK1, NMAPKK, ATMEK1, MKK1 | MAP kinase/ ERK kinase 1 | chr4:13217797-13219695 FORWARD LENGTH=354	839, 775, 1020	FLTQSGTFKDGDLR	[7] Phospho (T)|	NA	0.391959	832.887	24
AT2G40730	Symbols: | Protein kinase family protein with ARM repeat domain | chr2:16990083-16996072 REVERSE LENGTH=798	732	TVQSDDEDPWAAIAAPPPTTR	Phospho (ST)	4S:Phospho[49.97%]	NA	0.176664	773.683	37	AT2G40730	| Symbols: | Protein kinase family protein with ARM repeat domain | chr2:16990083-16996072 REVERSE LENGTH=798	7112, 5360, 5360	TVQSDDEDPWAAIAAPPPTTR	[4] Phospho (S)|	NA	0.134946	1159.52	24
AT2G27090	Symbols: | Protein of unknown function (DUF630 and DUF632) | chr2:11567691-11570345 REVERSE LENGTH=743	733	EESRDSDDDEFDEPTSDTLVR	2 Phospho (ST)	3S:Phospho|6S:Phospho	NA	0.625301	873.321	25	NA	NA	NA	NA	NA	NA	NA	NA	NA
AT1G36310 AT1G36310	Symbols: | S-adenosyl-L-methionine-dependent methyltransferases superfamily protein | chr1:13669644-13670934 FORWARD LENGTH=404	734	YVEEWVGPGSPMNSPR	Oxidation (M)|2 Phospho (ST)	10S:Phospho|12M:Oxidation|14S:Phospho[100.00%]	NA	0.0175304	991.384	37	AT1G36310	| Symbols: | S-adenosyl-L-methionine-dependent methyltransferases superfamily protein | chr1:13669644-13670934 FORWARD LENGTH=404	6229, 2375, 7923	YVEEWVGPGSPMNSPR	[10] Phospho (S),[14] Phospho (S)|	NA	0.340049	982.887	24
AT1G15340	Symbols: MBD10 | methyl-CPG-binding domain 10 | chr1:5275895-5277474 REVERSE LENGTH=384	735	ATTPTPDKEPLLK	Phospho (ST)	5T:Phospho[67.11%]	NA	0.940178	497.588	45	NA	NA	NA	NA	NA	NA	NA	NA	NA
AT4G01290 AT4G01290	Symbols: | unknown protein; FUNCTIONS IN: molecular_function unknown; INVOLVED IN: biological_process unknown; LOCATED IN: cellular_component unknown; EXPRESSED IN: 24 plant structures; EXPRESSED DURING: 15 growth stages; Has 1744 Blast hits to 13	736	SLEHSDGPSILDK	Phospho (ST)	5S:Phospho[59.90%]	NA	0.483099	493.224	45	NA	NA	NA	NA	NA	NA	NA	NA	NA
AT2G38410	Symbols: | ENTH/VHS/GAT family protein | chr2:16086912-16090047 REVERSE LENGTH=671	737	SLQQSNSFPTR	Phospho (ST)	7S:Phospho[98.49%]	NA	0.0169622	672.8	29	AT2G38410	| Symbols: | ENTH/VHS/GAT family protein | chr2:16086912-16090047 REVERSE LENGTH=671	1121	SLQQSNSFPTR	[7] Phospho (S)|	NA	0.229192	672.8	12
AT3G21820	Symbols: ATXR2, SDG36 | histone-lysine N-methyltransferase ATXR2 | chr3:7688629-7691444 REVERSE LENGTH=473	738	NLGVSGCCDDDSSEEDECVK	2 Phospho (ST)	12S:Phospho|13S:Phospho[99.46%]	1	1.01763	812.597	25	NA	NA	NA	NA	NA	NA	NA	NA	NA
AT1G80270 AT1G80270 AT1G80270	Symbols: PPR596 | PENTATRICOPEPTIDE REPEAT 596 | chr1:30181265-30183331 FORWARD LENGTH=596	739	SDQEEDDLEDGFSELEGSK	2 Phospho (ST)	1S:Phospho|13S:Phospho[99.97%]	NA	0.465279	1145.4	25	NA	NA	NA	NA	NA	NA	NA	NA	NA
AT1G17210	Symbols: ATILP1, ILP1 | IAP-like protein 1 | chr1:5880502-5884657 REVERSE LENGTH=958	740	ADSVEGTVVDRDGDEVNDDSAGPSK	Phospho (ST)	3S:Phospho[99.97%]	NA	0.612871	872.364	25	NA	NA	NA	NA	NA	NA	NA	NA	NA
AT4G29440 AT4G29440	Symbols: | Regulator of Vps4 activity in the MVB pathway protein | chr4:14473942-14477721 REVERSE LENGTH=1090	741	YFFPSDTEDQGDDSK	Phospho (ST)	5S:Phospho[99.20%]	NA	0.149812	916.341	25	NA	NA	NA	NA	NA	NA	NA	NA	NA
AT2G26910	Symbols: PDR4, ATPDR4 | pleiotropic drug resistance 4 | chr2:11481623-11487874 FORWARD LENGTH=1420	742	STSFKDEIEDEEELR	Phospho (ST)	3S:Phospho[55.56%]	1	1.67683	954.402	25	NA	NA	NA	NA	NA	NA	NA	NA	NA
AT2G20050 AT2G20050	Symbols: | protein serine/threonine phosphatases;protein kinases;catalytics;cAMP-dependent protein kinase regulators;ATP binding;protein serine/threonine phosphatases | chr2:8649779-8654193 REVERSE LENGTH=1094	743	VSSQFLPPDGSR	Phospho (ST)	3S:Phospho[49.98%]	NA	0.895541	685.311	25	AT2G20050	| Symbols: | protein serine/threonine phosphatases;protein kinases;catalytics;cAMP-dependent protein kinase regulators;ATP binding;protein serine/threonine phosphatases | chr2:8649779-8654193 REVERSE LENGTH=1094	463	VSSQFLPPDGSR	[3] Phospho (S)|	NA	0.215634	685.311	32
AT2G18410	Symbols: | FUNCTIONS IN: molecular_function unknown; INVOLVED IN: biological_process unknown; LOCATED IN: cellular_component unknown; EXPRESSED IN: 22 plant structures; EXPRESSED DURING: 13 growth stages; CONTAINS InterPro DOMAIN/s: Histone acetyl	744	GGEIIYFRDSDDEHPDSDEDPDDDLDI	2 Phospho (ST)	10S:Phospho|17S:Phospho[87.06%]	NA	0.357697	1085.73	33	NA	NA	NA	NA	NA	NA	NA	NA	NA
AT5G35180 AT5G35180 AT5G35180 AT5G35180	Symbols: | Protein of unknown function (DUF1336) | chr5:13424538-13432787 FORWARD LENGTH=778	745	QSSTLVNDVR	Phospho (ST)	4T:Phospho[33.33%]	NA	0.707675	599.777	25	NA	NA	NA	NA	NA	NA	NA	NA	NA
AT1G10155 AT1G31200	Symbols: ATPP2-A9, PP2-A9 | phloem protein 2-A9 | chr1:11146923-11147678 REVERSE LENGTH=180	746	APVFMSAKIGK	Phospho (ST)	6S:Phospho[100.00%]	NA	0.283011	410.208	33	NA	NA	NA	NA	NA	NA	NA	NA	NA
AT5G40450	Symbols: | unknown protein; FUNCTIONS IN: molecular_function unknown; INVOLVED IN: biological_process unknown; LOCATED IN: chloroplast, plasma membrane; EXPRESSED IN: 24 plant structures; EXPRESSED DURING: 13 growth stages; Has 30201 Blast hits to	747	EETVSVPESIELEEQPQEER	2 Phospho (ST)	3T:Phospho|9S:Phospho[86.48%]	NA	0.984602	840.015	25	NA	NA	NA	NA	NA	NA	NA	NA	NA
AT2G45200	Symbols: GOS12, ATGOS12 | golgi snare 12 | chr2:18637689-18639640 REVERSE LENGTH=239	748	FTQGGYVDTGSPTVGSGR	Phospho (ST)	9T:Phospho[63.39%]	1	1.25504	933.907	25	NA	NA	NA	NA	NA	NA	NA	NA	NA
AT1G24267 AT1G24267	Symbols: | Protein of unknown function (DUF1664) | chr1:8604451-8607241 REVERSE LENGTH=343	749	GPLQHTQSMSGLK	Oxidation (M)|Phospho (ST)	8S:Phospho|9M:Oxidation[80.75%]	NA	0.365541	493.893	37	NA	NA	NA	NA	NA	NA	NA	NA	NA
AT2G29190 AT2G29190 AT2G29200	Symbols: APUM2, PUM2 | pumilio 2 | chr2:12544260-12548071 REVERSE LENGTH=972	751	NNLSPSASQGIGAPSPYSYAAVLGSSLSR	Phospho (ST)	28S:Phospho[59.44%]	NA	0.40037	978.134	45	NA	NA	NA	NA	NA	NA	NA	NA	NA
AT2G45520	Symbols: | unknown protein; FUNCTIONS IN: molecular_function unknown; INVOLVED IN: biological_process unknown; EXPRESSED IN: 23 plant structures; EXPRESSED DURING: 13 growth stages; Has 260 Blast hits to 238 proteins in 75 species: Archae - 0; Bac	752	KAEVVVPATESDGDDSVVEK	Phospho (ST)	11S:Phospho[98.43%]	NA	0.433702	719	29	NA	NA	NA	NA	NA	NA	NA	NA	NA
AT5G58140 AT5G58140 AT5G58140 AT5G58140	Symbols: PHOT2, NPL1 | phototropin 2 | chr5:23524771-23529993 FORWARD LENGTH=915	753	SQVQESVSNDTMVKPDSSTTPTPGR	Oxidation (M)|Phospho (ST)	1S:Phospho|12M:Oxidation[99.99%]	NA	0.272169	915.742	41	AT5G58140	| Symbols: PHOT2, NPL1 | phototropin 2 | chr5:23524771-23529993 FORWARD LENGTH=915	2709, 5573	SQVQESVSNDTMVKPDSSTTPTPGR	[1] Phospho (S),[12] Oxidation (M)|	NA	0.52147	915.405	24
AT2G47330	Symbols: | P-loop containing nucleoside triphosphate hydrolases superfamily protein | chr2:19429083-19431617 REVERSE LENGTH=760	754	DLGLTLAADALNAGYNSDEEVYAAAK	Phospho (ST)	17S:Phospho[97.70%]	NA	0.752096	912.753	41	NA	NA	NA	NA	NA	NA	NA	NA	NA
AT1G20760	Symbols: | Calcium-binding EF hand family protein | chr1:7209515-7214773 FORWARD LENGTH=1019	755	FDSFNTSEAGAGFSSQPER	Phospho (ST)	3S:Phospho[99.89%]	NA	0.0460815	1057.93	41	AT1G20760	| Symbols: | Calcium-binding EF hand family protein | chr1:7209515-7214773 FORWARD LENGTH=1019	7649	FDSFNTSEAGAGFSSQPER	[3] Phospho (S)|	NA	0.350906	1057.43	28
AT1G28280 AT1G28280 AT3G15300	Symbols: | VQ motif-containing protein | chr1:9886652-9887395 REVERSE LENGTH=247	756	LLPLFPVTSPR	Phospho (ST)	9S:Phospho[72.87%]	1	1.12403	660.359	25	NA	NA	NA	NA	NA	NA	NA	NA	NA
AT2G35880	Symbols: | TPX2 (targeting protein for Xklp2) protein family | chr2:15063204-15065259 REVERSE LENGTH=432	757	RSSVGSASGFSFR	2 Phospho (ST)	2S:Phospho|3S:Phospho[36.55%]	NA	0.23579	502.204	25	NA	NA	NA	NA	NA	NA	NA	NA	NA
AT1G20760	Symbols: | Calcium-binding EF hand family protein | chr1:7209515-7214773 FORWARD LENGTH=1019	758	TKMQDIVLYK	Oxidation (M)|Phospho (ST)	1T:Phospho|3M:Oxidation[100.00%]	NA	0.373237	667.827	37	NA	NA	NA	NA	NA	NA	NA	NA	NA
AT1G03350	Symbols: | BSD domain-containing protein | chr1:822834-824246 REVERSE LENGTH=470	759	EAILAAGNESDSSDNNSSQSFGR	2 Phospho (ST)	12S:Phospho|13S:Phospho[50.70%]	NA	0.250324	839.658	25	NA	NA	NA	NA	NA	NA	NA	NA	NA
AT3G63000	Symbols: NPL41 | NPL4-like protein 1 | chr3:23283836-23285357 FORWARD LENGTH=413	760	GGPAVTPAGSFGR	Phospho (ST)	10S:Phospho[99.22%]	NA	0.0210203	627.287	45	AT3G63000	| Symbols: NPL41 | NPL4-like protein 1 | chr3:23283836-23285357 FORWARD LENGTH=413	1676	GGPAVTPAGSFGR	[10] Phospho (S)|	NA	0.166613	627.287	32
AT3G55020	Symbols: | Ypt/Rab-GAP domain of gyp1p superfamily protein | chr3:20389278-20394713 REVERSE LENGTH=777	761	LGSDVTPDNASEEEGHPDAEK	Phospho (ST)	11S:Phospho[99.97%]	NA	0.0593918	759.978	25	NA	NA	NA	NA	NA	NA	NA	NA	NA
AT3G60600 AT3G60600 AT3G60600	Symbols: VAP27-1, VAP, (AT)VAP, VAP27 | vesicle associated protein | chr3:22400537-22402408 FORWARD LENGTH=256	762	VTYVAPPRPPSPVHEGSEEGSSPR	3 Phospho (ST)	11S:Phospho|21S:Phospho|22S:Phospho[32.13%]	NA	0.873243	925.053	25	NA	NA	NA	NA	NA	NA	NA	NA	NA
AT1G54080 AT1G54080	Symbols: UBP1A | oligouridylate-binding protein 1A | chr1:20183923-20186824 REVERSE LENGTH=426	763	SVVELTNGSSEDGR	Phospho (ST)	10S:Phospho[97.70%]	NA	0.0186759	765.328	45	AT1G54080	| Symbols: UBP1A | oligouridylate-binding protein 1A | chr1:20183923-20186824 REVERSE LENGTH=430	5116	SVVELTNGSSEDGR	[10] Phospho (S)|	NA	0.53831	765.327	28
AT3G05900	Symbols: | neurofilament protein-related | chr3:1761408-1763854 REVERSE LENGTH=673	764	ETEGDVPSPADVIEK	Phospho (ST)	8S:Phospho[100.00%]	NA	0.845441	833.365	25	NA	NA	NA	NA	NA	NA	NA	NA	NA
AT2G28800 AT2G28800	Symbols: ALB3 | 63 kDa inner membrane family protein | chr2:12356669-12359158 REVERSE LENGTH=462	765	DTVELVEESQSESEEGSDDEEEEAR	2 Phospho (ST)	11S:Phospho|17S:Phospho[46.97%]	1	1.78697	996.695	37	NA	NA	NA	NA	NA	NA	NA	NA	NA
AT1G51800	Symbols: | Leucine-rich repeat protein kinase family protein | chr1:19214203-19217833 FORWARD LENGTH=894	766	SHHGFEPPVIAK	Phospho (ST)	1S:Phospho[100.00%]	NA	0.162109	466.89	41	NA	NA	NA	NA	NA	NA	NA	NA	NA
AT5G52200 AT5G52200	Symbols: | phosphoprotein phosphatase inhibitors | chr5:21202818-21204719 REVERSE LENGTH=191	767	SSGSFYEEEEEEDDGAK	Phospho (ST)	4S:Phospho[95.18%]	NA	0.160513	994.852	37	NA	NA	NA	NA	NA	NA	NA	NA	NA
AT2G20190	Symbols: ATCLASP, CLASP | CLIP-associated protein | chr2:8711862-8718813 REVERSE LENGTH=1439	768	SYDPSDAIGTSSEEGYAGASK	Phospho (ST)	12S:Phospho[48.21%]	NA	0.213774	1086.94	25	NA	NA	NA	NA	NA	NA	NA	NA	NA
AT1G06220 AT1G06220 AT5G25230	Symbols: MEE5, CLO, GFA1 | Ribosomal protein S5/Elongation factor G/III/V family protein | chr1:1900524-1904583 FORWARD LENGTH=987	769	VLGEGYSPEDEEDMTIKEVTK	2 Phospho (ST)	7S:Phospho|15T:Phospho[100.00%]	NA	0.954373	633.268	29	NA	NA	NA	NA	NA	NA	NA	NA	NA
AT1G51690 AT1G51690 AT1G51690	Symbols: ATB ALPHA, B ALPHA | protein phosphatase 2A 55 kDa regulatory subunit B alpha isoform | chr1:19166218-19169974 FORWARD LENGTH=513	770	ALSSITR	Phospho (ST)	3S:Phospho[91.47%]	NA	0.947661	414.205	37	AT1G51690	| Symbols: B ALPHA | protein phosphatase 2A 55 kDa regulatory subunit B alpha isoform | chr1:19164124-19169974 FORWARD LENGTH=603	380	ALSSITR	[3] Phospho (S)|	NA	0.201479	414.205	12
AT3G48710	Symbols: | DEK domain-containing chromatin associated protein | chr3:18041024-18043995 FORWARD LENGTH=462	771	VKSPVTPVSERPIR	Phospho (ST)	3S:Phospho[99.96%]	NA	0.0458092	548.966	25	NA	NA	NA	NA	NA	NA	NA	NA	NA
AT1G78880	Symbols: | Ubiquitin-specific protease family C19-related protein | chr1:29653068-29654819 REVERSE LENGTH=468	772	ISGPLDYSGSMK	Oxidation (M)|Phospho (ST)	10S:Phospho|11M:Oxidation[97.94%]	1	1.14882	675.785	37	NA	NA	NA	NA	NA	NA	NA	NA	NA
AT2G43680 AT2G43680 AT2G43680	Symbols: IQD14 | IQ-domain 14 | chr2:18109302-18111587 FORWARD LENGTH=669	773	LDAPRPTTPKPPSPR	2 Phospho (ST)	7T:Phospho|13S:Phospho[59.09%]	NA	0.708888	597.619	45	NA	NA	NA	NA	NA	NA	NA	NA	NA
AT1G20760	Symbols: | Calcium-binding EF hand family protein | chr1:7209515-7214773 FORWARD LENGTH=1019	774	NATEVPSPDYSQGK	Phospho (Y)	10Y:Phospho[57.04%]	NA	0.273643	786.831	29	NA	NA	NA	NA	NA	NA	NA	NA	NA
AT1G36310 AT1G36310	Symbols: | S-adenosyl-L-methionine-dependent methyltransferases superfamily protein | chr1:13669644-13670934 FORWARD LENGTH=404	775	EFLTSSDEEEESVSIR	2 Phospho (ST)	5S:Phospho|6S:Phospho[82.97%]	NA	0.0166746	1009.39	41	NA	NA	NA	NA	NA	NA	NA	NA	NA
AT1G49340 AT1G49340	Symbols: ATPI4K ALPHA | Phosphatidylinositol 3- and 4-kinase family protein | chr1:18252355-18263967 FORWARD LENGTH=2028	776	LISGAFSQAPQPEDDSFNEMLIAR	Oxidation (M)|Phospho (ST)	3S:Phospho|20M:Oxidation[99.62%]	1	1.76204	911.747	41	NA	NA	NA	NA	NA	NA	NA	NA	NA
AT5G50530 AT5G50640	Symbols: | CBS / octicosapeptide/Phox/Bemp1 (PB1) domains-containing protein | chr5:20571876-20574922 REVERSE LENGTH=548	777	SLSFSGHSFQGR	Phospho (ST)	3S:Phospho[93.14%]	NA	0.0152754	695.3	41	NA	NA	NA	NA	NA	NA	NA	NA	NA
AT5G01400	Symbols: ESP4 | HEAT repeat-containing protein | chr5:162803-171072 REVERSE LENGTH=1467	778	IDDTATSENEVTEIEK	Phospho (ST)	7S:Phospho[95.24%]	NA	0.455962	937.901	37	NA	NA	NA	NA	NA	NA	NA	NA	NA
AT4G27430 AT4G27430	Symbols: CIP7 | COP1-interacting protein 7 | chr4:13718817-13722736 FORWARD LENGTH=1058	779	HYSEDVGEVQASQEKPVSPK	Phospho (ST)	18S:Phospho[69.07%]	NA	0.236064	765.683	25	AT4G27430	| Symbols: CIP7 | COP1-interacting protein 7 | chr4:13718817-13722736 FORWARD LENGTH=1058	2875	HYSEDVGEVQASQEKPVSPK	[18] Phospho (S)|	NA	0.227537	765.348	28
AT5G64420	Symbols: | DNA polymerase V family | chr5:25756416-25761122 FORWARD LENGTH=1306	780	MNTVANYDSDTAAAAAEVPGVASSGK	Oxidation (M)|Phospho (ST)	1M:Oxidation|3T:Phospho[82.21%]	1	1.01023	865.375	37	NA	NA	NA	NA	NA	NA	NA	NA	NA
AT5G09445	Symbols: | unknown protein; FUNCTIONS IN: molecular_function unknown; INVOLVED IN: biological_process unknown; LOCATED IN: cellular_component unknown; Has 0 Blast hits to 0 proteins in 0 species (source: NCBI BLink). | chr5:2940954-2941193 FORWARD	781	ESDLIPIEKK	Phospho (ST)	2S:Phospho[100.00%]	1	1.98936	313.659	37	NA	NA	NA	NA	NA	NA	NA	NA	NA
AT1G09780 AT3G08590 AT3G08590	Symbols: | Phosphoglycerate mutase, 2,3-bisphosphoglycerate-independent | chr1:3165550-3167812 REVERSE LENGTH=557	782	AHGTAVGLPSEDDMGNSEVGHNALGAGR	Phospho (ST)	17S:Phospho[99.98%]	NA	0.340429	934.076	25	AT1G09780 AT3G08590	| Symbols: | Phosphoglycerate mutase, 2,3-bisphosphoglycerate-independent | chr1:3165550-3167812 REVERSE LENGTH=557	5333, 3553, 1213	AHGTAVGLPSEDDMGNSEVGHNALGAGR	[17] Phospho (S)|	NA	0.381646	933.743	28
AT1G18150 AT1G18150 AT1G18150 AT1G73670	Symbols: ATMPK8 | Protein kinase superfamily protein | chr1:6244641-6247582 REVERSE LENGTH=589	783	VSFNDAPTAIFWTDYVATR	Phospho (ST)|Phospho (Y)	13T:Phospho|15Y:Phospho[92.72%]	NA	0.651747	779.001	41	NA	NA	NA	NA	NA	NA	NA	NA	NA
AT4G11740	Symbols: SAY1 | Ubiquitin-like superfamily protein | chr4:7071955-7075256 FORWARD LENGTH=564	784	LAAPSSPFDDDSDDVDEQPLVR	Phospho (ST)	12S:Phospho[100.00%]	NA	0.229374	1235.03	33	AT4G11740	| Symbols: SAY1 | Ubiquitin-like superfamily protein | chr4:7071955-7075256 FORWARD LENGTH=564	2401, 1776	LAAPSSPFDDDSDDVDEQPLVR	[12] Phospho (S)|	NA	0.218895	1234.53	24
AT5G22120	Symbols: | unknown protein; FUNCTIONS IN: molecular_function unknown; INVOLVED IN: biological_process unknown; LOCATED IN: cellular_component unknown; EXPRESSED IN: cultured cell; Has 30201 Blast hits to 17322 proteins in 780 species: Archae - 12;	785	VSSSNSAAHDSSDDDWEALADVEPSK	2 Phospho (ST)	6S:Phospho|11S:Phospho[31.21%]	NA	0.636344	960.702	25	NA	NA	NA	NA	NA	NA	NA	NA	NA
AT5G50530 AT5G50640	Symbols: | CBS / octicosapeptide/Phox/Bemp1 (PB1) domains-containing protein | chr5:20571876-20574922 REVERSE LENGTH=548	786	SLSFSGHSFQGR	2 Phospho (ST)	3S:Phospho|8S:Phospho[83.85%]	NA	0.740809	735.283	37	NA	NA	NA	NA	NA	NA	NA	NA	NA
AT2G47330	Symbols: | P-loop containing nucleoside triphosphate hydrolases superfamily protein | chr2:19429083-19431617 REVERSE LENGTH=760	787	AVDAGMLDYDSDDNPIVVDK	Phospho (ST)	11S:Phospho[99.99%]	1	2.2284	1116.98	25	NA	NA	NA	NA	NA	NA	NA	NA	NA
AT5G06160	Symbols: ATO | splicing factor-related | chr5:1862623-1866298 REVERSE LENGTH=504	788	EGEEANTELESDDEDGLIYNPLK	2 Phospho (ST)	7T:Phospho|11S:Phospho[99.82%]	NA	0.427815	914.365	37	NA	NA	NA	NA	NA	NA	NA	NA	NA
AT5G55300 AT5G55300 AT5G55300	Symbols: MGO1, TOP1ALPHA, TOP1 | DNA topoisomerase I alpha | chr5:22424837-22429045 REVERSE LENGTH=916	789	IIKDESDDETPISSMFR	Oxidation (M)|Phospho (ST)	6S:Phospho|15M:Oxidation[98.85%]	NA	0.867682	693.972	41	AT5G55300	| Symbols: TOP1ALPHA | DNA topoisomerase I alpha | chr5:22424701-22429045 REVERSE LENGTH=933	9321, 3012	IIKDESDDETPISSMFR	[6] Phospho (S)|	NA	0.27123	1031.96	28
AT5G54930 AT5G54930	Symbols: | AT hook motif-containing protein | chr5:22305897-22306839 REVERSE LENGTH=286	790	LESNEHSLGHSPSFSR	Phospho (ST)	11S:Phospho[73.76%]	NA	0.289381	622.273	37	NA	NA	NA	NA	NA	NA	NA	NA	NA
ATCG00170	Symbols: RPOC2 | DNA-directed RNA polymerase family protein | chrC:15938-20068 REVERSE LENGTH=1376	791	KRNNSPDSGLISADHMNPFYSISPK	Oxidation (M)|Phospho (ST)	5S:Phospho|16M:Oxidation[50.80%]	NA	0.182431	718.836	25	NA	NA	NA	NA	NA	NA	NA	NA	NA
AT5G35330 AT5G35330 AT5G35330	Symbols: MBD02, MBD2, ATMBD2 | methyl-CPG-binding domain protein 02 | chr5:13523725-13525270 REVERSE LENGTH=272	792	SSSPNEDRGENQLVVYDLK	Phospho (ST)	3S:Phospho[52.36%]	NA	0.175957	744.339	37	NA	NA	NA	NA	NA	NA	NA	NA	NA
AT2G25720	Symbols: | unknown protein; Has 38 Blast hits to 38 proteins in 18 species: Archae - 0; Bacteria - 0; Metazoa - 0; Fungi - 0; Plants - 38; Viruses - 0; Other Eukaryotes - 0 (source: NCBI BLink). | chr2:10955664-10956017 REVERSE LENGTH=117	793	TAPDGSPPPAAAAGDEDIYSIDAAK	Phospho (ST)	6S:Phospho[51.78%]	NA	0.68213	827.7	37	AT2G25720	| Symbols: | unknown protein; Has 38 Blast hits to 38 proteins in 18 species: Archae - 0; Bacteria - 0; Metazoa - 0; Fungi - 0; Plants - 38; Viruses - 0; Other Eukaryotes - 0 (source: NCBI BLink). | chr2:10955664-10956017 REVERSE LENGTH=117	5773	TAPDGSPPPAAAAGDEDIYSIDAAK	[6] Phospho (S)|	NA	0.529605	1240.55	28
AT3G49590 AT3G49590 AT3G49590	Symbols: | Autophagy-related protein 13 | chr3:18377892-18380104 FORWARD LENGTH=603	794	FSGVLSSSDSPR	Phospho (ST)	10S:Phospho[99.89%]	NA	0.325121	659.787	33	AT3G49590	| Symbols: | Autophagy-related protein 13 | chr3:18377892-18380104 FORWARD LENGTH=618	5936	FSGVLSSSDSPR	[10] Phospho (S)|	NA	0.318975	659.788	12
AT5G52640	Symbols: HSP81-1, ATHS83, HSP81.1, HSP83, ATHSP90.1, AtHsp90-1, HSP90.1 | heat shock protein 90.1 | chr5:21352542-21355147 FORWARD LENGTH=705	795	EISDDEDEDEPKKENEGEVEEVDEEK	Phospho (ST)	3S:Phospho[100.00%]	1	1.08002	1049.08	25	NA	NA	NA	NA	NA	NA	NA	NA	NA
AT2G37340 AT2G37340 AT2G37340	Symbols: RSZ33, ATRSZ33, RS2Z33, AT-RS2Z33 | arginine/serine-rich zinc knuckle-containing protein 33 | chr2:15670372-15672331 REVERSE LENGTH=290	796	DRSPVLDDEGSPK	2 Phospho (ST)	3S:Phospho|11S:Phospho[100.00%]	NA	0.0353797	787.81	41	NA	NA	NA	NA	NA	NA	NA	NA	NA
AT1G75100	Symbols: JAC1 | J-domain protein required for chloroplast accumulation response 1 | chr1:28191108-28193769 REVERSE LENGTH=651	797	HSFSESALR	Phospho (ST)	2S:Phospho[99.72%]	NA	0.113332	557.239	29	NA	NA	NA	NA	NA	NA	NA	NA	NA
AT4G05180	Symbols: PSBQ, PSBQ-2, PSII-Q | photosystem II subunit Q-2 | chr4:2672093-2673170 REVERSE LENGTH=230	798	FYIQPLSPTEAAAR	Phospho (ST)	7S:Phospho[76.52%]	NA	0.144305	822.395	37	NA	NA	NA	NA	NA	NA	NA	NA	NA
AT1G11700	Symbols: | Protein of unknown function, DUF584 | chr1:3945852-3946457 FORWARD LENGTH=201	799	SGGGGSVFEGVGR	Phospho (ST)	1S:Phospho[99.83%]	NA	0.173668	623.266	33	NA	NA	NA	NA	NA	NA	NA	NA	NA
AT3G05900	Symbols: | neurofilament protein-related | chr3:1761408-1763854 REVERSE LENGTH=673	800	IVDVSESTDEAEVQQVEPVDVQPVK	Phospho (ST)	8T:Phospho[64.38%]	NA	0.645458	940.779	25	NA	NA	NA	NA	NA	NA	NA	NA	NA
AT3G24650	Symbols: ABI3, SIS10 | AP2/B3-like transcriptional factor family protein | chr3:8997911-9000780 FORWARD LENGTH=720	801	EAETHLPELEARDGISLAMEDIGTSR	Phospho (ST)	4T:Phospho[96.35%]	NA	0.713612	974.45	45	NA	NA	NA	NA	NA	NA	NA	NA	NA
AT5G23520	Symbols: | smr (Small MutS Related) domain-containing protein | chr5:7929591-7931296 REVERSE LENGTH=435	802	TFEKTVTSSVK	Phospho (ST)	1T:Phospho[96.39%]	NA	0.648736	436.216	29	NA	NA	NA	NA	NA	NA	NA	NA	NA
AT5G04430 AT5G04430	Symbols: BTR1, BTR1S | binding to TOMV RNA 1L (long form) | chr5:1250602-1253523 REVERSE LENGTH=313	803	SPEPHDSSEADSAEKPTHIR	2 Phospho (ST)	8S:Phospho|12S:Phospho[54.00%]	NA	0.108194	588.491	25	NA	NA	NA	NA	NA	NA	NA	NA	NA
AT1G65660	Symbols: SMP1 | Pre-mRNA splicing Prp18-interacting factor | chr1:24418295-24421231 REVERSE LENGTH=535	804	GDDANSDGEEDEDDLRVDEAK	Phospho (ST)	6S:Phospho[100.00%]	NA	0.501071	792.302	29	NA	NA	NA	NA	NA	NA	NA	NA	NA
AT1G73980	Symbols: | Phosphoribulokinase / Uridine kinase family | chr1:27820292-27823527 REVERSE LENGTH=643	805	LSLDDDTVSSPK	Phospho (ST)	10S:Phospho[98.28%]	NA	0.566484	678.799	25	AT1G73980	| Symbols: | Phosphoribulokinase / Uridine kinase family | chr1:27820292-27823527 REVERSE LENGTH=643	10001	LSLDDDTVSSPK	[10] Phospho (S)|	NA	0.270612	678.801	28
AT1G34220 AT1G34220	Symbols: | Regulator of Vps4 activity in the MVB pathway protein | chr1:12463102-12465911 REVERSE LENGTH=649	806	NYSPPSIDAVGPIPTK	Phospho (ST)	3S:Phospho[99.41%]	NA	0.0831508	868.919	25	AT1G34220	| Symbols: | Regulator of Vps4 activity in the MVB pathway protein | chr1:12463102-12465911 REVERSE LENGTH=649	4537	NYSPPSIDAVGPIPTK	[3] Phospho (S)|	NA	0.292052	868.417	28
AT2G28390	Symbols: | SAND family protein | chr2:12139836-12143375 REVERSE LENGTH=607	807	EANVDGDTASQHEAAWLPGK	Phospho (ST)	10S:Phospho[77.54%]	NA	0.0736376	726.317	29	NA	NA	NA	NA	NA	NA	NA	NA	NA
AT4G10750	Symbols: | Phosphoenolpyruvate carboxylase family protein | chr4:6618724-6619800 FORWARD LENGTH=358	808	MGLVNESDSEDSSEHDK	2 Phospho (ST)	7S:Phospho|9S:Phospho[99.92%]	NA	0.324384	680.572	25	NA	NA	NA	NA	NA	NA	NA	NA	NA
AT1G65320	Symbols: | Cystathionine beta-synthase (CBS) family protein | chr1:24260168-24262644 REVERSE LENGTH=425	809	SIGFNPTSPTRLSIGR	2 Phospho (ST)	8S:Phospho|10T:Phospho[24.81%]	NA	0.39555	621.958	37	NA	NA	NA	NA	NA	NA	NA	NA	NA
AT3G02860 AT3G02860	Symbols: | zinc ion binding | chr3:625299-627157 REVERSE LENGTH=312	810	KTEEESPSDEEDDEDSAVDWR	Phospho (ST)	8S:Phospho[99.84%]	1	1.9031	850.322	29	NA	NA	NA	NA	NA	NA	NA	NA	NA
AT3G08940 AT3G08940	Symbols: LHCB4.2 | light harvesting complex photosystem II | chr3:2717717-2718400 FORWARD LENGTH=227	811	FGFGTKK	Phospho (ST)	5T:Phospho[100.00%]	NA	0.548215	432.704	29	NA	NA	NA	NA	NA	NA	NA	NA	NA
AT1G26630 AT1G26630	Symbols: FBR12, ATELF5A-2, ELF5A-2 | Eukaryotic translation initiation factor 5A-1 (eIF-5A 1) protein | chr1:9205968-9207098 FORWARD LENGTH=159	812	SDDEHHFEASESGASK	Phospho (ST)	1S:Phospho[100.00%]	NA	0.625814	605.229	29	NA	NA	NA	NA	NA	NA	NA	NA	NA
AT3G03780 AT3G03780 AT3G03780 AT5G17920 AT5G17920 AT5G20980 AT5G20980	Symbols: ATCIMS, ATMETS, ATMS1 | Cobalamin-independent synthase family protein | chr5:5935771-5939195 FORWARD LENGTH=765	813	YGAGIGPGVYDIHSPR	Phospho (ST)	14S:Phospho[99.72%]	NA	0.453547	580.604	25	AT3G03780 AT5G17920 AT5G20980	| Symbols: ATCIMS, ATMETS, ATMS1 | Cobalamin-independent synthase family protein | chr5:5935771-5939195 FORWARD LENGTH=765	8091	YGAGIGPGVYDIHSPR	[14] Phospho (S)|	NA	0.182828	580.27	28
AT1G72150	Symbols: PATL1 | PATELLIN 1 | chr1:27148558-27150652 FORWARD LENGTH=573	814	REFTAPVTPVKEEK	Phospho (ST)	8T:Phospho[98.36%]	NA	0.00957934	570.953	37	NA	NA	NA	NA	NA	NA	NA	NA	NA
AT1G12000	Symbols: | Phosphofructokinase family protein | chr1:4050159-4053727 REVERSE LENGTH=566	815	DLTAVGSPENAPAK	Phospho (ST)	7S:Phospho[99.98%]	NA	0.127257	725.336	29	AT1G12000	| Symbols: | Phosphofructokinase family protein | chr1:4050159-4053727 REVERSE LENGTH=566	1814	DLTAVGSPENAPAK	[7] Phospho (S)|	1	0.012431	725.334	32
AT1G67910 AT1G67910	Symbols: | unknown protein; FUNCTIONS IN: molecular_function unknown; INVOLVED IN: biological_process unknown; LOCATED IN: chloroplast; EXPRESSED IN: 21 plant structures; EXPRESSED DURING: 12 growth stages; BEST Arabidopsis thaliana protein match	816	SIEAASLLDSPPKPADSPSTAT	Phospho (ST)	1S:Phospho[96.42%]	NA	0.635373	1118.52	33	NA	NA	NA	NA	NA	NA	NA	NA	NA
AT4G38680	Symbols: GRP2, CSDP2, CSP2, ATCSP2 | glycine rich protein 2 | chr4:18072240-18072851 REVERSE LENGTH=203	817	GFGFITPDDGGDDLFVHQSSIR	Phospho (ST)	20S:Phospho[49.97%]	NA	0.0865832	821.034	41	NA	NA	NA	NA	NA	NA	NA	NA	NA
AT5G47430 AT5G47430 AT5G47430	Symbols: | DWNN domain, a CCHC-type zinc finger | chr5:19235819-19240596 REVERSE LENGTH=892	818	ILEAGNDSTENVGSVGHIPDLESAR	2 Phospho (ST)	8S:Phospho|14S:Phospho[89.11%]	NA	0.0745008	914.4	29	NA	NA	NA	NA	NA	NA	NA	NA	NA
AT3G61480	Symbols: | Quinoprotein amine dehydrogenase, beta chain-like; RIC1-like guanyl-nucleotide exchange factor | chr3:22749984-22756476 FORWARD LENGTH=1080	819	EGELDEDNLSSDLSEREPSR	Phospho (ST)	10S:Phospho[92.90%]	NA	0.144265	786.664	25	NA	NA	NA	NA	NA	NA	NA	NA	NA
AT2G33700	Symbols: | Protein phosphatase 2C family protein | chr2:14254200-14255784 FORWARD LENGTH=380	820	SISAEGLNLLK	Phospho (ST)	3S:Phospho[93.17%]	NA	0.205166	612.815	25	AT2G33700	| Symbols: | Protein phosphatase 2C family protein | chr2:14254200-14255784 FORWARD LENGTH=380	16916	SISAEGLNLLK	[3] Phospho (S)|	NA	0.141731	612.815	24
AT2G13370	Symbols: CHR5 | chromatin remodeling 5 | chr2:5544601-5555543 REVERSE LENGTH=1724	822	VSYVESEDSEDIDDGK	2 Phospho (ST)	6S:Phospho|9S:Phospho[96.24%]	NA	0.281895	974.345	25	NA	NA	NA	NA	NA	NA	NA	NA	NA
AT5G13560	Symbols: | unknown protein; BEST Arabidopsis thaliana protein match is: unknown protein (TAIR:AT2G37370.1); Has 12055 Blast hits to 8846 proteins in 811 species: Archae - 217; Bacteria - 1046; Metazoa - 6104; Fungi - 1115; Plants - 528; Viruses -	823	QQFESIARPTLEIEIPSPR	Phospho (ST)	17S:Phospho[99.91%]	1	1.26198	764.72	41	NA	NA	NA	NA	NA	NA	NA	NA	NA
AT5G57350 AT5G57350	Symbols: AHA3, ATAHA3, HA3 | H(+)-ATPase 3 | chr5:23231208-23236381 REVERSE LENGTH=949	825	GLDIETAGHYTV	Phospho (ST)	11T:Phospho[99.84%]	NA	0.996905	678.297	29	AT5G57350	| Symbols: AHA3, ATAHA3, HA3 | H(+)-ATPase 3 | chr5:23231208-23236381 REVERSE LENGTH=949	15737	GLDIETAGHYTV	[11] Phospho (T)|	NA	0.618665	678.301	32
AT1G17210	Symbols: ATILP1, ILP1 | IAP-like protein 1 | chr1:5880502-5884657 REVERSE LENGTH=958	826	KASGNYEVLGPEYK	Phospho (ST)	3S:Phospho[100.00%]	NA	0.0630812	817.875	29	AT1G17210	| Symbols: ATILP1, ILP1 | IAP-like protein 1 | chr1:5880502-5884657 REVERSE LENGTH=958	2291	KASGNYEVLGPEYK	[3] Phospho (S)|	NA	0.388521	817.877	32
AT3G07810 AT3G07810	Symbols: | RNA-binding (RRM/RBD/RNP motifs) family protein | chr3:2492875-2495052 FORWARD LENGTH=494	827	SSSPGYVGSYSVNK	Phospho (ST)	3S:Phospho[33.32%]	NA	0.39956	756.324	25	NA	NA	NA	NA	NA	NA	NA	NA	NA
AT3G54760 AT3G54760	Symbols: | dentin sialophosphoprotein-related | chr3:20269659-20272037 REVERSE LENGTH=792	828	VQPYVVSLAEEDAAVCPSS	Phospho (ST)	19S:Phospho[49.84%]	NA	0.991782	701.312	25	AT3G54760	| Symbols: | dentin sialophosphoprotein-related | chr3:20269659-20272037 REVERSE LENGTH=792	16985, 9353	VQPYVVSLAEEDAAVCPSS	[19] Phospho (S)|	NA	0.210438	700.978	24
AT3G14350 AT3G14350 AT3G14350	Symbols: SRF7 | STRUBBELIG-receptor family 7 | chr3:4783115-4786999 REVERSE LENGTH=717	831	KLDTSLSMNLRPPPSER	Oxidation (M)|Phospho (ST)	7S:Phospho|8M:Oxidation[48.30%]	NA	0.261021	680	41	NA	NA	NA	NA	NA	NA	NA	NA	NA
AT3G22370 AT3G27620	Symbols: AOX1A, ATAOX1A | alternative oxidase 1A | chr3:7906890-7908416 FORWARD LENGTH=354	832	ALLEEAENERMHLMTFMEVAKPK	2 Oxidation (M)|Phospho (ST)	11M:Oxidation|15T:Phospho|17M:Oxidation[57.36%]	NA	0.105631	944.106	29	NA	NA	NA	NA	NA	NA	NA	NA	NA
AT1G35160	Symbols: GRF4, 14-3-3PHI, GF14 PHI | GF14 protein phi chain | chr1:12867264-12868514 FORWARD LENGTH=267	833	DNLTLWTSDMQDESPEEIK	Phospho (ST)	14S:Phospho[100.00%]	1	1.91159	1166.49	25	NA	NA	NA	NA	NA	NA	NA	NA	NA
AT4G24680	Symbols: MOS1 | modifier of snc1 | chr4:12733425-12739737 FORWARD LENGTH=1427	834	SSLNAWGTSSLSPR	Phospho (ST)	12S:Phospho[99.25%]	1	1.86296	771.85	25	NA	NA	NA	NA	NA	NA	NA	NA	NA
AT3G12480	Symbols: NF-YC11 | nuclear factor Y, subunit C11 | chr3:3958065-3960278 FORWARD LENGTH=293	835	KPISDEVNDSDEEYK	Phospho (ST)	10S:Phospho[98.87%]	NA	0.39006	616.924	29	NA	NA	NA	NA	NA	NA	NA	NA	NA
AT1G13930 AT1G13930 AT1G13930	Symbols: | Involved in response to salt stress. Knockout mutants are hypersensitive to salt stress. | chr1:4761091-4761558 FORWARD LENGTH=155	836	VAGASADILDAAEK	Phospho (ST)	5S:Phospho[100.00%]	1	2.12393	705.829	33	NA	NA	NA	NA	NA	NA	NA	NA	NA
AT1G33990	Symbols: ATMES14, MES14 | methyl esterase 14 | chr1:12355909-12357894 FORWARD LENGTH=348	837	TLSDPFSNGK	Phospho (ST)	3S:Phospho[97.15%]	NA	0.407585	573.248	37	AT1G33990	| Symbols: ATMES14, MES14 | methyl esterase 14 | chr1:12355909-12357894 FORWARD LENGTH=348	224	TLSDPFSNGK	[3] Phospho (S)|	NA	0.213665	573.247	32
AT4G05150	Symbols: | Octicosapeptide/Phox/Bem1p family protein | chr4:2660339-2662675 FORWARD LENGTH=477	838	EVSTLSDPGSPRR	Phospho (ST)	10S:Phospho[99.99%]	NA	0.112593	494.231	33	AT4G05150	| Symbols: | Octicosapeptide/Phox/Bem1p family protein | chr4:2660339-2662675 FORWARD LENGTH=477	1604	EVSTLSDPGSPRR	[10] Phospho (S)|	NA	0.61794	494.231	32
AT1G30690 AT1G30690	Symbols: | Sec14p-like phosphatidylinositol transfer family protein | chr1:10888284-10890085 FORWARD LENGTH=540	839	SASFKEESDFFADLK	Phospho (ST)	3S:Phospho[64.12%]	NA	0.0706562	901.39	37	AT1G30690	| Symbols: | Sec14p-like phosphatidylinositol transfer family protein | chr1:10888284-10890085 FORWARD LENGTH=540	30565, 7767	SASFKEESDFFADLK	[3] Phospho (S)|	NA	0.712437	600.929	24
AT2G23060	Symbols: | Acyl-CoA N-acyltransferases (NAT) superfamily protein | chr2:9812839-9814633 REVERSE LENGTH=413	840	MTVLVEVR	Oxidation (M)|Phospho (ST)	1M:Oxidation|2T:Phospho[100.00%]	NA	0.261563	521.751	29	NA	NA	NA	NA	NA	NA	NA	NA	NA
AT3G25690 AT3G25690 AT3G25690	Symbols: CHUP1 | Hydroxyproline-rich glycoprotein family protein | chr3:9354061-9357757 FORWARD LENGTH=1004	842	LMLEYAGSER	Phospho (ST)	8S:Phospho[99.93%]	NA	0.575418	624.77	25	AT3G25690	| Symbols: CHUP1 | Hydroxyproline-rich glycoprotein family protein | chr3:9354061-9357757 FORWARD LENGTH=1004	1961	LMLEYAGSER	[2] Oxidation (M),[8] Phospho (S)|	NA	0.198289	632.768	28
AT1G22160 AT1G78020	Symbols: | Protein of unknown function (DUF581) | chr1:7823238-7823774 FORWARD LENGTH=147	843	TTSLSEIK	Phospho (ST)	5S:Phospho[63.97%]	1	1.3817	479.728	45	NA	NA	NA	NA	NA	NA	NA	NA	NA
AT3G05090 AT3G05090	Symbols: LRS1 | Transducin/WD40 repeat-like superfamily protein | chr3:1418573-1422723 REVERSE LENGTH=753	844	GGSFLAGNLSFNR	Phospho (ST)	10S:Phospho[99.99%]	NA	0.311845	710.32	37	AT3G05090	| Symbols: LRS1 | Transducin/WD40 repeat-like superfamily protein | chr3:1418573-1422723 REVERSE LENGTH=753	14196	GGSFLAGNLSFNR	[10] Phospho (S)|	NA	0.224592	710.325	24
AT2G16485	Symbols: | nucleic acid binding;zinc ion binding;DNA binding | chr2:7137269-7145222 REVERSE LENGTH=1773	846	AIAPPELSPR	Phospho (ST)	8S:Phospho[100.00%]	NA	0.218464	565.783	29	AT2G16485	| Symbols: | nucleic acid binding;zinc ion binding;DNA binding | chr2:7137269-7145222 REVERSE LENGTH=1773	685	AIAPPELSPR	[8] Phospho (S)|	NA	0.155442	565.784	12
AT4G21450 AT4G21450	Symbols: | PapD-like superfamily protein | chr4:11426136-11428125 FORWARD LENGTH=295	847	YLAQQQGEGADSV	Phospho (ST)	12S:Phospho[100.00%]	NA	0.0102234	723.302	45	AT4G21450	| Symbols: | PapD-like superfamily protein | chr4:11426136-11428125 FORWARD LENGTH=314	6849	YLAQQQGEGADSV	[12] Phospho (S)|	NA	0.939775	723.3	28
AT5G62810	Symbols: PEX14, ATPEX14, PED2 | peroxin 14 | chr5:25220323-25223571 FORWARD LENGTH=507	848	SASPPAAPADSSAPPHPK	Phospho (ST)	3S:Phospho[92.63%]	NA	0.164061	589.27	25	AT5G62810	| Symbols: PEX14, ATPEX14, PED2 | peroxin 14 | chr5:25220323-25223571 FORWARD LENGTH=507	1085	SASPPAAPADSSAPPHPK	[3] Phospho (S)|	NA	0.207392	588.936	24
AT1G20920	Symbols: | P-loop containing nucleoside triphosphate hydrolases superfamily protein | chr1:7285342-7288842 FORWARD LENGTH=1166	849	AWTLEGESDDEEGHPEEK	Phospho (ST)	8S:Phospho[96.50%]	NA	0.739984	713.613	25	NA	NA	NA	NA	NA	NA	NA	NA	NA
AT5G23940	Symbols: EMB3009, PEL3, DCR | HXXXD-type acyl-transferase family protein | chr5:8076616-8079677 REVERSE LENGTH=484	851	AGGISIDVEITLEASVMEK	Oxidation (M)|Phospho (ST)	15S:Phospho|17M:Oxidation[95.61%]	NA	0.797143	686.998	29	NA	NA	NA	NA	NA	NA	NA	NA	NA
AT2G38410	Symbols: | ENTH/VHS/GAT family protein | chr2:16086912-16090047 REVERSE LENGTH=671	852	RSPDASPIITPPVSHPPLR	Phospho (ST)	2S:Phospho[99.55%]	NA	0.0984736	706.702	41	NA	NA	NA	NA	NA	NA	NA	NA	NA
AT2G30620 AT2G30620	Symbols: | winged-helix DNA-binding transcription factor family protein | chr2:13045360-13046267 FORWARD LENGTH=273	853	SIEEENVPTTVDSGAADTTVKSPEK	Phospho (ST)	19T:Phospho[31.82%]	1	1.15552	895.744	25	NA	NA	NA	NA	NA	NA	NA	NA	NA
AT1G03280	Symbols: | Transcription factor TFIIE, alpha subunit | chr1:803635-806758 FORWARD LENGTH=479	854	AFYDDYTTKSDNQQK	Phospho (ST)|Phospho (Y)	6Y:Phospho|8T:Phospho[28.25%]	NA	0.390526	496.942	37	NA	NA	NA	NA	NA	NA	NA	NA	NA
AT5G57110 AT5G57110	Symbols: ACA8, AT-ACA8 | autoinhibited Ca2+ -ATPase, isoform 8 | chr5:23109729-23116857 REVERSE LENGTH=1074	855	SEHADSDSDTFYIPSK	Phospho (ST)	6S:Phospho[80.18%]	NA	0.392491	940.375	25	NA	NA	NA	NA	NA	NA	NA	NA	NA
AT4G16340	Symbols: SPK1 | guanyl-nucleotide exchange factors;GTPase binding;GTP binding | chr4:9228773-9241060 REVERSE LENGTH=1830	856	NGHGDFEDLSENGSIINDSLDPTDR	2 Phospho (ST)	10S:Phospho|14S:Phospho[90.78%]	NA	0.391922	960.046	25	NA	NA	NA	NA	NA	NA	NA	NA	NA
AT4G17330	Symbols: ATG2484-1, G2484-1 | G2484-1 protein | chr4:9689263-9697172 REVERSE LENGTH=2037	857	KPEDQNISGFMSAGSPVLNR	Oxidation (M)|Phospho (ST)	11M:Oxidation|15S:Phospho[96.43%]	NA	0.630981	748.677	37	NA	NA	NA	NA	NA	NA	NA	NA	NA
AT2G14835 AT2G14835	Symbols: | RING/U-box superfamily protein | chr2:6367238-6370610 FORWARD LENGTH=343	858	QNSETLYYADDEDGNRK	Phospho (ST)	3S:Phospho[99.94%]	NA	0.961026	700.287	25	NA	NA	NA	NA	NA	NA	NA	NA	NA
AT3G06868 AT5G49100	Symbols: | unknown protein; FUNCTIONS IN: molecular_function unknown; INVOLVED IN: biological_process unknown; LOCATED IN: cellular_component unknown; BEST Arabidopsis thaliana protein match is: unknown protein (TAIR:AT5G49100.1); Has 30201 Blast	859	SFSGDFFER	Phospho (ST)	1S:Phospho[97.37%]	NA	0.361627	586.226	45	AT3G06868 AT5G49100	| Symbols: | unknown protein; FUNCTIONS IN: molecular_function unknown; INVOLVED IN: biological_process unknown; LOCATED IN: cellular_component unknown; BEST Arabidopsis thaliana protein match is: unknown protein (TAIR:AT5G49100.1); Has 30201 Blast	5687	SFSGDFFER	[1] Phospho (S)|	NA	0.317444	586.226	28
AT4G34860 AT4G34860	Symbols: | Plant neutral invertase family protein | chr4:16609955-16612019 REVERSE LENGTH=571	860	APDHADYVISPSFGR	Phospho (ST)	10S:Phospho[95.82%]	NA	0.420625	571.254	25	NA	NA	NA	NA	NA	NA	NA	NA	NA
AT1G07990	Symbols: | SIT4 phosphatase-associated family protein | chr1:2477413-2482898 FORWARD LENGTH=802	861	TYNANTSSSDDDEVVVGEEDDDLTGNPK	Phospho (ST)	1T:Phospho[49.91%]	NA	0.515646	1023.08	25	NA	NA	NA	NA	NA	NA	NA	NA	NA
AT5G63190 AT5G63190	Symbols: | MA3 domain-containing protein | chr5:25346145-25348563 FORWARD LENGTH=702	862	NDPNYDSGEDAYDGLVDSPVSDPLNDYKK	2 Phospho (ST)	7S:Phospho|18S:Phospho[96.61%]	NA	0.14307	1121.78	45	NA	NA	NA	NA	NA	NA	NA	NA	NA
AT4G06634 AT4G06634 AT4G06634	Symbols: | zinc finger (C2H2 type) family protein | chr4:3764499-3766439 REVERSE LENGTH=387	863	FGENNEDDDDDEETEYED	Phospho (ST)	14T:Phospho[98.85%]	1	1.26824	1130.85	25	NA	NA	NA	NA	NA	NA	NA	NA	NA
AT2G33210 AT2G33210	Symbols: HSP60-2 | heat shock protein 60-2 | chr2:14075093-14078568 REVERSE LENGTH=585	865	MYRLVSNVASK	Oxidation (M)|Phospho (ST)	1M:Oxidation|6S:Phospho[95.12%]	1	1.54058	455.218	33	NA	NA	NA	NA	NA	NA	NA	NA	NA
AT2G17980	Symbols: ATSLY1 | Sec1/munc18-like (SM) proteins superfamily | chr2:7824352-7826404 FORWARD LENGTH=627	866	SLNASFAATSANSASR	Phospho (ST)	15S:Phospho[96.22%]	1	1.20341	817.861	37	AT2G17980	| Symbols: ATSLY1 | Sec1/munc18-like (SM) proteins superfamily | chr2:7824352-7826404 FORWARD LENGTH=627	5907	SLNASFAATSANSASR	[15] Phospho (S)|	NA	0.288468	817.862	28
AT1G26170	Symbols: | ARM repeat superfamily protein | chr1:9047539-9054438 REVERSE LENGTH=1022	867	SSIDGAEDSYDGRYDSDGEEK	Phospho (ST)	16S:Phospho[86.26%]	NA	0.190146	792.635	37	NA	NA	NA	NA	NA	NA	NA	NA	NA
AT3G13224	Symbols: | RNA-binding (RRM/RBD/RNP motifs) family protein | chr3:4254848-4256621 FORWARD LENGTH=358	868	SLNRSPPSYGSHPR	Phospho (ST)	5S:Phospho[92.69%]	NA	0.0104266	545.586	37	AT3G13224	| Symbols: | RNA-binding (RRM/RBD/RNP motifs) family protein | chr3:4254848-4256621 FORWARD LENGTH=358	10949	SLNRSPPSYGSHPR	[5] Phospho (S)|	NA	0.284938	545.586	24
AT1G67230	Symbols: LINC1 | little nuclei1 | chr1:25151561-25156032 REVERSE LENGTH=1132	869	EVEVTNVNSDGDQSDINSK	2 Phospho (ST)	9S:Phospho|14S:Phospho[99.91%]	NA	0.160173	1105.93	25	NA	NA	NA	NA	NA	NA	NA	NA	NA
AT5G16090	Symbols: | INVOLVED IN: nucleotide-excision repair; LOCATED IN: nucleus; CONTAINS InterPro DOMAIN/s: Ubiquitin-associated/translation elongation factor EF1B, N-terminal, eukaryote (InterPro:IPR015940), Ubiquitin-associated/translation elongation f	870	IIVKTLKGIR	Phospho (ST)	5T:Phospho[100.00%]	NA	0.241765	407.587	37	NA	NA	NA	NA	NA	NA	NA	NA	NA
AT4G19045 AT5G45550	Symbols: | Mob1/phocein family protein | chr4:10438213-10439788 REVERSE LENGTH=215	871	HIDATLGSGNLR	Phospho (ST)	5T:Phospho[99.99%]	NA	0.253405	667.317	29	NA	NA	NA	NA	NA	NA	NA	NA	NA
AT4G35800	Symbols: NRPB1, RPB1, RNA_POL_II_LSRNA_POL_II_LS, RNA_POL_II_LS | RNA polymerase II large subunit | chr4:16961115-16967892 REVERSE LENGTH=1839	872	YSPSIAYSPSNAR	2 Phospho (ST)	2S:Phospho|8S:Phospho[43.85%]	NA	0.485932	786.809	37	NA	NA	NA	NA	NA	NA	NA	NA	NA
AT2G20190	Symbols: ATCLASP, CLASP | CLIP-associated protein | chr2:8711862-8718813 REVERSE LENGTH=1439	873	TSPNGSSENIEILDDLSPPHLEK	2 Phospho (ST)	1T:Phospho|6S:Phospho[78.79%]	NA	0.300342	885.054	25	NA	NA	NA	NA	NA	NA	NA	NA	NA
AT2G02890	Symbols: | F-box family protein | chr2:843913-846616 REVERSE LENGTH=531	874	QYKALSLPYVDGPGR	Phospho (Y)	9Y:Phospho[93.83%]	NA	0.422084	582.289	37	NA	NA	NA	NA	NA	NA	NA	NA	NA
AT3G58460 AT3G58460	Symbols: ATRBL15, RBL15 | RHOMBOID-like protein 15 | chr3:21623374-21626348 REVERSE LENGTH=403	875	LLEDSSSPDRLSDATVNTVADSR	Phospho (ST)	12S:Phospho[89.59%]	NA	0.357132	843.722	25	NA	NA	NA	NA	NA	NA	NA	NA	NA
AT3G13990 AT3G13990	Symbols: | Kinase-related protein of unknown function (DUF1296) | chr3:4625708-4630383 REVERSE LENGTH=848	877	SDSPVSAVSEPQLPEQK	3 Phospho (ST)	1S:Phospho|6S:Phospho|9S:Phospho[58.49%]	NA	0.381302	1019.9	37	NA	NA	NA	NA	NA	NA	NA	NA	NA
AT5G55860	Symbols: | Plant protein of unknown function (DUF827) | chr5:22610146-22612166 FORWARD LENGTH=649	878	VLMPNLSGIFNR	Phospho (ST)	7S:Phospho[100.00%]	NA	0.444072	720.856	25	AT5G55860	| Symbols: | Plant protein of unknown function (DUF827) | chr5:22610146-22612166 FORWARD LENGTH=649	17934	VLMPNLSGIFNR	[3] Oxidation (M),[7] Phospho (S)|	NA	0.111518	728.855	24
AT1G30230 AT1G30230	Symbols: | Glutathione S-transferase, C-terminal-like;Translation elongation factor EF1B/ribosomal protein S6 | chr1:10639286-10640515 FORWARD LENGTH=231	879	DAAADEEDDDDVDLFGEETEEEK	Phospho (ST)	19T:Phospho[100.00%]	NA	0.042321	1333.99	29	NA	NA	NA	NA	NA	NA	NA	NA	NA
AT1G04780	Symbols: | Ankyrin repeat family protein | chr1:1340891-1342965 REVERSE LENGTH=664	880	FEELEAIEDEFVTPPSSPTSSVK	2 Phospho (ST)	13T:Phospho|17S:Phospho[14.98%]	NA	0.0329395	900.387	41	NA	NA	NA	NA	NA	NA	NA	NA	NA
AT3G51300	Symbols: ARAC11, ROP1, ROP1AT, ATRAC11, ATROP1 | RHO-related protein from plants 1 | chr3:19043197-19044215 FORWARD LENGTH=197	881	SASRFVKCVTVGDGAVGK	3 Phospho (ST)	1S:Phospho|3S:Phospho|10T:Phospho[100.00%]	NA	0.120832	693.627	37	NA	NA	NA	NA	NA	NA	NA	NA	NA
AT3G02830	Symbols: ZFN1 | zinc finger protein 1 | chr3:614075-615916 FORWARD LENGTH=397	882	VFTYDNTASETDEVVETSTGK	Phospho (ST)	9S:Phospho[99.42%]	NA	0.640063	1187.5	37	AT3G02830	| Symbols: ZFN1 | zinc finger protein 1 | chr3:614075-615916 FORWARD LENGTH=397	1144, 1573	VFTYDNTASETDEVVETSTGK	[9] Phospho (S)|	NA	0.198289	1187.01	24
AT4G28080	Symbols: | Tetratricopeptide repeat (TPR)-like superfamily protein | chr4:13948993-13957840 REVERSE LENGTH=1819	883	SALASSACTEQINKPTPMLSPVSVK	Oxidation (M)|Phospho (ST)	18M:Oxidation|20S:Phospho[79.39%]	NA	0.648271	905.104	25	AT4G28080	| Symbols: | Tetratricopeptide repeat (TPR)-like superfamily protein | chr4:13948993-13957840 REVERSE LENGTH=1819	2747	SALASSACTEQINKPTPMLSPVSVK	[18] Oxidation (M),[20] Phospho (S)|	NA	0.411499	904.77	28
AT2G25800	Symbols: | Protein of unknown function (DUF810) | chr2:11006138-11009728 REVERSE LENGTH=987	884	SSSMSSDLPPSPLGQLAVQLSDSDLR	Oxidation (M)|Phospho (ST)	4M:Oxidation|6S:Phospho[25.07%]	1	1.55777	928.765	41	NA	NA	NA	NA	NA	NA	NA	NA	NA
AT5G18570	Symbols: EMB269, ATOBGC, CPSAR1 | GTP1/OBG family protein | chr5:6171839-6174823 REVERSE LENGTH=681	885	SIDEDDEDWEDEVFEYGDETDAEK	Phospho (ST)	20T:Phospho[62.72%]	NA	0.347143	987.694	25	NA	NA	NA	NA	NA	NA	NA	NA	NA
AT1G36160 AT1G36160	Symbols: ACC1, AT-ACC1, EMB22, GK, PAS3 | acetyl-CoA carboxylase 1 | chr1:13534196-13543773 FORWARD LENGTH=2254	886	SLSELEMFTEDGENMDTPK	2 Oxidation (M)|Phospho (ST)	7M:Oxidation|15M:Oxidation|17T:Phospho[100.00%]	1	1.0488	762.634	45	NA	NA	NA	NA	NA	NA	NA	NA	NA
AT5G61960 AT5G61960	Symbols: AML1, ML1 | MEI2-like protein 1 | chr5:24879001-24883483 REVERSE LENGTH=915	888	SPQQLSHLFPGR	Phospho (ST)	1S:Phospho[99.86%]	NA	0.27239	482.901	37	NA	NA	NA	NA	NA	NA	NA	NA	NA
AT5G25840	Symbols: | Protein of unknown function (DUF1677) | chr5:9010909-9011430 REVERSE LENGTH=173	889	TISDISHQISIDNTLTK	Phospho (ST)	3S:Phospho[71.93%]	1	2.06823	656.323	29	NA	NA	NA	NA	NA	NA	NA	NA	NA
AT1G80680	Symbols: SAR3, MOS3, PRE, NUP96 | SUPPRESSOR OF AUXIN RESISTANCE 3 | chr1:30324219-30328489 FORWARD LENGTH=1046	890	FGLSDDEAEDIAMDDAPGLGDPVGLDGK	Oxidation (M)|Phospho (ST)	4S:Phospho|13M:Oxidation[100.00%]	1	1.54174	972.744	37	NA	NA	NA	NA	NA	NA	NA	NA	NA
AT5G40450	Symbols: | unknown protein; FUNCTIONS IN: molecular_function unknown; INVOLVED IN: biological_process unknown; LOCATED IN: chloroplast, plasma membrane; EXPRESSED IN: 24 plant structures; EXPRESSED DURING: 13 growth stages; Has 30201 Blast hits to	891	ESSDEALVSMLASR	Oxidation (M)|Phospho (ST)	3S:Phospho|10M:Oxidation[70.72%]	1	1.87451	795.839	33	AT5G40450	| Symbols: | unknown protein; FUNCTIONS IN: molecular_function unknown; INVOLVED IN: biological_process unknown; LOCATED IN: chloroplast, plasma membrane; EXPRESSED IN: 24 plant structures; EXPRESSED DURING: 13 growth stages; Has 30201 Blast hits t	8004, 52145	ESSDEALVSMLASR	[3] Phospho (S)|	NA	0.193405	787.842	28
AT3G13530	Symbols: MAPKKK7, MAP3KE1 | mitogen-activated protein kinase kinase kinase 7 | chr3:4411934-4419320 REVERSE LENGTH=1368	892	SKLPLVGVSSFRSEK	2 Phospho (ST)	10S:Phospho|13S:Phospho[85.77%]	1	1.33768	598.959	25	NA	NA	NA	NA	NA	NA	NA	NA	NA
AT1G18800	Symbols: NRP2 | NAP1-related protein 2 | chr1:6481466-6483463 REVERSE LENGTH=256	893	EGDSDEDDDEEDEVGEE	Phospho (ST)	4S:Phospho[100.00%]	1	2.0213	997.298	25	NA	NA	NA	NA	NA	NA	NA	NA	NA
AT5G55230 AT5G55230	Symbols: ATMAP65-1, MAP65-1 | microtubule-associated proteins 65-1 | chr5:22402716-22405182 FORWARD LENGTH=587	895	AVTDTESPHLGEITCGTLLEK	Phospho (ST)	7S:Phospho[74.72%]	NA	0.291312	784.699	37	NA	NA	NA	NA	NA	NA	NA	NA	NA
AT5G15020 AT5G15020	Symbols: SNL2 | SIN3-like 2 | chr5:4859408-4865569 REVERSE LENGTH=1367	896	EEGELSPVGDSEDNFVVYEDR	2 Phospho (ST)	6S:Phospho|11S:Phospho[100.00%]	1	1.58505	849.328	37	NA	NA	NA	NA	NA	NA	NA	NA	NA
AT5G04280	Symbols: | RNA-binding (RRM/RBD/RNP motifs) family protein with retrovirus zinc finger-like domain | chr5:1192461-1195413 FORWARD LENGTH=310	897	SGGGGAYPSSSTFDRY	Phospho (ST)	1S:Phospho[100.00%]	NA	0.458285	844.832	45	AT5G04280	| Symbols: | RNA-binding (RRM/RBD/RNP motifs) family protein with retrovirus zinc finger-like domain | chr5:1192461-1195413 FORWARD LENGTH=310	2625	SGGGGAYPSSSTFDRY	[1] Phospho (S)|	NA	0.306133	844.833	28
AT4G39680 AT4G39680	Symbols: | SAP domain-containing protein | chr4:18414604-18416938 REVERSE LENGTH=633	898	VPEAQITNSATPTTTPR	2 Phospho (ST)	11T:Phospho|15T:Phospho[44.43%]	NA	0.117611	972.933	37	NA	NA	NA	NA	NA	NA	NA	NA	NA
AT2G35880	Symbols: | TPX2 (targeting protein for Xklp2) protein family | chr2:15063204-15065259 REVERSE LENGTH=432	899	SSVGSASGFSFR	Phospho (ST)	2S:Phospho[49.99%]	NA	0.822717	634.768	25	AT2G35880	| Symbols: | TPX2 (targeting protein for Xklp2) protein family | chr2:15063204-15065259 REVERSE LENGTH=432	2978	SSVGSASGFSFR	[2] Phospho (S)|	NA	0.208666	634.768	24
AT4G13350 AT4G13350	Symbols: NIG | NSP (nuclear shuttle protein)-interacting GTPase | chr4:7770170-7773321 REVERSE LENGTH=602	900	DLGSASPPVARPVR	Phospho (ST)	6S:Phospho[87.87%]	NA	0.00147219	501.255	41	AT4G13350	| Symbols: NIG | NSP (nuclear shuttle protein)-interacting GTPase | chr4:7770170-7773321 REVERSE LENGTH=602	2091	DLGSASPPVARPVR	[6] Phospho (S)|	NA	0.429177	751.379	32
AT3G05200	Symbols: ATL6 | RING/U-box superfamily protein | chr3:1477377-1478573 FORWARD LENGTH=398	901	NASFLWR	Phospho (ST)	3S:Phospho[100.00%]	NA	0.24701	487.209	33	AT3G05200	| Symbols: ATL6 | RING/U-box superfamily protein | chr3:1477377-1478573 FORWARD LENGTH=398	4269	NASFLWR	[3] Phospho (S)|	NA	0.115213	487.218	32
AT1G51140	Symbols: | basic helix-loop-helix (bHLH) DNA-binding superfamily protein | chr1:18943802-18945613 REVERSE LENGTH=379	903	RPPLAHHMSLPK	Oxidation (M)|Phospho (ST)	8M:Oxidation|9S:Phospho[100.00%]	1	1.03214	493.914	37	NA	NA	NA	NA	NA	NA	NA	NA	NA
AT2G16950 AT2G16950	Symbols: TRN1, ATTRN1 | transportin 1 | chr2:7353939-7360637 FORWARD LENGTH=895	904	LHGSEDFDDDDDDSFNVWNLR	Phospho (ST)	14S:Phospho[99.76%]	NA	0.320241	864.671	41	NA	NA	NA	NA	NA	NA	NA	NA	NA
AT4G39260 AT4G39260	Symbols: CCR1, ATGRP8, GR-RBP8, GRP8 | cold, circadian rhythm, and RNA binding 1 | chr4:18274166-18274958 REVERSE LENGTH=169	905	EGGGYGGGDGGSYGGGGGGW	Phospho (ST)	12S:Phospho[99.61%]	NA	0.750813	871.301	37	NA	NA	NA	NA	NA	NA	NA	NA	NA
AT3G05090 AT3G05090	Symbols: LRS1 | Transducin/WD40 repeat-like superfamily protein | chr3:1418573-1422723 REVERSE LENGTH=753	906	TVGSSNNISVQSSPSHGYTPTIAK	2 Phospho (ST)	5S:Phospho|9S:Phospho[90.39%]	NA	0.812619	865.051	37	NA	NA	NA	NA	NA	NA	NA	NA	NA
AT5G57610	Symbols: | Protein kinase superfamily protein with octicosapeptide/Phox/Bem1p domain | chr5:23325307-23329099 FORWARD LENGTH=1054	907	TFQEFPSSPSSAR	Phospho (ST)	8S:Phospho[33.15%]	NA	0.061928	760.823	37	NA	NA	NA	NA	NA	NA	NA	NA	NA
AT3G48860 AT3G48860	Symbols: | unknown protein; INVOLVED IN: biological_process unknown; LOCATED IN: plasma membrane; EXPRESSED IN: 22 plant structures; EXPRESSED DURING: 13 growth stages; BEST Arabidopsis thaliana protein match is: unknown protein (TAIR:AT5G23700.1)	908	QLGGIGGFSTVK	Phospho (ST)	9S:Phospho[85.91%]	1	1.12388	622.307	29	NA	NA	NA	NA	NA	NA	NA	NA	NA
AT3G51850	Symbols: CPK13 | calcium-dependent protein kinase 13 | chr3:19232667-19235526 FORWARD LENGTH=528	909	FNSLSIK	Phospho (ST)	5S:Phospho[100.00%]	NA	0.365558	444.715	41	AT3G51850 AT3G57530 AT5G19450	| Symbols: CPK13 | calcium-dependent protein kinase 13 | chr3:19232667-19235526 FORWARD LENGTH=528	329	FNSLSIK	[5] Phospho (S)|	NA	0.285633	444.715	32
AT1G75100	Symbols: JAC1 | J-domain protein required for chloroplast accumulation response 1 | chr1:28191108-28193769 REVERSE LENGTH=651	910	GASVGAGGESLGQSSR	Phospho (ST)	14S:Phospho[96.89%]	NA	0.925223	750.328	37	AT1G75100	| Symbols: JAC1 | J-domain protein required for chloroplast accumulation response 1 | chr1:28191108-28193769 REVERSE LENGTH=651	1560	GASVGAGGESLGQSSR	[14] Phospho (S)|	1	0.0652407	750.327	28
AT1G34220 AT1G34220	Symbols: | Regulator of Vps4 activity in the MVB pathway protein | chr1:12463102-12465911 REVERSE LENGTH=649	911	KISDGDLQDVLMAAQAAADSAER	Oxidation (M)|Phospho (ST)	3S:Phospho|12M:Oxidation[100.00%]	NA	0.571784	824.714	45	AT1G34220	| Symbols: | Regulator of Vps4 activity in the MVB pathway protein | chr1:12463102-12465911 REVERSE LENGTH=649	37914	KISDGDLQDVLMAAQAAADSAER	[3] Phospho (S),[12] Oxidation (M)|	NA	0.982326	824.377	24
AT3G10530	Symbols: | Transducin/WD40 repeat-like superfamily protein | chr3:3286277-3288670 FORWARD LENGTH=536	912	VLPPVEQESDVELETK	Phospho (ST)	9S:Phospho[99.98%]	NA	0.301759	946.951	25	AT3G10530	| Symbols: | Transducin/WD40 repeat-like superfamily protein | chr3:3286277-3288670 FORWARD LENGTH=536	1023	VLPPVEQESDVELETK	[9] Phospho (S)|	NA	0.130717	946.45	24
AT2G20960	Symbols: pEARLI4 | Arabidopsis phospholipase-like protein (PEARLI 4) family | chr2:9007089-9009611 FORWARD LENGTH=748	913	NEESVLLFPELILSPQERPPSR	Phospho (ST)	14S:Phospho[51.26%]	NA	0.986641	877.77	37	NA	NA	NA	NA	NA	NA	NA	NA	NA
AT3G01310 AT3G01310	Symbols: | Phosphoglycerate mutase-like family protein | chr3:94343-101603 REVERSE LENGTH=1056	914	ESDSDAEDLEHAEK	Phospho (ST)	4S:Phospho[98.68%]	NA	0.284044	552.208	29	NA	NA	NA	NA	NA	NA	NA	NA	NA
AT1G20760	Symbols: | Calcium-binding EF hand family protein | chr1:7209515-7214773 FORWARD LENGTH=1019	915	SQDGDYFGSGDDFGGNTAR	Phospho (ST)	1S:Phospho[100.00%]	NA	0.432908	1023.88	25	NA	NA	NA	NA	NA	NA	NA	NA	NA
AT1G55860 AT1G55860 AT1G70320	Symbols: UPL1 | ubiquitin-protein ligase 1 | chr1:20879900-20895393 REVERSE LENGTH=3930	916	VSGSEHGFSLNEPLGISENK	Phospho (ST)	4S:Phospho[62.18%]	NA	0.0447404	728.001	25	NA	NA	NA	NA	NA	NA	NA	NA	NA
AT1G31870 AT1G31870	Symbols: | unknown protein; FUNCTIONS IN: molecular_function unknown; INVOLVED IN: biological_process unknown; LOCATED IN: cytosol, nucleus; EXPRESSED IN: 25 plant structures; EXPRESSED DURING: 15 growth stages; CONTAINS InterPro DOMAIN/s: Protein	917	QVDPEEDENEDDSAEETPLVDEDIEVK	Phospho (ST)	13S:Phospho[96.66%]	NA	0.261955	1057.1	25	NA	NA	NA	NA	NA	NA	NA	NA	NA
AT1G12920	Symbols: ERF1-2 | eukaryotic release factor 1-2 | chr1:4396555-4397859 REVERSE LENGTH=434	918	TFDELSDTEVYEDSD	Phospho (ST)	14S:Phospho[99.83%]	NA	0.643266	923.336	33	NA	NA	NA	NA	NA	NA	NA	NA	NA
AT5G18230 AT5G18230	Symbols: | transcription regulator NOT2/NOT3/NOT5 family protein | chr5:6021610-6027031 REVERSE LENGTH=843	919	SISLPTHHQEK	Phospho (ST)	3S:Phospho[94.55%]	NA	0.0939245	452.882	25	NA	NA	NA	NA	NA	NA	NA	NA	NA
AT4G05410	Symbols: YAO | Transducin/WD40 repeat-like superfamily protein | chr4:2743229-2745521 REVERSE LENGTH=504	920	VSYDDDDIESVDSDAEENGFTGGDEDGR	2 Phospho (ST)	10S:Phospho|13S:Phospho[99.75%]	NA	0.0134395	1057.04	45	NA	NA	NA	NA	NA	NA	NA	NA	NA
AT2G30530	Symbols: | unknown protein; LOCATED IN: cellular_component unknown; EXPRESSED IN: 25 plant structures; EXPRESSED DURING: 15 growth stages; BEST Arabidopsis thaliana protein match is: unknown protein (TAIR:AT5G01970.1); Has 5513 Blast hits to 872 p	921	AFLDEDDPNQLPQSPK	Phospho (ST)	14S:Phospho[100.00%]	NA	0.21632	947.917	25	AT2G30530	| Symbols: | unknown protein; LOCATED IN: cellular_component unknown; EXPRESSED IN: 25 plant structures; EXPRESSED DURING: 15 growth stages; BEST Arabidopsis thaliana protein match is: unknown protein (TAIR:AT5G01970.1); Has 5513 Blast hits to 872	1804	AFLDEDDPNQLPQSPK	[14] Phospho (S)|	NA	0.218162	947.42	28
AT1G75100	Symbols: JAC1 | J-domain protein required for chloroplast accumulation response 1 | chr1:28191108-28193769 REVERSE LENGTH=651	922	SPGGDDVDIDFGDVFGGPPK	Phospho (ST)	1S:Phospho[100.00%]	NA	0.935083	1036.44	29	NA	NA	NA	NA	NA	NA	NA	NA	NA
AT1G76180 AT1G76180	Symbols: ERD14 | Dehydrin family protein | chr1:28587013-28587657 REVERSE LENGTH=185	923	VHISEPEPEVK	Phospho (ST)	4S:Phospho[100.00%]	NA	0.716312	672.315	25	NA	NA	NA	NA	NA	NA	NA	NA	NA
AT3G61690	Symbols: | nucleotidyltransferases | chr3:22828349-22833477 FORWARD LENGTH=1303	924	SSPELTETHGEALLQSR	Phospho (ST)	2S:Phospho[49.96%]	1	2.38942	645.967	25	NA	NA	NA	NA	NA	NA	NA	NA	NA
AT2G10950	Symbols: | BSD domain-containing protein | chr2:4315534-4317800 REVERSE LENGTH=336	925	DSEGDSSDWLPIGDSD	Phospho (ST)	15S:Phospho[100.00%]	1	1.17452	888.321	37	NA	NA	NA	NA	NA	NA	NA	NA	NA
AT3G55020	Symbols: | Ypt/Rab-GAP domain of gyp1p superfamily protein | chr3:20389278-20394713 REVERSE LENGTH=777	926	GASDIDSEDEFYDVER	Phospho (ST)	7S:Phospho[99.98%]	NA	0.136751	964.368	45	NA	NA	NA	NA	NA	NA	NA	NA	NA
AT4G27500	Symbols: PPI1 | proton pump interactor 1 | chr4:13743614-13745900 FORWARD LENGTH=612	927	TGGNTETETEEVPEASEEEIEAPVQEEKPQK	Phospho (ST)	16S:Phospho[100.00%]	1	1.83328	1166.18	25	NA	NA	NA	NA	NA	NA	NA	NA	NA
AT3G14120 AT3G14120 AT3G14120	Symbols: | FUNCTIONS IN: molecular_function unknown; INVOLVED IN: transport; LOCATED IN: nuclear pore; EXPRESSED IN: 23 plant structures; EXPRESSED DURING: 13 growth stages; CONTAINS InterPro DOMAIN/s: Nuclear pore protein 84/107 (InterPro:IPR0072	928	MSQLELQEELSSP	Oxidation (M)|Phospho (ST)	1M:Oxidation|12S:Phospho[98.58%]	NA	0.97136	793.836	37	NA	NA	NA	NA	NA	NA	NA	NA	NA
AT1G67230	Symbols: LINC1 | little nuclei1 | chr1:25151561-25156032 REVERSE LENGTH=1132	929	AQEVAADSLSNLDVDGQSR	Phospho (ST)	10S:Phospho[97.22%]	NA	0.281214	1028.45	25	AT1G67230	| Symbols: LINC1 | little nuclei1 | chr1:25151561-25156032 REVERSE LENGTH=1132	3076, 4436	AQEVAADSLSNLDVDGQSR	[10] Phospho (S)|	NA	0.207392	1027.95	28
AT5G53440	Symbols: | unknown protein; FUNCTIONS IN: molecular_function unknown; INVOLVED IN: biological_process unknown; LOCATED IN: cytosol; EXPRESSED IN: 25 plant structures; EXPRESSED DURING: 15 growth stages; Has 1807 Blast hits to 1807 proteins in 277	930	DLSEDENMEEAEEK	Oxidation (M)|Phospho (ST)	3S:Phospho|8M:Oxidation[100.00%]	1	1.00222	882.814	37	NA	NA	NA	NA	NA	NA	NA	NA	NA
AT3G26910 AT3G26910	Symbols: | hydroxyproline-rich glycoprotein family protein | chr3:9915338-9918511 REVERSE LENGTH=608	931	EGELSFDYR	Phospho (ST)	5S:Phospho[100.00%]	NA	0.192925	598.237	37	NA	NA	NA	NA	NA	NA	NA	NA	NA
AT3G45780 AT3G45780	Symbols: PHOT1, NPH1, JK224, RPT1 | phototropin 1 | chr3:16818557-16823960 FORWARD LENGTH=996	932	SSLSFMGIK	Oxidation (M)|Phospho (ST)	1S:Phospho|6M:Oxidation[57.51%]	NA	0.971056	533.237	37	NA	NA	NA	NA	NA	NA	NA	NA	NA
AT3G13530	Symbols: MAPKKK7, MAP3KE1 | mitogen-activated protein kinase kinase kinase 7 | chr3:4411934-4419320 REVERSE LENGTH=1368	933	HYSGQLDYVK	Phospho (ST)	3S:Phospho[99.73%]	NA	0.802835	645.281	25	NA	NA	NA	NA	NA	NA	NA	NA	NA
AT5G38470 AT5G38470	Symbols: RAD23D | Rad23 UV excision repair protein family | chr5:15404720-15407500 FORWARD LENGTH=378	934	TLSGSNFEIEVKPADK	Phospho (ST)	3S:Phospho[76.85%]	NA	0.892003	605.958	25	NA	NA	NA	NA	NA	NA	NA	NA	NA
AT1G73350 AT1G73350 AT1G73350	Symbols: | unknown protein; FUNCTIONS IN: molecular_function unknown; INVOLVED IN: biological_process unknown; LOCATED IN: nucleus; EXPRESSED IN: 25 plant structures; EXPRESSED DURING: 15 growth stages; Has 46 Blast hits to 46 proteins in 19 speci	935	GLLGLAYDSSDEED	2 Phospho (ST)	9S:Phospho|10S:Phospho[96.70%]	NA	0.182748	822.291	33	NA	NA	NA	NA	NA	NA	NA	NA	NA
AT5G64010	Symbols: | unknown protein; FUNCTIONS IN: molecular_function unknown; INVOLVED IN: biological_process unknown; LOCATED IN: cellular_component unknown; EXPRESSED IN: 23 plant structures; EXPRESSED DURING: 13 growth stages; Has 34 Blast hits to 34 p	936	RGALLQDSEEEDG	Phospho (ST)	8S:Phospho[100.00%]	NA	0.283272	749.808	25	NA	NA	NA	NA	NA	NA	NA	NA	NA
AT3G23310	Symbols: | AGC (cAMP-dependent, cGMP-dependent and protein kinase C) kinase family protein | chr3:8339799-8343355 FORWARD LENGTH=568	938	DFVVAHNLSGALQSDGRPVAPR	Phospho (ST)	9S:Phospho[98.55%]	NA	0.105261	796.394	29	NA	NA	NA	NA	NA	NA	NA	NA	NA
AT4G37090 AT4G37090	Symbols: | unknown protein; FUNCTIONS IN: molecular_function unknown; INVOLVED IN: biological_process unknown; LOCATED IN: cellular_component unknown; EXPRESSED IN: 23 plant structures; EXPRESSED DURING: 13 growth stages; Has 30201 Blast hits to 1	939	AESDSEEEEIIDELPRK	2 Phospho (ST)	3S:Phospho|5S:Phospho[100.00%]	NA	0.0513043	717.293	29	NA	NA	NA	NA	NA	NA	NA	NA	NA
AT1G52380	Symbols: | NUP50 (Nucleoporin 50 kDa) protein | chr1:19509979-19511301 FORWARD LENGTH=440	940	DNPGLDDDDDSAELESGTFK	Phospho (ST)	11S:Phospho[100.00%]	NA	0.140463	1110.93	25	NA	NA	NA	NA	NA	NA	NA	NA	NA
AT1G27595	Symbols: | CONTAINS InterPro DOMAIN/s: Symplekin tight junction protein C-terminal (InterPro:IPR022075); BEST Arabidopsis thaliana protein match is: HEAT repeat-containing protein (TAIR:AT5G01400.1); Has 593 Blast hits to 297 proteins in 111 speci	941	EISSLDVPLSPCRDDEGIR	Phospho (ST)	10S:Phospho[97.19%]	NA	0.534251	747.009	45	NA	NA	NA	NA	NA	NA	NA	NA	NA
AT5G04430 AT5G04430	Symbols: BTR1, BTR1S | binding to TOMV RNA 1L (long form) | chr5:1250602-1253523 REVERSE LENGTH=313	942	SPEPHDSSEADSAEKPTHIR	Phospho (ST)	1S:Phospho[99.96%]	NA	0.14656	568.499	25	NA	NA	NA	NA	NA	NA	NA	NA	NA
AT3G10430	Symbols: | F-box and associated interaction domains-containing protein | chr3:3242750-3243862 REVERSE LENGTH=370	943	NRNIIAWCEQLVGKYDDHTSIILYEIGEGGVTK	Phospho (ST)	19T:Phospho[78.95%]	NA	0.828234	969.221	41	NA	NA	NA	NA	NA	NA	NA	NA	NA
AT1G24764	Symbols: ATMAP70-2, MAP70-2 | microtubule-associated proteins 70-2 | chr1:8760001-8763256 REVERSE LENGTH=634	944	HSLSINSTSVLK	Phospho (ST)	4S:Phospho[96.04%]	NA	0.0864078	683.342	37	NA	NA	NA	NA	NA	NA	NA	NA	NA
AT1G31440	Symbols: | SH3 domain-containing protein | chr1:11256150-11258479 REVERSE LENGTH=439	945	SLPLHIEDSASLPQQEPNSNSSGEIK	2 Phospho (ST)	19S:Phospho|22S:Phospho[45.80%]	NA	0.169865	980.101	37	NA	NA	NA	NA	NA	NA	NA	NA	NA
AT1G20760	Symbols: | Calcium-binding EF hand family protein | chr1:7209515-7214773 FORWARD LENGTH=1019	946	SQFAFDDSVPSTPLSR	2 Phospho (ST)	8S:Phospho|12T:Phospho[56.60%]	NA	0.175869	957.89	41	NA	NA	NA	NA	NA	NA	NA	NA	NA
AT5G42950	Symbols: | GYF domain-containing protein | chr5:17224436-17231044 FORWARD LENGTH=1714	947	QGDFPHLTSQNSWGTK	Phospho (ST)	12S:Phospho[67.54%]	1	1.06231	628.61	25	NA	NA	NA	NA	NA	NA	NA	NA	NA
AT4G25770 AT4G25770	Symbols: | alpha/beta-Hydrolases superfamily protein | chr4:13117821-13119982 REVERSE LENGTH=418	948	LYEQPGEVDSLDSPSK	Phospho (ST)	13S:Phospho[92.57%]	NA	0.132971	922.904	29	NA	NA	NA	NA	NA	NA	NA	NA	NA
AT5G20280	Symbols: ATSPS1F, SPS1F | sucrose phosphate synthase 1F | chr5:6844994-6849997 REVERSE LENGTH=1043	949	INSAESMELWASQQK	2 Phospho (ST)	3S:Phospho|6S:Phospho[100.00%]	1	2.11199	941.878	25	AT5G20280	| Symbols: ATSPS1F, SPS1F | sucrose phosphate synthase 1F | chr5:6844994-6849997 REVERSE LENGTH=1043	18773	INSAESMELWASQQK	[3] Phospho (S),[6] Phospho (S)|	NA	0.37061	941.379	28
AT5G53420 AT5G53420	Symbols: | CCT motif family protein | chr5:21673683-21675469 FORWARD LENGTH=264	951	LGAGLVQSPLDR	Phospho (ST)	8S:Phospho[100.00%]	NA	0.258942	653.331	45	AT5G53420	| Symbols: | CCT motif family protein | chr5:21673683-21675469 FORWARD LENGTH=264	1950	LGAGLVQSPLDR	[8] Phospho (S)|	NA	0.154413	653.332	28
AT2G19460	Symbols: | Protein of unknown function (DUF3511) | chr2:8431581-8431931 FORWARD LENGTH=116	952	SYSTSYTDYPTR	Phospho (ST)	3S:Phospho[95.02%]	NA	0.263933	760.799	25	NA	NA	NA	NA	NA	NA	NA	NA	NA
AT2G34357	Symbols: | ARM repeat superfamily protein | chr2:14499236-14505555 FORWARD LENGTH=1280	953	IFSDVYADSEDSDGDDMDAESHGR	Oxidation (M)|2 Phospho (ST)	9S:Phospho|12S:Phospho|17M:Oxidation[98.01%]	NA	0.432813	937.321	41	NA	NA	NA	NA	NA	NA	NA	NA	NA
AT5G04420 AT5G04420 AT5G04420	Symbols: | Galactose oxidase/kelch repeat superfamily protein | chr5:1246867-1249455 REVERSE LENGTH=514	954	TESSSADNIQEDDGSSLR	Phospho (ST)	5S:Phospho[36.31%]	1	1.2755	996.398	45	NA	NA	NA	NA	NA	NA	NA	NA	NA
AT1G80680	Symbols: SAR3, MOS3, PRE, NUP96 | SUPPRESSOR OF AUXIN RESISTANCE 3 | chr1:30324219-30328489 FORWARD LENGTH=1046	955	LMYAASDNEEDVMQDVK	2 Oxidation (M)|Phospho (ST)	2M:Oxidation|6S:Phospho|13M:Oxidation[100.00%]	NA	0.490028	1035.91	41	NA	NA	NA	NA	NA	NA	NA	NA	NA
AT1G06210	Symbols: | ENTH/VHS/GAT family protein | chr1:1897567-1898986 FORWARD LENGTH=383	956	IELGLSSDEDEK	Phospho (ST)	7S:Phospho[95.96%]	NA	0.0211573	707.803	37	NA	NA	NA	NA	NA	NA	NA	NA	NA
AT1G67580 AT1G67580	Symbols: | Protein kinase superfamily protein | chr1:25327727-25330965 REVERSE LENGTH=752	957	NTSQTPEVGELVR	Phospho (ST)	5T:Phospho[99.69%]	NA	0.711875	755.35	29	AT1G67580	| Symbols: | Protein kinase superfamily protein | chr1:25327727-25330965 REVERSE LENGTH=752	2583	NTSQTPEVGELVR	[5] Phospho (T)|	NA	0.306879	755.355	12
AT4G36500	Symbols: | unknown protein; FUNCTIONS IN: molecular_function unknown; INVOLVED IN: biological_process unknown; LOCATED IN: mitochondrion; EXPRESSED IN: 22 plant structures; EXPRESSED DURING: 13 growth stages; BEST Arabidopsis thaliana protein matc	958	STSVPYYAPSIK	2 Phospho (ST)	3S:Phospho|10S:Phospho[31.89%]	1	2.15038	736.809	33	NA	NA	NA	NA	NA	NA	NA	NA	NA
AT5G47430 AT5G47430 AT5G47430	Symbols: | DWNN domain, a CCHC-type zinc finger | chr5:19235819-19240596 REVERSE LENGTH=892	960	SPPVVVSDVSEDK	Phospho (ST)	1S:Phospho[100.00%]	NA	0.398871	719.327	37	NA	NA	NA	NA	NA	NA	NA	NA	NA
AT2G17650	Symbols: | AMP-dependent synthetase and ligase family protein | chr2:7671041-7672936 FORWARD LENGTH=603	961	LVLISQSNDDDDSDEDSSSTFASK	Phospho (ST)	13S:Phospho[52.32%]	NA	0.984022	886.032	37	NA	NA	NA	NA	NA	NA	NA	NA	NA
AT1G06810	Symbols: | unknown protein; BEST Arabidopsis thaliana protein match is: unknown protein (TAIR:AT1G05400.2); Has 30201 Blast hits to 17322 proteins in 780 species: Archae - 12; Bacteria - 1396; Metazoa - 17338; Fungi - 3422; Plants - 5037; Viruses	962	KLGYNGPVTITAVGSLAK	Phospho (Y)	4Y:Phospho[94.59%]	NA	0.297085	468.253	25	NA	NA	NA	NA	NA	NA	NA	NA	NA
AT1G01740 AT1G01740 AT1G63500 AT3G54030 AT4G00710 AT5G41260 AT5G59010 AT5G59010	Symbols: | Protein kinase protein with tetratricopeptide repeat domain | chr1:272111-274239 REVERSE LENGTH=483	964	SYSTNLAFTPPEYLR	Phospho (ST)	3S:Phospho[46.57%]	NA	0.550151	920.422	25	NA	NA	NA	NA	NA	NA	NA	NA	NA
AT1G01140 AT1G01140 AT1G01140	Symbols: CIPK9, SnRK3.12, PKS6 | CBL-interacting protein kinase 9 | chr1:64398-67512 REVERSE LENGTH=447	965	EDGLLHTACGTPNYVAPEVLSDK	Phospho (ST)	7T:Phospho[94.52%]	NA	0.431885	856.389	29	NA	NA	NA	NA	NA	NA	NA	NA	NA
AT5G66540	Symbols: | FUNCTIONS IN: molecular_function unknown; INVOLVED IN: rRNA processing; LOCATED IN: cytosol, nucleolus, nucleus; EXPRESSED IN: 22 plant structures; EXPRESSED DURING: 12 growth stages; CONTAINS InterPro DOMAIN/s: U3 small nucleolar ribon	966	VSHEDDIDEMDMDGFDSDDVDDEDK	2 Oxidation (M)|Phospho (ST)	10M:Oxidation|12M:Oxidation|17S:Phospho[100.00%]	NA	0.430634	1001.01	37	NA	NA	NA	NA	NA	NA	NA	NA	NA
AT3G17650	Symbols: YSL5, PDE321 | YELLOW STRIPE like 5 | chr3:6034307-6037087 FORWARD LENGTH=714	967	TSFTLEEDPHASPLSPK	2 Phospho (ST)	12S:Phospho|15S:Phospho[99.91%]	1	2.26384	672.952	25	NA	NA	NA	NA	NA	NA	NA	NA	NA
AT4G01150 AT4G01150	Symbols: | unknown protein; FUNCTIONS IN: molecular_function unknown; INVOLVED IN: biological_process unknown; LOCATED IN: thylakoid, chloroplast thylakoid membrane, chloroplast, plastoglobule, chloroplast envelope; EXPRESSED IN: 23 plant structur	968	ASSEETSSIDTNELITDLK	Phospho (ST)	3S:Phospho[49.62%]	1	2.1885	1067.48	37	NA	NA	NA	NA	NA	NA	NA	NA	NA
AT5G04430 AT5G04430	Symbols: BTR1, BTR1S | binding to TOMV RNA 1L (long form) | chr5:1250602-1253523 REVERSE LENGTH=313	969	RSPEPHDSSEADSAEKPTHIR	2 Phospho (ST)	2S:Phospho|9S:Phospho[60.35%]	NA	0.213498	627.516	25	NA	NA	NA	NA	NA	NA	NA	NA	NA
AT5G49830 AT5G49830 AT5G49830	Symbols: EXO84B | exocyst complex component 84B | chr5:20250803-20254766 REVERSE LENGTH=752	970	GNNGDVHSPTASVSAQSVSSAR	Phospho (ST)	10T:Phospho[48.68%]	1	1.45435	736.994	37	NA	NA	NA	NA	NA	NA	NA	NA	NA
AT2G44440	Symbols: | Emsy N Terminus (ENT) domain-containing protein | chr2:18336621-18338950 REVERSE LENGTH=429	971	LGDISDGENEGAFR	Phospho (ST)	5S:Phospho[100.00%]	NA	0.721093	780.322	37	NA	NA	NA	NA	NA	NA	NA	NA	NA
AT5G59210 AT5G59210	Symbols: | myosin heavy chain-related | chr5:23890802-23893619 REVERSE LENGTH=434	972	ASSGPDLSEIPNPADFPVIR	Phospho (ST)	8S:Phospho[46.92%]	NA	0.391982	721.677	25	NA	NA	NA	NA	NA	NA	NA	NA	NA
AT5G19390 AT5G19390 AT5G19390 AT5G19390	Symbols: | Rho GTPase activation protein (RhoGAP) with PH domain | chr5:6531906-6538206 FORWARD LENGTH=870	973	GFVADDSDIESPRDTNGPR	2 Phospho (ST)	7S:Phospho|15T:Phospho[49.94%]	NA	0.303154	736.96	25	NA	NA	NA	NA	NA	NA	NA	NA	NA
AT3G54540	Symbols: ATGCN4, GCN4 | general control non-repressible 4 | chr3:20190393-20192564 FORWARD LENGTH=723	975	STSYTDGIDLPPSDEEDDGESDEEER	2 Phospho (ST)	13S:Phospho|21S:Phospho[100.00%]	NA	0.153265	1016.7	37	NA	NA	NA	NA	NA	NA	NA	NA	NA
AT3G48430	Symbols: REF6 | relative of early flowering 6 | chr3:17935609-17940456 FORWARD LENGTH=1360	976	EFESDDEVSDRSLGEEYTVR	3 Phospho (ST)	4S:Phospho|9S:Phospho|12S:Phospho[100.00%]	1	2.04376	868.315	25	NA	NA	NA	NA	NA	NA	NA	NA	NA
AT4G28080	Symbols: | Tetratricopeptide repeat (TPR)-like superfamily protein | chr4:13948993-13957840 REVERSE LENGTH=1819	977	DDEILSPAHLTGESSSDK	2 Phospho (ST)	14S:Phospho|16S:Phospho[33.11%]	NA	0.20106	687.942	33	NA	NA	NA	NA	NA	NA	NA	NA	NA
AT3G08710 AT3G08710	Symbols: ATH9, TRX H9, TH9 | thioredoxin H-type 9 | chr3:2645590-2646304 FORWARD LENGTH=140	978	VTSIIDSVPESPQRP	Phospho (ST)	11S:Phospho[100.00%]	NA	0.2834	852.913	25	NA	NA	NA	NA	NA	NA	NA	NA	NA
AT2G03150	Symbols: emb1579 | ATP/GTP-binding protein family | chr2:952313-959004 FORWARD LENGTH=1340	979	FASGSYLSPSSHGYGQK	Phospho (ST)	8S:Phospho[96.67%]	NA	0.302476	618.602	37	NA	NA	NA	NA	NA	NA	NA	NA	NA
AT4G38550	Symbols: | Arabidopsis phospholipase-like protein (PEARLI 4) family | chr4:18025886-18028546 FORWARD LENGTH=612	980	EQIEDFYEQDDDVTPR	Phospho (ST)	14T:Phospho[100.00%]	NA	0.34458	1040.42	33	AT4G38550	| Symbols: | Arabidopsis phospholipase-like protein (PEARLI 4) family | chr4:18025886-18028546 FORWARD LENGTH=612	5998	EQIEDFYEQDDDVTPR	[14] Phospho (T)|	NA	0.493816	1039.92	20
AT4G01290 AT4G01290	Symbols: | unknown protein; FUNCTIONS IN: molecular_function unknown; INVOLVED IN: biological_process unknown; LOCATED IN: cellular_component unknown; EXPRESSED IN: 24 plant structures; EXPRESSED DURING: 15 growth stages; Has 1744 Blast hits to 13	981	QGSVGHELDLGFGYR	Phospho (ST)	3S:Phospho[100.00%]	NA	0.800553	572.257	29	NA	NA	NA	NA	NA	NA	NA	NA	NA
AT3G10380	Symbols: SEC8, ATSEC8 | subunit of exocyst complex 8 | chr3:3219922-3228356 REVERSE LENGTH=1053	982	TRTLKGDSQFGVR	Phospho (ST)	3T:Phospho[83.34%]	NA	0.00901208	515.591	29	NA	NA	NA	NA	NA	NA	NA	NA	NA
AT1G68070	Symbols: | Zinc finger, C3HC4 type (RING finger) family protein | chr1:25515412-25516767 REVERSE LENGTH=343	983	SRPGDLEAAQATNQDSEDEDNDER	Phospho (ST)	16S:Phospho[99.93%]	1	1.62411	915.03	25	NA	NA	NA	NA	NA	NA	NA	NA	NA
AT1G24764 AT1G68060	Symbols: ATMAP70-1, MAP70-1 | microtubule-associated proteins 70-1 | chr1:25511392-25514226 REVERSE LENGTH=622	984	GPGNYSFNK	Phospho (ST)	6S:Phospho[98.81%]	NA	0.00118368	532.216	33	NA	NA	NA	NA	NA	NA	NA	NA	NA
AT2G41740	Symbols: VLN2, ATVLN2 | villin 2 | chr2:17410962-17416878 REVERSE LENGTH=976	985	STSSNPADDIPLTEAKDEEEASEVAGLEAK	Phospho (ST)	4S:Phospho[70.94%]	NA	0.0970584	1062.14	41	AT2G41740	| Symbols: VLN2, ATVLN2 | villin 2 | chr2:17410962-17416878 REVERSE LENGTH=976	4390, 2899	STSSNPADDIPLTEAKDEEEASEVAGLEAK	[4] Phospho (S)|	NA	0.335538	1061.81	32
AT4G37930	Symbols: SHM1, STM, SHMT1 | serine transhydroxymethyltransferase 1 | chr4:17831891-17834742 REVERSE LENGTH=517	986	STSCYMSSLPSEAVDEK	Phospho (ST)	3S:Phospho[33.01%]	1	1.27087	986.391	45	NA	NA	NA	NA	NA	NA	NA	NA	NA
AT2G43680 AT2G43680 AT2G43680	Symbols: IQD14 | IQ-domain 14 | chr2:18109302-18111587 FORWARD LENGTH=669	987	GPGSPGGVVLEK	Phospho (ST)	4S:Phospho[100.00%]	NA	0.0134007	588.786	25	NA	NA	NA	NA	NA	NA	NA	NA	NA
AT5G47480	Symbols: | RGPR-related | chr5:19257420-19263132 FORWARD LENGTH=1350	988	SGSGTSLNGDLPQSVSR	2 Phospho (ST)	5T:Phospho|6S:Phospho[46.46%]	NA	0.490902	911.875	45	NA	NA	NA	NA	NA	NA	NA	NA	NA
AT4G33530	Symbols: KUP5 | K+ uptake permease 5 | chr4:16126503-16130353 REVERSE LENGTH=855	989	KASIDFGAGPSSALDVEQSLEK	Phospho (ST)	3S:Phospho[99.89%]	1	1.03284	777.37	45	NA	NA	NA	NA	NA	NA	NA	NA	NA
AT1G14580 AT1G14580	Symbols: | C2H2-like zinc finger protein | chr1:4990070-4992442 FORWARD LENGTH=467	990	NQPGNPNPDAEVIALSPK	Phospho (ST)	16S:Phospho[100.00%]	1	1.40681	971.461	29	AT1G14580	| Symbols: | C2H2-like zinc finger protein | chr1:4990070-4992442 FORWARD LENGTH=467	1389, 7018	NQPGNPNPDAEVIALSPK	[16] Phospho (S)|	NA	0.267956	970.959	32
AT3G15970	Symbols: | NUP50 (Nucleoporin 50 kDa) protein | chr3:5408982-5410379 REVERSE LENGTH=465	991	DSKPSVAEAAAPLKTPENSPSAEDA	2 Phospho (ST)	15T:Phospho|19S:Phospho[98.09%]	NA	0.033937	881.714	37	AT3G15970	| Symbols: | NUP50 (Nucleoporin 50 kDa) protein | chr3:5408982-5410379 REVERSE LENGTH=465	4469	DSKPSVAEAAAPLKTPENSPSAEDA	[15] Phospho (T),[19] Phospho (S)|	NA	0.726538	881.38	28
AT1G21630 AT1G21630	Symbols: | Calcium-binding EF hand family protein | chr1:7581457-7587796 FORWARD LENGTH=1218	992	TDSMRSTSEPDPFASR	Oxidation (M)|2 Phospho (ST)	4M:Oxidation|6S:Phospho|7T:Phospho[17.26%]	1	1.57432	654.245	41	NA	NA	NA	NA	NA	NA	NA	NA	NA
AT1G64110 AT1G64110	Symbols: | P-loop containing nucleoside triphosphate hydrolases superfamily protein | chr1:23796887-23801240 REVERSE LENGTH=824	993	NSSAAANISNLASSSNQVSAPLK	Phospho (ST)	3S:Phospho[48.37%]	1	1.96378	771.369	37	NA	NA	NA	NA	NA	NA	NA	NA	NA
AT1G05805	Symbols: | basic helix-loop-helix (bHLH) DNA-binding superfamily protein | chr1:1744843-1747427 FORWARD LENGTH=362	994	QRSSPADFFTYLASDK	Phospho (ST)	4S:Phospho[49.96%]	NA	0.776045	638.621	37	NA	NA	NA	NA	NA	NA	NA	NA	NA
AT5G53540	Symbols: | P-loop containing nucleoside triphosphate hydrolases superfamily protein | chr5:21749561-21751099 REVERSE LENGTH=403	996	NIQPDSQDSYQQHPSEGDSE	Phospho (ST)	19S:Phospho[97.23%]	NA	0.526581	781.301	25	NA	NA	NA	NA	NA	NA	NA	NA	NA
AT3G52880 AT3G52880	Symbols: ATMDAR1, MDAR1 | monodehydroascorbate reductase 1 | chr3:19601477-19604366 REVERSE LENGTH=434	997	ARPSAESLDELVK	Phospho (ST)	4S:Phospho[96.80%]	NA	0.858942	498.911	33	AT3G52880	| Symbols: ATMDAR1, MDAR1 | monodehydroascorbate reductase 1 | chr3:19601477-19604366 REVERSE LENGTH=466	4971	ARPSAESLDELVK	[4] Phospho (S)|	NA	0.75661	747.863	24
AT1G80130	Symbols: | Tetratricopeptide repeat (TPR)-like superfamily protein | chr1:30141250-30142478 REVERSE LENGTH=305	998	STSLSLFSSK	Phospho (ST)	3S:Phospho[93.00%]	1	1.21526	568.765	45	NA	NA	NA	NA	NA	NA	NA	NA	NA
AT5G53330	Symbols: | Ubiquitin-associated/translation elongation factor EF1B protein | chr5:21639236-21640716 FORWARD LENGTH=221	999	NSSFQHNTSPSSGIGIR	Phospho (ST)	3S:Phospho[62.17%]	NA	0.339831	623.949	37	AT5G53330	| Symbols: | Ubiquitin-associated/translation elongation factor EF1B protein | chr5:21639236-21640716 FORWARD LENGTH=221	7027	NSSFQHNTSPSSGIGIR	[3] Phospho (S)|	NA	0.646144	934.923	32
AT3G48710	Symbols: | DEK domain-containing chromatin associated protein | chr3:18041024-18043995 FORWARD LENGTH=462	1000	DIITDAINEMSDDDDEKEEDTEDEGEK	Oxidation (M)|2 Phospho (ST)	10M:Oxidation|11S:Phospho|21T:Phospho[100.00%]	NA	0.641893	1093.06	37	NA	NA	NA	NA	NA	NA	NA	NA	NA
AT1G20970	Symbols: | FUNCTIONS IN: molecular_function unknown; INVOLVED IN: biological_process unknown; LOCATED IN: plasma membrane, vacuole; EXPRESSED IN: guard cell, cultured cell; BEST Arabidopsis thaliana protein match is: proton pump interactor 1 (TAIR	1001	NNVEEPEVEIESDSETDVEGHQGDK	Phospho (ST)	12S:Phospho[63.70%]	1	2.21323	956.058	25	NA	NA	NA	NA	NA	NA	NA	NA	NA
AT1G15400 AT1G15400 AT1G15400	Symbols: | unknown protein; FUNCTIONS IN: molecular_function unknown; INVOLVED IN: biological_process unknown; LOCATED IN: plasma membrane; EXPRESSED IN: 23 plant structures; EXPRESSED DURING: 13 growth stages; BEST Arabidopsis thaliana protein ma	1002	TTGRVSPAVDPPSPR	2 Phospho (ST)	6S:Phospho|13S:Phospho[82.42%]	NA	0.359774	566.253	25	AT1G15400	| Symbols: | unknown protein; FUNCTIONS IN: molecular_function unknown; INVOLVED IN: biological_process unknown; LOCATED IN: plasma membrane; EXPRESSED IN: 23 plant structures; EXPRESSED DURING: 13 growth stages; BEST Arabidopsis thaliana protein m	2284, 1543, 1543	TTGRVSPAVDPPSPR	[6] Phospho (S),[13] Phospho (S)|	NA	0.46598	848.876	32
AT5G43310 AT5G43310 AT5G43310 AT5G43310	Symbols: | COP1-interacting protein-related | chr5:17379735-17385387 REVERSE LENGTH=1237	1003	LETLSDLVTETPK	2 Phospho (ST)	3T:Phospho|11T:Phospho[95.81%]	NA	0.724091	803.356	37	AT5G43310	| Symbols: | COP1-interacting protein-related | chr5:17379735-17385387 REVERSE LENGTH=1237	8918	LETLSDLVTETPK	[3] Phospho (T),[11] Phospho (T)|	NA	0.17768	803.358	24
AT1G08420 AT1G08420	Symbols: BSL2 | BRI1 suppressor 1 (BSU1)-like 2 | chr1:2649959-2656564 FORWARD LENGTH=1018	1004	LIHPLPPALSSPETSPER	Phospho (ST)	11S:Phospho[72.60%]	NA	0.0214966	674.676	25	AT1G08420	| Symbols: BSL2 | BRI1 suppressor 1 (BSU1)-like 2 | chr1:2649959-2656564 FORWARD LENGTH=1018	9880, 3994	LIHPLPPALSSPETSPER	[11] Phospho (S)|	NA	0.332729	1011.01	28
AT5G56980	Symbols: | unknown protein; FUNCTIONS IN: molecular_function unknown; INVOLVED IN: biological_process unknown; LOCATED IN: endomembrane system; EXPRESSED IN: 18 plant structures; EXPRESSED DURING: 12 growth stages; BEST Arabidopsis thaliana protei	1005	SINMSYFK	Phospho (ST)	1S:Phospho[100.00%]	1	1.28251	535.225	29	NA	NA	NA	NA	NA	NA	NA	NA	NA
AT2G20960	Symbols: pEARLI4 | Arabidopsis phospholipase-like protein (PEARLI 4) family | chr2:9007089-9009611 FORWARD LENGTH=748	1006	SKTPEPQPTYFEPSSR	Phospho (ST)	3T:Phospho[65.36%]	NA	0.29008	644.625	25	NA	NA	NA	NA	NA	NA	NA	NA	NA
AT5G55040 AT5G55040	Symbols: | DNA-binding bromodomain-containing protein | chr5:22327727-22331703 REVERSE LENGTH=916	1007	DYDVEEEEEEEEGHADSEEEDDK	Phospho (ST)	17S:Phospho[100.00%]	NA	0.467083	946.326	29	NA	NA	NA	NA	NA	NA	NA	NA	NA
AT1G65800	Symbols: ARK2, RK2 | receptor kinase 2 | chr1:24473166-24476523 FORWARD LENGTH=847	1008	MRLPDTTETSVDKGIGLK	Oxidation (M)|2 Phospho (ST)	1M:Oxidation|7T:Phospho|10S:Phospho[37.49%]	NA	0.00419869	713.329	37	NA	NA	NA	NA	NA	NA	NA	NA	NA
AT3G09560 AT3G09560 AT3G09560	Symbols: ATPAH1, PAH1 | Lipin family protein | chr3:2934953-2938673 REVERSE LENGTH=904	1009	FYDFQDDPPSPTSEYGSAR	Phospho (ST)	10S:Phospho[97.69%]	NA	0.0283684	1130.45	45	AT3G09560	| Symbols: | Lipin family protein | chr3:2934953-2938673 REVERSE LENGTH=904	5141, 11446	FYDFQDDPPSPTSEYGSAR	[10] Phospho (S)|	NA	0.215634	1129.95	24
AT4G18010 AT4G18010	Symbols: IP5PII, AT5PTASE2, 5PTASE2 | myo-inositol polyphosphate 5-phosphatase 2 | chr4:9991194-9994099 REVERSE LENGTH=646	1010	VFSSNATLGFK	Phospho (ST)	3S:Phospho[96.22%]	1	2.31694	625.794	25	NA	NA	NA	NA	NA	NA	NA	NA	NA
AT4G08180 AT4G08180 AT4G08180	Symbols: ORP1C | OSBP(oxysterol binding protein)-related protein 1C | chr4:5169727-5173360 FORWARD LENGTH=814	1011	DFLSSSSFK	Phospho (ST)	5S:Phospho[71.81%]	NA	0.615941	549.231	37	NA	NA	NA	NA	NA	NA	NA	NA	NA
AT4G29440 AT4G29440	Symbols: | Regulator of Vps4 activity in the MVB pathway protein | chr4:14473942-14477721 REVERSE LENGTH=1090	1012	TTPASASASYFHTMSSDDEDEK	Oxidation (M)|Phospho (ST)|Phospho (Y)	10Y:Phospho|14M:Oxidation|16S:Phospho[20.28%]	NA	0.239764	851.973	37	NA	NA	NA	NA	NA	NA	NA	NA	NA
AT3G50370	Symbols: | unknown protein; FUNCTIONS IN: molecular_function unknown; INVOLVED IN: biological_process unknown; LOCATED IN: cellular_component unknown; EXPRESSED IN: 26 plant structures; EXPRESSED DURING: 15 growth stages; Has 27734 Blast hits to 1	1013	NPLSPNSGQANLK	Phospho (ST)	4S:Phospho[93.49%]	NA	0.134763	710.336	29	NA	NA	NA	NA	NA	NA	NA	NA	NA
AT1G67230	Symbols: LINC1 | little nuclei1 | chr1:25151561-25156032 REVERSE LENGTH=1132	1014	AQEVAADSLSNLDVDGQSR	2 Phospho (ST)	8S:Phospho|10S:Phospho[100.00%]	NA	0.259013	1068.44	25	NA	NA	NA	NA	NA	NA	NA	NA	NA
AT4G18120 AT4G18120	Symbols: AML3, ML3 | MEI2-like 3 | chr4:10038878-10041950 FORWARD LENGTH=730	1015	SPIFGNLSPTK	2 Phospho (ST)	1S:Phospho|8S:Phospho[58.29%]	NA	0.362838	660.779	45	NA	NA	NA	NA	NA	NA	NA	NA	NA
AT5G64813	Symbols: LIP1 | Ras-related small GTP-binding family protein | chr5:25910836-25912625 FORWARD LENGTH=342	1016	HITYGSPASSSSSIQGDSER	Phospho (ST)	3T:Phospho[61.64%]	NA	0.356102	716.308	25	NA	NA	NA	NA	NA	NA	NA	NA	NA
AT4G17140 AT4G17140	Symbols: | pleckstrin homology (PH) domain-containing protein | chr4:9613617-9636618 REVERSE LENGTH=4218	1017	ASGSAPIAGLSDTSSDSEESETEQK	Phospho (ST)	17S:Phospho[59.08%]	NA	0.852815	855.357	25	NA	NA	NA	NA	NA	NA	NA	NA	NA
AT1G67580 AT1G67580	Symbols: | Protein kinase superfamily protein | chr1:25327727-25330965 REVERSE LENGTH=752	1018	WAAGNSSPTDEVEIVEEVGEK	Phospho (ST)	9T:Phospho[33.33%]	NA	0.358942	776.343	29	NA	NA	NA	NA	NA	NA	NA	NA	NA
AT5G12370 AT5G12370 AT5G12370	Symbols: SEC10 | exocyst complex component sec10 | chr5:4003002-4008445 REVERSE LENGTH=825	1019	SSSVNSVPLILDIEDFK	Phospho (ST)	6S:Phospho[25.00%]	1	1.82555	648.652	41	AT5G12370	| Symbols: SEC10 | exocyst complex component sec10 | chr5:4003002-4008445 REVERSE LENGTH=825	32719	SSSVNSVPLILDIEDFK	[6] Phospho (S)|	NA	0.629401	648.318	24
AT2G16485	Symbols: | nucleic acid binding;zinc ion binding;DNA binding | chr2:7137269-7145222 REVERSE LENGTH=1773	1020	NSQDTWSQGGSLPSPTPNQITTPTAK	Phospho (ST)	16T:Phospho[48.12%]	NA	0.184911	932.095	25	NA	NA	NA	NA	NA	NA	NA	NA	NA
AT5G02860	Symbols: | Pentatricopeptide repeat (PPR) superfamily protein | chr5:654102-656561 FORWARD LENGTH=819	1021	CGSFEQAMTVYRR	Phospho (ST)	3S:Phospho[100.00%]	NA	0.273359	562.238	29	NA	NA	NA	NA	NA	NA	NA	NA	NA
AT3G07330	Symbols: ATCSLC06, CSLC06, ATCSLC6, CSLC6 | Cellulose-synthase-like C6 | chr3:2336121-2338942 REVERSE LENGTH=682	1022	SSSDSGLTELSK	Phospho (ST)	3S:Phospho[88.68%]	NA	0.258129	645.776	29	AT3G07330	| Symbols: ATCSLC06, CSLC06, ATCSLC6, CSLC6 | Cellulose-synthase-like C6 | chr3:2336121-2338942 REVERSE LENGTH=682	2761	SSSDSGLTELSK	[3] Phospho (S)|	NA	0.634013	645.779	12
AT4G10730	Symbols: | Protein kinase superfamily protein | chr4:6609793-6614786 REVERSE LENGTH=711	1023	LQTHSGPLSSGVVLINSDSEK	Phospho (ST)	10S:Phospho[25.00%]	NA	0.444504	750.367	25	NA	NA	NA	NA	NA	NA	NA	NA	NA
AT3G59290	Symbols: | ENTH/VHS family protein | chr3:21912796-21917474 FORWARD LENGTH=1024	1024	KFSEQNIGAAPPSYEEAVSESR	Phospho (ST)	3S:Phospho[100.00%]	NA	0.239866	826.372	37	NA	NA	NA	NA	NA	NA	NA	NA	NA
AT4G31880 AT4G31880	Symbols: | LOCATED IN: cytosol, chloroplast; EXPRESSED IN: 24 plant structures; EXPRESSED DURING: 14 growth stages; BEST Arabidopsis thaliana protein match is: Tudor/PWWP/MBT superfamily protein (TAIR:AT1G15940.1); Has 137162 Blast hits to 70781 p	1025	AIDEESLHTSSGDNEKPAVSSGK	2 Phospho (ST)	9T:Phospho|10S:Phospho[41.69%]	NA	0.20057	840.351	25	NA	NA	NA	NA	NA	NA	NA	NA	NA
AT5G52580 AT5G52580	Symbols: | RabGAP/TBC domain-containing protein | chr5:21338052-21342848 FORWARD LENGTH=673	1026	TLSSLELPSSLPVASGQSVYPLDGGSSSENQR	Phospho (ST)	4S:Phospho[32.30%]	NA	0.235727	836.649	41	NA	NA	NA	NA	NA	NA	NA	NA	NA
AT2G15680	Symbols: | Calcium-binding EF-hand family protein | chr2:6831024-6831587 FORWARD LENGTH=187	1027	ISQTEYKVVLRALGQER	2 Phospho (ST)	2S:Phospho|4T:Phospho[100.00%]	NA	0.17953	538.518	29	NA	NA	NA	NA	NA	NA	NA	NA	NA
AT4G31420 AT4G31420	Symbols: | Zinc finger protein 622 | chr4:15245987-15247763 REVERSE LENGTH=404	1028	GSIDDDSEDEWVEVDSDEELAAEEASDSLSK	2 Phospho (ST)	7S:Phospho|26S:Phospho[42.36%]	NA	0.479153	1178.45	45	NA	NA	NA	NA	NA	NA	NA	NA	NA
AT3G07050	Symbols: | GTP-binding family protein | chr3:2229602-2232279 REVERSE LENGTH=582	1029	TQTEEEAEHESDDDESMGGEEEEEAGK	Oxidation (M)|2 Phospho (ST)	11S:Phospho|16S:Phospho|17M:Oxidation[79.55%]	NA	0.574444	1058.69	37	NA	NA	NA	NA	NA	NA	NA	NA	NA
AT2G17560 AT2G17560	Symbols: HMGB4, NFD4, NFD04 | high mobility group B4 | chr2:7642486-7643468 REVERSE LENGTH=138	1030	SKSEVDEAVSEEEAEDDD	2 Phospho (ST)	3S:Phospho|10S:Phospho[61.04%]	NA	0.566877	1072.36	37	NA	NA	NA	NA	NA	NA	NA	NA	NA
AT5G14050	Symbols: | Transducin/WD40 repeat-like superfamily protein | chr5:4533539-4535179 FORWARD LENGTH=546	1031	QIPDYEDDGDDDEELSDEENGQVVAIR	Phospho (Y)	5Y:Phospho[89.27%]	NA	0.64763	1049.42	25	NA	NA	NA	NA	NA	NA	NA	NA	NA
AT3G63260 AT3G63260	Symbols: ATMRK1 | Protein kinase superfamily protein | chr3:23373090-23374747 REVERSE LENGTH=391	1033	ADTLDFSK	Phospho (ST)	3T:Phospho[100.00%]	NA	0.298384	488.705	29	NA	NA	NA	NA	NA	NA	NA	NA	NA
AT3G01810 AT3G01810	Symbols: | FUNCTIONS IN: molecular_function unknown; INVOLVED IN: biological_process unknown; LOCATED IN: plasma membrane; EXPRESSED IN: 21 plant structures; EXPRESSED DURING: 13 growth stages; BEST Arabidopsis thaliana protein match is: nucleolar	1034	AYTSDDELDELSSPLAVVVLQQAGSK	Phospho (ST)	4S:Phospho[41.49%]	NA	0.385314	939.448	29	NA	NA	NA	NA	NA	NA	NA	NA	NA
AT2G45140	Symbols: PVA12 | plant VAP homolog 12 | chr2:18611029-18612971 FORWARD LENGTH=239	1035	VVYVAPPRPPSPVREGSEEGSSPR	3 Phospho (ST)	11S:Phospho|21S:Phospho|22S:Phospho[32.64%]	NA	0.644426	930.741	25	AT2G45140	| Symbols: PVA12 | plant VAP homolog 12 | chr2:18611029-18612971 FORWARD LENGTH=239	430	VVYVAPPRPPSPVREGSEEGSSPR	[11] Phospho (S),[21] Phospho (S),[22] Phospho (S)|	NA	0.41629	930.407	24
AT1G26110 AT1G26110	Symbols: DCP5 | decapping 5 | chr1:9024616-9027556 REVERSE LENGTH=611	1036	STTLDGDEDDDSPTVDEAELPK	Phospho (ST)	12S:Phospho[89.53%]	1	1.30508	810.663	25	NA	NA	NA	NA	NA	NA	NA	NA	NA
AT3G14100	Symbols: | RNA-binding (RRM/RBD/RNP motifs) family protein | chr3:4673027-4675950 FORWARD LENGTH=427	1037	SVVELTTGSSEDGK	2 Phospho (ST)	9S:Phospho|10S:Phospho[91.07%]	NA	0.134214	784.809	25	NA	NA	NA	NA	NA	NA	NA	NA	NA
AT2G43210 AT2G43210	Symbols: | Ubiquitin-like superfamily protein | chr2:17960942-17963560 FORWARD LENGTH=531	1038	GTSYSESNNNTDPNSGGYFAYVR	Phospho (ST)	5S:Phospho[34.47%]	1	1.0437	861.015	37	NA	NA	NA	NA	NA	NA	NA	NA	NA
AT1G26190	Symbols: | Phosphoribulokinase / Uridine kinase family | chr1:9057285-9060433 REVERSE LENGTH=674	1039	LSLDEDLVSSSSPK	Phospho (ST)	12S:Phospho[95.64%]	1	1.97069	778.858	25	NA	NA	NA	NA	NA	NA	NA	NA	NA
AT1G29400 AT1G29400	Symbols: AML5, ML5 | MEI2-like protein 5 | chr1:10290393-10293696 REVERSE LENGTH=800	1040	DGFSLIDDTAVSR	Phospho (ST)	4S:Phospho[100.00%]	1	1.79894	738.324	37	NA	NA	NA	NA	NA	NA	NA	NA	NA
AT3G53230	Symbols: | ATPase, AAA-type, CDC48 protein | chr3:19723416-19726489 FORWARD LENGTH=815	1041	RAESPEAMEEDEEEIAEIK	Oxidation (M)|Phospho (ST)	4S:Phospho|8M:Oxidation[100.00%]	1	2.3639	767.988	41	NA	NA	NA	NA	NA	NA	NA	NA	NA
AT3G48860	Symbols: | unknown protein; INVOLVED IN: biological_process unknown; LOCATED IN: plasma membrane; EXPRESSED IN: 22 plant structures; EXPRESSED DURING: 13 growth stages; BEST Arabidopsis thaliana protein match is: unknown protein (TAIR:AT5G23700.1)	1042	EIDQLPSPTSSNHDLDADS	3 Phospho (ST)	9T:Phospho|10S:Phospho|11S:Phospho[30.96%]	NA	0.332127	761.272	37	NA	NA	NA	NA	NA	NA	NA	NA	NA
AT2G27020	Symbols: PAG1 | 20S proteasome alpha subunit G1 | chr2:11528515-11530858 REVERSE LENGTH=249	1045	SEARSYESVYGDAVPVK	Phospho (ST)|Phospho (Y)	5S:Phospho|6Y:Phospho[65.00%]	NA	0.49269	404.373	33	NA	NA	NA	NA	NA	NA	NA	NA	NA
AT5G47430 AT5G47430 AT5G47430	Symbols: | DWNN domain, a CCHC-type zinc finger | chr5:19235819-19240596 REVERSE LENGTH=892	1046	EIEVADYESSDEDRHFK	2 Phospho (ST)	9S:Phospho|10S:Phospho[46.05%]	NA	0.108484	743.952	29	NA	NA	NA	NA	NA	NA	NA	NA	NA
AT5G04280	Symbols: | RNA-binding (RRM/RBD/RNP motifs) family protein with retrovirus zinc finger-like domain | chr5:1192461-1195413 FORWARD LENGTH=310	1047	IFVGGLSPEVTDR	Phospho (ST)	7S:Phospho[99.96%]	NA	0.0377352	735.355	41	NA	NA	NA	NA	NA	NA	NA	NA	NA
AT3G53180	Symbols: | glutamate-ammonia ligases;catalytics;glutamate-ammonia ligases | chr3:19707068-19711188 FORWARD LENGTH=852	1048	LNIDTDSSSPQNIISPK	Phospho (ST)	15S:Phospho[100.00%]	NA	0.0130321	955.451	33	NA	NA	NA	NA	NA	NA	NA	NA	NA
AT2G32910	Symbols: | DCD (Development and Cell Death) domain protein | chr2:13959685-13961989 FORWARD LENGTH=691	1049	NSPDPPDSAVTLDSYR	Phospho (ST)	2S:Phospho[100.00%]	NA	0.158513	907.886	25	AT2G32910	| Symbols: | DCD (Development and Cell Death) domain protein | chr2:13959685-13961989 FORWARD LENGTH=691	4241	NSPDPPDSAVTLDSYR	[2] Phospho (S)|	NA	0.552957	907.387	28
AT1G10290	Symbols: ADL6, DRP2A | dynamin-like protein 6 | chr1:3370774-3377120 FORWARD LENGTH=914	1050	ATSPQPDGPTAGGSLK	Phospho (ST)	3S:Phospho[51.71%]	NA	0.235837	782.355	25	AT1G10290	| Symbols: ADL6, DRP2A | dynamin-like protein 6 | chr1:3370774-3377120 FORWARD LENGTH=914	168	ATSPQPDGPTAGGSLK	[3] Phospho (S)|	1	0.0910752	782.356	32
AT1G29400 AT1G29400	Symbols: AML5, ML5 | MEI2-like protein 5 | chr1:10290393-10293696 REVERSE LENGTH=800	1051	SPVFGLSPTR	Phospho (ST)	7S:Phospho[93.00%]	NA	0.819713	570.776	33	AT1G29400	| Symbols: AML5, ML5 | MEI2-like protein 5 | chr1:10290393-10293696 REVERSE LENGTH=800	8185	SPVFGLSPTR	[7] Phospho (S)|	NA	0.331655	570.776	12
AT4G26630 AT4G26630	Symbols: | DEK domain-containing chromatin associated protein | chr4:13430873-13434877 REVERSE LENGTH=763	1052	LADEEEEEEKKEEDSEK	Phospho (ST)	15S:Phospho[100.00%]	NA	0.035302	716.292	25	NA	NA	NA	NA	NA	NA	NA	NA	NA
AT2G23350	Symbols: PAB4, PABP4 | poly(A) binding protein 4 | chr2:9943209-9946041 FORWARD LENGTH=662	1053	YEQGSSDGGNKFDGLNLYVK	Phospho (ST)	5S:Phospho[58.45%]	NA	0.466967	758.004	25	NA	NA	NA	NA	NA	NA	NA	NA	NA
AT5G12150 AT5G12150	Symbols: | Rho GTPase activation protein (RhoGAP) with PH domain | chr5:3924393-3930100 REVERSE LENGTH=827	1054	GFGVEDSDAESPR	2 Phospho (ST)	7S:Phospho|11S:Phospho[100.00%]	NA	0.267165	763.265	25	NA	NA	NA	NA	NA	NA	NA	NA	NA
AT4G02510	Symbols: TOC159, TOC86, PPI2, TOC160, ATTOC159 | translocon at the outer envelope membrane of chloroplasts 159 | chr4:1104766-1109360 FORWARD LENGTH=1503	1055	IDGQIVTDSDEDVDTEDEGEEK	2 Phospho (ST)	9S:Phospho|15T:Phospho[99.38%]	1	1.41329	1299.98	25	NA	NA	NA	NA	NA	NA	NA	NA	NA
AT5G46760	Symbols: | Basic helix-loop-helix (bHLH) DNA-binding family protein | chr5:18974231-18976009 FORWARD LENGTH=592	1056	SAANDSDHSDLEASVVK	2 Phospho (ST)	9S:Phospho|14S:Phospho[92.86%]	NA	0.27041	635.916	37	NA	NA	NA	NA	NA	NA	NA	NA	NA
AT2G46820 AT2G46820	Symbols: PTAC8, TMP14, PSAP, PSI-P | photosystem I P subunit | chr2:19243729-19244870 FORWARD LENGTH=174	1057	ATTEVGEAPATTTEAETTELPEIVK	2 Phospho (ST)	2T:Phospho|3T:Phospho[100.00%]	NA	0.289564	1375.11	37	NA	NA	NA	NA	NA	NA	NA	NA	NA
AT4G39680 AT4G39680	Symbols: | SAP domain-containing protein | chr4:18414604-18416938 REVERSE LENGTH=633	1058	ITTEASAGVETTPAPVFSEPEVNAVPFASDEDEK	Phospho (ST)	29S:Phospho[84.62%]	NA	0.33552	1206.21	29	NA	NA	NA	NA	NA	NA	NA	NA	NA
AT1G20760	Symbols: | Calcium-binding EF hand family protein | chr1:7209515-7214773 FORWARD LENGTH=1019	1059	ENGTVDDGSGPPDSPTHVEDNYGPFSETSDR	Phospho (ST)	14S:Phospho[98.48%]	NA	0.412941	1120.45	25	NA	NA	NA	NA	NA	NA	NA	NA	NA
AT2G16860	Symbols: | GCIP-interacting family protein | chr2:7304139-7305959 REVERSE LENGTH=298	1060	RIEEDSSEEEEEEEDNQEPQVDVTQLTGR	2 Phospho (ST)	6S:Phospho|7S:Phospho[100.00%]	NA	0.163683	1194.48	45	NA	NA	NA	NA	NA	NA	NA	NA	NA
AT5G42950	Symbols: | GYF domain-containing protein | chr5:17224436-17231044 FORWARD LENGTH=1714	1061	RQPSLVFDR	Phospho (ST)	4S:Phospho[100.00%]	NA	0.534396	599.292	41	NA	NA	NA	NA	NA	NA	NA	NA	NA
AT2G20010	Symbols: | Protein of unknown function (DUF810) | chr2:8637977-8641184 REVERSE LENGTH=952	1062	SNGLTTASLSPSPSLHR	Phospho (ST)	14S:Phospho[67.93%]	NA	0.0162005	602.625	45	NA	NA	NA	NA	NA	NA	NA	NA	NA
AT1G10870	Symbols: AGD4 | ARF-GAP domain 4 | chr1:3616905-3623612 REVERSE LENGTH=775	1063	SGSLTEGSLGYNTIDLR	Phospho (ST)	3S:Phospho[49.56%]	NA	0.105729	932.431	45	AT1G10870	| Symbols: AGD4 | ARF-GAP domain 4 | chr1:3616905-3623612 REVERSE LENGTH=775	6678	SGSLTEGSLGYNTIDLR	[3] Phospho (S)|	NA	0.146951	931.93	24
AT3G49590 AT3G49590 AT3G49590	Symbols: | Autophagy-related protein 13 | chr3:18377892-18380104 FORWARD LENGTH=603	1064	YVSSNFSEPGRNPLPPFSPK	2 Phospho (ST)	7S:Phospho|18S:Phospho[90.57%]	NA	0.20188	794.352	45	NA	NA	NA	NA	NA	NA	NA	NA	NA
AT1G09160 AT1G09160	Symbols: | Protein phosphatase 2C family protein | chr1:2953199-2955059 REVERSE LENGTH=428	1065	CAVCQIDESPSEDLSSNGGSIISSASK	Phospho (ST)	24S:Phospho[35.64%]	NA	0.62875	960.409	25	NA	NA	NA	NA	NA	NA	NA	NA	NA
AT3G17712 AT3G17712 AT3G17712 AT3G17740	Symbols: | unknown protein; FUNCTIONS IN: molecular_function unknown; INVOLVED IN: biological_process unknown; LOCATED IN: cellular_component unknown; CONTAINS InterPro DOMAIN/s: Protein of unknown function DUF1740 (InterPro:IPR013633); BEST Arabi	1066	VYNLVEEEGSLESDDDK	2 Phospho (ST)	10S:Phospho|13S:Phospho[100.00%]	NA	0.153761	1051.4	33	NA	NA	NA	NA	NA	NA	NA	NA	NA
AT4G35060	Symbols: HIPP25 | Heavy metal transport/detoxification superfamily protein | chr4:16685874-16686419 REVERSE LENGTH=153	1067	GVLDHVSEYFDCSHGSSK	Phospho (ST)	17S:Phospho[46.83%]	NA	0.233332	702.288	25	NA	NA	NA	NA	NA	NA	NA	NA	NA
AT1G05805	Symbols: | basic helix-loop-helix (bHLH) DNA-binding superfamily protein | chr1:1744843-1747427 FORWARD LENGTH=362	1068	YGSAPGSFLNSVVDEVIGGGSSNAR	Phospho (ST)	7S:Phospho[53.71%]	1	2.32995	841.052	41	AT1G05805	| Symbols: | basic helix-loop-helix (bHLH) DNA-binding superfamily protein | chr1:1744843-1747427 FORWARD LENGTH=362	59226	YGSAPGSFLNSVVDEVIGGGSSNAR	[7] Phospho (S)|	NA	0.822371	840.718	24
AT4G10750	Symbols: | Phosphoenolpyruvate carboxylase family protein | chr4:6618724-6619800 FORWARD LENGTH=358	1069	MGLVNESDSEDSSEHDK	Phospho (ST)	7S:Phospho[95.23%]	NA	0.0964479	980.37	25	NA	NA	NA	NA	NA	NA	NA	NA	NA
AT5G15020 AT5G15020	Symbols: SNL2 | SIN3-like 2 | chr5:4859408-4865569 REVERSE LENGTH=1367	1070	EEGELSPVGDSEDNFVVYEDR	Phospho (ST)	6S:Phospho[62.40%]	NA	0.152514	822.673	45	NA	NA	NA	NA	NA	NA	NA	NA	NA
AT3G59770 AT3G59770 AT3G59770	Symbols: SAC9 | sacI homology domain-containing protein / WW domain-containing protein | chr3:22079281-22085674 REVERSE LENGTH=1630	1071	RASFGATIENDPCIHAK	Phospho (ST)	7T:Phospho[87.57%]	NA	0.480061	656.634	25	NA	NA	NA	NA	NA	NA	NA	NA	NA
AT4G31160	Symbols: DCAF1 | DDB1-CUL4 associated factor 1 | chr4:15145936-15152939 FORWARD LENGTH=1883	1072	VHEGAPDTEVLLASPR	Phospho (ST)	14S:Phospho[100.00%]	NA	0.320314	591.286	29	AT4G31160	| Symbols: DCAF1 | DDB1-CUL4 associated factor 1 | chr4:15145936-15152939 FORWARD LENGTH=1883	8754	VHEGAPDTEVLLASPR	[14] Phospho (S)|	NA	0.295889	885.925	28
AT1G75660	Symbols: XRN3, AtXRN3 | 5~-3~ exoribonuclease 3 | chr1:28408289-28414825 FORWARD LENGTH=1020	1073	RLSPGSSVGAAIVDVENSLESDER	Phospho (ST)	7S:Phospho[33.33%]	1	1.598	856.738	41	NA	NA	NA	NA	NA	NA	NA	NA	NA
AT1G29400 AT1G29400	Symbols: AML5, ML5 | MEI2-like protein 5 | chr1:10290393-10293696 REVERSE LENGTH=800	1074	NMDLLDSQLSDDDGR	Phospho (ST)	10S:Phospho[99.61%]	NA	0.88029	887.854	25	AT1G29400	| Symbols: AML5, ML5 | MEI2-like protein 5 | chr1:10290393-10293696 REVERSE LENGTH=800	21691	NMDLLDSQLSDDDGR	[10] Phospho (S)|	NA	0.518398	887.354	28
AT5G14740 AT5G14740 AT5G14740 AT5G14740 AT5G14740	Symbols: CA2, CA18, BETA CA2 | carbonic anhydrase 2 | chr5:4760536-4762382 FORWARD LENGTH=259	1075	ITAELQAASSSDSK	Phospho (ST)	11S:Phospho[93.17%]	NA	0.0936309	744.334	45	NA	NA	NA	NA	NA	NA	NA	NA	NA
AT4G28080	Symbols: | Tetratricopeptide repeat (TPR)-like superfamily protein | chr4:13948993-13957840 REVERSE LENGTH=1819	1076	SPTANDSNGSESVIGVK	Phospho (ST)	3T:Phospho[50.00%]	NA	0.205976	871.887	29	NA	NA	NA	NA	NA	NA	NA	NA	NA
AT1G24706 AT1G24706	Symbols: THO2, AtTHO2 | THO2 | chr1:8742210-8755243 FORWARD LENGTH=1804	1077	RRSEENLSVSVDDAK	Phospho (ST)	3S:Phospho[100.00%]	NA	0.273246	595.945	29	NA	NA	NA	NA	NA	NA	NA	NA	NA
AT1G65010	Symbols: | Plant protein of unknown function (DUF827) | chr1:24149543-24154024 FORWARD LENGTH=1345	1078	SEVSPERETELDSVEEEVDSK	3 Phospho (ST)	1S:Phospho|9T:Phospho|13S:Phospho[37.56%]	NA	0.684917	878.665	25	NA	NA	NA	NA	NA	NA	NA	NA	NA
AT1G04510 AT1G04510	Symbols: MAC3A | MOS4-associated complex 3A | chr1:1226749-1230592 FORWARD LENGTH=523	1079	IFGLPDDDNTEDSAQDS	Phospho (ST)	13S:Phospho[98.95%]	NA	0.651367	960.365	33	AT1G04510	| Symbols: MAC3A | MOS4-associated complex 3A | chr1:1226749-1230592 FORWARD LENGTH=523	23372	IFGLPDDDNTEDSAQDS	[13] Phospho (S)|	NA	0.446927	959.865	28
AT1G08680 AT1G08680 AT1G08680 AT1G08680	Symbols: ZIGA4, AGD14 | ARF GAP-like zinc finger-containing protein ZIGA4 | chr1:2762820-2768387 FORWARD LENGTH=649	1080	SDIQSPNFQQEAEFR	Phospho (ST)	5S:Phospho[98.71%]	NA	0.278375	938.899	37	AT1G08680	| Symbols: ZIGA4 | ARF GAP-like zinc finger-containing protein ZIGA4 | chr1:2762820-2768387 FORWARD LENGTH=651	9745	SDIQSPNFQQEAEFR	[5] Phospho (S)|	NA	0.317567	938.399	24
AT1G15240 AT1G15240 AT1G15240	Symbols: | Phox-associated domain;Phox-like;Sorting nexin, C-terminal | chr1:5243799-5246495 FORWARD LENGTH=706	1081	ISGHIIDDDDSDDSEDGSLTR	2 Phospho (ST)	11S:Phospho|14S:Phospho[77.42%]	NA	0.459097	808.304	25	NA	NA	NA	NA	NA	NA	NA	NA	NA
AT5G64330 AT5G64330	Symbols: NPH3, RPT3, JK218 | Phototropic-responsive NPH3 family protein | chr5:25727568-25730225 FORWARD LENGTH=746	1082	LLEHFLVQEQTEGSSPSR	Phospho (ST)	15S:Phospho[46.23%]	NA	0.844344	713.337	25	NA	NA	NA	NA	NA	NA	NA	NA	NA
AT2G02160	Symbols: | CCCH-type zinc finger family protein | chr2:553407-555899 REVERSE LENGTH=669	1083	ESSPGFDVLVDNEAGDSEYYHVEDR	Phospho (ST)	3S:Phospho[96.54%]	NA	0.0622017	970.731	37	AT2G02160	| Symbols: | CCCH-type zinc finger family protein | chr2:553407-555899 REVERSE LENGTH=669	13756	ESSPGFDVLVDNEAGDSEYYHVEDR	[3] Phospho (S)|	NA	0.2872	970.399	24
AT3G08710 AT3G08710	Symbols: ATH9, TRX H9, TH9 | thioredoxin H-type 9 | chr3:2645590-2646304 FORWARD LENGTH=140	1084	KVTSIIDSVPESPQRP	Phospho (ST)	12S:Phospho[97.54%]	NA	0.360176	917.462	25	AT3G08710	| Symbols: ATH9, TRX H9, TH9 | thioredoxin H-type 9 | chr3:2645590-2646304 FORWARD LENGTH=140	1325, 465	KVTSIIDSVPESPQRP	[12] Phospho (S)|	NA	0.26589	916.961	24
AT2G25650	Symbols: | DNA-binding storekeeper protein-related transcriptional regulator | chr2:10914765-10916006 FORWARD LENGTH=386	1085	AQQLESESEEEMLK	2 Phospho (ST)	6S:Phospho|8S:Phospho[100.00%]	1	2.23582	906.347	25	NA	NA	NA	NA	NA	NA	NA	NA	NA
AT5G14800	Symbols: P5CR, AT-P5R, AT-P5C1, EMB2772 | pyrroline-5- carboxylate (P5C) reductase | chr5:4786190-4787618 REVERSE LENGTH=276	1086	DDVTSPGGTTIAGVHELEK	Phospho (ST)	5S:Phospho[91.48%]	NA	0.303146	669.642	45	NA	NA	NA	NA	NA	NA	NA	NA	NA
AT4G22670	Symbols: AtHip1, HIP1, TPR11 | HSP70-interacting protein 1 | chr4:11918236-11920671 FORWARD LENGTH=441	1087	SFVVEESDDDMDETEEVKPK	Oxidation (M)|2 Phospho (ST)	1S:Phospho|7S:Phospho|11M:Oxidation[99.39%]	NA	0.796456	835.65	41	NA	NA	NA	NA	NA	NA	NA	NA	NA
AT4G02510	Symbols: TOC159, TOC86, PPI2, TOC160, ATTOC159 | translocon at the outer envelope membrane of chloroplasts 159 | chr4:1104766-1109360 FORWARD LENGTH=1503	1088	FDPIGQGEGGEVELESDKATEEGGGK	Phospho (ST)	16S:Phospho[99.81%]	NA	0.899452	906.06	25	NA	NA	NA	NA	NA	NA	NA	NA	NA
AT4G18010 AT4G18010	Symbols: IP5PII, AT5PTASE2, 5PTASE2 | myo-inositol polyphosphate 5-phosphatase 2 | chr4:9991194-9994099 REVERSE LENGTH=646	1089	SFETLNLSWNDIK	Phospho (ST)	1S:Phospho[99.95%]	NA	0.550768	823.876	25	NA	NA	NA	NA	NA	NA	NA	NA	NA
AT5G45420	Symbols: | Duplicated homeodomain-like superfamily protein | chr5:18405668-18406597 REVERSE LENGTH=309	1090	VGYGQILEPEQIHDESSTDNER	Phospho (ST)	17S:Phospho[51.94%]	1	1.59399	866.378	25	NA	NA	NA	NA	NA	NA	NA	NA	NA
AT1G79090 AT1G79090	Symbols: | FUNCTIONS IN: molecular_function unknown; INVOLVED IN: biological_process unknown; LOCATED IN: cellular_component unknown; EXPRESSED IN: 25 plant structures; EXPRESSED DURING: 15 growth stages; CONTAINS InterPro DOMAIN/s: Topoisomerase	1092	SSSSGNYDGMLGFGDLR	Oxidation (M)|2 Phospho (ST)	3S:Phospho|4S:Phospho|10M:Oxidation[81.17%]	NA	0.591349	970.353	45	AT1G79090	| Symbols: | FUNCTIONS IN: molecular_function unknown; INVOLVED IN: biological_process unknown; LOCATED IN: cellular_component unknown; EXPRESSED IN: 25 plant structures; EXPRESSED DURING: 15 growth stages; CONTAINS InterPro DOMAIN/s: Topoisomerase	8696	SSSSGNYDGMLGFGDLR	[3] Phospho (S),[4] Phospho (S),[10] Oxidation (M)|	1	0.0652407	969.852	24
AT3G28690 AT3G28690 AT3G28690	Symbols: | Protein kinase superfamily protein | chr3:10756002-10757494 FORWARD LENGTH=376	1093	SLSSLNLPQASPYR	Phospho (ST)	3S:Phospho[46.43%]	NA	0.142626	806.889	29	NA	NA	NA	NA	NA	NA	NA	NA	NA
AT4G14200	Symbols: | Pentatricopeptide repeat (PPR) superfamily protein | chr4:8185524-8188667 REVERSE LENGTH=784	1094	SLVSSPLVTR	2 Phospho (ST)	1S:Phospho|5S:Phospho[63.39%]	NA	0.988364	609.78	25	NA	NA	NA	NA	NA	NA	NA	NA	NA
AT1G13030	Symbols: | sphere organelles protein-related | chr1:4444284-4447278 REVERSE LENGTH=608	1095	LDTTEESPDERENTAVVSNVVK	Phospho (ST)	7S:Phospho[47.48%]	NA	0.27707	838.387	29	NA	NA	NA	NA	NA	NA	NA	NA	NA
AT4G02510	Symbols: TOC159, TOC86, PPI2, TOC160, ATTOC159 | translocon at the outer envelope membrane of chloroplasts 159 | chr4:1104766-1109360 FORWARD LENGTH=1503	1096	VGADDLSDSEK	Phospho (ST)	7S:Phospho[99.89%]	NA	0.169447	608.242	41	NA	NA	NA	NA	NA	NA	NA	NA	NA
AT2G19470	Symbols: ckl5 | casein kinase I-like 5 | chr2:8433851-8436295 REVERSE LENGTH=433	1097	VVDTSSREPFSGGSDNANYETALK	2 Phospho (ST)	6S:Phospho|14S:Phospho[44.43%]	NA	0.130072	902.377	25	NA	NA	NA	NA	NA	NA	NA	NA	NA
AT5G19450 AT5G19450	Symbols: CDPK19, CPK8 | calcium-dependent protein kinase 19 | chr5:6558672-6561471 REVERSE LENGTH=533	1098	SNPFYSEAYTTNGSGTGFK	Phospho (ST)	14S:Phospho[94.85%]	NA	0.310445	1054.94	37	NA	NA	NA	NA	NA	NA	NA	NA	NA
AT4G35890	Symbols: | winged-helix DNA-binding transcription factor family protein | chr4:16997433-17000410 FORWARD LENGTH=523	1100	QVSSPWTQIVR	Phospho (ST)	3S:Phospho[95.56%]	NA	0.31789	690.837	37	NA	NA	NA	NA	NA	NA	NA	NA	NA
AT5G65910	Symbols: | BSD domain-containing protein | chr5:26361592-26363341 REVERSE LENGTH=432	1101	STTNHPFGEDEEDVSFSDLEEEDDNEGDVK	Phospho (ST)	17S:Phospho[99.10%]	NA	0.15195	1156.45	37	NA	NA	NA	NA	NA	NA	NA	NA	NA
AT1G03590 AT4G03415 AT4G03415	Symbols: | Protein phosphatase 2C family protein | chr1:894480-896257 REVERSE LENGTH=462	1102	VNSLVQLPR	Phospho (ST)	3S:Phospho[100.00%]	1	1.86093	553.292	25	AT1G03590	| Symbols: | Protein phosphatase 2C family protein | chr1:894480-896257 REVERSE LENGTH=462	1706	VNSLVQLPR	[3] Phospho (S)|	NA	0.197285	553.292	32
AT5G63490	Symbols: | CBS / octicosapeptide/Phox/Bemp1 (PB1) domains-containing protein | chr5:25418716-25421970 REVERSE LENGTH=543	1103	SLSVTTASLHGK	Phospho (ST)	3S:Phospho[88.06%]	NA	0.898289	640.816	33	AT5G63490	| Symbols: | CBS / octicosapeptide/Phox/Bemp1 (PB1) domains-containing protein | chr5:25418716-25421970 REVERSE LENGTH=543	2179	SLSVTTASLHGK	[3] Phospho (S)|	NA	0.115213	640.815	32
AT1G03530	Symbols: ATNAF1, NAF1 | nuclear assembly factor 1 | chr1:880638-883338 REVERSE LENGTH=801	1104	GYDASGDNDEEIPDELEFSDDEK	Phospho (ST)	19S:Phospho[100.00%]	NA	0.37445	890.669	29	NA	NA	NA	NA	NA	NA	NA	NA	NA
AT5G65910	Symbols: | BSD domain-containing protein | chr5:26361592-26363341 REVERSE LENGTH=432	1105	KKSNDWLDVDAV	Phospho (ST)	3S:Phospho[100.00%]	NA	0.298294	735.336	45	NA	NA	NA	NA	NA	NA	NA	NA	NA
AT1G03760	Symbols: | Prefoldin chaperone subunit family protein | chr1:941211-943320 REVERSE LENGTH=391	1106	EPCNLSEGETEEGELEDDDFAR	Phospho (ST)	6S:Phospho[67.53%]	NA	0.169418	874.667	25	NA	NA	NA	NA	NA	NA	NA	NA	NA
AT5G48240 AT5G48240	Symbols: | unknown protein; FUNCTIONS IN: molecular_function unknown; INVOLVED IN: biological_process unknown; LOCATED IN: nucleolus; EXPRESSED IN: cultured cell; CONTAINS InterPro DOMAIN/s: Protein of unknown function DUF1665 (InterPro:IPR012459)	1107	KQETSEGDDFAGLSGDESYED	2 Phospho (ST)	14S:Phospho|18S:Phospho[54.69%]	NA	0.843925	813.953	25	NA	NA	NA	NA	NA	NA	NA	NA	NA
AT2G34357	Symbols: | ARM repeat superfamily protein | chr2:14499236-14505555 FORWARD LENGTH=1280	1108	RKADSDEEAEFDVEGR	Phospho (ST)	5S:Phospho[100.00%]	1	1.3347	645.273	41	NA	NA	NA	NA	NA	NA	NA	NA	NA
AT2G32080 AT2G32080	Symbols: PUR ALPHA-1 | purin-rich alpha 1 | chr2:13642716-13644036 REVERSE LENGTH=296	1109	TIDSPGQEETGMTGVSK	Oxidation (M)|Phospho (ST)	4S:Phospho|12M:Oxidation[99.91%]	NA	0.289181	917.386	33	AT2G32080	| Symbols: PUR ALPHA-1 | purin-rich alpha 1 | chr2:13642716-13644036 REVERSE LENGTH=296	7608, 7125	TIDSPGQEETGMTGVSK	[4] Phospho (S),[12] Oxidation (M)|	NA	0.111518	916.884	32
AT5G28300	Symbols: | Duplicated homeodomain-like superfamily protein | chr5:10292789-10295101 REVERSE LENGTH=619	1110	FTDHDLDVVQNPTSPSQDSSSLALR	Phospho (ST)	14S:Phospho[49.54%]	NA	0.070483	937.427	25	NA	NA	NA	NA	NA	NA	NA	NA	NA
AT1G62480	Symbols: | Vacuolar calcium-binding protein-related | chr1:23128799-23129548 FORWARD LENGTH=152	1111	DLVVEETEKPIEETEEAQVETPEVVEIK	Phospho (ST)	21T:Phospho[99.98%]	NA	0.0139803	1098.19	41	NA	NA	NA	NA	NA	NA	NA	NA	NA
AT3G49590 AT3G49590 AT3G49590	Symbols: | Autophagy-related protein 13 | chr3:18377892-18380104 FORWARD LENGTH=603	1112	IITDYVGSPATDPMR	Oxidation (M)|Phospho (ST)	8S:Phospho|14M:Oxidation[99.77%]	NA	0.41932	866.386	25	AT3G49590	| Symbols: | Autophagy-related protein 13 | chr3:18377892-18380104 FORWARD LENGTH=618	2374, 11052	IITDYVGSPATDPMR	[8] Phospho (S),[14] Oxidation (M)|	NA	0.346603	866.387	28
AT2G23350	Symbols: PAB4, PABP4 | poly(A) binding protein 4 | chr2:9943209-9946041 FORWARD LENGTH=662	1113	SGSPSDLLASLSINDHL	Phospho (ST)	3S:Phospho[49.48%]	1	2.01866	903.92	41	NA	NA	NA	NA	NA	NA	NA	NA	NA
AT1G67090 AT1G67090	Symbols: RBCS1A | ribulose bisphosphate carboxylase small chain 1A | chr1:25048465-25049249 REVERSE LENGTH=180	1114	KFETLSYLPDLTDSELAK	Phospho (ST)	14S:Phospho[98.36%]	NA	0.29458	1076.02	29	NA	NA	NA	NA	NA	NA	NA	NA	NA
AT1G19870	Symbols: iqd32 | IQ-domain 32 | chr1:6895400-6898539 REVERSE LENGTH=794	1115	GTETEEDDLIGTELQGPSAADAAK	Phospho (ST)	4T:Phospho[49.88%]	NA	0.918523	833.699	25	AT1G19870	| Symbols: iqd32 | IQ-domain 32 | chr1:6895400-6898539 REVERSE LENGTH=794	13646	GTETEEDDLIGTELQGPSAADAAK	[4] Phospho (T)|	NA	0.317762	1249.55	24
AT2G38280 AT2G38280	Symbols: FAC1, ATAMPD | AMP deaminase, putative / myoadenylate deaminase, putative | chr2:16033767-16038793 REVERSE LENGTH=839	1116	VNDQYGRSPASLPDATPFTDGGGGGGGDTGR	Phospho (ST)	8S:Phospho[93.40%]	NA	0.241357	1020.78	41	NA	NA	NA	NA	NA	NA	NA	NA	NA
AT4G00752	Symbols: | UBX domain-containing protein | chr4:317771-320793 REVERSE LENGTH=469	1117	YSLDNNPSSVLSPR	Phospho (ST)	12S:Phospho[99.70%]	NA	0.696983	814.868	25	AT4G00752	| Symbols: | UBX domain-containing protein | chr4:317771-320793 REVERSE LENGTH=469	2585	YSLDNNPSSVLSPR	[12] Phospho (S)|	NA	0.460684	814.869	28
AT1G68790	Symbols: LINC3 | little nuclei3 | chr1:25834932-25839157 REVERSE LENGTH=1085	1118	ITESEQAAGDSDEGVDSITTGGR	Phospho (ST)	11S:Phospho[93.03%]	NA	0.305161	792.667	25	NA	NA	NA	NA	NA	NA	NA	NA	NA
AT3G05420 AT3G05420	Symbols: ACBP4 | acyl-CoA binding protein 4 | chr3:1561880-1567047 FORWARD LENGTH=668	1119	TLEAPLPGSLSAVNNATTR	Phospho (ST)	11S:Phospho[99.83%]	NA	0.180669	996.993	29	AT3G05420	| Symbols: ACBP4 | acyl-CoA binding protein 4 | chr3:1561880-1567047 FORWARD LENGTH=669	3174	TLEAPLPGSLSAVNNATTR	[11] Phospho (S)|	1	0.0869411	996.493	24
AT4G13350 AT4G13350	Symbols: NIG | NSP (nuclear shuttle protein)-interacting GTPase | chr4:7770170-7773321 REVERSE LENGTH=602	1120	SPPYEDGYDRR	Phospho (ST)	1S:Phospho[100.00%]	NA	0.258266	478.861	33	NA	NA	NA	NA	NA	NA	NA	NA	NA
AT3G61480	Symbols: | Quinoprotein amine dehydrogenase, beta chain-like; RIC1-like guanyl-nucleotide exchange factor | chr3:22749984-22756476 FORWARD LENGTH=1080	1121	EGELDEDNLSSDLSER	Phospho (ST)	10S:Phospho[89.78%]	NA	0.841512	944.879	37	NA	NA	NA	NA	NA	NA	NA	NA	NA
AT3G19650	Symbols: | cyclin-related | chr3:6823543-6825174 FORWARD LENGTH=302	1122	KWDHDLFDEANKSPAK	Phospho (ST)	13S:Phospho[100.00%]	NA	0.432889	496.227	29	NA	NA	NA	NA	NA	NA	NA	NA	NA
AT5G14120	Symbols: | Major facilitator superfamily protein | chr5:4556308-4558447 FORWARD LENGTH=579	1123	REDQEPGLQTPDLILSEVEDEKPK	2 Phospho (ST)	10T:Phospho|16S:Phospho[100.00%]	1	1.29217	976.11	29	AT5G14120	| Symbols: | Major facilitator superfamily protein | chr5:4556308-4558447 FORWARD LENGTH=579	2964	REDQEPGLQTPDLILSEVEDEKPK	[10] Phospho (T),[16] Phospho (S)|	NA	0.198289	975.777	32
AT4G16340	Symbols: SPK1 | guanyl-nucleotide exchange factors;GTPase binding;GTP binding | chr4:9228773-9241060 REVERSE LENGTH=1830	1124	SATIEEDVASISGRPFSDPGSSK	Phospho (ST)	3T:Phospho[49.67%]	NA	0.679905	806.701	29	NA	NA	NA	NA	NA	NA	NA	NA	NA
AT1G30230 AT1G30230	Symbols: | Glutathione S-transferase, C-terminal-like;Translation elongation factor EF1B/ribosomal protein S6 | chr1:10639286-10640515 FORWARD LENGTH=231	1125	ISGVSAEGSGVIVEGSAPITEEAVATPPAADSK	Phospho (ST)	26T:Phospho[70.39%]	NA	0.58834	1059.85	25	NA	NA	NA	NA	NA	NA	NA	NA	NA
AT1G78880	Symbols: | Ubiquitin-specific protease family C19-related protein | chr1:29653068-29654819 REVERSE LENGTH=468	1126	KISGPLDYSGSMK	Oxidation (M)|2 Phospho (ST)	3S:Phospho|9S:Phospho|12M:Oxidation[36.83%]	NA	0.410403	779.815	37	NA	NA	NA	NA	NA	NA	NA	NA	NA
AT4G10120 AT4G10120	Symbols: ATSPS4F | Sucrose-phosphate synthase family protein | chr4:6315033-6319785 FORWARD LENGTH=1050	1127	IRSEMQIWSEDDK	Phospho (ST)	3S:Phospho[99.90%]	1	1.66539	858.867	25	AT4G10120	| Symbols: ATSPS4F | Sucrose-phosphate synthase family protein | chr4:6315033-6319785 FORWARD LENGTH=1050	23622	IRSEMQIWSEDDK	[3] Phospho (S)|	NA	0.20189	858.871	28
AT4G21750 AT4G21750	Symbols: ATML1 | Homeobox-leucine zipper family protein / lipid-binding START domain-containing protein | chr4:11556965-11560243 FORWARD LENGTH=762	1128	NSENDLGITGSHEEDFETK	Phospho (ST)	11S:Phospho[70.26%]	NA	0.270391	734.976	37	NA	NA	NA	NA	NA	NA	NA	NA	NA
AT1G15280 AT1G15280	Symbols: | CASC3/Barentsz eIF4AIII binding | chr1:5252538-5256214 FORWARD LENGTH=584	1129	AVVDSDLSDEEVGTVK	3 Phospho (ST)	5S:Phospho|8S:Phospho|14T:Phospho[100.00%]	NA	0.600045	952.356	25	NA	NA	NA	NA	NA	NA	NA	NA	NA
AT2G46580	Symbols: | Pyridoxamine 5~-phosphate oxidase family protein | chr2:19129409-19130513 REVERSE LENGTH=198	1130	LIYVCPTPGSPCNSEQSSQQVK	Phospho (ST)	10S:Phospho[81.85%]	NA	0.0897464	854.047	25	NA	NA	NA	NA	NA	NA	NA	NA	NA
AT3G05900	Symbols: | neurofilament protein-related | chr3:1761408-1763854 REVERSE LENGTH=673	1131	KETEEDVSSPADIIEK	Phospho (ST)	9S:Phospho[49.90%]	NA	0.538891	935.922	25	NA	NA	NA	NA	NA	NA	NA	NA	NA
AT1G50120	Symbols: | FUNCTIONS IN: molecular_function unknown; INVOLVED IN: biological_process unknown; LOCATED IN: cellular_component unknown; EXPRESSED IN: 23 plant structures; EXPRESSED DURING: 13 growth stages; CONTAINS InterPro DOMAIN/s: Rgp1 (InterPro	1132	TFGSSLSLNSGPR	Phospho (ST)	7S:Phospho[99.36%]	NA	0.428331	701.821	45	AT1G50120	| Symbols: | FUNCTIONS IN: molecular_function unknown; INVOLVED IN: biological_process unknown; LOCATED IN: cellular_component unknown; EXPRESSED IN: 23 plant structures; EXPRESSED DURING: 13 growth stages; CONTAINS InterPro DOMAIN/s: Rgp1 (InterPr	3971	TFGSSLSLNSGPR	[7] Phospho (S)|	NA	0.253863	701.822	28
AT4G35890	Symbols: | winged-helix DNA-binding transcription factor family protein | chr4:16997433-17000410 FORWARD LENGTH=523	1133	GESEPIAAAAAVAGPSSPQSR	Phospho (ST)	17S:Phospho[38.92%]	NA	0.85929	678.65	41	AT4G35890	| Symbols: | winged-helix DNA-binding transcription factor family protein | chr4:16997433-17000410 FORWARD LENGTH=523	2386, 2159	GESEPIAAAAAVAGPSSPQSR	[17] Phospho (S)|	1	0.077088	1016.97	32
AT5G66950	Symbols: | Pyridoxal phosphate (PLP)-dependent transferases superfamily protein | chr5:26733333-26735945 FORWARD LENGTH=870	1134	LLVNEDEHPSK	Phospho (ST)	10S:Phospho[100.00%]	NA	0.0260301	680.81	29	NA	NA	NA	NA	NA	NA	NA	NA	NA
AT1G20670	Symbols: | DNA-binding bromodomain-containing protein | chr1:7164537-7167933 REVERSE LENGTH=652	1135	ATDILQGSPVESGPTTPLPDKK	2 Phospho (ST)	8S:Phospho|15T:Phospho[43.56%]	NA	0.269489	804.71	41	NA	NA	NA	NA	NA	NA	NA	NA	NA
AT4G08310	Symbols: | FUNCTIONS IN: molecular_function unknown; INVOLVED IN: biological_process unknown; LOCATED IN: cellular_component unknown; EXPRESSED IN: 25 plant structures; EXPRESSED DURING: 13 growth stages; CONTAINS InterPro DOMAIN/s: Histone chaper	1136	TKDSPVMGLLTEENTSK	Phospho (ST)	4S:Phospho[56.08%]	1	1.08664	644.301	25	NA	NA	NA	NA	NA	NA	NA	NA	NA
AT5G64430	Symbols: | Octicosapeptide/Phox/Bem1p family protein | chr5:25762540-25764081 REVERSE LENGTH=513	1137	FSYNSYPDSTDSSPR	2 Phospho (ST)	10T:Phospho|13S:Phospho[44.07%]	NA	0.00200114	942.332	45	AT5G64430	| Symbols: | Octicosapeptide/Phox/Bem1p family protein | chr5:25762540-25764081 REVERSE LENGTH=513	8179	FSYNSYPDSTDSSPR	[10] Phospho (T),[13] Phospho (S)|	NA	0.709228	941.832	28
AT1G12360	Symbols: KEU | Sec1/munc18-like (SM) proteins superfamily | chr1:4201172-4206144 FORWARD LENGTH=666	1138	GSDDGYSSDSVLR	Phospho (ST)	8S:Phospho[88.25%]	NA	0.48121	719.279	33	NA	NA	NA	NA	NA	NA	NA	NA	NA
AT1G27540 AT1G27540	Symbols: | Protein of unknown function (DUF295) | chr1:9566608-9567849 REVERSE LENGTH=413	1139	TSSIPDFEPVK	Phospho (ST)	3S:Phospho[68.48%]	NA	0.250244	650.297	33	AT1G27540	| Symbols: | Protein of unknown function (DUF295) | chr1:9566608-9567849 REVERSE LENGTH=413	452	TSSIPDFEPVK	[3] Phospho (S)|	NA	0.171495	650.298	12
AT4G21800 AT4G21800	Symbols: QQT2 | P-loop containing nucleoside triphosphate hydrolases superfamily protein | chr4:11573289-11574976 FORWARD LENGTH=379	1140	MMLEEDDEDFQVEDEEDSDDAIDEDDEDDETK	2 Oxidation (M)|Phospho (ST)	1M:Oxidation|2M:Oxidation|18S:Phospho[93.02%]	NA	0.792734	1308.78	37	NA	NA	NA	NA	NA	NA	NA	NA	NA
AT1G72410 AT1G72410	Symbols: | COP1-interacting protein-related | chr1:27251949-27256246 REVERSE LENGTH=1163	1141	LSSDVSSSEKPILR	Phospho (ST)	3S:Phospho[95.54%]	NA	0.0458203	533.266	45	AT1G72410	| Symbols: | COP1-interacting protein-related | chr1:27251535-27256246 REVERSE LENGTH=1270	5344	LSSDVSSSEKPILR	[3] Phospho (S)|	NA	0.55763	799.394	20
AT2G27210 AT2G27210	Symbols: BSL3 | BRI1 suppressor 1 (BSU1)-like 3 | chr2:11630188-11636182 FORWARD LENGTH=1006	1142	LIHPLPPAITSPETSPER	Phospho (ST)	10T:Phospho[48.20%]	NA	0.033352	679.348	33	NA	NA	NA	NA	NA	NA	NA	NA	NA
AT2G04880 AT2G04880	Symbols: ZAP1, ATWRKY1, WRKY1 | zinc-dependent activator protein-1 | chr2:1718557-1720219 FORWARD LENGTH=487	1143	LVPHTVASQSEVDVASPVSEK	Phospho (ST)	16S:Phospho[99.86%]	NA	0.0542608	754.035	41	NA	NA	NA	NA	NA	NA	NA	NA	NA
ATCG00900 ATCG01240	Symbols: RPS7.1, RPS7 | Ribosomal protein S7p/S5e family protein | chrC:97478-97945 REVERSE LENGTH=155	1144	VGGSTHQVPIEIGSTQGK	Phospho (ST)	14S:Phospho[76.89%]	NA	0.392375	625.972	25	NA	NA	NA	NA	NA	NA	NA	NA	NA
AT4G33530	Symbols: KUP5 | K+ uptake permease 5 | chr4:16126503-16130353 REVERSE LENGTH=855	1145	ALESDGDHNDTDSEDDTTLSR	3 Phospho (ST)	4S:Phospho|11T:Phospho|13S:Phospho[99.85%]	NA	0.521485	845.285	25	NA	NA	NA	NA	NA	NA	NA	NA	NA
AT3G46380	Symbols: | unknown protein; Has 2 Blast hits to 2 proteins in 1 species: Archae - 0; Bacteria - 0; Metazoa - 0; Fungi - 0; Plants - 2; Viruses - 0; Other Eukaryotes - 0 (source: NCBI BLink). | chr3:17059218-17059896 REVERSE LENGTH=117	1146	TDGGVEGGVDDDGAMVER	Phospho (ST)	1T:Phospho[100.00%]	1	1.63339	620.58	45	NA	NA	NA	NA	NA	NA	NA	NA	NA
AT3G05250	Symbols: | RING/U-box superfamily protein | chr3:1495635-1497387 FORWARD LENGTH=278	1147	VTPYLFIFEEDSD	Phospho (ST)	12S:Phospho[100.00%]	NA	0.287478	827.858	33	NA	NA	NA	NA	NA	NA	NA	NA	NA
AT4G11270	Symbols: | Transducin/WD40 repeat-like superfamily protein | chr4:6854461-6859490 FORWARD LENGTH=1446	1148	FDFLHGIDSPASSPR	2 Phospho (ST)	9S:Phospho|13S:Phospho[89.87%]	NA	0.991582	602.916	37	NA	NA	NA	NA	NA	NA	NA	NA	NA
AT5G11110	Symbols: SPS1, ATSPS2F, KNS2, SPS2F | sucrose phosphate synthase 2F | chr5:3536426-3540901 FORWARD LENGTH=1047	1149	VEFENSDSDSPSDSLR	2 Phospho (ST)	6S:Phospho|10S:Phospho[98.21%]	1	1.39395	972.851	41	NA	NA	NA	NA	NA	NA	NA	NA	NA
AT1G68790	Symbols: LINC3 | little nuclei3 | chr1:25834932-25839157 REVERSE LENGTH=1085	1150	IQEGPEGSLQSEMK	Oxidation (M)|2 Phospho (ST)	8S:Phospho|11S:Phospho|13M:Oxidation[100.00%]	1	1.85169	854.829	37	NA	NA	NA	NA	NA	NA	NA	NA	NA
AT3G15040	Symbols: | Protein of unknown function, DUF584 | chr3:5065445-5066176 REVERSE LENGTH=243	1151	SLAQSSLLSCSVLEGAGR	Phospho (ST)	11S:Phospho[50.00%]	NA	0.0901109	958.453	37	AT3G15040	| Symbols: | Protein of unknown function, DUF584 | chr3:5065445-5066176 REVERSE LENGTH=243	21141	SLAQSSLLSCSVLEGAGR	[11] Phospho (S)|	1	0.0991852	638.971	24
AT3G26500	Symbols: PIRL2 | plant intracellular ras group-related LRR 2 | chr3:9708195-9709944 REVERSE LENGTH=471	1152	YFPGSISEMYNLK	Oxidation (M)|Phospho (ST)|Phospho (Y)	1Y:Phospho|7S:Phospho|9M:Oxidation[85.74%]	NA	0.120778	575.561	25	NA	NA	NA	NA	NA	NA	NA	NA	NA
AT1G07630 AT2G28890	Symbols: PLL5 | pol-like 5 | chr1:2349189-2351437 FORWARD LENGTH=662	1153	GFLSGPIER	Phospho (ST)	4S:Phospho[100.00%]	1	1.76068	528.25	33	AT1G07630	| Symbols: PLL5 | pol-like 5 | chr1:2349189-2351437 FORWARD LENGTH=662	4785	GFLSGPIER	[4] Phospho (S)|	NA	0.215634	528.249	32
AT4G12770 AT4G12770	Symbols: | Chaperone DnaJ-domain superfamily protein | chr4:7506736-7511408 REVERSE LENGTH=891	1154	QQQENNNDLDSFFNSVSRPSSVPR	Phospho (ST)	21S:Phospho[47.66%]	NA	0.255388	949.422	37	AT4G12770	| Symbols: | Chaperone DnaJ-domain superfamily protein | chr4:7506736-7511408 REVERSE LENGTH=891	10843	QQQENNNDLDSFFNSVSRPSSVPR	[21] Phospho (S)|	NA	0.186706	949.089	24
AT2G25170	Symbols: PKL, GYM, CHD3, CHR6, SSL2 | chromatin remodeling factor CHD3 (PICKLE) | chr2:10714411-10723763 FORWARD LENGTH=1384	1155	KPVYNLDDSDDDDFVPKK	Phospho (ST)	9S:Phospho[99.97%]	NA	0.0279534	730.993	25	NA	NA	NA	NA	NA	NA	NA	NA	NA
AT3G18480	Symbols: AtCASP, CASP | CCAAT-displacement protein alternatively spliced product | chr3:6336924-6341596 FORWARD LENGTH=689	1157	KYVEDLESGFSSDVESK	Phospho (ST)	12S:Phospho[67.60%]	NA	0.207928	667.291	25	AT3G18480	| Symbols: AtCASP, CASP | CCAAT-displacement protein alternatively spliced product | chr3:6336924-6341596 FORWARD LENGTH=689	13788, 4737	KYVEDLESGFSSDVESK	[12] Phospho (S)|	NA	0.318208	999.933	28
AT1G43690	Symbols: | ubiquitin interaction motif-containing protein | chr1:16478519-16482589 FORWARD LENGTH=599	1158	SKPIEEEETGSGSQSGGESPEAK	2 Phospho (ST)	15S:Phospho|19S:Phospho[93.38%]	NA	0.063425	827.664	29	NA	NA	NA	NA	NA	NA	NA	NA	NA
AT3G04630 AT3G04630 AT3G04630	Symbols: WDL1 | WVD2-like 1 | chr3:1259231-1260652 FORWARD LENGTH=287	1159	IAAEETDEEFEVK	Phospho (ST)	6T:Phospho[100.00%]	NA	0.413986	795.334	25	NA	NA	NA	NA	NA	NA	NA	NA	NA
AT5G47690 AT5G47690 AT5G47690	Symbols: | binding | chr5:19317899-19327014 FORWARD LENGTH=1607	1160	ASEDELHLESDMDK	Oxidation (M)|Phospho (ST)	10S:Phospho|12M:Oxidation[100.00%]	NA	0.390618	857.83	37	NA	NA	NA	NA	NA	NA	NA	NA	NA
AT5G64070	Symbols: PI-4KBETA1, PI4KBETA1 | phosphatidylinositol 4-OH kinase beta1 | chr5:25637492-25643902 REVERSE LENGTH=1121	1161	VDDGNESEGDESPEFSLFK	Phospho (ST)	7S:Phospho[99.99%]	NA	0.303682	1091.43	45	NA	NA	NA	NA	NA	NA	NA	NA	NA
AT5G27990	Symbols: | Pre-rRNA-processing protein TSR2, conserved region | chr5:10017358-10018265 FORWARD LENGTH=184	1162	VSNGDDEESDDEDDDQTTDMMVDASNQK	2 Oxidation (M)|Phospho (ST)	9S:Phospho|20M:Oxidation|21M:Oxidation[99.70%]	1	1.82604	1073.38	41	NA	NA	NA	NA	NA	NA	NA	NA	NA
AT1G75240	Symbols: AtHB33, HB33, ZHD5 | homeobox protein 33 | chr1:28241576-28242505 FORWARD LENGTH=309	1163	SPSSFSISAAAKPTVR	Phospho (ST)	3S:Phospho[66.03%]	NA	0.365181	562.613	33	NA	NA	NA	NA	NA	NA	NA	NA	NA
AT1G07615	Symbols: | GTP-binding protein Obg/CgtA | chr1:2342277-2344200 REVERSE LENGTH=493	1164	STLLGALSRAKPR	Phospho (ST)	2T:Phospho[49.88%]	NA	0.442417	483.936	45	NA	NA	NA	NA	NA	NA	NA	NA	NA
AT2G35050	Symbols: | Protein kinase superfamily protein with octicosapeptide/Phox/Bem1p domain | chr2:14769708-14774796 FORWARD LENGTH=1257	1165	NVETNTPEHVSQTETSAK	Phospho (ST)	16S:Phospho[31.48%]	NA	0.258346	684.97	25	NA	NA	NA	NA	NA	NA	NA	NA	NA
AT1G04530	Symbols: TPR4 | Tetratricopeptide repeat (TPR)-like superfamily protein | chr1:1234456-1235895 REVERSE LENGTH=310	1166	SEASLSIYCDSGDGFK	Phospho (ST)	4S:Phospho[80.20%]	1	1.56817	908.861	25	NA	NA	NA	NA	NA	NA	NA	NA	NA
AT5G14270	Symbols: ATBET9, BET9 | bromodomain and extraterminal domain protein 9 | chr5:4605173-4608517 FORWARD LENGTH=688	1167	GSSVGGLDQLESASPEK	Phospho (ST)	14S:Phospho[99.64%]	NA	0.165299	871.389	29	NA	NA	NA	NA	NA	NA	NA	NA	NA
AT4G29440 AT4G29440	Symbols: | Regulator of Vps4 activity in the MVB pathway protein | chr4:14473942-14477721 REVERSE LENGTH=1090	1168	FGPLASGLENETTLPSYGSSPPRDK	Phospho (ST)	19S:Phospho[63.92%]	NA	0.0711958	901.09	25	NA	NA	NA	NA	NA	NA	NA	NA	NA
AT1G67230	Symbols: LINC1 | little nuclei1 | chr1:25151561-25156032 REVERSE LENGTH=1132	1169	TPLRADSDGEDDESDAEHPGK	2 Phospho (ST)	7S:Phospho|14S:Phospho[99.43%]	NA	0.317994	801.301	29	NA	NA	NA	NA	NA	NA	NA	NA	NA
AT2G34970	Symbols: | Trimeric LpxA-like enzyme | chr2:14746340-14748532 FORWARD LENGTH=730	1170	EASEEEDEDDEDEEEEEDN	Phospho (ST)	3S:Phospho[100.00%]	NA	0.152815	1183.85	37	NA	NA	NA	NA	NA	NA	NA	NA	NA
AT4G28300 AT4G28300	Symbols: | Protein of unknown function (DUF1421) | chr4:14014860-14016823 FORWARD LENGTH=496	1172	SSVFPTSSYSPPEDSLSQDITDTVER	Phospho (ST)	10S:Phospho[28.46%]	NA	0.508032	975.762	41	AT4G28300	| Symbols: | Protein of unknown function (DUF1421) | chr4:14014860-14016823 FORWARD LENGTH=496	17720	SSVFPTSSYSPPEDSLSQDITDTVER	[10] Phospho (S)|	NA	0.646144	975.431	24
AT5G63190 AT5G63190	Symbols: | MA3 domain-containing protein | chr5:25346145-25348563 FORWARD LENGTH=702	1173	KLEIATHNSGSLSSSPK	Phospho (ST)	11S:Phospho[46.09%]	NA	0.307721	612.969	29	NA	NA	NA	NA	NA	NA	NA	NA	NA
AT1G31440	Symbols: | SH3 domain-containing protein | chr1:11256150-11258479 REVERSE LENGTH=439	1174	LHSEMIAEEEAIGSSPK	Phospho (ST)	15S:Phospho[96.84%]	NA	0.994773	636.954	25	NA	NA	NA	NA	NA	NA	NA	NA	NA
AT3G46540	Symbols: | ENTH/VHS family protein | chr3:17134204-17135411 REVERSE LENGTH=307	1175	GIQGFGSFNHK	Phospho (ST)	7S:Phospho[100.00%]	NA	0.0488837	636.282	29	NA	NA	NA	NA	NA	NA	NA	NA	NA
AT3G50110	Symbols: ATPEN3, PEN3 | PTEN 3 | chr3:18580777-18583929 REVERSE LENGTH=632	1176	DDDVFSDSDGEEEGNSQSYSTNEK	2 Phospho (ST)	6S:Phospho|8S:Phospho[94.40%]	NA	0.380679	938.987	25	NA	NA	NA	NA	NA	NA	NA	NA	NA
AT1G69070	Symbols: | FUNCTIONS IN: molecular_function unknown; INVOLVED IN: biological_process unknown; LOCATED IN: cellular_component unknown; EXPRESSED IN: 23 plant structures; EXPRESSED DURING: 13 growth stages; CONTAINS InterPro DOMAIN/s: Nop14-like pro	1177	SMYNLSDGEEDVYEDGALGGSSVK	Oxidation (M)|Phospho (Y)	2M:Oxidation|3Y:Phospho[54.29%]	1	1.45875	873.688	41	NA	NA	NA	NA	NA	NA	NA	NA	NA
AT1G67900 AT1G67900 AT1G67900	Symbols: | Phototropic-responsive NPH3 family protein | chr1:25467737-25469888 FORWARD LENGTH=631	1178	SAENIDLEFQESR	Phospho (ST)	1S:Phospho[100.00%]	NA	0.00972223	809.342	37	NA	NA	NA	NA	NA	NA	NA	NA	NA
AT1G21630 AT1G21630	Symbols: | Calcium-binding EF hand family protein | chr1:7581457-7587796 FORWARD LENGTH=1218	1179	TVNYDSHDETDSVSSVNPDNGK	Phospho (ST)	10T:Phospho[36.81%]	NA	0.0832536	821.002	25	NA	NA	NA	NA	NA	NA	NA	NA	NA
AT1G73450 AT1G73460 AT3G17750	Symbols: | Protein kinase superfamily protein | chr3:6074228-6078428 FORWARD LENGTH=1138	1180	VIDLGSSCFETDHLCSYVQSR	Phospho (Y)	17Y:Phospho[33.12%]	1	1.94911	852.031	29	NA	NA	NA	NA	NA	NA	NA	NA	NA
AT3G05900	Symbols: | neurofilament protein-related | chr3:1761408-1763854 REVERSE LENGTH=673	1181	ETEEDVSSPADIIEK	Phospho (ST)	8S:Phospho[94.59%]	NA	0.425571	871.875	25	NA	NA	NA	NA	NA	NA	NA	NA	NA
AT5G12430	Symbols: TPR16 | Heat shock protein DnaJ with tetratricopeptide repeat | chr5:4028475-4034086 REVERSE LENGTH=1165	1182	GSFSGDPTPSEIGFGR	Phospho (ST)	4S:Phospho[49.68%]	NA	0.0262603	845.858	37	NA	NA	NA	NA	NA	NA	NA	NA	NA
AT1G68830	Symbols: STN7 | STT7 homolog STN7 | chr1:25872654-25875473 REVERSE LENGTH=562	1183	LVKTVTETIDEISDGR	2 Phospho (ST)	4T:Phospho|8T:Phospho[76.81%]	NA	0.582568	968.94	29	NA	NA	NA	NA	NA	NA	NA	NA	NA
AT4G30160 AT4G30160	Symbols: VLN4, ATVLN4 | villin 4 | chr4:14754528-14759511 FORWARD LENGTH=974	1184	SMSFSPDRVR	Oxidation (M)|2 Phospho (ST)	2M:Oxidation|3S:Phospho|5S:Phospho[49.83%]	NA	0.953672	679.254	37	NA	NA	NA	NA	NA	NA	NA	NA	NA
AT4G08500	Symbols: MEKK1, ATMEKK1, MAPKKK8, ARAKIN | MAPK/ERK kinase kinase 1 | chr4:5404272-5407062 REVERSE LENGTH=608	1185	SLEFPEPTSFR	Phospho (ST)	9S:Phospho[49.99%]	NA	0.0388862	695.307	25	AT4G08500	| Symbols: MEKK1, ATMEKK1, MAPKKK8, ARAKIN | MAPK/ERK kinase kinase 1 | chr4:5404272-5407062 REVERSE LENGTH=608	4907	SLEFPEPTSFR	[9] Phospho (S)|	NA	0.131626	695.31	24
AT3G18390	Symbols: EMB1865 | CRS1 / YhbY (CRM) domain-containing protein | chr3:6313572-6317584 FORWARD LENGTH=848	1186	DDVEDNESDWDETDGESAISSIEEADMSSR	Oxidation (M)|Phospho (ST)	8S:Phospho|27M:Oxidation[99.85%]	NA	0.0103034	1144.42	25	NA	NA	NA	NA	NA	NA	NA	NA	NA
AT1G04530	Symbols: TPR4 | Tetratricopeptide repeat (TPR)-like superfamily protein | chr1:1234456-1235895 REVERSE LENGTH=310	1187	DELGFEIERPPSPPMHLAAGLGIDK	Oxidation (M)|Phospho (ST)	12S:Phospho|15M:Oxidation[100.00%]	NA	0.2265	929.447	41	NA	NA	NA	NA	NA	NA	NA	NA	NA
AT4G11740	Symbols: SAY1 | Ubiquitin-like superfamily protein | chr4:7071955-7075256 FORWARD LENGTH=564	1188	SGSPEEEHASINPAER	Phospho (ST)	3S:Phospho[89.36%]	NA	0.596413	597.585	25	NA	NA	NA	NA	NA	NA	NA	NA	NA
AT4G00238	Symbols: | DNA-binding storekeeper protein-related transcriptional regulator | chr4:104092-105129 REVERSE LENGTH=345	1189	TLNSPSAAVAVSDDSESEK	2 Phospho (ST)	12S:Phospho|15S:Phospho[94.22%]	NA	0.937415	1034.41	25	NA	NA	NA	NA	NA	NA	NA	NA	NA
AT5G40870	Symbols: ATUK/UPRT1, UKL1, UK/UPRT1 | uridine kinase/uracil phosphoribosyltransferase 1 | chr5:16375021-16378384 FORWARD LENGTH=486	1190	FDGLLSSSPPNSSVVSSLR	Phospho (ST)	8S:Phospho[78.18%]	NA	0.237212	1015.48	41	AT5G40870	| Symbols: ATUK/UPRT1, UKL1, UK/UPRT1 | uridine kinase/uracil phosphoribosyltransferase 1 | chr5:16375021-16378384 FORWARD LENGTH=486	11079	FDGLLSSSPPNSSVVSSLR	[8] Phospho (S)|	NA	0.182828	1014.99	24
AT2G19385	Symbols: | zinc ion binding | chr2:8387149-8388581 FORWARD LENGTH=275	1191	KLETLDETSEGEEAK	Phospho (ST)	9S:Phospho[60.09%]	NA	0.475066	587.262	29	NA	NA	NA	NA	NA	NA	NA	NA	NA
AT1G03530	Symbols: ATNAF1, NAF1 | nuclear assembly factor 1 | chr1:880638-883338 REVERSE LENGTH=801	1192	KGYDASGDNDEEIPDELEFSDDEK	Phospho (ST)	20S:Phospho[100.00%]	NA	0.8376	933.367	25	NA	NA	NA	NA	NA	NA	NA	NA	NA
AT5G67385	Symbols: | Phototropic-responsive NPH3 family protein | chr5:26884754-26887083 FORWARD LENGTH=604	1193	TSSSTISTNPSSPISTASTGKPPLPR	2 Phospho (ST)	8T:Phospho|11S:Phospho[84.48%]	NA	0.931671	911.424	37	NA	NA	NA	NA	NA	NA	NA	NA	NA
AT5G53350	Symbols: CLPX | CLP protease regulatory subunit X | chr5:21644060-21647503 FORWARD LENGTH=579	1194	EGSDGETEVEAEIPSVVASM	Oxidation (M)|Phospho (ST)	7T:Phospho|20M:Oxidation[93.85%]	NA	0.936866	1066.93	29	NA	NA	NA	NA	NA	NA	NA	NA	NA
AT1G62390	Symbols: Phox2 | Octicosapeptide/Phox/Bem1p (PB1) domain-containing protein / tetratricopeptide repeat (TPR)-containing protein | chr1:23084632-23086887 REVERSE LENGTH=751	1195	GVTSPVGSVSLPNASNGK	Phospho (ST)	4S:Phospho[50.00%]	NA	0.273011	876.423	25	AT1G62390	| Symbols: Phox2 | Octicosapeptide/Phox/Bem1p (PB1) domain-containing protein / tetratricopeptide repeat (TPR)-containing protein | chr1:23084632-23086887 REVERSE LENGTH=751	10183	GVTSPVGSVSLPNASNGK	[4] Phospho (S)|	NA	0.221237	875.922	32
AT1G35580 AT1G35580 AT1G35580	Symbols: CINV1 | cytosolic invertase 1 | chr1:13122460-13124808 REVERSE LENGTH=551	1196	AVGSHCSLSEMDDLDLTR	Phospho (ST)	4S:Phospho[98.05%]	1	2.04684	1043.93	25	NA	NA	NA	NA	NA	NA	NA	NA	NA
AT5G35180 AT5G35180 AT5G35180 AT5G35180	Symbols: | Protein of unknown function (DUF1336) | chr5:13424538-13432787 FORWARD LENGTH=778	1197	NVSWAIASLSLK	Phospho (ST)	10S:Phospho[92.88%]	1	1.05484	684.854	45	NA	NA	NA	NA	NA	NA	NA	NA	NA
AT3G53390	Symbols: | Transducin/WD40 repeat-like superfamily protein | chr3:19792781-19796428 FORWARD LENGTH=558	1198	ALSFVGGNGGGK	Phospho (ST)	3S:Phospho[100.00%]	NA	0.00931232	572.263	37	NA	NA	NA	NA	NA	NA	NA	NA	NA
AT4G38900 AT4G38900 AT4G38900	Symbols: | Basic-leucine zipper (bZIP) transcription factor family protein | chr4:18139564-18141520 REVERSE LENGTH=553	1199	SVSVDSCFMEK	Oxidation (M)|Phospho (ST)	3S:Phospho|9M:Oxidation[99.60%]	1	1.11972	692.761	37	NA	NA	NA	NA	NA	NA	NA	NA	NA
AT3G58690	Symbols: | Protein kinase superfamily protein | chr3:21709369-21711246 FORWARD LENGTH=400	1200	LSGCSSSFSLAR	Phospho (ST)	7S:Phospho[44.96%]	NA	0.697355	676.289	25	AT3G58690	| Symbols: | Protein kinase superfamily protein | chr3:21709369-21711246 FORWARD LENGTH=400	3529	LSGCSSSFSLAR	[7] Phospho (S)|	NA	0.450831	676.289	32
AT1G67230	Symbols: LINC1 | little nuclei1 | chr1:25151561-25156032 REVERSE LENGTH=1132	1201	EVEVTNVNSDGDQSDINSK	Phospho (ST)	9S:Phospho[99.64%]	NA	0.453324	1065.95	29	NA	NA	NA	NA	NA	NA	NA	NA	NA
AT5G52960	Symbols: | unknown protein; FUNCTIONS IN: molecular_function unknown; INVOLVED IN: biological_process unknown; LOCATED IN: chloroplast; EXPRESSED IN: 23 plant structures; EXPRESSED DURING: 13 growth stages; CONTAINS InterPro DOMAIN/s: Protein of u	1202	SSDAEEVSDTEDEWLK	Phospho (ST)	8S:Phospho[92.15%]	1	1.89243	960.875	37	NA	NA	NA	NA	NA	NA	NA	NA	NA
AT2G32730	Symbols: | 26S proteasome regulatory complex, non-ATPase subcomplex, Rpn2/Psmd1 subunit | chr2:13880189-13885464 FORWARD LENGTH=1004	1203	EGDSMQVDSPAAVEK	Phospho (ST)	9S:Phospho[99.99%]	1	2.3135	821.839	25	NA	NA	NA	NA	NA	NA	NA	NA	NA
AT4G28990 AT4G28990	Symbols: | RNA-binding protein-related | chr4:14291205-14293018 FORWARD LENGTH=347	1204	RDFNGYRSPPR	Phospho (ST)	8S:Phospho[97.55%]	NA	0.0231151	482.221	25	NA	NA	NA	NA	NA	NA	NA	NA	NA
AT1G27430	Symbols: | GYF domain-containing protein | chr1:9521045-9526928 REVERSE LENGTH=1492	1205	LNSVASESYGSGGAGYQLSHGSPEAVR	Phospho (ST)	22S:Phospho[92.80%]	NA	0.627046	921.08	29	AT1G27430	| Symbols: | GYF domain-containing protein | chr1:9521045-9526928 REVERSE LENGTH=1492	7180	LNSVASESYGSGGAGYQLSHGSPEAVR	[22] Phospho (S)|	NA	0.131626	920.746	24
AT3G27430 AT3G27430 AT3G27430	Symbols: PBB1 | N-terminal nucleophile aminohydrolases (Ntn hydrolases) superfamily protein | chr3:10152910-10155036 FORWARD LENGTH=267	1206	YQTGRDSRVITALTLLK	Phospho (ST)|Phospho (Y)	1Y:Phospho|14T:Phospho[25.40%]	1	1.1823	1048.52	45	NA	NA	NA	NA	NA	NA	NA	NA	NA
AT4G33060	Symbols: | Cyclophilin-like peptidyl-prolyl cis-trans isomerase family protein | chr4:15948535-15951954 FORWARD LENGTH=504	1207	SFSVSDTVGNSDDDDDGEDETK	Phospho (ST)	11S:Phospho[99.99%]	NA	0.280804	1207.94	25	NA	NA	NA	NA	NA	NA	NA	NA	NA
AT2G19490	Symbols: | recA DNA recombination family protein | chr2:8441732-8444006 FORWARD LENGTH=430	1208	LIADEAADKETESESEEEDSLR	3 Phospho (ST)	11T:Phospho|13S:Phospho|15S:Phospho[95.25%]	NA	0.105769	903.005	33	NA	NA	NA	NA	NA	NA	NA	NA	NA
AT5G62910	Symbols: | RING/U-box superfamily protein | chr5:25250830-25252015 FORWARD LENGTH=327	1209	QLSFPELDK	Phospho (ST)	3S:Phospho[100.00%]	1	1.14367	578.768	33	NA	NA	NA	NA	NA	NA	NA	NA	NA
AT1G75990	Symbols: | PAM domain (PCI/PINT associated module) protein | chr1:28524623-28526718 REVERSE LENGTH=487	1210	DNQTPTQSVVSAPTSTLQNLK	Phospho (ST)	11S:Phospho[74.78%]	NA	0.16916	770.706	37	NA	NA	NA	NA	NA	NA	NA	NA	NA
AT2G30880	Symbols: | Pleckstrin homology (PH) domain-containing protein | chr2:13142926-13145718 REVERSE LENGTH=504	1211	RNSLDIPVVSPEPNVPR	Phospho (ST)	3S:Phospho[99.37%]	NA	0.0718835	657.336	37	NA	NA	NA	NA	NA	NA	NA	NA	NA
AT5G63550 AT5G63550	Symbols: | DEK domain-containing chromatin associated protein | chr5:25444805-25447934 FORWARD LENGTH=530	1212	TDTDDEKDEVEVEKPSK	2 Phospho (ST)	1T:Phospho|3T:Phospho[100.00%]	NA	0.231424	708.949	25	NA	NA	NA	NA	NA	NA	NA	NA	NA
AT3G23060	Symbols: | RING/U-box superfamily protein | chr3:8200868-8203116 FORWARD LENGTH=480	1213	VKDSNMTVSYLK	Oxidation (M)|Phospho (ST)	6M:Oxidation|9S:Phospho[50.07%]	NA	0.732188	740.843	33	NA	NA	NA	NA	NA	NA	NA	NA	NA
AT1G48620	Symbols: HON5 | high mobility group A5 | chr1:17974148-17976301 REVERSE LENGTH=479	1215	RVDAGGASSVAPPPPPPTNVESGGEEVAVK	Phospho (ST)	18T:Phospho[50.23%]	NA	0.382929	984.809	37	NA	NA	NA	NA	NA	NA	NA	NA	NA
AT5G38640	Symbols: | NagB/RpiA/CoA transferase-like superfamily protein | chr5:15468020-15470674 REVERSE LENGTH=642	1216	SSVPVASSLPGIGMDSMAAAK	2 Oxidation (M)|Phospho (ST)	8S:Phospho|14M:Oxidation|17M:Oxidation[86.23%]	NA	0.255831	1044.97	33	AT5G38640	| Symbols: | NagB/RpiA/CoA transferase-like superfamily protein | chr5:15468020-15470674 REVERSE LENGTH=642	3603, 2264, 6443, 23621	SSVPVASSLPGIGMDSMAAAK	[8] Phospho (S),[14] Oxidation (M),[17] Oxidation (M)|	NA	0.193405	696.651	24
AT5G60210 AT5G60210	Symbols: RIP5 | ROP interactive partner 5 | chr5:24243529-24245889 REVERSE LENGTH=564	1217	FAENYNQTNSPYSEDIDDELTK	Phospho (ST)	10S:Phospho[67.15%]	NA	0.320102	892.034	45	NA	NA	NA	NA	NA	NA	NA	NA	NA
AT4G15410	Symbols: PUX5 | serine/threonine protein phosphatase 2A 55 kDa regulatory subunit B prime gamma | chr4:8814868-8816596 FORWARD LENGTH=421	1218	SPADGEGSDSDEANEYYTGGQK	2 Phospho (ST)	1S:Phospho|10S:Phospho[54.15%]	NA	0.20128	1219.42	25	NA	NA	NA	NA	NA	NA	NA	NA	NA
AT4G35230	Symbols: BSK1 | BR-signaling kinase 1 | chr4:16755325-16758041 REVERSE LENGTH=512	1219	KQEEAPSTPQRPLSPLGEACSR	Phospho (ST)	14S:Phospho[33.29%]	NA	0.392331	630.55	25	NA	NA	NA	NA	NA	NA	NA	NA	NA
AT3G20740	Symbols: FIE, FIS3, FIE1 | Transducin/WD40 repeat-like superfamily protein | chr3:7249064-7252254 REVERSE LENGTH=369	1220	ENSPGEGASDVLLR	Phospho (ST)	3S:Phospho[100.00%]	NA	0.72547	762.34	37	NA	NA	NA	NA	NA	NA	NA	NA	NA
AT1G30230 AT1G30230	Symbols: | Glutathione S-transferase, C-terminal-like;Translation elongation factor EF1B/ribosomal protein S6 | chr1:10639286-10640515 FORWARD LENGTH=231	1221	DAAADEEDDDDVDLFGEETEEEKK	Phospho (ST)	19T:Phospho[100.00%]	NA	0.388486	932.359	25	NA	NA	NA	NA	NA	NA	NA	NA	NA
AT5G07290	Symbols: AML4, ML4 | MEI2-like 4 | chr5:2294248-2298491 FORWARD LENGTH=907	1222	GVGVDGFNGGVIGSPINQGSHR	Phospho (ST)	14S:Phospho[99.17%]	NA	0.104021	735.68	25	NA	NA	NA	NA	NA	NA	NA	NA	NA
AT1G09730 AT1G09730	Symbols: | Cysteine proteinases superfamily protein | chr1:3148017-3154236 REVERSE LENGTH=963	1224	LSSPTGEAEEMEK	Phospho (ST)	3S:Phospho[75.97%]	NA	0.888186	744.301	25	NA	NA	NA	NA	NA	NA	NA	NA	NA
AT1G42550	Symbols: PMI1 | plastid movement impaired1 | chr1:15977131-15979734 FORWARD LENGTH=843	1225	LSLSPWR	Phospho (ST)	4S:Phospho[99.96%]	1	1.2741	469.728	37	AT1G42550	| Symbols: PMI1 | plastid movement impaired1 | chr1:15977131-15979734 FORWARD LENGTH=843	7172	LSLSPWR	[4] Phospho (S)|	NA	0.32095	469.728	28
AT4G22290	Symbols: | Ubiquitin-specific protease family C19-related protein | chr4:11783199-11785730 REVERSE LENGTH=445	1226	SGQLDHQLSNLASSKPK	2 Phospho (ST)	1S:Phospho|9S:Phospho[97.17%]	1	2.17266	657.631	25	NA	NA	NA	NA	NA	NA	NA	NA	NA
AT2G45140	Symbols: PVA12 | plant VAP homolog 12 | chr2:18611029-18612971 FORWARD LENGTH=239	1227	VVYVAPPRPPSPVREGSEEGSSPR	2 Phospho (ST)	21S:Phospho|22S:Phospho[45.49%]	1	1.22246	904.086	29	AT2G45140	| Symbols: PVA12 | plant VAP homolog 12 | chr2:18611029-18612971 FORWARD LENGTH=239	421	VVYVAPPRPPSPVREGSEEGSSPR	[21] Phospho (S),[22] Phospho (S)|	NA	0.436959	903.752	24
AT1G07650 AT1G07650	Symbols: | Leucine-rich repeat transmembrane protein kinase | chr1:2359817-2366423 REVERSE LENGTH=1014	1228	TASANSLVDAEEK	2 Phospho (ST)	3S:Phospho|6S:Phospho[98.60%]	1	1.13575	747.79	25	NA	NA	NA	NA	NA	NA	NA	NA	NA
AT1G16520	Symbols: | unknown protein; FUNCTIONS IN: molecular_function unknown; INVOLVED IN: biological_process unknown; LOCATED IN: plasma membrane; EXPRESSED IN: 22 plant structures; EXPRESSED DURING: 13 growth stages; BEST Arabidopsis thaliana protein ma	1229	ATLWYPSSQQSSAANSPPR	Phospho (ST)	16S:Phospho[99.62%]	NA	0.388662	710.321	37	NA	NA	NA	NA	NA	NA	NA	NA	NA
AT5G05170	Symbols: CESA3, IXR1, ATCESA3, ATH-B, CEV1 | Cellulose synthase family protein | chr5:1530401-1535090 REVERSE LENGTH=1065	1230	RLPYSSDVNQSPNRR	Phospho (ST)	11S:Phospho[100.00%]	NA	0.898544	623.964	25	NA	NA	NA	NA	NA	NA	NA	NA	NA
AT1G43700	Symbols: VIP1, SUE3 | VIRE2-interacting protein 1 | chr1:16484352-16486017 FORWARD LENGTH=341	1232	SFSVDSDFFDDLGVTEEK	2 Phospho (ST)	1S:Phospho|6S:Phospho[62.75%]	NA	0.371755	1099.42	41	NA	NA	NA	NA	NA	NA	NA	NA	NA
AT1G79570	Symbols: | Protein kinase superfamily protein with octicosapeptide/Phox/Bem1p domain | chr1:29932856-29937540 REVERSE LENGTH=1248	1233	SDNSLSSQFVTSESPANTAQQDSGK	Phospho (ST)	4S:Phospho[81.16%]	NA	0.518039	889.38	37	NA	NA	NA	NA	NA	NA	NA	NA	NA
AT1G67310	Symbols: | Calmodulin-binding transcription activator protein with CG-1 and Ankyrin domains | chr1:25198182-25203126 REVERSE LENGTH=1016	1234	QDVESTEDSEDEDILK	Phospho (ST)	9S:Phospho[92.11%]	NA	0.39151	966.886	25	NA	NA	NA	NA	NA	NA	NA	NA	NA
AT5G03230	Symbols: | Protein of unknown function, DUF584 | chr5:769636-770136 FORWARD LENGTH=166	1235	TGSLPVNIPDWSK	Phospho (ST)	3S:Phospho[49.99%]	1	1.13948	747.357	29	NA	NA	NA	NA	NA	NA	NA	NA	NA
AT5G65410	Symbols: ATHB25, ZFHD2, HB25, ZHD1 | homeobox protein 25 | chr5:26136179-26137018 FORWARD LENGTH=279	1236	ERSEDPMETSSAEAGGGIR	Oxidation (M)|Phospho (ST)	3S:Phospho|7M:Oxidation[96.97%]	NA	0.731246	692.618	37	NA	NA	NA	NA	NA	NA	NA	NA	NA
AT3G55460	Symbols: SCL30, At-SCL30 | SC35-like splicing factor 30 | chr3:20561024-20563502 FORWARD LENGTH=262	1237	SYSPGYEGAAAAAPDRDR	Phospho (ST)	3S:Phospho[98.28%]	1	1.42987	645.608	25	AT3G55460	| Symbols: SCL30, At-SCL30 | SC35-like splicing factor 30 | chr3:20561024-20563502 FORWARD LENGTH=262	1891	SYSPGYEGAAAAAPDRDR	[3] Phospho (S)|	NA	0.201479	645.274	24
AT5G63490	Symbols: | CBS / octicosapeptide/Phox/Bemp1 (PB1) domains-containing protein | chr5:25418716-25421970 REVERSE LENGTH=543	1238	SFPFANTFSFK	Phospho (ST)	1S:Phospho[100.00%]	1	1.86174	686.802	33	NA	NA	NA	NA	NA	NA	NA	NA	NA
AT5G24380	Symbols: YSL2, ATYSL2 | YELLOW STRIPE like 2 | chr5:8324098-8326525 FORWARD LENGTH=664	1239	TNSISTLVEVPEDSTK	Phospho (ST)	3S:Phospho[48.87%]	1	1.08443	900.92	45	NA	NA	NA	NA	NA	NA	NA	NA	NA
AT5G16730	Symbols: | Plant protein of unknown function (DUF827) | chr5:5497890-5500775 FORWARD LENGTH=853	1240	IDESDKTSTENIDETGNALTAEDQLTMEK	Oxidation (M)|Phospho (ST)	9T:Phospho|27M:Oxidation[27.33%]	NA	0.483544	1099.14	37	NA	NA	NA	NA	NA	NA	NA	NA	NA
AT2G24940	Symbols: AtMAPR2, MAPR2 | membrane-associated progesterone binding protein 2 | chr2:10609447-10609749 FORWARD LENGTH=100	1241	NEEDVSPSLEGLTEK	Phospho (ST)	6S:Phospho[95.85%]	NA	0.33926	863.874	45	NA	NA	NA	NA	NA	NA	NA	NA	NA
AT3G10360	Symbols: APUM4, PUM4 | pumilio 4 | chr3:3211276-3215144 REVERSE LENGTH=1003	1242	SGSAPPTVEGLLR	Phospho (ST)	3S:Phospho[85.87%]	NA	0.364725	682.334	33	AT3G10360	| Symbols: APUM4, PUM4 | pumilio 4 | chr3:3211276-3215144 REVERSE LENGTH=1003	3186	SGSAPPTVEGLLR	[3] Phospho (S)|	NA	0.140619	682.335	28
AT1G33050 AT1G33050 AT1G33050 AT1G33050	Symbols: | unknown protein; FUNCTIONS IN: molecular_function unknown; INVOLVED IN: biological_process unknown; LOCATED IN: cellular_component unknown; EXPRESSED IN: 25 plant structures; EXPRESSED DURING: 15 growth stages; BEST Arabidopsis thaliana	1243	STDDLSGFR	Phospho (ST)	2T:Phospho[50.00%]	NA	0.199532	539.216	25	AT1G33050	| Symbols: | unknown protein; FUNCTIONS IN: molecular_function unknown; INVOLVED IN: biological_process unknown; LOCATED IN: cellular_component unknown; EXPRESSED IN: 25 plant structures; EXPRESSED DURING: 15 growth stages; BEST Arabidopsis thalian	16812	STDDLSGFR	[2] Phospho (T)|	NA	0.95362	539.216	28
AT3G12640	Symbols: | RNA binding (RRM/RBD/RNP motifs) family protein | chr3:4014455-4017675 FORWARD LENGTH=638	1244	ISHSTGSETLDQNMVLGEVSPKDEESR	Oxidation (M)|Phospho (ST)	14M:Oxidation|20S:Phospho[95.31%]	NA	0.675491	761.34	37	NA	NA	NA	NA	NA	NA	NA	NA	NA
AT5G09840	Symbols: | Putative endonuclease or glycosyl hydrolase | chr5:3059027-3061970 FORWARD LENGTH=924	1245	KLPVYEPSLSEDEEDSGSER	Phospho (ST)	10S:Phospho[93.94%]	NA	0.18254	783.006	25	NA	NA	NA	NA	NA	NA	NA	NA	NA
AT1G73350 AT1G73350 AT1G73350	Symbols: | unknown protein; FUNCTIONS IN: molecular_function unknown; INVOLVED IN: biological_process unknown; LOCATED IN: nucleus; EXPRESSED IN: 25 plant structures; EXPRESSED DURING: 15 growth stages; Has 46 Blast hits to 46 proteins in 19 speci	1246	ISTPSSPSLSPPVR	2 Phospho (ST)	5S:Phospho|10S:Phospho[81.68%]	NA	0.387566	792.857	37	NA	NA	NA	NA	NA	NA	NA	NA	NA
AT1G43700	Symbols: VIP1, SUE3 | VIRE2-interacting protein 1 | chr1:16484352-16486017 FORWARD LENGTH=341	1247	SNSMDGEMSSASFNIESILASVSGK	2 Oxidation (M)|Phospho (ST)	3S:Phospho|4M:Oxidation|8M:Oxidation[49.46%]	1	2.0547	887.709	41	AT1G43700	| Symbols: VIP1, SUE3 | VIRE2-interacting protein 1 | chr1:16484352-16486017 FORWARD LENGTH=341	54363, 89163	SNSMDGEMSSASFNIESILASVSGK	[3] Phospho (S),[4] Oxidation (M),[8] Oxidation (M)|	NA	0.377971	887.375	20
AT3G01090 AT3G01090 AT3G01090	Symbols: AKIN10, SNRK1.1, KIN10 | SNF1 kinase homolog 10 | chr3:31437-33977 REVERSE LENGTH=512	1249	MHPAESVASPVSHR	Phospho (ST)	9S:Phospho[78.81%]	NA	0.395868	528.904	25	NA	NA	NA	NA	NA	NA	NA	NA	NA
AT1G18150 AT1G18150 AT1G18150 AT1G73670	Symbols: ATMPK8 | Protein kinase superfamily protein | chr1:6244641-6247582 REVERSE LENGTH=589	1250	VSFNDAPTAIFWTDYVATR	Phospho (Y)	15Y:Phospho[86.10%]	1	1.74292	752.346	45	NA	NA	NA	NA	NA	NA	NA	NA	NA
AT1G17360	Symbols: | BEST Arabidopsis thaliana protein match is: COP1-interacting protein-related (TAIR:AT1G72410.1); Has 9949 Blast hits to 7480 proteins in 576 species: Archae - 12; Bacteria - 1007; Metazoa - 3636; Fungi - 982; Plants - 444; Viruses - 50;	1251	NEAFDDTESEAEEEEK	2 Phospho (ST)	7T:Phospho|9S:Phospho[100.00%]	1	1.35334	1016.84	25	NA	NA	NA	NA	NA	NA	NA	NA	NA
AT2G44970 AT2G44970	Symbols: | alpha/beta-Hydrolases superfamily protein | chr2:18548999-18552019 REVERSE LENGTH=503	1253	STSGVDGNSPVSVCISPGER	Phospho (ST)	3S:Phospho[33.33%]	NA	0.39118	1043.45	37	AT2G44970	| Symbols: | alpha/beta-Hydrolases superfamily protein | chr2:18548999-18552019 REVERSE LENGTH=503	5689	STSGVDGNSPVSVCISPGER	[3] Phospho (S)|	NA	0.355892	1042.95	28
AT1G19350 AT1G19350 AT1G19350 AT1G19350 AT1G19350	Symbols: BES1, BZR2 | Brassinosteroid signalling positive regulator (BZR1) family protein | chr1:6688841-6690165 FORWARD LENGTH=335	1254	QSMTSLNYPFYAVSAPASPTHHR	Oxidation (M)|2 Phospho (ST)	3M:Oxidation|14S:Phospho|20T:Phospho[50.55%]	NA	0.095391	913.721	45	AT1G19350	| Symbols: BES1, BZR2 | Brassinosteroid signalling positive regulator (BZR1) family protein | chr1:6688680-6690165 FORWARD LENGTH=357	6462	QSMTSLNYPFYAVSAPASPTHHR	[3] Oxidation (M),[14] Phospho (S),[20] Phospho (T)|	NA	0.458969	913.389	24
AT3G12780	Symbols: PGK1 | phosphoglycerate kinase 1 | chr3:4061127-4063140 REVERSE LENGTH=481	1255	SVGDLTSADLK	Phospho (ST)	7S:Phospho[83.70%]	NA	0.240047	593.273	37	NA	NA	NA	NA	NA	NA	NA	NA	NA
AT1G42550	Symbols: PMI1 | plastid movement impaired1 | chr1:15977131-15979734 FORWARD LENGTH=843	1256	GVEFDDDLETEK	Phospho (ST)	10T:Phospho[100.00%]	NA	0.168903	738.792	33	NA	NA	NA	NA	NA	NA	NA	NA	NA
AT5G10950	Symbols: | Tudor/PWWP/MBT superfamily protein | chr5:3459557-3461632 REVERSE LENGTH=395	1257	AVDEMSDGEPLVSFLK	Oxidation (M)|Phospho (ST)	5M:Oxidation|6S:Phospho[100.00%]	NA	0.245756	917.405	33	NA	NA	NA	NA	NA	NA	NA	NA	NA
AT2G39810	Symbols: HOS1 | ubiquitin-protein ligases | chr2:16612941-16617802 FORWARD LENGTH=927	1258	SDETSDDEDELTSFGSMPVK	Phospho (ST)	5S:Phospho[93.48%]	1	1.9679	1135.44	25	AT2G39810	| Symbols: HOS1 | ubiquitin-protein ligases | chr2:16612941-16617802 FORWARD LENGTH=927	14375	SDETSDDEDELTSFGSMPVK	[5] Phospho (S),[17] Oxidation (M)|	NA	0.691682	1142.94	28
AT1G24764	Symbols: ATMAP70-2, MAP70-2 | microtubule-associated proteins 70-2 | chr1:8760001-8763256 REVERSE LENGTH=634	1259	SPSNTAQILAGR	Phospho (ST)	3S:Phospho[47.75%]	NA	0.340828	647.818	45	NA	NA	NA	NA	NA	NA	NA	NA	NA
AT1G79770	Symbols: | Protein of unknown function (DUF1677) | chr1:30014371-30014874 FORWARD LENGTH=167	1260	SLSDISLDYHREEEK	Phospho (ST)	3S:Phospho[89.52%]	NA	0.291406	634.616	33	NA	NA	NA	NA	NA	NA	NA	NA	NA
AT5G12900	Symbols: | unknown protein; FUNCTIONS IN: molecular_function unknown; INVOLVED IN: biological_process unknown; LOCATED IN: chloroplast; EXPRESSED IN: 21 plant structures; EXPRESSED DURING: 13 growth stages; BEST Arabidopsis thaliana protein match	1261	SPPLHFYTTGR	Phospho (ST)	1S:Phospho[99.94%]	NA	0.125771	452.543	25	NA	NA	NA	NA	NA	NA	NA	NA	NA
AT1G27540	Symbols: | Protein of unknown function (DUF295) | chr1:9566608-9567849 REVERSE LENGTH=413	1262	RTSSFPDIEAVQGCSTLNLLPK	Phospho (ST)	4S:Phospho[33.31%]	NA	0.703343	838.741	41	NA	NA	NA	NA	NA	NA	NA	NA	NA
AT1G47200	Symbols: WPP2 | WPP domain protein 2 | chr1:17298181-17298723 REVERSE LENGTH=180	1263	SNASVGNGSVEDANTDASEVSKDDAGPASEEEK	Phospho (ST)	29S:Phospho[99.77%]	NA	0.347548	1116.46	29	NA	NA	NA	NA	NA	NA	NA	NA	NA
AT5G55660	Symbols: | DEK domain-containing chromatin associated protein | chr5:22539375-22543142 FORWARD LENGTH=778	1264	SVAHSDDESEEEKEDDEEEEK	2 Phospho (ST)	5S:Phospho|9S:Phospho[99.40%]	NA	0.133334	875.97	25	NA	NA	NA	NA	NA	NA	NA	NA	NA
AT5G10940 AT5G10940	Symbols: | transducin family protein / WD-40 repeat family protein | chr5:3448890-3454127 REVERSE LENGTH=757	1266	VLSLSDILYR	Phospho (ST)	3S:Phospho[99.75%]	NA	0.447092	629.825	37	AT5G10940	| Symbols: | transducin family protein / WD-40 repeat family protein | chr5:3448890-3454127 REVERSE LENGTH=757	30877	VLSLSDILYR	[3] Phospho (S)|	NA	0.302863	629.826	32
AT1G20940	Symbols: | F-box family protein | chr1:7295274-7296518 REVERSE LENGTH=414	1267	LIPMIVNGGLKGLSGISYPGGNVACTER	Oxidation (M)|Phospho (ST)|Phospho (Y)	4M:Oxidation|14S:Phospho|18Y:Phospho[83.70%]	1	2.07951	763.365	41	NA	NA	NA	NA	NA	NA	NA	NA	NA
AT1G17210	Symbols: ATILP1, ILP1 | IAP-like protein 1 | chr1:5880502-5884657 REVERSE LENGTH=958	1268	EVNRSDPFSEGNEQVMAFPGAR	Oxidation (M)|2 Phospho (ST)	5S:Phospho|9S:Phospho|16M:Oxidation[100.00%]	1	1.92168	872.021	37	NA	NA	NA	NA	NA	NA	NA	NA	NA
AT3G23900 AT3G23900 AT3G23900	Symbols: | RNA recognition motif (RRM)-containing protein | chr3:8631941-8635852 REVERSE LENGTH=987	1269	SLDEDYDMK	Oxidation (M)|Phospho (ST)	1S:Phospho|8M:Oxidation[100.00%]	NA	0.0443081	606.212	25	NA	NA	NA	NA	NA	NA	NA	NA	NA
AT1G20110	Symbols: | RING/FYVE/PHD zinc finger superfamily protein | chr1:6971554-6974578 FORWARD LENGTH=601	1270	SISFSSSGR	Phospho (ST)	3S:Phospho[96.75%]	NA	0.0613796	504.202	37	AT1G20110	| Symbols: | RING/FYVE/PHD zinc finger superfamily protein | chr1:6971554-6974578 FORWARD LENGTH=601	384	SISFSSSGR	[3] Phospho (S)|	NA	0.416452	504.213	32
AT2G40100 AT2G40100	Symbols: LHCB4.3 | light harvesting complex photosystem II | chr2:16745884-16747190 FORWARD LENGTH=276	1271	FGFSFGK	Phospho (ST)	4S:Phospho[100.00%]	NA	0.403832	435.183	25	NA	NA	NA	NA	NA	NA	NA	NA	NA
AT3G54360	Symbols: | zinc ion binding | chr3:20128570-20131581 REVERSE LENGTH=405	1273	CPFGYDSQTFK	Phospho (ST)	9T:Phospho[95.85%]	1	1.10165	715.277	37	NA	NA	NA	NA	NA	NA	NA	NA	NA
AT5G61560 AT5G61560	Symbols: | U-box domain-containing protein kinase family protein | chr5:24753476-24756506 FORWARD LENGTH=796	1274	TSSSGIGYGGSDISSWR	Phospho (ST)	2S:Phospho[32.20%]	NA	0.133991	899.378	25	NA	NA	NA	NA	NA	NA	NA	NA	NA
AT3G20890	Symbols: | RNA-binding (RRM/RBD/RNP motifs) family protein | chr3:7319939-7321054 FORWARD LENGTH=292	1275	SSDDGKEDIEHTGILR	Phospho (ST)	2S:Phospho[49.99%]	NA	0.219245	618.276	37	NA	NA	NA	NA	NA	NA	NA	NA	NA
AT5G15020 AT5G15020	Symbols: SNL2 | SIN3-like 2 | chr5:4859408-4865569 REVERSE LENGTH=1367	1276	AESEGEAEGMESHLIEDK	Phospho (ST)	3S:Phospho[99.63%]	NA	0.779215	681.275	25	NA	NA	NA	NA	NA	NA	NA	NA	NA
AT5G04870	Symbols: CPK1, ATCPK1 | calcium dependent protein kinase 1 | chr5:1417015-1419877 REVERSE LENGTH=610	1278	SFSIALKL	Phospho (ST)	3S:Phospho[96.96%]	1	2.07332	479.754	29	NA	NA	NA	NA	NA	NA	NA	NA	NA
AT1G20970	Symbols: | FUNCTIONS IN: molecular_function unknown; INVOLVED IN: biological_process unknown; LOCATED IN: plasma membrane, vacuole; EXPRESSED IN: guard cell, cultured cell; BEST Arabidopsis thaliana protein match is: proton pump interactor 1 (TAIR	1279	SELESTDDGPEEVVEIPK	Phospho (ST)	6T:Phospho[42.81%]	NA	0.575222	1027.45	33	NA	NA	NA	NA	NA	NA	NA	NA	NA
AT3G12020 AT3G12020	Symbols: | P-loop containing nucleoside triphosphate hydrolases superfamily protein | chr3:3827016-3834146 FORWARD LENGTH=965	1280	RHSFGEEELAYLPYK	Phospho (ST)	3S:Phospho[100.00%]	NA	0.978115	640.632	37	NA	NA	NA	NA	NA	NA	NA	NA	NA
AT4G05520 AT4G05520	Symbols: ATEHD2, EHD2 | EPS15 homology domain 2 | chr4:2804522-2807833 FORWARD LENGTH=546	1282	SIIKPQVNVVTIVDGLK	Phospho (ST)	1S:Phospho[99.90%]	NA	0.804952	635.361	41	NA	NA	NA	NA	NA	NA	NA	NA	NA
AT1G15940	Symbols: | Tudor/PWWP/MBT superfamily protein | chr1:5473672-5478050 FORWARD LENGTH=990	1283	ISEGQVVPSDSLEDK	Phospho (ST)	11S:Phospho[79.36%]	NA	0.541945	841.879	25	NA	NA	NA	NA	NA	NA	NA	NA	NA
AT1G70570 AT1G70570	Symbols: | anthranilate phosphoribosyltransferase, putative | chr1:26608719-26612062 FORWARD LENGTH=595	1284	ALPPDVLFIADPEGSLLGTGNSVGPTFVGNETR	Phospho (ST)	19T:Phospho[90.95%]	NA	0.439512	856.425	41	AT1G70570	| Symbols: | anthranilate phosphoribosyltransferase, putative | chr1:26608719-26612062 FORWARD LENGTH=632	33499	ALPPDVLFIADPEGSLLGTGNSVGPTFVGNETR	[19] Phospho (T)|	NA	0.200226	1140.89	24
AT4G27060	Symbols: TOR1, SPR2, CN | ARM repeat superfamily protein | chr4:13581581-13585070 REVERSE LENGTH=864	1286	YNSFANYPTGK	Phospho (ST)	3S:Phospho[99.79%]	NA	0.434015	671.279	37	AT4G27060	| Symbols: TOR1, SPR2, CN | ARM repeat superfamily protein | chr4:13581581-13585070 REVERSE LENGTH=864	3877	YNSFANYPTGK	[3] Phospho (S)|	NA	0.213357	671.28	32
AT3G57150	Symbols: NAP57, AtNAP57, CBF5, AtCBF5 | homologue of NAP57 | chr3:21154255-21155952 REVERSE LENGTH=565	1287	DTEAAVDAEDESAAEK	Phospho (ST)	12S:Phospho[100.00%]	NA	0.168405	865.835	29	NA	NA	NA	NA	NA	NA	NA	NA	NA
AT4G35110 AT4G35110 AT4G35110 AT4G35110	Symbols: | Arabidopsis phospholipase-like protein (PEARLI 4) family | chr4:16712660-16713987 REVERSE LENGTH=386	1288	LFSFLSLPR	Phospho (ST)	6S:Phospho[99.20%]	NA	0.293853	580.299	37	NA	NA	NA	NA	NA	NA	NA	NA	NA
AT2G19540	Symbols: | Transducin family protein / WD-40 repeat family protein | chr2:8461804-8464347 FORWARD LENGTH=469	1289	TFGNGEDEDEDDEDDSDSDDDDGDEASK	2 Phospho (ST)	16S:Phospho|18S:Phospho[44.77%]	NA	0.368008	1066.98	45	NA	NA	NA	NA	NA	NA	NA	NA	NA
AT2G34680	Symbols: AIR9 | Outer arm dynein light chain 1 protein | chr2:14616947-14628300 REVERSE LENGTH=1708	1291	SFSSPLDR	Phospho (ST)	1S:Phospho[98.82%]	NA	0.397254	494.704	37	NA	NA	NA	NA	NA	NA	NA	NA	NA
AT5G47480	Symbols: | RGPR-related | chr5:19257420-19263132 FORWARD LENGTH=1350	1292	FPSVDNIR	Phospho (ST)	3S:Phospho[100.00%]	NA	0.348113	514.234	25	NA	NA	NA	NA	NA	NA	NA	NA	NA
AT3G19820 AT3G19820 AT3G19820	Symbols: DWF1, DIM, EVE1, DIM1, CBB1 | cell elongation protein / DWARF1 / DIMINUTO (DIM) | chr3:6879835-6881616 REVERSE LENGTH=561	1293	SDLQTPLVRPK	Phospho (ST)	1S:Phospho[99.91%]	NA	0.83188	667.347	25	AT3G19820	| Symbols: DWF1, DIM, EVE1, DIM1, CBB1 | cell elongation protein / DWARF1 / DIMINUTO (DIM) | chr3:6879835-6881616 REVERSE LENGTH=561	432	SDLQTPLVRPK	[1] Phospho (S)|	1	0.0479971	667.347	32
AT1G16270 AT1G16270	Symbols: | Protein kinase superfamily protein with octicosapeptide/Phox/Bem1p domain | chr1:5563890-5568145 FORWARD LENGTH=1147	1294	SNSTLNGLDSSSANNLAELDVR	Phospho (ST)	12S:Phospho[52.05%]	1	1.05588	786.693	33	NA	NA	NA	NA	NA	NA	NA	NA	NA
AT1G20110	Symbols: | RING/FYVE/PHD zinc finger superfamily protein | chr1:6971554-6974578 FORWARD LENGTH=601	1295	RSDSGEYPAFEDSYGDGVYAYQGGK	Phospho (ST)	4S:Phospho[75.83%]	NA	0.597608	933.713	29	NA	NA	NA	NA	NA	NA	NA	NA	NA
AT3G19770 AT3G19770	Symbols: ATVPS9A, VPS9A, VPS9 | Vacuolar sorting protein 9 (VPS9) domain | chr3:6866916-6869114 FORWARD LENGTH=520	1296	SSDSLSGTNELLNINSETPMK	Oxidation (M)|Phospho (ST)	2S:Phospho|20M:Oxidation[38.47%]	1	1.00513	1167.51	37	NA	NA	NA	NA	NA	NA	NA	NA	NA
AT1G29910 AT1G29920 AT1G29930 AT2G34420 AT2G34430	Symbols: CAB3, AB180, LHCB1.2 | chlorophyll A/B binding protein 3 | chr1:10472443-10473246 REVERSE LENGTH=267	1297	GPSGSPWYGSDR	Phospho (ST)	10S:Phospho[100.00%]	1	1.20097	673.263	29	NA	NA	NA	NA	NA	NA	NA	NA	NA
AT1G27500	Symbols: | Tetratricopeptide repeat (TPR)-like superfamily protein | chr1:9551629-9553654 REVERSE LENGTH=650	1298	SNSSNLDLEVMPR	Oxidation (M)|2 Phospho (ST)	3S:Phospho|4S:Phospho|11M:Oxidation[33.33%]	NA	0.217552	819.317	41	NA	NA	NA	NA	NA	NA	NA	NA	NA
AT5G24030	Symbols: SLAH3 | SLAC1 homologue 3 | chr5:8118618-8120993 REVERSE LENGTH=635	1299	NVSSENIENYLK	Phospho (ST)	3S:Phospho[98.74%]	1	1.80213	745.332	29	NA	NA	NA	NA	NA	NA	NA	NA	NA
AT3G12480	Symbols: NF-YC11 | nuclear factor Y, subunit C11 | chr3:3958065-3960278 FORWARD LENGTH=293	1300	RKPISDEVNDSDEEYKK	Phospho (ST)	11S:Phospho[99.81%]	NA	0.0756979	533.995	33	NA	NA	NA	NA	NA	NA	NA	NA	NA
AT2G14835 AT2G14835	Symbols: | RING/U-box superfamily protein | chr2:6367238-6370610 FORWARD LENGTH=343	1301	QNSETLYYADDEDGNR	Phospho (ST)	3S:Phospho[96.65%]	1	1.1582	985.876	37	NA	NA	NA	NA	NA	NA	NA	NA	NA
AT2G28290 AT2G28290 AT2G28290	Symbols: SYD, CHR3 | P-loop containing nucleoside triphosphate hydrolases superfamily protein | chr2:12056771-12072950 FORWARD LENGTH=3574	1302	TNDLSTSAVQLDEFHSSDEEEGNLQPSPK	2 Phospho (ST)	16S:Phospho|17S:Phospho[71.53%]	NA	0.0893113	1112.46	29	NA	NA	NA	NA	NA	NA	NA	NA	NA
AT5G20900	Symbols: JAZ12, TIFY3B | jasmonate-zim-domain protein 12 | chr5:7090883-7092201 FORWARD LENGTH=187	1305	NSTSISPVSSPALNR	2 Phospho (ST)	6S:Phospho|10S:Phospho[90.10%]	1	1.14593	845.363	37	NA	NA	NA	NA	NA	NA	NA	NA	NA
AT4G03260 AT4G03260	Symbols: | Outer arm dynein light chain 1 protein | chr4:1429092-1431431 FORWARD LENGTH=677	1307	SRSEGTLGPI	Phospho (ST)	3S:Phospho[94.76%]	NA	0.331302	548.755	33	NA	NA	NA	NA	NA	NA	NA	NA	NA
AT1G50120	Symbols: | FUNCTIONS IN: molecular_function unknown; INVOLVED IN: biological_process unknown; LOCATED IN: cellular_component unknown; EXPRESSED IN: 23 plant structures; EXPRESSED DURING: 13 growth stages; CONTAINS InterPro DOMAIN/s: Rgp1 (InterPro	1308	TFGSSLSLNSGPR	2 Phospho (ST)	7S:Phospho|10S:Phospho[96.74%]	1	1.05349	741.804	25	NA	NA	NA	NA	NA	NA	NA	NA	NA
AT3G23920	Symbols: BAM1, BMY7, TR-BAMY | beta-amylase 1 | chr3:8641722-8644199 FORWARD LENGTH=575	1309	SGEMTDSSLLSISPPSAR	Phospho (ST)	13S:Phospho[88.57%]	1	1.66646	958.429	25	AT3G23920	| Symbols: BAM1, BMY7, TR-BAMY | beta-amylase 1 | chr3:8641722-8644199 FORWARD LENGTH=575	3730	SGEMTDSSLLSISPPSAR	[4] Oxidation (M),[13] Phospho (S)|	NA	0.323051	965.927	24
AT4G28990 AT4G28990	Symbols: | RNA-binding protein-related | chr4:14291205-14293018 FORWARD LENGTH=347	1310	YAPANSPPLPR	Phospho (ST)	6S:Phospho[100.00%]	NA	0.0108357	631.8	29	AT4G28990	| Symbols: | RNA-binding protein-related | chr4:14291205-14293018 FORWARD LENGTH=395	1309	YAPANSPPLPR	[6] Phospho (S)|	NA	0.101451	631.8	32
AT1G17130 AT1G17130	Symbols: | Family of unknown function (DUF572) | chr1:5854264-5856472 FORWARD LENGTH=331	1311	KSDGAANTSLASLFQNYGSDEDED	Phospho (ST)	19S:Phospho[99.87%]	NA	0.252968	1308.02	25	AT1G17130	| Symbols: | Family of unknown function (DUF572) | chr1:5854264-5856472 FORWARD LENGTH=338	10795, 8488, 8488	KSDGAANTSLASLFQNYGSDEDED	[19] Phospho (S)|	NA	0.116762	1307.53	24
AT1G20840	Symbols: TMT1 | tonoplast monosaccharide transporter1 | chr1:7245107-7247674 REVERSE LENGTH=734	1312	DNDDYATDDGAGDDDDSDNDLRSPLMSR	Oxidation (M)|3 Phospho (ST)	7T:Phospho|17S:Phospho|23S:Phospho|26M:Oxidation[59.13%]	1	1.13809	1106.36	41	NA	NA	NA	NA	NA	NA	NA	NA	NA
AT5G01530	Symbols: LHCB4.1 | light harvesting complex photosystem II | chr5:209084-210243 FORWARD LENGTH=290	1313	NLAGDVIGTRTEAADAK	2 Phospho (ST)	9T:Phospho|11T:Phospho[100.00%]	1	1.29496	931.908	37	NA	NA	NA	NA	NA	NA	NA	NA	NA
AT3G12100 AT3G12100	Symbols: | Cation efflux family protein | chr3:3854741-3857270 REVERSE LENGTH=393	1314	SISFNPR	Phospho (ST)	3S:Phospho[97.63%]	NA	0.00707107	450.702	25	NA	NA	NA	NA	NA	NA	NA	NA	NA
AT3G55800	Symbols: SBPASE | sedoheptulose-bisphosphatase | chr3:20709640-20711421 FORWARD LENGTH=393	1315	SSTLVSPPSYSTSSSFK	Phospho (ST)	15S:Phospho[44.70%]	1	1.56875	921.917	37	NA	NA	NA	NA	NA	NA	NA	NA	NA
AT1G64030	Symbols: ATSRP3, SRP3 | serpin 3 | chr1:23752873-23754348 REVERSE LENGTH=385	1316	EAMKNQTHVAMILSGHVLSSAPK	2 Phospho (ST)	7T:Phospho|14S:Phospho	1	1.63393	653.306	37	NA	NA	NA	NA	NA	NA	NA	NA	NA
AT3G07660	Symbols: | Kinase-related protein of unknown function (DUF1296) | chr3:2445275-2450372 REVERSE LENGTH=841	1317	SGPDSDGRVSPFVSPGVASK	Phospho (ST)	10S:Phospho[98.32%]	NA	0.113401	676.314	25	NA	NA	NA	NA	NA	NA	NA	NA	NA
AT5G21160 AT5G21160 AT5G21160	Symbols: | LA RNA-binding protein | chr5:7199191-7203879 REVERSE LENGTH=826	1318	LSSSPQCTLSGSSPPVGSLPK	3 Phospho (ST)	2S:Phospho|13S:Phospho|18S:Phospho[95.95%]	NA	0.0702074	1163.98	45	AT5G21160	| Symbols: | LA RNA-binding protein | chr5:7198817-7203879 REVERSE LENGTH=833	4654	LSSSPQCTLSGSSPPVGSLPK	[2] Phospho (S),[13] Phospho (S),[18] Phospho (S)|	NA	0.201479	1163.48	24
AT5G20190	Symbols: | Tetratricopeptide repeat (TPR)-like superfamily protein | chr5:6814093-6815171 FORWARD LENGTH=290	1319	SASTPLLNSLVHVSSPR	Phospho (ST)	3S:Phospho[88.80%]	NA	0.0995605	615.981	29	NA	NA	NA	NA	NA	NA	NA	NA	NA
AT4G25880 AT4G25880 AT4G25880	Symbols: APUM6, PUM6 | pumilio 6 | chr4:13155518-13159078 FORWARD LENGTH=861	1320	LSPGSQSLADFR	2 Phospho (ST)	2S:Phospho|7S:Phospho[49.85%]	NA	0.378344	719.294	37	NA	NA	NA	NA	NA	NA	NA	NA	NA
AT2G43790	Symbols: ATMPK6, MPK6, MAPK6, ATMAPK6 | MAP kinase 6 | chr2:18138477-18140693 FORWARD LENGTH=395	1322	VTSESDFMTEYVVTR	Oxidation (M)|Phospho (ST)|Phospho (Y)	8M:Oxidation|9T:Phospho|11Y:Phospho[99.04%]	1	1.16421	970.876	37	AT2G43790	| Symbols: ATMPK6, MPK6, MAPK6, ATMAPK6 | MAP kinase 6 | chr2:18138477-18140693 FORWARD LENGTH=395	25080, 13192	VTSESDFMTEYVVTR	[9] Phospho (T),[11] Phospho (Y)|	NA	0.529893	962.381	28
AT1G06890 AT1G06890 AT1G06890	Symbols: | nodulin MtN21 /EamA-like transporter family protein | chr1:2111728-2114038 REVERSE LENGTH=357	1323	DPLIAAENGSGVLSDGGGGVQQK	Phospho (ST)	14S:Phospho[94.93%]	NA	0.14382	750.687	37	NA	NA	NA	NA	NA	NA	NA	NA	NA
AT3G53930 AT3G53930	Symbols: | Protein kinase superfamily protein | chr3:19966541-19970580 FORWARD LENGTH=711	1324	SHSPPVEFIK	Phospho (ST)	3S:Phospho[50.00%]	NA	0.432408	407.528	33	NA	NA	NA	NA	NA	NA	NA	NA	NA
AT1G33980 AT1G33980	Symbols: ATUPF3, UPF3 | Smg-4/UPF3 family protein | chr1:12351719-12354401 FORWARD LENGTH=482	1325	NDSRPSQSSTFVQSEQR	Phospho (ST)	6S:Phospho[63.59%]	NA	0.0196596	678.629	37	NA	NA	NA	NA	NA	NA	NA	NA	NA
AT2G16900	Symbols: | Arabidopsis phospholipase-like protein (PEARLI 4) family | chr2:7323857-7325374 REVERSE LENGTH=382	1326	ILSLPGSFGK	Phospho (ST)	7S:Phospho[94.88%]	NA	0.357339	549.783	37	NA	NA	NA	NA	NA	NA	NA	NA	NA
AT3G54620 AT3G54620 AT3G54620	Symbols: ATBZIP25, BZO2H4, BZIP25 | basic leucine zipper 25 | chr3:20218085-20220341 REVERSE LENGTH=403	1327	DDSDDDDLDGDADNGDPTDVK	Phospho (ST)	3S:Phospho[100.00%]	NA	0.0625969	1145.39	25	NA	NA	NA	NA	NA	NA	NA	NA	NA
AT2G16405	Symbols: | Transducin/WD40 repeat-like superfamily protein | chr2:7105915-7108787 REVERSE LENGTH=482	1328	TPSLLSSPGNSGR	Phospho (ST)	11S:Phospho[92.10%]	NA	0.103573	676.805	41	AT2G16405	| Symbols: | Transducin/WD40 repeat-like superfamily protein | chr2:7105915-7108787 REVERSE LENGTH=482	3466	TPSLLSSPGNSGR	[11] Phospho (S)|	NA	0.164507	676.814	32
AT4G26130	Symbols: | unknown protein; FUNCTIONS IN: molecular_function unknown; INVOLVED IN: biological_process unknown; LOCATED IN: endomembrane system; EXPRESSED IN: 23 plant structures; EXPRESSED DURING: 13 growth stages; BEST Arabidopsis thaliana protei	1329	TTSIGDGGEEGVDDK	Phospho (ST)	3S:Phospho[89.40%]	NA	0.273047	780.308	29	NA	NA	NA	NA	NA	NA	NA	NA	NA
AT2G40650	Symbols: | PRP38 family protein | chr2:16963588-16965596 REVERSE LENGTH=355	1330	SVLEDDFEEEEEKEENEGIADGSEDEMDQR	Oxidation (M)|Phospho (ST)	23S:Phospho|27M:Oxidation[100.00%]	NA	0.951762	1200.79	41	NA	NA	NA	NA	NA	NA	NA	NA	NA
AT1G19870	Symbols: iqd32 | IQ-domain 32 | chr1:6895400-6898539 REVERSE LENGTH=794	1331	DDVLGEEGKTDIDSPDTTNTIK	Phospho (ST)	17T:Phospho[44.79%]	1	1.00424	815.363	25	NA	NA	NA	NA	NA	NA	NA	NA	NA
AT2G42580	Symbols: TTL3, VIT | tetratricopetide-repeat thioredoxin-like 3 | chr2:17728855-17731461 FORWARD LENGTH=691	1332	RLSLEPAIDSITGR	Phospho (ST)	3S:Phospho[98.98%]	NA	0.148811	536.61	45	NA	NA	NA	NA	NA	NA	NA	NA	NA
AT3G01540 AT3G01540 AT3G01540 AT3G01540	Symbols: DRH1, ATDRH1 | DEAD box RNA helicase 1 | chr3:213077-216142 REVERSE LENGTH=618	1333	VPLPSSAPASELSPEAYSR	Phospho (ST)	13S:Phospho[99.91%]	NA	0.302104	1019.98	37	AT3G01540	| Symbols: DRH1, ATDRH1 | DEAD box RNA helicase 1 | chr3:213077-216142 REVERSE LENGTH=619	15365	VPLPSSAPASELSPEAYSR	[13] Phospho (S)|	NA	0.382925	679.989	24
AT5G23060	Symbols: CaS | calcium sensing receptor | chr5:7736760-7738412 REVERSE LENGTH=387	1334	LGTDSYNFSFAQVLSPSR	Phospho (ST)	17S:Phospho[99.40%]	NA	0.197177	1035.47	29	NA	NA	NA	NA	NA	NA	NA	NA	NA
AT3G18440	Symbols: AtALMT9, ALMT9 | aluminum-activated malate transporter 9 | chr3:6328181-6330652 FORWARD LENGTH=598	1336	LLSNNGFSDFR	Phospho (ST)	3S:Phospho[99.83%]	NA	0.926111	675.298	37	AT3G18440	| Symbols: AtALMT9, ALMT9 | aluminum-activated malate transporter 9 | chr3:6328181-6330652 FORWARD LENGTH=598	6352	LLSNNGFSDFR	[3] Phospho (S)|	NA	0.135361	675.298	28
AT3G04590	Symbols: | AT hook motif DNA-binding family protein | chr3:1239245-1241603 REVERSE LENGTH=411	1337	IGHESSENGDYEQQIPD	Phospho (ST)	6S:Phospho[89.32%]	NA	0.113218	999.892	37	NA	NA	NA	NA	NA	NA	NA	NA	NA
AT5G14420 AT5G14420 AT5G14420 AT5G14420	Symbols: RGLG2 | RING domain ligase2 | chr5:4648355-4650563 REVERSE LENGTH=468	1339	LPSFKPSVPPHPTEGYHVR	Phospho (ST)	3S:Phospho[69.37%]	NA	0.376573	557.279	29	NA	NA	NA	NA	NA	NA	NA	NA	NA
AT3G49010 AT3G49010 AT3G49010 AT3G49010 AT3G49010	Symbols: ATBBC1, BBC1, RSU2 | breast basic conserved 1 | chr3:18166971-18168047 REVERSE LENGTH=206	1340	AGDSTPEELANATQVQGDYLPIVR	Phospho (ST)	5T:Phospho[50.00%]	NA	0.110017	1313.11	25	AT3G49010	| Symbols: ATBBC1, BBC1, RSU2 | breast basic conserved 1 | chr3:18166971-18168047 REVERSE LENGTH=206	8041, 2244	AGDSTPEELANATQVQGDYLPIVR	[5] Phospho (T)|	NA	0.141731	1312.62	24
AT5G58220	Symbols: TTL | transthyretin-like protein | chr5:23554546-23555861 REVERSE LENGTH=311	1341	VISETDSSSSPVSTKPQAEAK	Phospho (ST)	8S:Phospho[51.18%]	NA	0.231482	743.683	25	NA	NA	NA	NA	NA	NA	NA	NA	NA
AT3G25690 AT3G25690 AT3G25690	Symbols: CHUP1 | Hydroxyproline-rich glycoprotein family protein | chr3:9354061-9357757 FORWARD LENGTH=1004	1342	RLMLEYAGSER	Phospho (ST)	9S:Phospho[100.00%]	1	2.29787	702.82	29	NA	NA	NA	NA	NA	NA	NA	NA	NA
AT5G05170	Symbols: CESA3, IXR1, ATCESA3, ATH-B, CEV1 | Cellulose synthase family protein | chr5:1530401-1535090 REVERSE LENGTH=1065	1343	GGVDIDASTDILADEALLNDEAR	Phospho (ST)	9T:Phospho[90.74%]	1	1.09514	818.707	29	AT5G05170	| Symbols: CESA3, IXR1, ATCESA3, ATH-B, CEV1 | Cellulose synthase family protein | chr5:1530401-1535090 REVERSE LENGTH=1065	28946	GGVDIDASTDILADEALLNDEAR	[9] Phospho (T)|	NA	0.154413	1227.06	24
AT2G16070	Symbols: PDV2 | plastid division2 | chr2:6984072-6985356 REVERSE LENGTH=307	1344	DFDSISSEDVDEAEAER	2 Phospho (ST)	6S:Phospho|7S:Phospho[92.35%]	NA	0.000679882	1037.86	25	NA	NA	NA	NA	NA	NA	NA	NA	NA
AT5G14720	Symbols: | Protein kinase superfamily protein | chr5:4748212-4752642 REVERSE LENGTH=674	1345	YLSGSIIPESTFSPK	Phospho (ST)	5S:Phospho[46.29%]	1	1.28789	853.396	33	NA	NA	NA	NA	NA	NA	NA	NA	NA
AT1G27430	Symbols: | GYF domain-containing protein | chr1:9521045-9526928 REVERSE LENGTH=1492	1346	SNSVDQMLLEQQMLNELQK	2 Oxidation (M)|Phospho (ST)	3S:Phospho|7M:Oxidation|13M:Oxidation[86.40%]	NA	0.939465	787.689	33	AT1G27430	| Symbols: | GYF domain-containing protein | chr1:9521045-9526928 REVERSE LENGTH=1492	14231	SNSVDQMLLEQQMLNELQK	[3] Phospho (S),[7] Oxidation (M),[13] Oxidation (M)|	NA	0.198289	787.355	24
AT3G16420 AT3G16420 AT3G16420	Symbols: PBP1, JAL30 | PYK10-binding protein 1 | chr3:5579560-5580674 FORWARD LENGTH=298	1347	GANLWDDGSTHDAVTK	Phospho (ST)	9S:Phospho[53.49%]	NA	0.980039	589.919	25	NA	NA	NA	NA	NA	NA	NA	NA	NA
AT1G24190 AT1G24190	Symbols: SIN3, ATSIN3, SNL3 | SIN3-like 3 | chr1:8563858-8569927 REVERSE LENGTH=1330	1348	VEREEGELSPNGDFEEDNFAVYAK	Phospho (ST)	9S:Phospho[100.00%]	NA	0.337888	942.404	45	NA	NA	NA	NA	NA	NA	NA	NA	NA
AT2G41900	Symbols: | CCCH-type zinc finger protein with ARM repeat domain | chr2:17491352-17493502 FORWARD LENGTH=716	1349	SSSSFDGDEPDVSWVQSLVK	Phospho (ST)	4S:Phospho[46.40%]	1	1.02367	750.66	41	AT2G41900	| Symbols: | CCCH-type zinc finger protein with ARM repeat domain | chr2:17491352-17493502 FORWARD LENGTH=716	20704	SSSSFDGDEPDVSWVQSLVK	[4] Phospho (S)|	NA	0.22653	1124.99	24
AT5G16260	Symbols: ELF9 | RNA binding (RRM/RBD/RNP motifs) family protein | chr5:5311363-5315496 FORWARD LENGTH=519	1350	ASSPPEGEDEFTDDDGTK	Phospho (ST)	3S:Phospho[50.00%]	NA	0.00034932	989.368	33	NA	NA	NA	NA	NA	NA	NA	NA	NA
AT5G47430 AT5G47430 AT5G47430	Symbols: | DWNN domain, a CCHC-type zinc finger | chr5:19235819-19240596 REVERSE LENGTH=892	1351	EIEVADYESSDEDR	Phospho (ST)|Phospho (Y)	7Y:Phospho|10S:Phospho[76.32%]	NA	0.903051	909.313	45	NA	NA	NA	NA	NA	NA	NA	NA	NA
AT4G05150	Symbols: | Octicosapeptide/Phox/Bem1p family protein | chr4:2660339-2662675 FORWARD LENGTH=477	1352	ISTPELPPPVFIKPESPEPVSTPK	3 Phospho (ST)	2S:Phospho|16S:Phospho|22T:Phospho[24.52%]	NA	0.0646152	943.101	29	AT4G05150	| Symbols: | Octicosapeptide/Phox/Bem1p family protein | chr4:2660339-2662675 FORWARD LENGTH=477	4893, 4179	ISTPELPPPVFIKPESPEPVSTPK	[2] Phospho (S),[16] Phospho (S),[22] Phospho (T)|	NA	0.182828	942.774	24
AT4G15545	Symbols: | unknown protein; BEST Arabidopsis thaliana protein match is: unknown protein (TAIR:AT1G16520.1); Has 30201 Blast hits to 17322 proteins in 780 species: Archae - 12; Bacteria - 1396; Metazoa - 17338; Fungi - 3422; Plants - 5037; Viruses	1353	LTPPGSPPILSASGTPK	4 Phospho (ST)	2T:Phospho|6S:Phospho|11S:Phospho|15T:Phospho[73.17%]	NA	0.48425	970.887	41	NA	NA	NA	NA	NA	NA	NA	NA	NA
AT2G45710 AT3G61110 AT5G47930	Symbols: | Zinc-binding ribosomal protein family protein | chr2:18831243-18831999 FORWARD LENGTH=84	1354	LVQSPNSFFMDVK	Oxidation (M)|Phospho (ST)	4S:Phospho|10M:Oxidation[99.06%]	1	1.64924	804.362	41	AT2G45710 AT5G47930	| Symbols: | Zinc-binding ribosomal protein family protein | chr2:18831243-18831999 FORWARD LENGTH=84	16514, 5975	LVQSPNSFFMDVK	[4] Phospho (S)|	NA	0.227537	796.366	24
AT5G20490 AT5G20490	Symbols: XIK, ATXIK, XI-17 | Myosin family protein with Dil domain | chr5:6927064-6936825 REVERSE LENGTH=1545	1355	TMLLPR	Phospho (ST)	1T:Phospho[100.00%]	1	1.9297	405.701	29	NA	NA	NA	NA	NA	NA	NA	NA	NA
AT2G25430	Symbols: | epsin N-terminal homology (ENTH) domain-containing protein / clathrin assembly protein-related | chr2:10822716-10824677 FORWARD LENGTH=653	1356	SYGDMTEMGGGGGGGGR	Oxidation (M)|Phospho (ST)	1S:Phospho|8M:Oxidation[95.61%]	NA	0.239113	821.287	25	NA	NA	NA	NA	NA	NA	NA	NA	NA
AT1G80180	Symbols: | unknown protein; FUNCTIONS IN: molecular_function unknown; INVOLVED IN: biological_process unknown; LOCATED IN: plasma membrane; EXPRESSED IN: 21 plant structures; EXPRESSED DURING: 10 growth stages; BEST Arabidopsis thaliana protein ma	1357	RQGSSGIVWDDR	Phospho (ST)	4S:Phospho[50.40%]	NA	0.580751	728.322	33	AT1G80180	| Symbols: | unknown protein; FUNCTIONS IN: molecular_function unknown; INVOLVED IN: biological_process unknown; LOCATED IN: plasma membrane; EXPRESSED IN: 21 plant structures; EXPRESSED DURING: 10 growth stages; BEST Arabidopsis thaliana protein m	2511, 8537	RQGSSGIVWDDR	[4] Phospho (S)|	NA	0.215634	728.323	12
AT2G39810	Symbols: HOS1 | ubiquitin-protein ligases | chr2:16612941-16617802 FORWARD LENGTH=927	1358	SDETSDDEDELTSFGSMPVK	Oxidation (M)|2 Phospho (ST)	4T:Phospho|5S:Phospho|17M:Oxidation[37.87%]	1	1.08238	1183.42	33	NA	NA	NA	NA	NA	NA	NA	NA	NA
AT1G44910 AT1G44910	Symbols: ATPRP40A, PRP40A | pre-mRNA-processing protein 40A | chr1:16975930-16982818 FORWARD LENGTH=958	1359	REESDGETAMDVSEGHK	Phospho (ST)	4S:Phospho[99.52%]	1	1.83717	653.26	25	NA	NA	NA	NA	NA	NA	NA	NA	NA
AT4G17950	Symbols: | AT hook motif DNA-binding family protein | chr4:9967295-9969007 REVERSE LENGTH=439	1360	AQNTPEPASAPANMLSFGGVGGPGSPR	Oxidation (M)|2 Phospho (ST)	4T:Phospho|14M:Oxidation|25S:Phospho[89.49%]	1	1.06782	915.39	37	NA	NA	NA	NA	NA	NA	NA	NA	NA
AT4G27430 AT4G27430	Symbols: CIP7 | COP1-interacting protein 7 | chr4:13718817-13722736 FORWARD LENGTH=1058	1361	QVDALPAVASVDDFK	Phospho (ST)	10S:Phospho[100.00%]	1	2.07584	827.889	33	NA	NA	NA	NA	NA	NA	NA	NA	NA
AT3G55460	Symbols: SCL30, At-SCL30 | SC35-like splicing factor 30 | chr3:20561024-20563502 FORWARD LENGTH=262	1362	SYSPGYEGAAAAAPDR	Phospho (ST)	3S:Phospho[88.53%]	NA	0.44145	831.843	41	NA	NA	NA	NA	NA	NA	NA	NA	NA
AT5G62390	Symbols: ATBAG7, BAG7 | BCL-2-associated athanogene 7 | chr5:25052377-25054170 REVERSE LENGTH=446	1363	EIAEGVTQIVQMLETEEE	Oxidation (M)|Phospho (ST)	12M:Oxidation|15T:Phospho[100.00%]	NA	0.490816	1072.97	41	NA	NA	NA	NA	NA	NA	NA	NA	NA
AT5G47690 AT5G47690 AT5G47690	Symbols: | binding | chr5:19317899-19327014 FORWARD LENGTH=1607	1364	SLKEGEDDEEVVNKEEDLQEAK	Phospho (ST)	1S:Phospho[100.00%]	NA	0.28015	872.054	25	NA	NA	NA	NA	NA	NA	NA	NA	NA
AT5G42950	Symbols: | GYF domain-containing protein | chr5:17224436-17231044 FORWARD LENGTH=1714	1365	DIQGSDNAIPLSPQWLLSKPGENK	Phospho (ST)	18S:Phospho[85.09%]	NA	0.98525	896.774	25	NA	NA	NA	NA	NA	NA	NA	NA	NA
AT5G61330	Symbols: | rRNA processing protein-related | chr5:24657287-24660103 REVERSE LENGTH=436	1366	LDSESEDISDQENLK	3 Phospho (ST)	3S:Phospho|5S:Phospho|9S:Phospho[100.00%]	NA	0.490529	981.839	25	NA	NA	NA	NA	NA	NA	NA	NA	NA
AT4G14740 AT4G14740	Symbols: | Plant protein of unknown function (DUF828) with plant pleckstrin homology-like region | chr4:8450567-8453946 REVERSE LENGTH=475	1367	SWSVSALEVSK	Phospho (ST)	3S:Phospho[97.51%]	1	1.25109	636.797	29	NA	NA	NA	NA	NA	NA	NA	NA	NA
AT1G59610	Symbols: ADL3, CF1, DRP2B, DL3 | dynamin-like 3 | chr1:21893413-21900780 FORWARD LENGTH=920	1368	AAAASSWSDNSGTESSPR	Phospho (ST)	16S:Phospho[99.11%]	NA	0.130316	931.374	29	AT1G59610	| Symbols: ADL3, CF1, DRP2B, DL3 | dynamin-like 3 | chr1:21893413-21900780 FORWARD LENGTH=920	4074	AAAASSWSDNSGTESSPR	[16] Phospho (S)|	NA	0.581267	930.873	28
AT5G19010	Symbols: MPK16 | mitogen-activated protein kinase 16 | chr5:6345096-6347676 REVERSE LENGTH=567	1369	VAFNDTPTAIFWTDYVATR	Phospho (Y)	15Y:Phospho[72.16%]	NA	0.596928	757.018	41	NA	NA	NA	NA	NA	NA	NA	NA	NA
AT3G15770 AT3G15770	Symbols: | unknown protein; BEST Arabidopsis thaliana protein match is: unknown protein (TAIR:AT5G25360.2); Has 143 Blast hits to 143 proteins in 25 species: Archae - 0; Bacteria - 0; Metazoa - 0; Fungi - 0; Plants - 136; Viruses - 0; Other Eukary	1370	SVGREPILNENVTYESLLGSNK	Phospho (ST)	1S:Phospho[87.97%]	NA	0.488382	834.077	25	NA	NA	NA	NA	NA	NA	NA	NA	NA
AT2G33830 AT2G33830	Symbols: | Dormancy/auxin associated family protein | chr2:14309768-14310286 REVERSE LENGTH=106	1371	TVAAVAGSPGTPTTPGSAR	2 Phospho (ST)	11T:Phospho|14T:Phospho[75.19%]	1	2.15942	929.913	41	NA	NA	NA	NA	NA	NA	NA	NA	NA
[truncated: 1,282 more rows]

## Sheet: complete list Phospho II
Choudhary et al 2015										Phospho II
[truncated: 2,343 more rows]

## Sheet: common peptides Phospho I
Choudhary et al 2015										Phospho I
[truncated: 423 more rows]

## Sheet: common peptides Phospho II
Choudhary et al 2015										Phospho II
[truncated: 379 more rows]

## Sheet: common rhythmic Phospho I
Choudhary et al 2015										Phospho I
[truncated: 21 more rows]

## Sheet: common rhythmic Phospho II
Choudhary et al 2015										Phospho I
[truncated: 7 more rows]

[truncated: 2 more sheets: new rhythmic Phospho I, new rhythmic Phospho II]
